# Supplementary material for: Characterization of p53 Family Homologs in Evolutionary Remote Branches of Holozoa
Source: Int J Mol Sci. 2019 Dec 18;21(1):6. doi: 10.3390/ijms21010006 (PMC6981761; doi:10.3390/ijms21010006)
Supplement: Supplementary file 1 [file ijms-21-00006-s001.zip]

Archive with 13 entries (13 files):
- Supplementary material 01.pdf
- Supplementary material 06 Detailed DNA tree (based on CDS sequences) of the most distant p53 homologs, related to Figure 4..pdf
- Supplementary material 03 Predicted PDB structures using QUARK ab initio prediction.txt
- Supplementary material 04 Predicted PDB structures using SWISS-MODELL.txt
- Supplementary material 09 Estimation of evolutionary age.pdf
- Supplementary material 07 Phmmer of putative DBD from Entamoeba histolytica.pdf
- Supplementary material 08 p-values of all domain hits in non-metazoan p53 homologs.pdf
- Supplementary material 10 Entamoeba histolytica putative p53 homolog DBD sequence.pdf
- Supplementary material 05 Whole alignment .pdf
- Supplementary material 13 Protein tree MrBayes.pdf
- Supplementary material 11 DBDs sequences of the most evolutionarily distant homologs of p53 family for alignment with human p53 DBD.pdf
- Supplementary material 12 FASTA sequences of eleven non-Metazoan p53 family homologous sequences and twenty-seven other representative closest relative Metazoan species for protein tree construction.pdf
- Supplementary material 02 Reciprocal phhmer search for homologs validation.xlsx
