# Supplementary material for: Characterization of p53 Family Homologs in Evolutionary Remote Branches of Holozoa
Source: Int J Mol Sci. 2019 Dec 18;21(1):6. doi: 10.3390/ijms21010006 (PMC6981761; doi:10.3390/ijms21010006)
Supplement: Supplementary file 1 [file ijms-21-00006-s001.zip › Supplementary material 03 Predicted PDB structures using QUARK ab initio prediction.txt]

Capsaspora owczarzaki [XP_004365382.2]

ATOM      1  N   TYR     1      59.643  61.431  38.151  1.00 13.44
ATOM      2  CA  TYR     1      60.209  60.428  37.249  1.00 13.44
ATOM      3  HA  TYR     1      59.575  59.544  37.313  1.00 13.44
ATOM      4  CB  TYR     1      60.150  60.952  35.802  1.00 13.44
ATOM      5  HB1 TYR     1      59.162  61.377  35.614  1.00 13.44
ATOM      6  HB2 TYR     1      60.264  60.104  35.126  1.00 13.44
ATOM      7  CG  TYR     1      61.214  61.986  35.463  1.00 13.44
ATOM      8  CD1 TYR     1      61.022  63.338  35.808  1.00 13.44
ATOM      9  HD1 TYR     1      60.110  63.636  36.306  1.00 13.44
ATOM     10  CE1 TYR     1      62.033  64.285  35.558  1.00 13.44
ATOM     11  HE1 TYR     1      61.900  65.317  35.843  1.00 13.44
ATOM     12  CZ  TYR     1      63.250  63.877  34.975  1.00 13.44
ATOM     13  OH  TYR     1      64.236  64.786  34.756  1.00 13.44
ATOM     14  HH  TYR     1      65.024  64.369  34.407  1.00 13.44
ATOM     15  CE2 TYR     1      63.442  62.524  34.617  1.00 13.44
ATOM     16  HE2 TYR     1      64.376  62.204  34.184  1.00 13.44
ATOM     17  CD2 TYR     1      62.422  61.583  34.858  1.00 13.44
ATOM     18  HD2 TYR     1      62.583  60.543  34.607  1.00 13.44
ATOM     19  C   TYR     1      61.638  60.001  37.590  1.00 13.44
ATOM     20  O   TYR     1      62.373  60.718  38.267  1.00 13.44
ATOM     21  N   SER     2      62.045  58.819  37.105  1.00 10.89
ATOM     22  H   SER     2      61.378  58.302  36.547  1.00 10.89
ATOM     23  CA  SER     2      63.277  58.072  37.462  1.00 10.89
ATOM     24  HA  SER     2      63.194  57.111  36.959  1.00 10.89
ATOM     25  CB  SER     2      64.544  58.721  36.887  1.00 10.89
ATOM     26  HB1 SER     2      64.426  58.824  35.808  1.00 10.89
ATOM     27  HB2 SER     2      65.395  58.064  37.074  1.00 10.89
ATOM     28  OG  SER     2      64.812  59.997  37.444  1.00 10.89
ATOM     29  HG  SER     2      63.969  60.430  37.678  1.00 10.89
ATOM     30  C   SER     2      63.416  57.724  38.956  1.00 10.89
ATOM     31  O   SER     2      63.908  56.664  39.329  1.00 10.89
ATOM     32  N   TYR     3      62.776  58.500  39.829  1.00  8.90
ATOM     33  H   TYR     3      62.553  59.442  39.534  1.00  8.90
ATOM     34  CA  TYR     3      62.244  58.066  41.114  1.00  8.90
ATOM     35  HA  TYR     3      63.078  57.922  41.802  1.00  8.90
ATOM     36  CB  TYR     3      61.344  59.173  41.666  1.00  8.90
ATOM     37  HB1 TYR     3      60.646  58.733  42.372  1.00  8.90
ATOM     38  HB2 TYR     3      60.756  59.580  40.842  1.00  8.90
ATOM     39  CG  TYR     3      62.037  60.289  42.419  1.00  8.90
ATOM     40  CD1 TYR     3      62.017  61.608  41.920  1.00  8.90
ATOM     41  HD1 TYR     3      61.563  61.824  40.960  1.00  8.90
ATOM     42  CE1 TYR     3      62.584  62.648  42.681  1.00  8.90
ATOM     43  HE1 TYR     3      62.591  63.660  42.307  1.00  8.90
ATOM     44  CZ  TYR     3      63.177  62.371  43.931  1.00  8.90
ATOM     45  OH  TYR     3      63.751  63.370  44.646  1.00  8.90
ATOM     46  HH  TYR     3      64.268  63.006  45.381  1.00  8.90
ATOM     47  CE2 TYR     3      63.203  61.050  44.424  1.00  8.90
ATOM     48  HE2 TYR     3      63.664  60.838  45.377  1.00  8.90
ATOM     49  CD2 TYR     3      62.623  60.014  43.671  1.00  8.90
ATOM     50  HD2 TYR     3      62.631  59.003  44.058  1.00  8.90
ATOM     51  C   TYR     3      61.469  56.749  41.064  1.00  8.90
ATOM     52  O   TYR     3      61.447  56.026  42.049  1.00  8.90
ATOM     53  N   SER     4      60.855  56.397  39.937  1.00  7.44
ATOM     54  H   SER     4      60.947  56.999  39.131  1.00  7.44
ATOM     55  CA  SER     4      60.241  55.091  39.676  1.00  7.44
ATOM     56  HA  SER     4      59.418  54.945  40.375  1.00  7.44
ATOM     57  CB  SER     4      59.660  55.120  38.250  1.00  7.44
ATOM     58  HB1 SER     4      58.670  55.574  38.293  1.00  7.44
ATOM     59  HB2 SER     4      59.557  54.105  37.863  1.00  7.44
ATOM     60  OG  SER     4      60.457  55.896  37.365  1.00  7.44
ATOM     61  HG  SER     4      61.265  55.351  37.136  1.00  7.44
ATOM     62  C   SER     4      61.169  53.898  39.835  1.00  7.44
ATOM     63  O   SER     4      60.674  52.799  40.066  1.00  7.44
ATOM     64  N   GLU     5      62.481  54.104  39.789  1.00  6.01
ATOM     65  H   GLU     5      62.824  55.008  39.479  1.00  6.01
ATOM     66  CA  GLU     5      63.471  53.068  40.031  1.00  6.01
ATOM     67  HA  GLU     5      63.056  52.107  39.724  1.00  6.01
ATOM     68  CB  GLU     5      64.713  53.311  39.156  1.00  6.01
ATOM     69  HB1 GLU     5      65.465  52.574  39.443  1.00  6.01
ATOM     70  HB2 GLU     5      65.128  54.300  39.346  1.00  6.01
ATOM     71  CG  GLU     5      64.431  53.125  37.648  1.00  6.01
ATOM     72  HG1 GLU     5      63.807  52.240  37.506  1.00  6.01
ATOM     73  HG2 GLU     5      65.384  52.918  37.157  1.00  6.01
ATOM     74  CD  GLU     5      63.781  54.343  36.962  1.00  6.01
ATOM     75  OE1 GLU     5      64.537  55.185  36.434  1.00  6.01
ATOM     76  OE2 GLU     5      62.527  54.445  36.949  1.00  6.01
ATOM     77  C   GLU     5      63.787  52.933  41.517  1.00  6.01
ATOM     78  O   GLU     5      63.975  51.821  41.996  1.00  6.01
ATOM     79  N   ALA     6      63.722  54.030  42.272  1.00  8.30
ATOM     80  H   ALA     6      63.462  54.896  41.820  1.00  8.30
ATOM     81  CA  ALA     6      63.889  54.048  43.723  1.00  8.30
ATOM     82  HA  ALA     6      64.737  53.410  43.975  1.00  8.30
ATOM     83  CB  ALA     6      64.250  55.487  44.107  1.00  8.30
ATOM     84  HB1 ALA     6      63.358  56.111  44.175  1.00  8.30
ATOM     85  HB2 ALA     6      64.766  55.477  45.060  1.00  8.30
ATOM     86  HB3 ALA     6      64.936  55.918  43.376  1.00  8.30
ATOM     87  C   ALA     6      62.658  53.480  44.436  1.00  8.30
ATOM     88  O   ALA     6      62.752  52.462  45.105  1.00  8.30
ATOM     89  N   LEU     7      61.477  54.021  44.155  1.00  7.94
ATOM     90  H   LEU     7      61.480  54.845  43.564  1.00  7.94
ATOM     91  CA  LEU     7      60.186  53.492  44.568  1.00  7.94
ATOM     92  HA  LEU     7      60.169  53.453  45.656  1.00  7.94
ATOM     93  CB  LEU     7      59.109  54.483  44.075  1.00  7.94
ATOM     94  HB1 LEU     7      58.175  53.937  43.998  1.00  7.94
ATOM     95  HB2 LEU     7      59.329  54.768  43.046  1.00  7.94
ATOM     96  CG  LEU     7      58.879  55.779  44.916  1.00  7.94
ATOM     97  HG  LEU     7      57.848  56.088  44.740  1.00  7.94
ATOM     98  CD1 LEU     7      59.079  55.686  46.428  1.00  7.94
ATOM     99 1HD1 LEU     7      58.786  56.625  46.903  1.00  7.94
ATOM    100 2HD1 LEU     7      58.487  54.894  46.863  1.00  7.94
ATOM    101 3HD1 LEU     7      60.131  55.515  46.669  1.00  7.94
ATOM    102  CD2 LEU     7      59.766  56.934  44.475  1.00  7.94
ATOM    103 1HD2 LEU     7      59.504  57.842  45.021  1.00  7.94
ATOM    104 2HD2 LEU     7      60.814  56.702  44.664  1.00  7.94
ATOM    105 3HD2 LEU     7      59.617  57.106  43.416  1.00  7.94
ATOM    106  C   LEU     7      59.983  52.032  44.102  1.00  7.94
ATOM    107  O   LEU     7      59.786  51.098  44.897  1.00  7.94
ATOM    108  N   GLY     8      60.060  51.825  42.787  1.00  5.47
ATOM    109  H   GLY     8      60.306  52.600  42.185  1.00  5.47
ATOM    110  CA  GLY     8      59.745  50.553  42.144  1.00  5.47
ATOM    111  HA1 GLY     8      59.792  50.671  41.062  1.00  5.47
ATOM    112  HA2 GLY     8      58.739  50.259  42.416  1.00  5.47
ATOM    113  C   GLY     8      60.677  49.423  42.534  1.00  5.47
ATOM    114  O   GLY     8      60.189  48.345  42.872  1.00  5.47
ATOM    115  N   THR     9      61.995  49.659  42.544  1.00  6.04
ATOM    116  H   THR     9      62.358  50.574  42.294  1.00  6.04
ATOM    117  CA  THR     9      62.928  48.647  43.043  1.00  6.04
ATOM    118  HA  THR     9      62.624  47.705  42.585  1.00  6.04
ATOM    119  CB  THR     9      64.403  48.854  42.633  1.00  6.04
ATOM    120  HB  THR     9      64.436  49.345  41.661  1.00  6.04
ATOM    121  CG2 THR     9      65.308  49.603  43.617  1.00  6.04
ATOM    122 1HG2 THR     9      66.264  49.807  43.136  1.00  6.04
ATOM    123 2HG2 THR     9      64.857  50.550  43.908  1.00  6.04
ATOM    124 3HG2 THR     9      65.482  49.000  44.508  1.00  6.04
ATOM    125  OG1 THR     9      65.010  47.588  42.499  1.00  6.04
ATOM    126  HG1 THR     9      64.613  47.133  41.751  1.00  6.04
ATOM    127  C   THR     9      62.771  48.434  44.542  1.00  6.04
ATOM    128  O   THR     9      62.569  47.299  44.979  1.00  6.04
ATOM    129  N   LEU    10      62.758  49.509  45.342  1.00  5.90
ATOM    130  H   LEU    10      62.831  50.442  44.946  1.00  5.90
ATOM    131  CA  LEU    10      62.784  49.366  46.793  1.00  5.90
ATOM    132  HA  LEU    10      63.610  48.690  47.004  1.00  5.90
ATOM    133  CB  LEU    10      63.087  50.674  47.544  1.00  5.90
ATOM    134  HB1 LEU    10      62.970  50.494  48.614  1.00  5.90
ATOM    135  HB2 LEU    10      62.344  51.422  47.271  1.00  5.90
ATOM    136  CG  LEU    10      64.514  51.210  47.312  1.00  5.90
ATOM    137  HG  LEU    10      64.699  51.348  46.250  1.00  5.90
ATOM    138  CD1 LEU    10      64.681  52.555  48.014  1.00  5.90
ATOM    139 1HD1 LEU    10      65.609  53.027  47.702  1.00  5.90
ATOM    140 2HD1 LEU    10      63.857  53.203  47.709  1.00  5.90
ATOM    141 3HD1 LEU    10      64.632  52.433  49.095  1.00  5.90
ATOM    142  CD2 LEU    10      65.604  50.282  47.869  1.00  5.90
ATOM    143 1HD2 LEU    10      66.576  50.761  47.767  1.00  5.90
ATOM    144 2HD2 LEU    10      65.400  50.048  48.914  1.00  5.90
ATOM    145 3HD2 LEU    10      65.628  49.361  47.288  1.00  5.90
ATOM    146  C   LEU    10      61.606  48.635  47.388  1.00  5.90
ATOM    147  O   LEU    10      61.765  48.054  48.465  1.00  5.90
ATOM    148  N   PHE    11      60.484  48.559  46.668  1.00  6.24
ATOM    149  H   PHE    11      60.394  49.093  45.812  1.00  6.24
ATOM    150  CA  PHE    11      59.361  47.786  47.194  1.00  6.24
ATOM    151  HA  PHE    11      59.711  47.184  48.032  1.00  6.24
ATOM    152  CB  PHE    11      58.369  48.778  47.804  1.00  6.24
ATOM    153  HB1 PHE    11      57.849  48.218  48.572  1.00  6.24
ATOM    154  HB2 PHE    11      57.686  49.103  47.018  1.00  6.24
ATOM    155  CG  PHE    11      58.975  50.009  48.474  1.00  6.24
ATOM    156  CD1 PHE    11      59.722  49.882  49.662  1.00  6.24
ATOM    157  HD1 PHE    11      59.800  48.921  50.150  1.00  6.24
ATOM    158  CE1 PHE    11      60.466  50.974  50.147  1.00  6.24
ATOM    159  HE1 PHE    11      61.090  50.865  51.017  1.00  6.24
ATOM    160  CZ  PHE    11      60.443  52.204  49.472  1.00  6.24
ATOM    161  HZ  PHE    11      61.035  53.039  49.823  1.00  6.24
ATOM    162  CE2 PHE    11      59.633  52.355  48.340  1.00  6.24
ATOM    163  HE2 PHE    11      59.618  53.306  47.835  1.00  6.24
ATOM    164  CD2 PHE    11      58.898  51.264  47.842  1.00  6.24
ATOM    165  HD2 PHE    11      58.323  51.377  46.935  1.00  6.24
ATOM    166  C   PHE    11      58.812  46.736  46.241  1.00  6.24
ATOM    167  O   PHE    11      57.584  46.517  46.204  1.00  6.24
ATOM    168  N   THR    12      59.804  46.103  45.567  1.00  5.82
ATOM    169  H   THR    12      60.718  46.538  45.622  1.00  5.82
ATOM    170  CA  THR    12      59.750  44.789  44.884  1.00  5.82
ATOM    171  HA  THR    12      58.900  44.242  45.289  1.00  5.82
ATOM    172  CB  THR    12      59.513  44.935  43.373  1.00  5.82
ATOM    173  HB  THR    12      59.490  43.940  42.927  1.00  5.82
ATOM    174  CG2 THR    12      58.195  45.621  43.052  1.00  5.82
ATOM    175 1HG2 THR    12      58.006  45.565  41.981  1.00  5.82
ATOM    176 2HG2 THR    12      57.405  45.105  43.593  1.00  5.82
ATOM    177 3HG2 THR    12      58.222  46.663  43.363  1.00  5.82
ATOM    178  OG1 THR    12      60.540  45.675  42.763  1.00  5.82
ATOM    179  HG1 THR    12      60.350  46.620  42.901  1.00  5.82
ATOM    180  C   THR    12      60.945  43.870  45.034  1.00  5.82
ATOM    181  O   THR    12      60.679  42.678  44.987  1.00  5.82
ATOM    182  N   ASN    13      62.180  44.383  45.201  1.00  6.77
ATOM    183  H   ASN    13      62.244  45.395  45.181  1.00  6.77
ATOM    184  CA  ASN    13      63.482  43.679  45.128  1.00  6.77
ATOM    185  HA  ASN    13      63.327  42.791  44.510  1.00  6.77
ATOM    186  CB  ASN    13      64.472  44.606  44.386  1.00  6.77
ATOM    187  HB1 ASN    13      64.879  45.344  45.076  1.00  6.77
ATOM    188  HB2 ASN    13      63.935  45.142  43.603  1.00  6.77
ATOM    189  CG  ASN    13      65.615  43.871  43.699  1.00  6.77
ATOM    190  OD1 ASN    13      65.651  43.710  42.492  1.00  6.77
ATOM    191  ND2 ASN    13      66.591  43.389  44.430  1.00  6.77
ATOM    192 1HD2 ASN    13      66.487  43.414  45.438  1.00  6.77
ATOM    193 2HD2 ASN    13      67.313  42.887  43.954  1.00  6.77
ATOM    194  C   ASN    13      63.986  43.163  46.498  1.00  6.77
ATOM    195  O   ASN    13      65.186  43.125  46.784  1.00  6.77
ATOM    196  N   PHE    14      63.044  42.765  47.348  1.00  7.15
ATOM    197  H   PHE    14      62.091  42.792  47.007  1.00  7.15
ATOM    198  CA  PHE    14      63.230  42.006  48.585  1.00  7.15
ATOM    199  HA  PHE    14      64.134  41.399  48.526  1.00  7.15
ATOM    200  CB  PHE    14      63.278  42.937  49.814  1.00  7.15
ATOM    201  HB1 PHE    14      63.493  42.328  50.693  1.00  7.15
ATOM    202  HB2 PHE    14      62.284  43.361  49.967  1.00  7.15
ATOM    203  CG  PHE    14      64.264  44.091  49.775  1.00  7.15
ATOM    204  CD1 PHE    14      65.580  43.925  50.243  1.00  7.15
ATOM    205  HD1 PHE    14      65.904  42.961  50.608  1.00  7.15
ATOM    206  CE1 PHE    14      66.474  45.011  50.243  1.00  7.15
ATOM    207  HE1 PHE    14      67.483  44.872  50.604  1.00  7.15
ATOM    208  CZ  PHE    14      66.053  46.270  49.777  1.00  7.15
ATOM    209  HZ  PHE    14      66.741  47.101  49.767  1.00  7.15
ATOM    210  CE2 PHE    14      64.736  46.442  49.316  1.00  7.15
ATOM    211  HE2 PHE    14      64.401  47.401  48.954  1.00  7.15
ATOM    212  CD2 PHE    14      63.845  45.355  49.316  1.00  7.15
ATOM    213  HD2 PHE    14      62.834  45.492  48.959  1.00  7.15
ATOM    214  C   PHE    14      61.974  41.112  48.700  1.00  7.15
ATOM    215  O   PHE    14      60.849  41.593  48.537  1.00  7.15
ATOM    216  N   ASP    15      62.158  39.812  48.942  1.00  8.37
ATOM    217  H   ASP    15      63.090  39.548  49.210  1.00  8.37
ATOM    218  CA  ASP    15      61.401  38.771  48.214  1.00  8.37
ATOM    219  HA  ASP    15      61.873  37.823  48.473  1.00  8.37
ATOM    220  CB  ASP    15      59.940  38.648  48.701  1.00  8.37
ATOM    221  HB1 ASP    15      59.315  39.281  48.082  1.00  8.37
ATOM    222  HB2 ASP    15      59.871  39.026  49.722  1.00  8.37
ATOM    223  CG  ASP    15      59.386  37.211  48.680  1.00  8.37
ATOM    224  OD1 ASP    15      59.406  36.566  47.608  1.00  8.37
ATOM    225  OD2 ASP    15      58.922  36.761  49.753  1.00  8.37
ATOM    226  C   ASP    15      61.583  38.900  46.679  1.00  8.37
ATOM    227  O   ASP    15      62.372  39.712  46.196  1.00  8.37
ATOM    228  N   VAL    16      60.906  38.052  45.910  1.00  8.05
ATOM    229  H   VAL    16      60.328  37.374  46.396  1.00  8.05
ATOM    230  CA  VAL    16      60.789  38.126  44.448  1.00  8.05
ATOM    231  HA  VAL    16      61.019  39.144  44.125  1.00  8.05
ATOM    232  CB  VAL    16      61.767  37.156  43.746  1.00  8.05
ATOM    233  HB  VAL    16      61.475  36.130  43.977  1.00  8.05
ATOM    234  CG1 VAL    16      61.735  37.336  42.222  1.00  8.05
ATOM    235 1HG1 VAL    16      62.446  36.658  41.750  1.00  8.05
ATOM    236 2HG1 VAL    16      60.742  37.113  41.833  1.00  8.05
ATOM    237 3HG1 VAL    16      61.994  38.364  41.965  1.00  8.05
ATOM    238  CG2 VAL    16      63.224  37.345  44.189  1.00  8.05
ATOM    239 1HG2 VAL    16      63.878  36.681  43.626  1.00  8.05
ATOM    240 2HG2 VAL    16      63.530  38.380  44.028  1.00  8.05
ATOM    241 3HG2 VAL    16      63.328  37.107  45.247  1.00  8.05
ATOM    242  C   VAL    16      59.352  37.825  44.025  1.00  8.05
ATOM    243  O   VAL    16      58.797  38.509  43.172  1.00  8.05
ATOM    244  N   GLY    17      58.683  36.881  44.693  1.00  7.89
ATOM    245  H   GLY    17      59.120  36.464  45.508  1.00  7.89
ATOM    246  CA  GLY    17      57.278  36.555  44.441  1.00  7.89
ATOM    247  HA1 GLY    17      57.084  35.532  44.762  1.00  7.89
ATOM    248  HA2 GLY    17      57.071  36.632  43.373  1.00  7.89
ATOM    249  C   GLY    17      56.312  37.480  45.183  1.00  7.89
ATOM    250  O   GLY    17      55.281  37.044  45.699  1.00  7.89
ATOM    251  N   VAL    18      56.684  38.753  45.289  1.00  6.34
ATOM    252  H   VAL    18      57.486  39.042  44.737  1.00  6.34
ATOM    253  CA  VAL    18      55.909  39.802  45.942  1.00  6.34
ATOM    254  HA  VAL    18      55.330  39.376  46.756  1.00  6.34
ATOM    255  CB  VAL    18      56.805  40.962  46.465  1.00  6.34
ATOM    256  HB  VAL    18      56.351  41.919  46.200  1.00  6.34
ATOM    257  CG1 VAL    18      56.850  40.981  47.985  1.00  6.34
ATOM    258 1HG1 VAL    18      57.311  40.069  48.346  1.00  6.34
ATOM    259 2HG1 VAL    18      57.436  41.838  48.322  1.00  6.34
ATOM    260 3HG1 VAL    18      55.831  41.085  48.348  1.00  6.34
ATOM    261  CG2 VAL    18      58.228  41.011  45.902  1.00  6.34
ATOM    262 1HG2 VAL    18      58.764  41.839  46.364  1.00  6.34
ATOM    263 2HG2 VAL    18      58.774  40.094  46.108  1.00  6.34
ATOM    264 3HG2 VAL    18      58.196  41.175  44.824  1.00  6.34
ATOM    265  C   VAL    18      54.992  40.488  44.938  1.00  6.34
ATOM    266  O   VAL    18      55.417  40.816  43.830  1.00  6.34
ATOM    267  N   PRO    19      53.795  40.895  45.373  1.00  6.03
ATOM    268  CD  PRO    19      53.016  40.329  46.460  1.00  6.03
ATOM    269  HD1 PRO    19      53.514  40.504  47.414  1.00  6.03
ATOM    270  HD2 PRO    19      52.873  39.259  46.298  1.00  6.03
ATOM    271  CG  PRO    19      51.670  41.051  46.441  1.00  6.03
ATOM    272  HG1 PRO    19      51.549  41.604  47.365  1.00  6.03
ATOM    273  HG2 PRO    19      50.851  40.340  46.327  1.00  6.03
ATOM    274  CB  PRO    19      51.722  42.008  45.244  1.00  6.03
ATOM    275  HB1 PRO    19      51.290  42.981  45.482  1.00  6.03
ATOM    276  HB2 PRO    19      51.178  41.561  44.411  1.00  6.03
ATOM    277  CA  PRO    19      53.203  42.111  44.869  1.00  6.03
ATOM    278  HA  PRO    19      53.279  42.143  43.781  1.00  6.03
ATOM    279  C   PRO    19      53.881  43.377  45.450  1.00  6.03
ATOM    280  O   PRO    19      53.836  43.650  46.639  1.00  6.03
ATOM    281  N   PHE    20      54.487  44.185  44.585  1.00  4.41
ATOM    282  H   PHE    20      54.841  43.732  43.754  1.00  4.41
ATOM    283  CA  PHE    20      54.441  45.673  44.532  1.00  4.41
ATOM    284  HA  PHE    20      55.289  46.026  45.117  1.00  4.41
ATOM    285  CB  PHE    20      54.719  45.957  43.030  1.00  4.41
ATOM    286  HB1 PHE    20      53.784  45.782  42.493  1.00  4.41
ATOM    287  HB2 PHE    20      55.417  45.216  42.641  1.00  4.41
ATOM    288  CG  PHE    20      55.261  47.308  42.582  1.00  4.41
ATOM    289  CD1 PHE    20      55.901  48.205  43.465  1.00  4.41
ATOM    290  HD1 PHE    20      56.047  47.955  44.506  1.00  4.41
ATOM    291  CE1 PHE    20      56.374  49.441  42.992  1.00  4.41
ATOM    292  HE1 PHE    20      56.863  50.122  43.675  1.00  4.41
ATOM    293  CZ  PHE    20      56.263  49.764  41.629  1.00  4.41
ATOM    294  HZ  PHE    20      56.665  50.696  41.258  1.00  4.41
ATOM    295  CE2 PHE    20      55.658  48.860  40.739  1.00  4.41
ATOM    296  HE2 PHE    20      55.598  49.092  39.684  1.00  4.41
ATOM    297  CD2 PHE    20      55.145  47.643  41.219  1.00  4.41
ATOM    298  HD2 PHE    20      54.690  46.945  40.529  1.00  4.41
ATOM    299  C   PHE    20      53.205  46.497  44.996  1.00  4.41
ATOM    300  O   PHE    20      52.366  45.997  45.731  1.00  4.41
ATOM    301  N   VAL    21      53.128  47.781  44.566  1.00  4.31
ATOM    302  H   VAL    21      54.021  48.212  44.360  1.00  4.31
ATOM    303  CA  VAL    21      51.984  48.514  43.946  1.00  4.31
ATOM    304  HA  VAL    21      52.026  48.248  42.890  1.00  4.31
ATOM    305  CB  VAL    21      50.566  48.034  44.387  1.00  4.31
ATOM    306  HB  VAL    21      50.566  47.822  45.456  1.00  4.31
ATOM    307  CG1 VAL    21      49.399  49.000  44.103  1.00  4.31
ATOM    308 1HG1 VAL    21      48.445  48.496  44.261  1.00  4.31
ATOM    309 2HG1 VAL    21      49.423  49.842  44.793  1.00  4.31
ATOM    310 3HG1 VAL    21      49.445  49.363  43.077  1.00  4.31
ATOM    311  CG2 VAL    21      50.179  46.763  43.602  1.00  4.31
ATOM    312 1HG2 VAL    21      49.260  46.341  44.008  1.00  4.31
ATOM    313 2HG2 VAL    21      50.024  47.001  42.549  1.00  4.31
ATOM    314 3HG2 VAL    21      50.951  46.002  43.669  1.00  4.31
ATOM    315  C   VAL    21      52.192  50.015  43.932  1.00  4.31
ATOM    316  O   VAL    21      51.688  50.672  44.815  1.00  4.31
ATOM    317  N   PHE    22      52.951  50.506  42.939  1.00  4.38
ATOM    318  H   PHE    22      53.337  49.798  42.332  1.00  4.38
ATOM    319  CA  PHE    22      53.328  51.889  42.553  1.00  4.38
ATOM    320  HA  PHE    22      54.319  52.059  42.973  1.00  4.38
ATOM    321  CB  PHE    22      53.479  51.866  41.014  1.00  4.38
ATOM    322  HB1 PHE    22      54.037  50.980  40.725  1.00  4.38
ATOM    323  HB2 PHE    22      54.094  52.716  40.714  1.00  4.38
ATOM    324  CG  PHE    22      52.207  51.884  40.168  1.00  4.38
ATOM    325  CD1 PHE    22      52.324  52.169  38.794  1.00  4.38
ATOM    326  HD1 PHE    22      53.296  52.357  38.357  1.00  4.38
ATOM    327  CE1 PHE    22      51.184  52.194  37.971  1.00  4.38
ATOM    328  HE1 PHE    22      51.286  52.401  36.915  1.00  4.38
ATOM    329  CZ  PHE    22      49.915  51.939  38.517  1.00  4.38
ATOM    330  HZ  PHE    22      49.040  51.955  37.882  1.00  4.38
ATOM    331  CE2 PHE    22      49.787  51.643  39.883  1.00  4.38
ATOM    332  HE2 PHE    22      48.813  51.434  40.303  1.00  4.38
ATOM    333  CD2 PHE    22      50.927  51.607  40.704  1.00  4.38
ATOM    334  HD2 PHE    22      50.794  51.368  41.748  1.00  4.38
ATOM    335  C   PHE    22      52.471  53.109  42.982  1.00  4.38
ATOM    336  O   PHE    22      51.525  53.020  43.746  1.00  4.38
ATOM    337  N   ARG    23      52.829  54.269  42.428  1.00  5.27
ATOM    338  H   ARG    23      53.773  54.295  42.075  1.00  5.27
ATOM    339  CA  ARG    23      52.031  55.452  42.055  1.00  5.27
ATOM    340  HA  ARG    23      51.670  55.266  41.044  1.00  5.27
ATOM    341  CB  ARG    23      50.738  55.711  42.918  1.00  5.27
ATOM    342  HB1 ARG    23      50.459  56.762  42.834  1.00  5.27
ATOM    343  HB2 ARG    23      50.932  55.533  43.967  1.00  5.27
ATOM    344  CG  ARG    23      49.483  54.872  42.571  1.00  5.27
ATOM    345  HG1 ARG    23      49.803  53.988  42.020  1.00  5.27
ATOM    346  HG2 ARG    23      48.836  55.444  41.906  1.00  5.27
ATOM    347  CD  ARG    23      48.664  54.376  43.797  1.00  5.27
ATOM    348  HD1 ARG    23      49.344  53.923  44.521  1.00  5.27
ATOM    349  HD2 ARG    23      47.993  53.588  43.447  1.00  5.27
ATOM    350  NE  ARG    23      47.842  55.411  44.476  1.00  5.27
ATOM    351  HE  ARG    23      47.795  56.321  44.057  1.00  5.27
ATOM    352  CZ  ARG    23      47.096  55.237  45.570  1.00  5.27
ATOM    353  NH1 ARG    23      47.042  54.136  46.257  1.00  5.27
ATOM    354 1HH1 ARG    23      47.639  53.358  46.059  1.00  5.27
ATOM    355 2HH1 ARG    23      46.473  54.168  47.111  1.00  5.27
ATOM    356  NH2 ARG    23      46.362  56.200  46.047  1.00  5.27
ATOM    357 1HH2 ARG    23      46.291  57.106  45.645  1.00  5.27
ATOM    358 2HH2 ARG    23      45.825  56.019  46.909  1.00  5.27
ATOM    359  C   ARG    23      52.985  56.651  41.907  1.00  5.27
ATOM    360  O   ARG    23      54.148  56.626  42.322  1.00  5.27
ATOM    361  N   VAL    24      52.515  57.687  41.221  1.00  5.11
ATOM    362  H   VAL    24      51.550  57.645  40.939  1.00  5.11
ATOM    363  CA  VAL    24      53.325  58.839  40.771  1.00  5.11
ATOM    364  HA  VAL    24      54.359  58.672  41.071  1.00  5.11
ATOM    365  CB  VAL    24      53.357  58.887  39.223  1.00  5.11
ATOM    366  HB  VAL    24      53.625  57.880  38.901  1.00  5.11
ATOM    367  CG1 VAL    24      51.996  59.195  38.585  1.00  5.11
ATOM    368 1HG1 VAL    24      52.074  59.067  37.505  1.00  5.11
ATOM    369 2HG1 VAL    24      51.242  58.498  38.948  1.00  5.11
ATOM    370 3HG1 VAL    24      51.679  60.214  38.792  1.00  5.11
ATOM    371  CG2 VAL    24      54.440  59.806  38.641  1.00  5.11
ATOM    372 1HG2 VAL    24      54.568  59.582  37.581  1.00  5.11
ATOM    373 2HG2 VAL    24      54.186  60.859  38.738  1.00  5.11
ATOM    374 3HG2 VAL    24      55.394  59.618  39.137  1.00  5.11
ATOM    375  C   VAL    24      52.892  60.100  41.530  1.00  5.11
ATOM    376  O   VAL    24      52.635  59.996  42.722  1.00  5.11
ATOM    377  N   ALA    25      52.767  61.267  40.909  1.00  5.10
ATOM    378  H   ALA    25      53.225  61.400  40.021  1.00  5.10
ATOM    379  CA  ALA    25      51.712  62.225  41.241  1.00  5.10
ATOM    380  HA  ALA    25      50.827  61.666  41.550  1.00  5.10
ATOM    381  CB  ALA    25      52.107  63.151  42.403  1.00  5.10
ATOM    382  HB1 ALA    25      51.251  63.746  42.722  1.00  5.10
ATOM    383  HB2 ALA    25      52.439  62.555  43.248  1.00  5.10
ATOM    384  HB3 ALA    25      52.903  63.825  42.087  1.00  5.10
ATOM    385  C   ALA    25      51.329  63.057  40.013  1.00  5.10
ATOM    386  O   ALA    25      51.978  62.995  38.964  1.00  5.10
ATOM    387  N   LYS    26      50.318  63.912  40.184  1.00  5.39
ATOM    388  H   LYS    26      49.797  63.860  41.051  1.00  5.39
ATOM    389  CA  LYS    26      50.131  65.123  39.387  1.00  5.39
ATOM    390  HA  LYS    26      50.968  65.217  38.701  1.00  5.39
ATOM    391  CB  LYS    26      48.834  65.037  38.547  1.00  5.39
ATOM    392  HB1 LYS    26      48.034  65.576  39.057  1.00  5.39
ATOM    393  HB2 LYS    26      48.506  64.000  38.456  1.00  5.39
ATOM    394  CG  LYS    26      49.003  65.630  37.132  1.00  5.39
ATOM    395  HG1 LYS    26      49.728  66.444  37.157  1.00  5.39
ATOM    396  HG2 LYS    26      48.046  66.057  36.829  1.00  5.39
ATOM    397  CD  LYS    26      49.412  64.605  36.053  1.00  5.39
ATOM    398  HD1 LYS    26      49.558  65.139  35.112  1.00  5.39
ATOM    399  HD2 LYS    26      48.589  63.900  35.921  1.00  5.39
ATOM    400  CE  LYS    26      50.688  63.827  36.404  1.00  5.39
ATOM    401  HE1 LYS    26      50.511  63.307  37.348  1.00  5.39
ATOM    402  HE2 LYS    26      51.508  64.533  36.564  1.00  5.39
ATOM    403  NZ  LYS    26      51.063  62.833  35.367  1.00  5.39
ATOM    404  HZ1 LYS    26      51.869  62.299  35.672  1.00  5.39
ATOM    405  HZ2 LYS    26      50.301  62.190  35.195  1.00  5.39
ATOM    406  HZ3 LYS    26      51.299  63.290  34.496  1.00  5.39
ATOM    407  C   LYS    26      50.169  66.312  40.359  1.00  5.39
ATOM    408  O   LYS    26      49.218  66.489  41.113  1.00  5.39
ATOM    409  N   PRO    27      51.273  67.081  40.420  1.00  4.92
ATOM    410  CD  PRO    27      52.488  66.966  39.615  1.00  4.92
ATOM    411  HD1 PRO    27      52.269  66.974  38.546  1.00  4.92
ATOM    412  HD2 PRO    27      53.021  66.053  39.885  1.00  4.92
ATOM    413  CG  PRO    27      53.335  68.186  39.979  1.00  4.92
ATOM    414  HG1 PRO    27      53.015  69.052  39.396  1.00  4.92
ATOM    415  HG2 PRO    27      54.400  68.017  39.836  1.00  4.92
ATOM    416  CB  PRO    27      52.962  68.384  41.444  1.00  4.92
ATOM    417  HB1 PRO    27      53.231  69.380  41.798  1.00  4.92
ATOM    418  HB2 PRO    27      53.455  67.626  42.057  1.00  4.92
ATOM    419  CA  PRO    27      51.445  68.136  41.419  1.00  4.92
ATOM    420  HA  PRO    27      51.144  67.761  42.399  1.00  4.92
ATOM    421  C   PRO    27      50.710  69.489  41.210  1.00  4.92
ATOM    422  O   PRO    27      50.826  70.314  42.122  1.00  4.92
ATOM    423  N   PRO    28      49.974  69.792  40.106  1.00  5.08
ATOM    424  CD  PRO    28      49.735  69.022  38.886  1.00  5.08
ATOM    425  HD1 PRO    28      49.000  68.244  39.089  1.00  5.08
ATOM    426  HD2 PRO    28      50.655  68.601  38.485  1.00  5.08
ATOM    427  CG  PRO    28      49.153  69.975  37.846  1.00  5.08
ATOM    428  HG1 PRO    28      48.473  69.465  37.162  1.00  5.08
ATOM    429  HG2 PRO    28      49.961  70.463  37.298  1.00  5.08
ATOM    430  CB  PRO    28      48.429  70.997  38.707  1.00  5.08
ATOM    431  HB1 PRO    28      47.454  70.608  39.003  1.00  5.08
ATOM    432  HB2 PRO    28      48.320  71.953  38.193  1.00  5.08
ATOM    433  CA  PRO    28      49.358  71.107  39.916  1.00  5.08
ATOM    434  HA  PRO    28      50.170  71.779  39.633  1.00  5.08
ATOM    435  C   PRO    28      48.640  71.791  41.093  1.00  5.08
ATOM    436  O   PRO    28      48.786  73.010  41.179  1.00  5.08
ATOM    437  N   PRO    29      47.928  71.093  42.008  1.00  5.66
ATOM    438  CD  PRO    29      47.542  69.685  41.942  1.00  5.66
ATOM    439  HD1 PRO    29      48.374  69.056  42.256  1.00  5.66
ATOM    440  HD2 PRO    29      47.212  69.399  40.944  1.00  5.66
ATOM    441  CG  PRO    29      46.402  69.508  42.942  1.00  5.66
ATOM    442  HG1 PRO    29      46.373  68.497  43.350  1.00  5.66
ATOM    443  HG2 PRO    29      45.452  69.762  42.468  1.00  5.66
ATOM    444  CB  PRO    29      46.739  70.544  44.009  1.00  5.66
ATOM    445  HB1 PRO    29      47.512  70.150  44.672  1.00  5.66
ATOM    446  HB2 PRO    29      45.857  70.840  44.580  1.00  5.66
ATOM    447  CA  PRO    29      47.296  71.706  43.183  1.00  5.66
ATOM    448  HA  PRO    29      46.454  72.298  42.822  1.00  5.66
ATOM    449  C   PRO    29      48.154  72.640  44.050  1.00  5.66
ATOM    450  O   PRO    29      47.591  73.397  44.833  1.00  5.66
ATOM    451  N   THR    30      49.486  72.613  43.936  1.00  5.61
ATOM    452  H   THR    30      49.899  71.943  43.299  1.00  5.61
ATOM    453  CA  THR    30      50.375  73.541  44.657  1.00  5.61
ATOM    454  HA  THR    30      49.887  74.516  44.674  1.00  5.61
ATOM    455  CB  THR    30      50.514  73.099  46.133  1.00  5.61
ATOM    456  HB  THR    30      49.519  73.058  46.577  1.00  5.61
ATOM    457  CG2 THR    30      51.167  71.727  46.325  1.00  5.61
ATOM    458 1HG2 THR    30      51.224  71.505  47.391  1.00  5.61
ATOM    459 2HG2 THR    30      50.564  70.961  45.840  1.00  5.61
ATOM    460 3HG2 THR    30      52.173  71.718  45.905  1.00  5.61
ATOM    461  OG1 THR    30      51.265  74.035  46.866  1.00  5.61
ATOM    462  HG1 THR    30      52.119  74.093  46.413  1.00  5.61
ATOM    463  C   THR    30      51.729  73.765  43.960  1.00  5.61
ATOM    464  O   THR    30      52.760  73.928  44.614  1.00  5.61
ATOM    465  N   VAL    31      51.709  73.768  42.622  1.00  6.10
ATOM    466  H   VAL    31      50.800  73.602  42.204  1.00  6.10
ATOM    467  CA  VAL    31      52.733  74.326  41.708  1.00  6.10
ATOM    468  HA  VAL    31      52.660  73.729  40.800  1.00  6.10
ATOM    469  CB  VAL    31      52.368  75.773  41.283  1.00  6.10
ATOM    470  HB  VAL    31      52.627  76.466  42.085  1.00  6.10
ATOM    471  CG1 VAL    31      53.100  76.187  39.996  1.00  6.10
ATOM    472 1HG1 VAL    31      52.837  77.213  39.736  1.00  6.10
ATOM    473 2HG1 VAL    31      54.179  76.148  40.140  1.00  6.10
ATOM    474 3HG1 VAL    31      52.824  75.528  39.173  1.00  6.10
ATOM    475  CG2 VAL    31      50.867  75.940  40.984  1.00  6.10
ATOM    476 1HG2 VAL    31      50.672  76.945  40.610  1.00  6.10
ATOM    477 2HG2 VAL    31      50.544  75.213  40.238  1.00  6.10
ATOM    478 3HG2 VAL    31      50.279  75.810  41.892  1.00  6.10
ATOM    479  C   VAL    31      54.197  74.193  42.148  1.00  6.10
ATOM    480  O   VAL    31      54.904  75.172  42.370  1.00  6.10
ATOM    481  N   HIS    32      54.658  72.948  42.228  1.00  4.90
ATOM    482  H   HIS    32      54.026  72.195  42.002  1.00  4.90
ATOM    483  CA  HIS    32      56.051  72.568  42.489  1.00  4.90
ATOM    484  HA  HIS    32      56.713  73.376  42.170  1.00  4.90
ATOM    485  CB  HIS    32      56.221  72.373  44.008  1.00  4.90
ATOM    486  HB1 HIS    32      56.842  71.506  44.221  1.00  4.90
ATOM    487  HB2 HIS    32      55.254  72.184  44.478  1.00  4.90
ATOM    488  CG  HIS    32      56.849  73.587  44.644  1.00  4.90
ATOM    489  ND1 HIS    32      58.223  73.807  44.788  1.00  4.90
ATOM    490  CE1 HIS    32      58.343  75.030  45.328  1.00  4.90
ATOM    491  HE1 HIS    32      59.285  75.514  45.553  1.00  4.90
ATOM    492  NE2 HIS    32      57.132  75.575  45.534  1.00  4.90
ATOM    493  HE2 HIS    32      56.955  76.507  45.882  1.00  4.90
ATOM    494  CD2 HIS    32      56.178  74.677  45.111  1.00  4.90
ATOM    495  HD2 HIS    32      55.106  74.821  45.079  1.00  4.90
ATOM    496  C   HIS    32      56.410  71.338  41.644  1.00  4.90
ATOM    497  O   HIS    32      55.543  70.831  40.921  1.00  4.90
ATOM    498  N   PRO    33      57.673  70.869  41.668  1.00  4.41
ATOM    499  CD  PRO    33      58.840  71.487  42.288  1.00  4.41
ATOM    500  HD1 PRO    33      58.805  71.351  43.368  1.00  4.41
ATOM    501  HD2 PRO    33      58.915  72.547  42.042  1.00  4.41
ATOM    502  CG  PRO    33      60.046  70.725  41.744  1.00  4.41
ATOM    503  HG1 PRO    33      60.876  70.725  42.452  1.00  4.41
ATOM    504  HG2 PRO    33      60.352  71.152  40.788  1.00  4.41
ATOM    505  CB  PRO    33      59.481  69.324  41.528  1.00  4.41
ATOM    506  HB1 PRO    33      59.471  68.786  42.479  1.00  4.41
ATOM    507  HB2 PRO    33      60.050  68.768  40.782  1.00  4.41
ATOM    508  CA  PRO    33      58.046  69.597  41.062  1.00  4.41
ATOM    509  HA  PRO    33      58.043  69.725  39.980  1.00  4.41
ATOM    510  C   PRO    33      57.104  68.446  41.426  1.00  4.41
ATOM    511  O   PRO    33      56.378  68.484  42.424  1.00  4.41
ATOM    512  N   LEU    34      57.142  67.402  40.599  1.00  3.66
ATOM    513  H   LEU    34      57.790  67.434  39.829  1.00  3.66
ATOM    514  CA  LEU    34      56.419  66.160  40.836  1.00  3.66
ATOM    515  HA  LEU    34      55.349  66.336  40.761  1.00  3.66
ATOM    516  CB  LEU    34      56.837  65.083  39.808  1.00  3.66
ATOM    517  HB1 LEU    34      56.401  64.141  40.143  1.00  3.66
ATOM    518  HB2 LEU    34      57.921  64.958  39.852  1.00  3.66
ATOM    519  CG  LEU    34      56.414  65.275  38.341  1.00  3.66
ATOM    520  HG  LEU    34      55.338  65.453  38.299  1.00  3.66
ATOM    521  CD1 LEU    34      57.134  66.430  37.637  1.00  3.66
ATOM    522 1HD1 LEU    34      56.909  66.411  36.571  1.00  3.66
ATOM    523 2HD1 LEU    34      56.795  67.387  38.028  1.00  3.66
ATOM    524 3HD1 LEU    34      58.212  66.330  37.771  1.00  3.66
ATOM    525  CD2 LEU    34      56.722  63.991  37.563  1.00  3.66
ATOM    526 1HD2 LEU    34      56.441  64.105  36.517  1.00  3.66
ATOM    527 2HD2 LEU    34      57.790  63.767  37.623  1.00  3.66
ATOM    528 3HD2 LEU    34      56.170  63.155  37.990  1.00  3.66
ATOM    529  C   LEU    34      56.720  65.624  42.240  1.00  3.66
ATOM    530  O   LEU    34      57.840  65.688  42.746  1.00  3.66
ATOM    531  N   HIS    35      55.706  64.989  42.805  1.00  2.96
ATOM    532  H   HIS    35      54.847  64.920  42.291  1.00  2.96
ATOM    533  CA  HIS    35      55.830  64.170  43.994  1.00  2.96
ATOM    534  HA  HIS    35      56.808  64.319  44.458  1.00  2.96
ATOM    535  CB  HIS    35      54.729  64.553  44.971  1.00  2.96
ATOM    536  HB1 HIS    35      54.988  64.136  45.941  1.00  2.96
ATOM    537  HB2 HIS    35      53.815  64.101  44.600  1.00  2.96
ATOM    538  CG  HIS    35      54.410  66.016  45.144  1.00  2.96
ATOM    539  ND1 HIS    35      53.116  66.503  45.367  1.00  2.96
ATOM    540  CE1 HIS    35      53.253  67.841  45.443  1.00  2.96
ATOM    541  HE1 HIS    35      52.438  68.543  45.577  1.00  2.96
ATOM    542  NE2 HIS    35      54.543  68.195  45.307  1.00  2.96
ATOM    543  HE2 HIS    35      54.900  69.143  45.284  1.00  2.96
ATOM    544  CD2 HIS    35      55.290  67.056  45.121  1.00  2.96
ATOM    545  HD2 HIS    35      56.359  67.001  44.944  1.00  2.96
ATOM    546  C   HIS    35      55.700  62.722  43.550  1.00  2.96
ATOM    547  O   HIS    35      54.940  62.450  42.620  1.00  2.96
ATOM    548  N   ILE    36      56.373  61.784  44.211  1.00  2.75
ATOM    549  H   ILE    36      57.000  62.029  44.966  1.00  2.75
ATOM    550  CA  ILE    36      56.375  60.396  43.739  1.00  2.75
ATOM    551  HA  ILE    36      55.663  60.313  42.920  1.00  2.75
ATOM    552  CB  ILE    36      57.722  59.975  43.120  1.00  2.75
ATOM    553  HB  ILE    36      58.452  59.844  43.921  1.00  2.75
ATOM    554  CG2 ILE    36      57.525  58.632  42.385  1.00  2.75
ATOM    555 1HG2 ILE    36      58.433  58.369  41.843  1.00  2.75
ATOM    556 2HG2 ILE    36      57.305  57.839  43.098  1.00  2.75
ATOM    557 3HG2 ILE    36      56.706  58.693  41.669  1.00  2.75
ATOM    558  CG1 ILE    36      58.271  61.044  42.137  1.00  2.75
ATOM    559 1HG1 ILE    36      59.294  60.795  41.899  1.00  2.75
ATOM    560 2HG1 ILE    36      58.325  62.014  42.628  1.00  2.75
ATOM    561  CD1 ILE    36      57.521  61.205  40.805  1.00  2.75
ATOM    562  HD1 ILE    36      57.901  62.085  40.289  1.00  2.75
ATOM    563  HD2 ILE    36      57.692  60.334  40.172  1.00  2.75
ATOM    564  HD3 ILE    36      56.453  61.326  40.966  1.00  2.75
ATOM    565  C   ILE    36      55.825  59.483  44.821  1.00  2.75
ATOM    566  O   ILE    36      56.136  59.633  46.002  1.00  2.75
ATOM    567  N   ARG    37      54.834  58.661  44.448  1.00  3.07
ATOM    568  H   ARG    37      54.588  58.584  43.469  1.00  3.07
ATOM    569  CA  ARG    37      53.957  58.021  45.428  1.00  3.07
ATOM    570  HA  ARG    37      54.328  58.217  46.430  1.00  3.07
ATOM    571  CB  ARG    37      52.498  58.555  45.338  1.00  3.07
ATOM    572  HB1 ARG    37      51.893  57.948  46.014  1.00  3.07
ATOM    573  HB2 ARG    37      52.115  58.317  44.348  1.00  3.07
ATOM    574  CG  ARG    37      52.112  60.014  45.669  1.00  3.07
ATOM    575  HG1 ARG    37      51.661  59.987  46.650  1.00  3.07
ATOM    576  HG2 ARG    37      51.319  60.318  44.985  1.00  3.07
ATOM    577  CD  ARG    37      53.198  61.100  45.670  1.00  3.07
ATOM    578  HD1 ARG    37      53.609  61.178  44.665  1.00  3.07
ATOM    579  HD2 ARG    37      54.005  60.796  46.332  1.00  3.07
ATOM    580  NE  ARG    37      52.676  62.429  46.075  1.00  3.07
ATOM    581  HE  ARG    37      52.160  62.942  45.376  1.00  3.07
ATOM    582  CZ  ARG    37      52.925  63.093  47.188  1.00  3.07
ATOM    583  NH1 ARG    37      53.606  62.557  48.159  1.00  3.07
ATOM    584 1HH1 ARG    37      54.240  61.802  47.947  1.00  3.07
ATOM    585 2HH1 ARG    37      53.694  63.077  49.028  1.00  3.07
ATOM    586  NH2 ARG    37      52.506  64.310  47.352  1.00  3.07
ATOM    587 1HH2 ARG    37      52.281  64.902  46.558  1.00  3.07
ATOM    588 2HH2 ARG    37      52.656  64.763  48.244  1.00  3.07
ATOM    589  C   ARG    37      53.941  56.495  45.332  1.00  3.07
ATOM    590  O   ARG    37      52.933  55.937  44.944  1.00  3.07
ATOM    591  N   ALA    38      54.997  55.775  45.690  1.00  2.55
ATOM    592  H   ALA    38      55.851  56.215  45.998  1.00  2.55
ATOM    593  CA  ALA    38      54.858  54.315  45.725  1.00  2.55
ATOM    594  HA  ALA    38      54.660  53.950  44.717  1.00  2.55
ATOM    595  CB  ALA    38      56.139  53.661  46.244  1.00  2.55
ATOM    596  HB1 ALA    38      56.038  52.574  46.232  1.00  2.55
ATOM    597  HB2 ALA    38      56.959  53.931  45.611  1.00  2.55
ATOM    598  HB3 ALA    38      56.345  53.985  47.266  1.00  2.55
ATOM    599  C   ALA    38      53.730  53.841  46.663  1.00  2.55
ATOM    600  O   ALA    38      53.513  54.388  47.752  1.00  2.55
ATOM    601  N   THR    39      53.160  52.693  46.333  1.00  3.26
ATOM    602  H   THR    39      53.132  52.393  45.368  1.00  3.26
ATOM    603  CA  THR    39      52.832  51.666  47.321  1.00  3.26
ATOM    604  HA  THR    39      53.320  51.946  48.253  1.00  3.26
ATOM    605  CB  THR    39      51.320  51.739  47.628  1.00  3.26
ATOM    606  HB  THR    39      50.762  51.922  46.710  1.00  3.26
ATOM    607  CG2 THR    39      50.665  50.575  48.360  1.00  3.26
ATOM    608 1HG2 THR    39      49.625  50.830  48.561  1.00  3.26
ATOM    609 2HG2 THR    39      50.682  49.685  47.730  1.00  3.26
ATOM    610 3HG2 THR    39      51.173  50.386  49.305  1.00  3.26
ATOM    611  OG1 THR    39      51.168  52.863  48.479  1.00  3.26
ATOM    612  HG1 THR    39      51.738  53.546  48.098  1.00  3.26
ATOM    613  C   THR    39      53.517  50.319  46.984  1.00  3.26
ATOM    614  O   THR    39      54.271  50.194  46.012  1.00  3.26
ATOM    615  N   LEU    40      53.372  49.365  47.897  1.00  2.67
ATOM    616  H   LEU    40      52.700  49.537  48.624  1.00  2.67
ATOM    617  CA  LEU    40      54.019  48.095  48.056  1.00  2.67
ATOM    618  HA  LEU    40      54.291  47.708  47.077  1.00  2.67
ATOM    619  CB  LEU    40      55.304  48.292  48.858  1.00  2.67
ATOM    620  HB1 LEU    40      55.900  48.899  48.193  1.00  2.67
ATOM    621  HB2 LEU    40      55.782  47.316  48.951  1.00  2.67
ATOM    622  CG  LEU    40      55.361  48.980  50.243  1.00  2.67
ATOM    623  HG  LEU    40      56.256  48.615  50.748  1.00  2.67
ATOM    624  CD1 LEU    40      55.512  50.493  50.120  1.00  2.67
ATOM    625 1HD1 LEU    40      55.651  50.919  51.111  1.00  2.67
ATOM    626 2HD1 LEU    40      56.379  50.736  49.506  1.00  2.67
ATOM    627 3HD1 LEU    40      54.624  50.933  49.680  1.00  2.67
ATOM    628  CD2 LEU    40      54.173  48.733  51.170  1.00  2.67
ATOM    629 1HD2 LEU    40      54.362  49.175  52.147  1.00  2.67
ATOM    630 2HD2 LEU    40      53.267  49.181  50.766  1.00  2.67
ATOM    631 3HD2 LEU    40      54.020  47.663  51.305  1.00  2.67
ATOM    632  C   LEU    40      53.072  47.094  48.712  1.00  2.67
ATOM    633  O   LEU    40      52.067  47.483  49.318  1.00  2.67
ATOM    634  N   ARG    41      53.401  45.802  48.631  1.00  2.64
ATOM    635  H   ARG    41      54.071  45.495  47.935  1.00  2.64
ATOM    636  CA  ARG    41      52.585  44.782  49.285  1.00  2.64
ATOM    637  HA  ARG    41      52.236  45.229  50.217  1.00  2.64
ATOM    638  CB  ARG    41      51.322  44.570  48.409  1.00  2.64
ATOM    639  HB1 ARG    41      51.467  43.748  47.716  1.00  2.64
ATOM    640  HB2 ARG    41      51.176  45.450  47.788  1.00  2.64
ATOM    641  CG  ARG    41      49.992  44.439  49.165  1.00  2.64
ATOM    642  HG1 ARG    41      49.248  45.041  48.645  1.00  2.64
ATOM    643  HG2 ARG    41      50.077  44.827  50.181  1.00  2.64
ATOM    644  CD  ARG    41      49.487  43.002  49.186  1.00  2.64
ATOM    645  HD1 ARG    41      49.409  42.646  48.157  1.00  2.64
ATOM    646  HD2 ARG    41      48.495  42.981  49.642  1.00  2.64
ATOM    647  NE  ARG    41      50.401  42.153  49.957  1.00  2.64
ATOM    648  HE  ARG    41      51.027  42.623  50.605  1.00  2.64
ATOM    649  CZ  ARG    41      50.425  40.845  49.997  1.00  2.64
ATOM    650  NH1 ARG    41      49.640  40.134  49.239  1.00  2.64
ATOM    651 1HH1 ARG    41      49.069  40.620  48.572  1.00  2.64
ATOM    652 2HH1 ARG    41      49.590  39.141  49.322  1.00  2.64
ATOM    653  NH2 ARG    41      51.211  40.234  50.828  1.00  2.64
ATOM    654 1HH2 ARG    41      51.909  40.778  51.340  1.00  2.64
ATOM    655 2HH2 ARG    41      51.119  39.263  51.024  1.00  2.64
ATOM    656  C   ARG    41      53.338  43.519  49.735  1.00  2.64
ATOM    657  O   ARG    41      53.220  42.431  49.177  1.00  2.64
ATOM    658  N   TYR    42      54.099  43.672  50.818  1.00  3.27
ATOM    659  H   TYR    42      54.000  44.539  51.318  1.00  3.27
ATOM    660  CA  TYR    42      55.134  42.742  51.300  1.00  3.27
ATOM    661  HA  TYR    42      56.018  42.838  50.667  1.00  3.27
ATOM    662  CB  TYR    42      55.511  43.134  52.737  1.00  3.27
ATOM    663  HB1 TYR    42      56.083  42.317  53.181  1.00  3.27
ATOM    664  HB2 TYR    42      54.591  43.217  53.314  1.00  3.27
ATOM    665  CG  TYR    42      56.316  44.406  52.915  1.00  3.27
ATOM    666  CD1 TYR    42      57.704  44.316  53.149  1.00  3.27
ATOM    667  HD1 TYR    42      58.196  43.352  53.166  1.00  3.27
ATOM    668  CE1 TYR    42      58.458  45.475  53.403  1.00  3.27
ATOM    669  HE1 TYR    42      59.520  45.412  53.600  1.00  3.27
ATOM    670  CZ  TYR    42      57.827  46.733  53.408  1.00  3.27
ATOM    671  OH  TYR    42      58.550  47.853  53.668  1.00  3.27
ATOM    672  HH  TYR    42      58.046  48.648  53.491  1.00  3.27
ATOM    673  CE2 TYR    42      56.442  46.829  53.163  1.00  3.27
ATOM    674  HE2 TYR    42      55.956  47.791  53.187  1.00  3.27
ATOM    675  CD2 TYR    42      55.683  45.667  52.933  1.00  3.27
ATOM    676  HD2 TYR    42      54.611  45.750  52.809  1.00  3.27
ATOM    677  C   TYR    42      54.701  41.274  51.328  1.00  3.27
ATOM    678  O   TYR    42      53.655  40.935  51.886  1.00  3.27
ATOM    679  N   LYS    43      55.546  40.369  50.826  1.00  4.87
ATOM    680  H   LYS    43      56.376  40.687  50.338  1.00  4.87
ATOM    681  CA  LYS    43      55.278  38.928  50.929  1.00  4.87
ATOM    682  HA  LYS    43      54.201  38.795  50.855  1.00  4.87
ATOM    683  CB  LYS    43      55.914  38.181  49.740  1.00  4.87
ATOM    684  HB1 LYS    43      56.989  38.340  49.781  1.00  4.87
ATOM    685  HB2 LYS    43      55.539  38.615  48.816  1.00  4.87
ATOM    686  CG  LYS    43      55.653  36.664  49.672  1.00  4.87
ATOM    687  HG1 LYS    43      56.021  36.193  50.582  1.00  4.87
ATOM    688  HG2 LYS    43      56.248  36.255  48.854  1.00  4.87
ATOM    689  CD  LYS    43      54.180  36.284  49.421  1.00  4.87
ATOM    690  HD1 LYS    43      54.040  36.185  48.341  1.00  4.87
ATOM    691  HD2 LYS    43      53.499  37.059  49.770  1.00  4.87
ATOM    692  CE  LYS    43      53.830  34.950  50.097  1.00  4.87
ATOM    693  HE1 LYS    43      54.679  34.273  49.967  1.00  4.87
ATOM    694  HE2 LYS    43      52.967  34.506  49.591  1.00  4.87
ATOM    695  NZ  LYS    43      53.524  35.124  51.543  1.00  4.87
ATOM    696  HZ1 LYS    43      54.188  35.765  51.978  1.00  4.87
ATOM    697  HZ2 LYS    43      52.582  35.485  51.677  1.00  4.87
ATOM    698  HZ3 LYS    43      53.563  34.237  52.026  1.00  4.87
ATOM    699  C   LYS    43      55.679  38.326  52.272  1.00  4.87
ATOM    700  O   LYS    43      55.104  37.298  52.644  1.00  4.87
ATOM    701  N   GLN    44      56.589  38.972  53.006  1.00  5.77
ATOM    702  H   GLN    44      57.010  39.802  52.619  1.00  5.77
ATOM    703  CA  GLN    44      57.103  38.492  54.286  1.00  5.77
ATOM    704  HA  GLN    44      56.365  37.831  54.744  1.00  5.77
ATOM    705  CB  GLN    44      58.394  37.683  54.078  1.00  5.77
ATOM    706  HB1 GLN    44      58.735  37.337  55.053  1.00  5.77
ATOM    707  HB2 GLN    44      59.164  38.330  53.662  1.00  5.77
ATOM    708  CG  GLN    44      58.228  36.464  53.161  1.00  5.77
ATOM    709  HG1 GLN    44      57.939  36.796  52.165  1.00  5.77
ATOM    710  HG2 GLN    44      57.446  35.813  53.550  1.00  5.77
ATOM    711  CD  GLN    44      59.514  35.659  53.050  1.00  5.77
ATOM    712  OE1 GLN    44      60.142  35.312  54.041  1.00  5.77
ATOM    713  NE2 GLN    44      59.939  35.333  51.854  1.00  5.77
ATOM    714 1HE2 GLN    44      59.482  35.733  51.025  1.00  5.77
ATOM    715 2HE2 GLN    44      60.779  34.793  51.781  1.00  5.77
ATOM    716  C   GLN    44      57.382  39.635  55.261  1.00  5.77
ATOM    717  O   GLN    44      58.263  40.456  55.013  1.00  5.77
ATOM    718  N   MET    45      56.682  39.641  56.397  1.00  5.25
ATOM    719  H   MET    45      55.958  38.952  56.539  1.00  5.25
ATOM    720  CA  MET    45      56.892  40.637  57.450  1.00  5.25
ATOM    721  HA  MET    45      56.666  41.615  57.022  1.00  5.25
ATOM    722  CB  MET    45      55.916  40.442  58.627  1.00  5.25
ATOM    723  HB1 MET    45      54.908  40.710  58.306  1.00  5.25
ATOM    724  HB2 MET    45      56.194  41.135  59.422  1.00  5.25
ATOM    725  CG  MET    45      55.897  39.018  59.202  1.00  5.25
ATOM    726  HG1 MET    45      55.691  39.081  60.271  1.00  5.25
ATOM    727  HG2 MET    45      56.879  38.562  59.089  1.00  5.25
ATOM    728  SD  MET    45      54.649  37.933  58.452  1.00  5.25
ATOM    729  CE  MET    45      53.265  38.365  59.544  1.00  5.25
ATOM    730  HE1 MET    45      53.494  38.068  60.569  1.00  5.25
ATOM    731  HE2 MET    45      53.091  39.442  59.527  1.00  5.25
ATOM    732  HE3 MET    45      52.363  37.847  59.223  1.00  5.25
ATOM    733  C   MET    45      58.343  40.728  57.946  1.00  5.25
ATOM    734  O   MET    45      58.791  41.808  58.321  1.00  5.25
ATOM    735  N   GLN    46      59.108  39.630  57.921  1.00  5.82
ATOM    736  H   GLN    46      58.713  38.764  57.598  1.00  5.82
ATOM    737  CA  GLN    46      60.503  39.646  58.373  1.00  5.82
ATOM    738  HA  GLN    46      60.502  40.126  59.353  1.00  5.82
ATOM    739  CB  GLN    46      61.018  38.212  58.626  1.00  5.82
ATOM    740  HB1 GLN    46      60.365  37.769  59.379  1.00  5.82
ATOM    741  HB2 GLN    46      62.011  38.269  59.074  1.00  5.82
ATOM    742  CG  GLN    46      61.058  37.233  57.435  1.00  5.82
ATOM    743  HG1 GLN    46      60.117  37.278  56.893  1.00  5.82
ATOM    744  HG2 GLN    46      61.163  36.220  57.824  1.00  5.82
ATOM    745  CD  GLN    46      62.211  37.462  56.461  1.00  5.82
ATOM    746  OE1 GLN    46      63.165  38.166  56.736  1.00  5.82
ATOM    747  NE2 GLN    46      62.156  36.903  55.278  1.00  5.82
ATOM    748 1HE2 GLN    46      61.410  36.275  54.995  1.00  5.82
ATOM    749 2HE2 GLN    46      62.869  37.195  54.628  1.00  5.82
ATOM    750  C   GLN    46      61.437  40.528  57.522  1.00  5.82
ATOM    751  O   GLN    46      62.358  41.133  58.073  1.00  5.82
ATOM    752  N   PHE    47      61.117  40.732  56.236  1.00  5.48
ATOM    753  H   PHE    47      60.306  40.266  55.858  1.00  5.48
ATOM    754  CA  PHE    47      61.786  41.705  55.363  1.00  5.48
ATOM    755  HA  PHE    47      62.859  41.629  55.539  1.00  5.48
ATOM    756  CB  PHE    47      61.516  41.373  53.878  1.00  5.48
ATOM    757  HB1 PHE    47      61.948  42.160  53.260  1.00  5.48
ATOM    758  HB2 PHE    47      60.438  41.395  53.712  1.00  5.48
ATOM    759  CG  PHE    47      62.083  40.069  53.336  1.00  5.48
ATOM    760  CD1 PHE    47      63.382  39.636  53.674  1.00  5.48
ATOM    761  HD1 PHE    47      63.988  40.203  54.366  1.00  5.48
ATOM    762  CE1 PHE    47      63.913  38.465  53.103  1.00  5.48
ATOM    763  HE1 PHE    47      64.912  38.144  53.368  1.00  5.48
ATOM    764  CZ  PHE    47      63.152  37.719  52.187  1.00  5.48
ATOM    765  HZ  PHE    47      63.560  36.819  51.746  1.00  5.48
ATOM    766  CE2 PHE    47      61.864  38.155  51.836  1.00  5.48
ATOM    767  HE2 PHE    47      61.282  37.595  51.118  1.00  5.48
ATOM    768  CD2 PHE    47      61.338  39.332  52.395  1.00  5.48
ATOM    769  HD2 PHE    47      60.363  39.681  52.086  1.00  5.48
ATOM    770  C   PHE    47      61.435  43.178  55.677  1.00  5.48
ATOM    771  O   PHE    47      61.667  44.052  54.842  1.00  5.48
ATOM    772  N   MET    48      60.886  43.499  56.858  1.00  5.04
ATOM    773  H   MET    48      60.603  42.761  57.490  1.00  5.04
ATOM    774  CA  MET    48      60.768  44.897  57.297  1.00  5.04
ATOM    775  HA  MET    48      60.048  45.389  56.644  1.00  5.04
ATOM    776  CB  MET    48      60.249  44.962  58.748  1.00  5.04
ATOM    777  HB1 MET    48      60.551  45.905  59.205  1.00  5.04
ATOM    778  HB2 MET    48      60.715  44.160  59.323  1.00  5.04
ATOM    779  CG  MET    48      58.724  44.844  58.873  1.00  5.04
ATOM    780  HG1 MET    48      58.515  44.293  59.790  1.00  5.04
ATOM    781  HG2 MET    48      58.329  44.262  58.041  1.00  5.04
ATOM    782  SD  MET    48      57.813  46.413  58.983  1.00  5.04
ATOM    783  CE  MET    48      57.987  47.052  57.296  1.00  5.04
ATOM    784  HE1 MET    48      57.445  47.993  57.211  1.00  5.04
ATOM    785  HE2 MET    48      59.037  47.229  57.072  1.00  5.04
ATOM    786  HE3 MET    48      57.585  46.332  56.584  1.00  5.04
ATOM    787  C   MET    48      62.069  45.709  57.178  1.00  5.04
ATOM    788  O   MET    48      62.052  46.864  56.751  1.00  5.04
ATOM    789  N   LYS    49      63.182  45.107  57.602  1.00  5.24
ATOM    790  H   LYS    49      63.112  44.118  57.799  1.00  5.24
ATOM    791  CA  LYS    49      64.401  45.790  58.061  1.00  5.24
ATOM    792  HA  LYS    49      64.149  46.465  58.881  1.00  5.24
ATOM    793  CB  LYS    49      65.361  44.712  58.586  1.00  5.24
ATOM    794  HB1 LYS    49      66.329  45.165  58.788  1.00  5.24
ATOM    795  HB2 LYS    49      65.500  43.953  57.815  1.00  5.24
ATOM    796  CG  LYS    49      64.868  44.041  59.874  1.00  5.24
ATOM    797  HG1 LYS    49      63.851  43.669  59.743  1.00  5.24
ATOM    798  HG2 LYS    49      64.876  44.777  60.680  1.00  5.24
ATOM    799  CD  LYS    49      65.781  42.858  60.223  1.00  5.24
ATOM    800  HD1 LYS    49      66.817  43.196  60.289  1.00  5.24
ATOM    801  HD2 LYS    49      65.714  42.115  59.425  1.00  5.24
ATOM    802  CE  LYS    49      65.376  42.198  61.543  1.00  5.24
ATOM    803  HE1 LYS    49      65.954  41.276  61.651  1.00  5.24
ATOM    804  HE2 LYS    49      64.314  41.937  61.502  1.00  5.24
ATOM    805  NZ  LYS    49      65.650  43.091  62.691  1.00  5.24
ATOM    806  HZ1 LYS    49      65.528  42.667  63.595  1.00  5.24
ATOM    807  HZ2 LYS    49      66.592  43.488  62.653  1.00  5.24
ATOM    808  HZ3 LYS    49      65.118  43.960  62.685  1.00  5.24
ATOM    809  C   LYS    49      65.127  46.632  57.033  1.00  5.24
ATOM    810  O   LYS    49      65.663  47.670  57.399  1.00  5.24
ATOM    811  N   GLU    50      65.182  46.214  55.781  1.00  4.91
ATOM    812  H   GLU    50      64.832  45.284  55.582  1.00  4.91
ATOM    813  CA  GLU    50      65.969  46.912  54.768  1.00  4.91
ATOM    814  HA  GLU    50      66.917  47.213  55.218  1.00  4.91
ATOM    815  CB  GLU    50      66.321  45.941  53.628  1.00  4.91
ATOM    816  HB1 GLU    50      66.621  46.518  52.753  1.00  4.91
ATOM    817  HB2 GLU    50      65.450  45.340  53.363  1.00  4.91
ATOM    818  CG  GLU    50      67.489  45.004  54.008  1.00  4.91
ATOM    819  HG1 GLU    50      68.408  45.596  54.004  1.00  4.91
ATOM    820  HG2 GLU    50      67.593  44.241  53.234  1.00  4.91
ATOM    821  CD  GLU    50      67.330  44.330  55.386  1.00  4.91
ATOM    822  OE1 GLU    50      66.501  43.403  55.507  1.00  4.91
ATOM    823  OE2 GLU    50      67.990  44.810  56.348  1.00  4.91
ATOM    824  C   GLU    50      65.290  48.221  54.351  1.00  4.91
ATOM    825  O   GLU    50      65.856  49.286  54.630  1.00  4.91
ATOM    826  N   PRO    51      64.053  48.200  53.818  1.00  5.10
ATOM    827  CD  PRO    51      63.254  47.037  53.438  1.00  5.10
ATOM    828  HD1 PRO    51      63.267  46.248  54.189  1.00  5.10
ATOM    829  HD2 PRO    51      63.611  46.651  52.482  1.00  5.10
ATOM    830  CG  PRO    51      61.827  47.547  53.281  1.00  5.10
ATOM    831  HG1 PRO    51      61.321  47.525  54.246  1.00  5.10
ATOM    832  HG2 PRO    51      61.272  46.970  52.541  1.00  5.10
ATOM    833  CB  PRO    51      62.034  48.991  52.838  1.00  5.10
ATOM    834  HB1 PRO    51      61.186  49.617  53.116  1.00  5.10
ATOM    835  HB2 PRO    51      62.184  49.005  51.758  1.00  5.10
ATOM    836  CA  PRO    51      63.332  49.431  53.528  1.00  5.10
ATOM    837  HA  PRO    51      63.905  50.026  52.819  1.00  5.10
ATOM    838  C   PRO    51      63.084  50.283  54.773  1.00  5.10
ATOM    839  O   PRO    51      63.299  51.493  54.716  1.00  5.10
ATOM    840  N   VAL    52      62.755  49.686  55.926  1.00  4.70
ATOM    841  H   VAL    52      62.572  48.685  55.950  1.00  4.70
ATOM    842  CA  VAL    52      62.684  50.448  57.184  1.00  4.70
ATOM    843  HA  VAL    52      61.938  51.231  57.071  1.00  4.70
ATOM    844  CB  VAL    52      62.234  49.558  58.368  1.00  4.70
ATOM    845  HB  VAL    52      62.770  48.612  58.327  1.00  4.70
ATOM    846  CG1 VAL    52      62.496  50.153  59.756  1.00  4.70
ATOM    847 1HG1 VAL    52      62.058  49.515  60.524  1.00  4.70
ATOM    848 2HG1 VAL    52      63.565  50.203  59.959  1.00  4.70
ATOM    849 3HG1 VAL    52      62.067  51.152  59.815  1.00  4.70
ATOM    850  CG2 VAL    52      60.722  49.313  58.283  1.00  4.70
ATOM    851 1HG2 VAL    52      60.422  48.582  59.034  1.00  4.70
ATOM    852 2HG2 VAL    52      60.178  50.244  58.447  1.00  4.70
ATOM    853 3HG2 VAL    52      60.467  48.927  57.298  1.00  4.70
ATOM    854  C   VAL    52      63.995  51.144  57.540  1.00  4.70
ATOM    855  O   VAL    52      63.942  52.293  57.966  1.00  4.70
ATOM    856  N   ARG    53      65.176  50.545  57.347  1.00  4.41
ATOM    857  H   ARG    53      65.207  49.583  57.016  1.00  4.41
ATOM    858  CA  ARG    53      66.441  51.247  57.620  1.00  4.41
ATOM    859  HA  ARG    53      66.300  51.880  58.498  1.00  4.41
ATOM    860  CB  ARG    53      67.594  50.282  57.948  1.00  4.41
ATOM    861  HB1 ARG    53      68.526  50.848  57.897  1.00  4.41
ATOM    862  HB2 ARG    53      67.643  49.486  57.204  1.00  4.41
ATOM    863  CG  ARG    53      67.485  49.687  59.367  1.00  4.41
ATOM    864  HG1 ARG    53      66.718  48.914  59.389  1.00  4.41
ATOM    865  HG2 ARG    53      67.189  50.470  60.067  1.00  4.41
ATOM    866  CD  ARG    53      68.841  49.126  59.837  1.00  4.41
ATOM    867  HD1 ARG    53      69.205  49.750  60.657  1.00  4.41
ATOM    868  HD2 ARG    53      69.577  49.191  59.033  1.00  4.41
ATOM    869  NE  ARG    53      68.774  47.732  60.310  1.00  4.41
ATOM    870  HE  ARG    53      69.094  47.572  61.262  1.00  4.41
ATOM    871  CZ  ARG    53      68.700  46.647  59.565  1.00  4.41
ATOM    872  NH1 ARG    53      68.526  46.711  58.273  1.00  4.41
ATOM    873 1HH1 ARG    53      68.292  47.598  57.883  1.00  4.41
ATOM    874 2HH1 ARG    53      68.442  45.867  57.688  1.00  4.41
ATOM    875  NH2 ARG    53      68.760  45.471  60.109  1.00  4.41
ATOM    876 1HH2 ARG    53      68.677  45.378  61.124  1.00  4.41
ATOM    877 2HH2 ARG    53      68.766  44.672  59.508  1.00  4.41
ATOM    878  C   ARG    53      66.838  52.226  56.520  1.00  4.41
ATOM    879  O   ARG    53      67.685  53.085  56.737  1.00  4.41
ATOM    880  N   ARG    54      66.163  52.153  55.378  1.00  5.57
ATOM    881  H   ARG    54      65.548  51.354  55.262  1.00  5.57
ATOM    882  CA  ARG    54      66.137  53.193  54.353  1.00  5.57
ATOM    883  HA  ARG    54      67.073  53.754  54.399  1.00  5.57
ATOM    884  CB  ARG    54      66.053  52.502  52.969  1.00  5.57
ATOM    885  HB1 ARG    54      65.696  53.191  52.214  1.00  5.57
ATOM    886  HB2 ARG    54      65.339  51.682  53.006  1.00  5.57
ATOM    887  CG  ARG    54      67.438  51.958  52.555  1.00  5.57
ATOM    888  HG1 ARG    54      67.717  51.183  53.271  1.00  5.57
ATOM    889  HG2 ARG    54      68.179  52.754  52.627  1.00  5.57
ATOM    890  CD  ARG    54      67.507  51.334  51.147  1.00  5.57
ATOM    891  HD1 ARG    54      66.610  50.731  50.990  1.00  5.57
ATOM    892  HD2 ARG    54      68.360  50.654  51.113  1.00  5.57
ATOM    893  NE  ARG    54      67.633  52.321  50.046  1.00  5.57
ATOM    894  HE  ARG    54      66.782  52.523  49.542  1.00  5.57
ATOM    895  CZ  ARG    54      68.722  52.943  49.607  1.00  5.57
ATOM    896  NH1 ARG    54      69.884  52.800  50.187  1.00  5.57
ATOM    897 1HH1 ARG    54      69.946  52.215  51.001  1.00  5.57
ATOM    898 2HH1 ARG    54      70.691  53.283  49.836  1.00  5.57
ATOM    899  NH2 ARG    54      68.678  53.743  48.572  1.00  5.57
ATOM    900 1HH2 ARG    54      67.818  53.907  48.070  1.00  5.57
ATOM    901 2HH2 ARG    54      69.483  54.273  48.280  1.00  5.57
ATOM    902  C   ARG    54      65.077  54.275  54.612  1.00  5.57
ATOM    903  O   ARG    54      65.030  55.241  53.861  1.00  5.57
ATOM    904  N   CYS    55      64.291  54.170  55.690  1.00  5.72
ATOM    905  H   CYS    55      64.337  53.331  56.249  1.00  5.72
ATOM    906  CA  CYS    55      63.446  55.271  56.162  1.00  5.72
ATOM    907  HA  CYS    55      62.992  55.707  55.269  1.00  5.72
ATOM    908  CB  CYS    55      62.271  54.768  56.996  1.00  5.72
ATOM    909  HB1 CYS    55      61.643  55.619  57.251  1.00  5.72
ATOM    910  HB2 CYS    55      62.606  54.276  57.906  1.00  5.72
ATOM    911  SG  CYS    55      61.290  53.629  55.983  1.00  5.72
ATOM    912  HG  CYS    55      62.319  52.915  55.496  1.00  5.72
ATOM    913  C   CYS    55      64.219  56.442  56.780  1.00  5.72
ATOM    914  O   CYS    55      64.012  57.589  56.361  1.00  5.72
ATOM    915  N   PRO    56      65.144  56.182  57.724  1.00  5.54
ATOM    916  CD  PRO    56      65.331  54.960  58.494  1.00  5.54
ATOM    917  HD1 PRO    56      65.686  54.170  57.842  1.00  5.54
ATOM    918  HD2 PRO    56      64.413  54.659  58.996  1.00  5.54
ATOM    919  CG  PRO    56      66.407  55.259  59.533  1.00  5.54
ATOM    920  HG1 PRO    56      67.010  54.378  59.758  1.00  5.54
ATOM    921  HG2 PRO    56      65.941  55.650  60.436  1.00  5.54
ATOM    922  CB  PRO    56      67.226  56.354  58.858  1.00  5.54
ATOM    923  HB1 PRO    56      67.924  55.903  58.150  1.00  5.54
ATOM    924  HB2 PRO    56      67.755  56.971  59.585  1.00  5.54
ATOM    925  CA  PRO    56      66.150  57.147  58.113  1.00  5.54
ATOM    926  HA  PRO    56      65.684  57.833  58.820  1.00  5.54
ATOM    927  C   PRO    56      66.723  57.944  56.951  1.00  5.54
ATOM    928  O   PRO    56      67.119  57.401  55.922  1.00  5.54
ATOM    929  N   LEU    57      66.734  59.257  57.148  1.00  5.96
ATOM    930  H   LEU    57      66.342  59.587  58.016  1.00  5.96
ATOM    931  CA  LEU    57      67.149  60.276  56.195  1.00  5.96
ATOM    932  HA  LEU    57      67.153  61.212  56.753  1.00  5.96
ATOM    933  CB  LEU    57      68.602  60.067  55.712  1.00  5.96
ATOM    934  HB1 LEU    57      68.884  60.939  55.122  1.00  5.96
ATOM    935  HB2 LEU    57      68.636  59.198  55.057  1.00  5.96
ATOM    936  CG  LEU    57      69.652  59.884  56.824  1.00  5.96
ATOM    937  HG  LEU    57      69.392  59.027  57.445  1.00  5.96
ATOM    938  CD1 LEU    57      71.032  59.625  56.221  1.00  5.96
ATOM    939 1HD1 LEU    57      71.757  59.458  57.018  1.00  5.96
ATOM    940 2HD1 LEU    57      70.993  58.736  55.592  1.00  5.96
ATOM    941 3HD1 LEU    57      71.346  60.478  55.618  1.00  5.96
ATOM    942  CD2 LEU    57      69.758  61.125  57.711  1.00  5.96
ATOM    943 1HD2 LEU    57      70.565  60.994  58.432  1.00  5.96
ATOM    944 2HD2 LEU    57      69.958  62.004  57.100  1.00  5.96
ATOM    945 3HD2 LEU    57      68.832  61.267  58.264  1.00  5.96
ATOM    946  C   LEU    57      66.172  60.538  55.051  1.00  5.96
ATOM    947  O   LEU    57      65.976  61.712  54.740  1.00  5.96
ATOM    948  N   HIS    58      65.522  59.539  54.438  1.00  6.42
ATOM    949  H   HIS    58      65.611  58.587  54.775  1.00  6.42
ATOM    950  CA  HIS    58      65.021  59.785  53.073  1.00  6.42
ATOM    951  HA  HIS    58      65.478  60.713  52.750  1.00  6.42
ATOM    952  CB  HIS    58      65.544  58.814  52.033  1.00  6.42
ATOM    953  HB1 HIS    58      64.877  57.959  51.963  1.00  6.42
ATOM    954  HB2 HIS    58      66.523  58.478  52.369  1.00  6.42
ATOM    955  CG  HIS    58      65.730  59.483  50.685  1.00  6.42
ATOM    956  ND1 HIS    58      66.968  59.689  50.081  1.00  6.42
ATOM    957  CE1 HIS    58      66.723  60.206  48.868  1.00  6.42
ATOM    958  HE1 HIS    58      67.482  60.455  48.141  1.00  6.42
ATOM    959  NE2 HIS    58      65.405  60.375  48.691  1.00  6.42
ATOM    960  HE2 HIS    58      64.973  60.701  47.830  1.00  6.42
ATOM    961  CD2 HIS    58      64.763  59.926  49.828  1.00  6.42
ATOM    962  HD2 HIS    58      63.695  59.832  49.970  1.00  6.42
ATOM    963  C   HIS    58      63.553  60.166  52.966  1.00  6.42
ATOM    964  O   HIS    58      62.771  59.584  52.220  1.00  6.42
ATOM    965  N   LEU    59      63.242  61.261  53.652  1.00  8.55
ATOM    966  H   LEU    59      63.990  61.655  54.212  1.00  8.55
ATOM    967  CA  LEU    59      62.081  62.108  53.414  1.00  8.55
ATOM    968  HA  LEU    59      61.218  61.492  53.175  1.00  8.55
ATOM    969  CB  LEU    59      61.785  62.953  54.686  1.00  8.55
ATOM    970  HB1 LEU    59      60.901  63.548  54.448  1.00  8.55
ATOM    971  HB2 LEU    59      62.606  63.653  54.850  1.00  8.55
ATOM    972  CG  LEU    59      61.509  62.223  56.014  1.00  8.55
ATOM    973  HG  LEU    59      60.919  61.341  55.797  1.00  8.55
ATOM    974  CD1 LEU    59      62.770  61.808  56.788  1.00  8.55
ATOM    975 1HD1 LEU    59      62.490  61.399  57.761  1.00  8.55
ATOM    976 2HD1 LEU    59      63.305  61.034  56.243  1.00  8.55
ATOM    977 3HD1 LEU    59      63.421  62.670  56.934  1.00  8.55
ATOM    978  CD2 LEU    59      60.702  63.139  56.946  1.00  8.55
ATOM    979 1HD2 LEU    59      60.464  62.608  57.869  1.00  8.55
ATOM    980 2HD2 LEU    59      61.279  64.032  57.183  1.00  8.55
ATOM    981 3HD2 LEU    59      59.769  63.431  56.466  1.00  8.55
ATOM    982  C   LEU    59      62.320  63.045  52.217  1.00  8.55
ATOM    983  O   LEU    59      62.306  64.267  52.363  1.00  8.55
ATOM    984  N   SER    60      62.658  62.472  51.058  1.00  8.18
ATOM    985  H   SER    60      62.554  61.467  50.992  1.00  8.18
ATOM    986  CA  SER    60      63.311  63.174  49.940  1.00  8.18
ATOM    987  HA  SER    60      63.500  62.436  49.161  1.00  8.18
ATOM    988  CB  SER    60      62.403  64.246  49.304  1.00  8.18
ATOM    989  HB1 SER    60      62.821  64.528  48.337  1.00  8.18
ATOM    990  HB2 SER    60      62.386  65.134  49.934  1.00  8.18
ATOM    991  OG  SER    60      61.065  63.819  49.122  1.00  8.18
ATOM    992  HG  SER    60      61.062  62.861  48.959  1.00  8.18
ATOM    993  C   SER    60      64.681  63.772  50.326  1.00  8.18
ATOM    994  O   SER    60      64.768  64.980  50.556  1.00  8.18
ATOM    995  N   ILE    61      65.762  62.965  50.388  1.00  8.01
ATOM    996  H   ILE    61      65.672  61.978  50.179  1.00  8.01
ATOM    997  CA  ILE    61      67.112  63.571  50.407  1.00  8.01
ATOM    998  HA  ILE    61      67.106  64.320  51.199  1.00  8.01
ATOM    999  CB  ILE    61      68.324  62.647  50.713  1.00  8.01
ATOM   1000  HB  ILE    61      68.422  61.914  49.916  1.00  8.01
ATOM   1001  CG2 ILE    61      69.631  63.472  50.739  1.00  8.01
ATOM   1002 1HG2 ILE    61      70.482  62.827  50.953  1.00  8.01
ATOM   1003 2HG2 ILE    61      69.823  63.925  49.765  1.00  8.01
ATOM   1004 3HG2 ILE    61      69.570  64.254  51.496  1.00  8.01
ATOM   1005  CG1 ILE    61      68.193  61.911  52.057  1.00  8.01
ATOM   1006 1HG1 ILE    61      67.224  61.438  52.085  1.00  8.01
ATOM   1007 2HG1 ILE    61      68.242  62.616  52.888  1.00  8.01
ATOM   1008  CD1 ILE    61      69.252  60.812  52.245  1.00  8.01
ATOM   1009  HD1 ILE    61      68.887  60.076  52.956  1.00  8.01
ATOM   1010  HD2 ILE    61      69.439  60.300  51.301  1.00  8.01
ATOM   1011  HD3 ILE    61      70.182  61.242  52.616  1.00  8.01
ATOM   1012  C   ILE    61      67.362  64.338  49.111  1.00  8.01
ATOM   1013  O   ILE    61      67.306  65.566  49.093  1.00  8.01
ATOM   1014  N   ASP    62      67.564  63.607  48.022  1.00  7.72
ATOM   1015  H   ASP    62      67.836  62.636  48.108  1.00  7.72
ATOM   1016  CA  ASP    62      67.371  64.088  46.666  1.00  7.72
ATOM   1017  HA  ASP    62      66.612  64.866  46.743  1.00  7.72
ATOM   1018  CB  ASP    62      68.650  64.759  46.106  1.00  7.72
ATOM   1019  HB1 ASP    62      69.196  64.099  45.432  1.00  7.72
ATOM   1020  HB2 ASP    62      69.322  64.990  46.936  1.00  7.72
ATOM   1021  CG  ASP    62      68.310  66.080  45.404  1.00  7.72
ATOM   1022  OD1 ASP    62      67.174  66.231  44.898  1.00  7.72
ATOM   1023  OD2 ASP    62      69.073  67.060  45.551  1.00  7.72
ATOM   1024  C   ASP    62      66.708  63.004  45.808  1.00  7.72
ATOM   1025  O   ASP    62      65.749  62.365  46.265  1.00  7.72
ATOM   1026  N   SER    63      67.175  62.806  44.581  1.00  6.12
ATOM   1027  H   SER    63      67.998  63.336  44.319  1.00  6.12
ATOM   1028  CA  SER    63      66.717  61.840  43.578  1.00  6.12
ATOM   1029  HA  SER    63      65.705  62.106  43.287  1.00  6.12
ATOM   1030  CB  SER    63      67.604  61.991  42.325  1.00  6.12
ATOM   1031  HB1 SER    63      67.177  62.782  41.707  1.00  6.12
ATOM   1032  HB2 SER    63      67.591  61.074  41.735  1.00  6.12
ATOM   1033  OG  SER    63      68.950  62.353  42.611  1.00  6.12
ATOM   1034  HG  SER    63      69.298  61.856  43.396  1.00  6.12
ATOM   1035  C   SER    63      66.674  60.345  44.008  1.00  6.12
ATOM   1036  O   SER    63      66.368  59.484  43.184  1.00  6.12
ATOM   1037  N   ASP    64      67.010  59.974  45.255  1.00  4.55
ATOM   1038  H   ASP    64      67.134  60.746  45.901  1.00  4.55
ATOM   1039  CA  ASP    64      67.949  58.843  45.430  1.00  4.55
ATOM   1040  HA  ASP    64      68.237  58.506  44.433  1.00  4.55
ATOM   1041  CB  ASP    64      69.259  59.318  46.094  1.00  4.55
ATOM   1042  HB1 ASP    64      70.096  58.753  45.680  1.00  4.55
ATOM   1043  HB2 ASP    64      69.215  59.103  47.164  1.00  4.55
ATOM   1044  CG  ASP    64      69.508  60.807  45.917  1.00  4.55
ATOM   1045  OD1 ASP    64      69.182  61.528  46.884  1.00  4.55
ATOM   1046  OD2 ASP    64      69.863  61.220  44.792  1.00  4.55
ATOM   1047  C   ASP    64      67.486  57.572  46.164  1.00  4.55
ATOM   1048  O   ASP    64      68.199  56.562  46.196  1.00  4.55
ATOM   1049  N   LEU    65      66.317  57.588  46.791  1.00  4.89
ATOM   1050  H   LEU    65      65.749  58.421  46.738  1.00  4.89
ATOM   1051  CA  LEU    65      65.794  56.463  47.568  1.00  4.89
ATOM   1052  HA  LEU    65      66.056  55.525  47.079  1.00  4.89
ATOM   1053  CB  LEU    65      66.431  56.511  48.960  1.00  4.89
ATOM   1054  HB1 LEU    65      66.122  57.435  49.409  1.00  4.89
ATOM   1055  HB2 LEU    65      67.513  56.557  48.829  1.00  4.89
ATOM   1056  CG  LEU    65      66.110  55.408  49.973  1.00  4.89
ATOM   1057  HG  LEU    65      66.298  54.449  49.505  1.00  4.89
ATOM   1058  CD1 LEU    65      67.102  55.584  51.131  1.00  4.89
ATOM   1059 1HD1 LEU    65      66.932  54.863  51.916  1.00  4.89
ATOM   1060 2HD1 LEU    65      68.127  55.496  50.778  1.00  4.89
ATOM   1061 3HD1 LEU    65      66.980  56.568  51.567  1.00  4.89
ATOM   1062  CD2 LEU    65      64.664  55.393  50.463  1.00  4.89
ATOM   1063 1HD2 LEU    65      64.028  54.917  49.719  1.00  4.89
ATOM   1064 2HD2 LEU    65      64.559  54.844  51.392  1.00  4.89
ATOM   1065 3HD2 LEU    65      64.300  56.405  50.614  1.00  4.89
ATOM   1066  C   LEU    65      64.262  56.560  47.595  1.00  4.89
ATOM   1067  O   LEU    65      63.590  55.622  47.184  1.00  4.89
ATOM   1068  N   HIS    66      63.751  57.728  47.988  1.00  4.67
ATOM   1069  CA  HIS    66      62.408  58.020  48.479  1.00  4.67
ATOM   1070  CB  HIS    66      61.528  58.715  47.433  1.00  4.67
ATOM   1071  CG  HIS    66      60.510  59.680  48.006  1.00  4.67
ATOM   1072  ND1 HIS    66      60.775  60.689  48.937  1.00  4.67
ATOM   1073  CE1 HIS    66      59.580  61.236  49.212  1.00  4.67
ATOM   1074  NE2 HIS    66      58.608  60.664  48.476  1.00  4.67
ATOM   1075  CD2 HIS    66      59.175  59.668  47.707  1.00  4.67
ATOM   1076  C   HIS    66      61.686  57.012  49.395  1.00  4.67
ATOM   1077  O   HIS    66      61.663  55.794  49.206  1.00  4.67
ATOM   1078  N   LEU    67      61.102  57.558  50.455  1.00  5.66
ATOM   1079  H   LEU    67      61.175  58.559  50.567  1.00  5.66
ATOM   1080  CA  LEU    67      60.319  56.811  51.427  1.00  5.66
ATOM   1081  HA  LEU    67      60.918  55.965  51.765  1.00  5.66
ATOM   1082  CB  LEU    67      60.056  57.725  52.650  1.00  5.66
ATOM   1083  HB1 LEU    67      61.014  57.850  53.156  1.00  5.66
ATOM   1084  HB2 LEU    67      59.408  57.210  53.359  1.00  5.66
ATOM   1085  CG  LEU    67      59.482  59.141  52.390  1.00  5.66
ATOM   1086  HG  LEU    67      60.191  59.731  51.813  1.00  5.66
ATOM   1087  CD1 LEU    67      58.131  59.184  51.680  1.00  5.66
ATOM   1088 1HD1 LEU    67      57.789  60.216  51.610  1.00  5.66
ATOM   1089 2HD1 LEU    67      58.248  58.807  50.664  1.00  5.66
ATOM   1090 3HD1 LEU    67      57.412  58.584  52.235  1.00  5.66
ATOM   1091  CD2 LEU    67      59.255  59.839  53.731  1.00  5.66
ATOM   1092 1HD2 LEU    67      58.962  60.875  53.564  1.00  5.66
ATOM   1093 2HD2 LEU    67      58.482  59.323  54.299  1.00  5.66
ATOM   1094 3HD2 LEU    67      60.181  59.815  54.300  1.00  5.66
ATOM   1095  C   LEU    67      59.010  56.213  50.858  1.00  5.66
ATOM   1096  O   LEU    67      58.617  56.428  49.709  1.00  5.66
ATOM   1097  N   LEU    68      58.295  55.473  51.710  1.00  5.21
ATOM   1098  H   LEU    68      58.644  55.397  52.647  1.00  5.21
ATOM   1099  CA  LEU    68      57.262  54.533  51.291  1.00  5.21
ATOM   1100  HA  LEU    68      57.153  54.619  50.211  1.00  5.21
ATOM   1101  CB  LEU    68      57.777  53.099  51.513  1.00  5.21
ATOM   1102  HB1 LEU    68      58.824  53.074  51.234  1.00  5.21
ATOM   1103  HB2 LEU    68      57.264  52.441  50.820  1.00  5.21
ATOM   1104  CG  LEU    68      57.697  52.442  52.916  1.00  5.21
ATOM   1105  HG  LEU    68      56.653  52.341  53.199  1.00  5.21
ATOM   1106  CD1 LEU    68      58.311  51.046  52.878  1.00  5.21
ATOM   1107 1HD1 LEU    68      58.188  50.570  53.848  1.00  5.21
ATOM   1108 2HD1 LEU    68      57.836  50.440  52.109  1.00  5.21
ATOM   1109 3HD1 LEU    68      59.375  51.120  52.662  1.00  5.21
ATOM   1110  CD2 LEU    68      58.446  53.242  53.986  1.00  5.21
ATOM   1111 1HD2 LEU    68      58.475  52.688  54.924  1.00  5.21
ATOM   1112 2HD2 LEU    68      59.465  53.431  53.652  1.00  5.21
ATOM   1113 3HD2 LEU    68      57.941  54.189  54.165  1.00  5.21
ATOM   1114  C   LEU    68      55.855  54.850  51.876  1.00  5.21
ATOM   1115  O   LEU    68      55.567  54.516  53.011  1.00  5.21
ATOM   1116  N   ARG    69      54.990  55.558  51.124  1.00  4.02
ATOM   1117  H   ARG    69      55.205  55.582  50.142  1.00  4.02
ATOM   1118  CA  ARG    69      54.407  56.834  51.639  1.00  4.02
ATOM   1119  HA  ARG    69      54.728  56.998  52.669  1.00  4.02
ATOM   1120  CB  ARG    69      55.045  57.934  50.740  1.00  4.02
ATOM   1121  HB1 ARG    69      56.093  57.661  50.612  1.00  4.02
ATOM   1122  HB2 ARG    69      55.067  58.875  51.279  1.00  4.02
ATOM   1123  CG  ARG    69      54.465  58.148  49.308  1.00  4.02
ATOM   1124  HG1 ARG    69      53.985  57.237  48.952  1.00  4.02
ATOM   1125  HG2 ARG    69      55.331  58.286  48.657  1.00  4.02
ATOM   1126  CD  ARG    69      53.544  59.369  49.023  1.00  4.02
ATOM   1127  HD1 ARG    69      53.418  59.438  47.949  1.00  4.02
ATOM   1128  HD2 ARG    69      54.069  60.261  49.363  1.00  4.02
ATOM   1129  NE  ARG    69      52.199  59.318  49.650  1.00  4.02
ATOM   1130  HE  ARG    69      52.130  58.719  50.459  1.00  4.02
ATOM   1131  CZ  ARG    69      51.140  60.115  49.568  1.00  4.02
ATOM   1132  NH1 ARG    69      51.008  61.099  48.737  1.00  4.02
ATOM   1133 1HH1 ARG    69      51.794  61.393  48.197  1.00  4.02
ATOM   1134 2HH1 ARG    69      50.173  61.654  48.851  1.00  4.02
ATOM   1135  NH2 ARG    69      50.141  59.966  50.377  1.00  4.02
ATOM   1136 1HH2 ARG    69      50.153  59.303  51.130  1.00  4.02
ATOM   1137 2HH2 ARG    69      49.338  60.602  50.405  1.00  4.02
ATOM   1138  C   ARG    69      52.920  57.045  51.603  1.00  4.02
ATOM   1139  O   ARG    69      52.471  58.012  52.210  1.00  4.02
ATOM   1140  N   ALA    70      52.216  56.328  50.736  1.00  4.10
ATOM   1141  H   ALA    70      52.690  55.599  50.225  1.00  4.10
ATOM   1142  CA  ALA    70      50.842  56.667  50.391  1.00  4.10
ATOM   1143  HA  ALA    70      50.591  57.663  50.708  1.00  4.10
ATOM   1144  CB  ALA    70      50.639  56.538  48.872  1.00  4.10
ATOM   1145  HB1 ALA    70      49.609  56.796  48.620  1.00  4.10
ATOM   1146  HB2 ALA    70      51.313  57.198  48.334  1.00  4.10
ATOM   1147  HB3 ALA    70      50.827  55.518  48.544  1.00  4.10
ATOM   1148  C   ALA    70      49.908  55.770  51.168  1.00  4.10
ATOM   1149  O   ALA    70      49.123  56.277  51.962  1.00  4.10
ATOM   1150  N   CYS    71      50.063  54.456  50.992  1.00  4.94
ATOM   1151  H   CYS    71      50.712  54.139  50.287  1.00  4.94
ATOM   1152  CA  CYS    71      48.989  53.533  51.298  1.00  4.94
ATOM   1153  HA  CYS    71      49.204  52.588  50.796  1.00  4.94
ATOM   1154  CB  CYS    71      48.954  53.264  52.810  1.00  4.94
ATOM   1155  HB1 CYS    71      48.196  52.509  53.003  1.00  4.94
ATOM   1156  HB2 CYS    71      48.696  54.179  53.347  1.00  4.94
ATOM   1157  SG  CYS    71      50.581  52.677  53.373  1.00  4.94
ATOM   1158  HG  CYS    71      51.273  53.718  52.893  1.00  4.94
ATOM   1159  C   CYS    71      47.680  54.060  50.670  1.00  4.94
ATOM   1160  O   CYS    71      47.668  54.292  49.464  1.00  4.94
ATOM   1161  N   ASP    72      46.677  54.406  51.486  1.00  3.13
ATOM   1162  H   ASP    72      46.723  54.091  52.436  1.00  3.13
ATOM   1163  CA  ASP    72      46.028  55.706  51.299  1.00  3.13
ATOM   1164  HA  ASP    72      46.692  56.285  50.652  1.00  3.13
ATOM   1165  CB  ASP    72      44.717  55.613  50.501  1.00  3.13
ATOM   1166  HB1 ASP    72      44.017  56.361  50.876  1.00  3.13
ATOM   1167  HB2 ASP    72      44.264  54.630  50.624  1.00  3.13
ATOM   1168  CG  ASP    72      44.989  55.896  49.013  1.00  3.13
ATOM   1169  OD1 ASP    72      45.139  57.083  48.649  1.00  3.13
ATOM   1170  OD2 ASP    72      45.083  54.950  48.193  1.00  3.13
ATOM   1171  C   ASP    72      45.996  56.504  52.612  1.00  3.13
ATOM   1172  O   ASP    72      45.590  56.025  53.678  1.00  3.13
ATOM   1173  N   GLN    73      46.558  57.708  52.504  1.00  3.25
ATOM   1174  H   GLN    73      46.935  57.937  51.593  1.00  3.25
ATOM   1175  CA  GLN    73      46.728  58.784  53.479  1.00  3.25
ATOM   1176  HA  GLN    73      45.762  58.980  53.946  1.00  3.25
ATOM   1177  CB  GLN    73      47.764  58.403  54.554  1.00  3.25
ATOM   1178  HB1 GLN    73      48.764  58.441  54.118  1.00  3.25
ATOM   1179  HB2 GLN    73      47.597  57.378  54.868  1.00  3.25
ATOM   1180  CG  GLN    73      47.737  59.301  55.809  1.00  3.25
ATOM   1181  HG1 GLN    73      48.091  60.297  55.549  1.00  3.25
ATOM   1182  HG2 GLN    73      48.433  58.889  56.532  1.00  3.25
ATOM   1183  CD  GLN    73      46.389  59.391  56.524  1.00  3.25
ATOM   1184  OE1 GLN    73      45.747  58.385  56.795  1.00  3.25
ATOM   1185  NE2 GLN    73      45.922  60.565  56.884  1.00  3.25
ATOM   1186 1HE2 GLN    73      46.449  61.422  56.656  1.00  3.25
ATOM   1187 2HE2 GLN    73      45.053  60.603  57.378  1.00  3.25
ATOM   1188  C   GLN    73      47.167  60.034  52.711  1.00  3.25
ATOM   1189  O   GLN    73      47.663  59.905  51.593  1.00  3.25
ATOM   1190  N   ASP    74      46.974  61.214  53.299  1.00  3.30
ATOM   1191  H   ASP    74      46.636  61.222  54.252  1.00  3.30
ATOM   1192  CA  ASP    74      47.113  62.535  52.685  1.00  3.30
ATOM   1193  HA  ASP    74      46.360  62.575  51.897  1.00  3.30
ATOM   1194  CB  ASP    74      46.681  63.619  53.692  1.00  3.30
ATOM   1195  HB1 ASP    74      45.633  63.458  53.954  1.00  3.30
ATOM   1196  HB2 ASP    74      46.754  64.601  53.221  1.00  3.30
ATOM   1197  CG  ASP    74      47.514  63.594  54.971  1.00  3.30
ATOM   1198  OD1 ASP    74      47.214  62.736  55.832  1.00  3.30
ATOM   1199  OD2 ASP    74      48.508  64.350  55.016  1.00  3.30
ATOM   1200  C   ASP    74      48.435  62.805  51.930  1.00  3.30
ATOM   1201  O   ASP    74      48.656  62.298  50.827  1.00  3.30
ATOM   1202  N   THR    75      49.298  63.639  52.501  1.00  3.85
ATOM   1203  H   THR    75      48.986  64.033  53.387  1.00  3.85
ATOM   1204  CA  THR    75      50.603  64.140  52.078  1.00  3.85
ATOM   1205  HA  THR    75      51.328  63.736  52.776  1.00  3.85
ATOM   1206  CB  THR    75      51.069  63.753  50.660  1.00  3.85
ATOM   1207  HB  THR    75      50.964  62.681  50.586  1.00  3.85
ATOM   1208  CG2 THR    75      50.296  64.434  49.525  1.00  3.85
ATOM   1209 1HG2 THR    75      50.314  63.820  48.631  1.00  3.85
ATOM   1210 2HG2 THR    75      49.251  64.572  49.801  1.00  3.85
ATOM   1211 3HG2 THR    75      50.708  65.422  49.318  1.00  3.85
ATOM   1212  OG1 THR    75      52.445  64.031  50.459  1.00  3.85
ATOM   1213  HG1 THR    75      52.875  64.093  51.332  1.00  3.85
ATOM   1214  C   THR    75      50.655  65.647  52.199  1.00  3.85
ATOM   1215  O   THR    75      49.727  66.358  51.821  1.00  3.85
ATOM   1216  N   VAL    76      51.819  66.129  52.602  1.00  3.29
ATOM   1217  H   VAL    76      52.545  65.492  52.912  1.00  3.29
ATOM   1218  CA  VAL    76      52.108  67.544  52.722  1.00  3.29
ATOM   1219  HA  VAL    76      51.438  68.114  52.076  1.00  3.29
ATOM   1220  CB  VAL    76      51.901  68.042  54.175  1.00  3.29
ATOM   1221  HB  VAL    76      52.620  68.835  54.379  1.00  3.29
ATOM   1222  CG1 VAL    76      50.502  68.639  54.332  1.00  3.29
ATOM   1223 1HG1 VAL    76      50.349  68.941  55.366  1.00  3.29
ATOM   1224 2HG1 VAL    76      50.394  69.513  53.691  1.00  3.29
ATOM   1225 3HG1 VAL    76      49.741  67.902  54.069  1.00  3.29
ATOM   1226  CG2 VAL    76      52.062  66.961  55.259  1.00  3.29
ATOM   1227 1HG2 VAL    76      52.098  67.434  56.240  1.00  3.29
ATOM   1228 2HG2 VAL    76      51.215  66.273  55.238  1.00  3.29
ATOM   1229 3HG2 VAL    76      52.983  66.409  55.094  1.00  3.29
ATOM   1230  C   VAL    76      53.532  67.797  52.250  1.00  3.29
ATOM   1231  O   VAL    76      54.516  67.366  52.854  1.00  3.29
ATOM   1232  N   TYR    77      53.622  68.482  51.115  1.00  4.65
ATOM   1233  H   TYR    77      52.765  68.811  50.700  1.00  4.65
ATOM   1234  CA  TYR    77      54.854  69.123  50.674  1.00  4.65
ATOM   1235  HA  TYR    77      55.675  68.411  50.736  1.00  4.65
ATOM   1236  CB  TYR    77      54.664  69.556  49.213  1.00  4.65
ATOM   1237  HB1 TYR    77      53.891  70.326  49.174  1.00  4.65
ATOM   1238  HB2 TYR    77      54.290  68.706  48.642  1.00  4.65
ATOM   1239  CG  TYR    77      55.906  70.064  48.506  1.00  4.65
ATOM   1240  CD1 TYR    77      56.904  69.163  48.086  1.00  4.65
ATOM   1241  HD1 TYR    77      56.829  68.118  48.339  1.00  4.65
ATOM   1242  CE1 TYR    77      57.996  69.615  47.319  1.00  4.65
ATOM   1243  HE1 TYR    77      58.748  68.925  46.967  1.00  4.65
ATOM   1244  CZ  TYR    77      58.096  70.979  46.978  1.00  4.65
ATOM   1245  OH  TYR    77      59.083  71.400  46.146  1.00  4.65
ATOM   1246  HH  TYR    77      58.934  72.310  45.848  1.00  4.65
ATOM   1247  CE2 TYR    77      57.126  71.890  47.448  1.00  4.65
ATOM   1248  HE2 TYR    77      57.219  72.940  47.218  1.00  4.65
ATOM   1249  CD2 TYR    77      56.031  71.432  48.204  1.00  4.65
ATOM   1250  HD2 TYR    77      55.275  72.133  48.533  1.00  4.65
ATOM   1251  C   TYR    77      55.171  70.311  51.577  1.00  4.65
ATOM   1252  O   TYR    77      54.276  71.100  51.896  1.00  4.65
ATOM   1253  N   SER    78      56.438  70.468  51.954  1.00  4.39
ATOM   1254  H   SER    78      57.142  69.801  51.642  1.00  4.39
ATOM   1255  CA  SER    78      56.906  71.734  52.505  1.00  4.39
ATOM   1256  HA  SER    78      56.268  72.526  52.113  1.00  4.39
ATOM   1257  CB  SER    78      56.801  71.803  54.022  1.00  4.39
ATOM   1258  HB1 SER    78      57.589  71.191  54.459  1.00  4.39
ATOM   1259  HB2 SER    78      55.821  71.447  54.324  1.00  4.39
ATOM   1260  OG  SER    78      56.922  73.145  54.454  1.00  4.39
ATOM   1261  HG  SER    78      57.427  73.157  55.291  1.00  4.39
ATOM   1262  C   SER    78      58.320  72.067  52.067  1.00  4.39
ATOM   1263  O   SER    78      59.121  71.193  51.734  1.00  4.39
ATOM   1264  N   VAL    79      58.629  73.359  52.113  1.00  6.38
ATOM   1265  H   VAL    79      57.941  73.976  52.527  1.00  6.38
ATOM   1266  CA  VAL    79      60.005  73.831  52.097  1.00  6.38
ATOM   1267  HA  VAL    79      60.626  73.092  51.596  1.00  6.38
ATOM   1268  CB  VAL    79      60.148  75.135  51.285  1.00  6.38
ATOM   1269  HB  VAL    79      59.770  74.923  50.283  1.00  6.38
ATOM   1270  CG1 VAL    79      59.354  76.335  51.818  1.00  6.38
ATOM   1271 1HG1 VAL    79      59.438  77.166  51.120  1.00  6.38
ATOM   1272 2HG1 VAL    79      58.303  76.072  51.928  1.00  6.38
ATOM   1273 3HG1 VAL    79      59.748  76.649  52.785  1.00  6.38
ATOM   1274  CG2 VAL    79      61.618  75.534  51.121  1.00  6.38
ATOM   1275 1HG2 VAL    79      61.701  76.362  50.417  1.00  6.38
ATOM   1276 2HG2 VAL    79      62.034  75.846  52.079  1.00  6.38
ATOM   1277 3HG2 VAL    79      62.200  74.692  50.745  1.00  6.38
ATOM   1278  C   VAL    79      60.505  73.947  53.536  1.00  6.38
ATOM   1279  O   VAL    79      59.919  74.637  54.368  1.00  6.38
ATOM   1280  N   ASP    80      61.565  73.212  53.839  1.00  5.94
ATOM   1281  H   ASP    80      62.049  72.737  53.088  1.00  5.94
ATOM   1282  CA  ASP    80      62.304  73.320  55.087  1.00  5.94
ATOM   1283  HA  ASP    80      61.603  73.317  55.921  1.00  5.94
ATOM   1284  CB  ASP    80      63.237  72.092  55.184  1.00  5.94
ATOM   1285  HB1 ASP    80      64.037  72.188  54.449  1.00  5.94
ATOM   1286  HB2 ASP    80      62.662  71.199  54.932  1.00  5.94
ATOM   1287  CG  ASP    80      63.872  71.882  56.562  1.00  5.94
ATOM   1288  OD1 ASP    80      64.514  72.821  57.074  1.00  5.94
ATOM   1289  OD2 ASP    80      63.721  70.775  57.118  1.00  5.94
ATOM   1290  C   ASP    80      63.106  74.634  55.107  1.00  5.94
ATOM   1291  O   ASP    80      63.577  75.099  54.065  1.00  5.94
ATOM   1292  N   TYR    81      63.311  75.220  56.289  1.00  7.71
ATOM   1293  H   TYR    81      63.020  74.726  57.122  1.00  7.71
ATOM   1294  CA  TYR    81      64.189  76.380  56.456  1.00  7.71
ATOM   1295  HA  TYR    81      63.817  77.192  55.832  1.00  7.71
ATOM   1296  CB  TYR    81      64.199  76.848  57.916  1.00  7.71
ATOM   1297  HB1 TYR    81      64.898  77.682  57.998  1.00  7.71
ATOM   1298  HB2 TYR    81      64.596  76.032  58.523  1.00  7.71
ATOM   1299  CG  TYR    81      62.889  77.306  58.539  1.00  7.71
ATOM   1300  CD1 TYR    81      61.771  77.694  57.768  1.00  7.71
ATOM   1301  HD1 TYR    81      61.813  77.668  56.688  1.00  7.71
ATOM   1302  CE1 TYR    81      60.574  78.078  58.406  1.00  7.71
ATOM   1303  HE1 TYR    81      59.700  78.324  57.823  1.00  7.71
ATOM   1304  CZ  TYR    81      60.502  78.087  59.814  1.00  7.71
ATOM   1305  OH  TYR    81      59.320  78.308  60.442  1.00  7.71
ATOM   1306  HH  TYR    81      59.396  77.973  61.364  1.00  7.71
ATOM   1307  CE2 TYR    81      61.635  77.756  60.583  1.00  7.71
ATOM   1308  HE2 TYR    81      61.577  77.755  61.661  1.00  7.71
ATOM   1309  CD2 TYR    81      62.819  77.355  59.944  1.00  7.71
ATOM   1310  HD2 TYR    81      63.674  77.052  60.532  1.00  7.71
ATOM   1311  C   TYR    81      65.645  76.132  56.008  1.00  7.71
ATOM   1312  O   TYR    81      66.356  77.071  55.657  1.00  7.71
ATOM   1313  N   HIS    82      66.075  74.869  55.977  1.00  8.28
ATOM   1314  H   HIS    82      65.438  74.166  56.355  1.00  8.28
ATOM   1315  CA  HIS    82      67.335  74.373  55.412  1.00  8.28
ATOM   1316  HA  HIS    82      68.167  74.907  55.872  1.00  8.28
ATOM   1317  CB  HIS    82      67.427  72.888  55.811  1.00  8.28
ATOM   1318  HB1 HIS    82      66.614  72.344  55.326  1.00  8.28
ATOM   1319  HB2 HIS    82      67.283  72.804  56.889  1.00  8.28
ATOM   1320  CG  HIS    82      68.725  72.202  55.478  1.00  8.28
ATOM   1321  ND1 HIS    82      69.987  72.578  55.938  1.00  8.28
ATOM   1322  CE1 HIS    82      70.849  71.704  55.405  1.00  8.28
ATOM   1323  HE1 HIS    82      71.920  71.733  55.558  1.00  8.28
ATOM   1324  NE2 HIS    82      70.197  70.791  54.664  1.00  8.28
ATOM   1325  HE2 HIS    82      70.627  70.034  54.153  1.00  8.28
ATOM   1326  CD2 HIS    82      68.853  71.087  54.704  1.00  8.28
ATOM   1327  HD2 HIS    82      68.043  70.554  54.230  1.00  8.28
ATOM   1328  C   HIS    82      67.470  74.561  53.882  1.00  8.28
ATOM   1329  O   HIS    82      68.509  74.260  53.296  1.00  8.28
ATOM   1330  N   GLY    83      66.413  75.001  53.193  1.00  7.38
ATOM   1331  H   GLY    83      65.556  75.190  53.706  1.00  7.38
ATOM   1332  CA  GLY    83      66.393  75.281  51.753  1.00  7.38
ATOM   1333  HA1 GLY    83      67.368  75.660  51.448  1.00  7.38
ATOM   1334  HA2 GLY    83      65.651  76.055  51.562  1.00  7.38
ATOM   1335  C   GLY    83      66.053  74.079  50.870  1.00  7.38
ATOM   1336  O   GLY    83      65.584  74.248  49.744  1.00  7.38
ATOM   1337  N   ARG    84      66.230  72.861  51.393  1.00  7.67
ATOM   1338  H   ARG    84      66.638  72.836  52.316  1.00  7.67
ATOM   1339  CA  ARG    84      65.591  71.643  50.873  1.00  7.67
ATOM   1340  HA  ARG    84      65.881  71.519  49.830  1.00  7.67
ATOM   1341  CB  ARG    84      66.047  70.439  51.727  1.00  7.67
ATOM   1342  HB1 ARG    84      65.612  70.533  52.725  1.00  7.67
ATOM   1343  HB2 ARG    84      67.133  70.472  51.838  1.00  7.67
ATOM   1344  CG  ARG    84      65.664  69.060  51.157  1.00  7.67
ATOM   1345  HG1 ARG    84      64.592  69.005  50.988  1.00  7.67
ATOM   1346  HG2 ARG    84      65.911  68.297  51.896  1.00  7.67
ATOM   1347  CD  ARG    84      66.443  68.751  49.870  1.00  7.67
ATOM   1348  HD1 ARG    84      67.153  67.951  50.094  1.00  7.67
ATOM   1349  HD2 ARG    84      67.021  69.628  49.577  1.00  7.67
ATOM   1350  NE  ARG    84      65.599  68.327  48.733  1.00  7.67
ATOM   1351  HE  ARG    84      64.638  68.062  48.920  1.00  7.67
ATOM   1352  CZ  ARG    84      66.102  68.035  47.540  1.00  7.67
ATOM   1353  NH1 ARG    84      67.333  68.341  47.242  1.00  7.67
ATOM   1354 1HH1 ARG    84      67.950  68.632  47.969  1.00  7.67
ATOM   1355 2HH1 ARG    84      67.770  67.970  46.387  1.00  7.67
ATOM   1356  NH2 ARG    84      65.400  67.444  46.621  1.00  7.67
ATOM   1357 1HH2 ARG    84      64.490  67.088  46.829  1.00  7.67
ATOM   1358 2HH2 ARG    84      65.925  67.084  45.814  1.00  7.67
ATOM   1359  C   ARG    84      64.072  71.806  50.935  1.00  7.67
ATOM   1360  O   ARG    84      63.547  72.400  51.865  1.00  7.67
ATOM   1361  N   ALA    85      63.361  71.169  50.020  1.00  6.97
ATOM   1362  H   ALA    85      63.846  70.682  49.286  1.00  6.97
ATOM   1363  CA  ALA    85      61.952  70.859  50.210  1.00  6.97
ATOM   1364  HA  ALA    85      61.613  71.178  51.197  1.00  6.97
ATOM   1365  CB  ALA    85      61.139  71.599  49.139  1.00  6.97
ATOM   1366  HB1 ALA    85      60.079  71.372  49.254  1.00  6.97
ATOM   1367  HB2 ALA    85      61.285  72.674  49.238  1.00  6.97
ATOM   1368  HB3 ALA    85      61.457  71.282  48.144  1.00  6.97
ATOM   1369  C   ALA    85      61.783  69.344  50.126  1.00  6.97
ATOM   1370  O   ALA    85      62.553  68.640  49.455  1.00  6.97
ATOM   1371  N   SER    86      60.779  68.868  50.841  1.00  5.12
ATOM   1372  H   SER    86      60.168  69.531  51.313  1.00  5.12
ATOM   1373  CA  SER    86      60.480  67.465  51.055  1.00  5.12
ATOM   1374  HA  SER    86      60.987  66.852  50.310  1.00  5.12
ATOM   1375  CB  SER    86      60.934  67.023  52.458  1.00  5.12
ATOM   1376  HB1 SER    86      62.015  67.138  52.545  1.00  5.12
ATOM   1377  HB2 SER    86      60.674  65.974  52.591  1.00  5.12
ATOM   1378  OG  SER    86      60.286  67.760  53.481  1.00  5.12
ATOM   1379  HG  SER    86      60.589  67.436  54.334  1.00  5.12
ATOM   1380  C   SER    86      58.978  67.246  50.940  1.00  5.12
ATOM   1381  O   SER    86      58.137  68.138  51.102  1.00  5.12
ATOM   1382  N   ILE    87      58.620  65.996  50.709  1.00  4.81
ATOM   1383  H   ILE    87      59.351  65.303  50.585  1.00  4.81
ATOM   1384  CA  ILE    87      57.300  65.497  51.043  1.00  4.81
ATOM   1385  HA  ILE    87      56.551  66.284  51.080  1.00  4.81
ATOM   1386  CB  ILE    87      56.967  64.422  49.971  1.00  4.81
ATOM   1387  HB  ILE    87      57.888  63.874  49.756  1.00  4.81
ATOM   1388  CG2 ILE    87      55.959  63.342  50.404  1.00  4.81
ATOM   1389 1HG2 ILE    87      55.021  63.796  50.703  1.00  4.81
ATOM   1390 2HG2 ILE    87      55.822  62.643  49.584  1.00  4.81
ATOM   1391 3HG2 ILE    87      56.361  62.761  51.234  1.00  4.81
ATOM   1392  CG1 ILE    87      56.517  65.062  48.642  1.00  4.81
ATOM   1393 1HG1 ILE    87      56.417  64.276  47.892  1.00  4.81
ATOM   1394 2HG1 ILE    87      57.296  65.740  48.292  1.00  4.81
ATOM   1395  CD1 ILE    87      55.195  65.834  48.723  1.00  4.81
ATOM   1396  HD1 ILE    87      54.961  66.264  47.754  1.00  4.81
ATOM   1397  HD2 ILE    87      54.386  65.180  49.028  1.00  4.81
ATOM   1398  HD3 ILE    87      55.272  66.643  49.440  1.00  4.81
ATOM   1399  C   ILE    87      57.424  64.852  52.425  1.00  4.81
ATOM   1400  O   ILE    87      58.202  63.911  52.596  1.00  4.81
ATOM   1401  N   ALA    88      56.575  65.251  53.370  1.00  3.81
ATOM   1402  H   ALA    88      55.977  66.051  53.179  1.00  3.81
ATOM   1403  CA  ALA    88      56.103  64.265  54.333  1.00  3.81
ATOM   1404  HA  ALA    88      56.859  63.490  54.473  1.00  3.81
ATOM   1405  CB  ALA    88      55.847  64.878  55.708  1.00  3.81
ATOM   1406  HB1 ALA    88      55.645  64.087  56.431  1.00  3.81
ATOM   1407  HB2 ALA    88      56.725  65.431  56.037  1.00  3.81
ATOM   1408  HB3 ALA    88      54.982  65.529  55.664  1.00  3.81
ATOM   1409  C   ALA    88      54.845  63.597  53.764  1.00  3.81
ATOM   1410  O   ALA    88      54.059  64.201  53.014  1.00  3.81
ATOM   1411  N   VAL    89      54.590  62.369  54.211  1.00  5.33
ATOM   1412  H   VAL    89      55.269  61.852  54.749  1.00  5.33
ATOM   1413  CA  VAL    89      53.228  61.917  54.321  1.00  5.33
ATOM   1414  HA  VAL    89      52.555  62.740  54.104  1.00  5.33
ATOM   1415  CB  VAL    89      52.881  60.784  53.385  1.00  5.33
ATOM   1416  HB  VAL    89      53.207  59.838  53.817  1.00  5.33
ATOM   1417  CG1 VAL    89      51.362  60.786  53.158  1.00  5.33
ATOM   1418 1HG1 VAL    89      51.009  59.778  52.967  1.00  5.33
ATOM   1419 2HG1 VAL    89      50.824  61.133  54.038  1.00  5.33
ATOM   1420 3HG1 VAL    89      51.091  61.431  52.336  1.00  5.33
ATOM   1421  CG2 VAL    89      53.617  61.003  52.064  1.00  5.33
ATOM   1422 1HG2 VAL    89      54.699  60.987  52.201  1.00  5.33
ATOM   1423 2HG2 VAL    89      53.377  60.167  51.468  1.00  5.33
ATOM   1424 3HG2 VAL    89      53.300  61.921  51.584  1.00  5.33
ATOM   1425  C   VAL    89      53.001  61.487  55.760  1.00  5.33
ATOM   1426  O   VAL    89      53.792  60.713  56.292  1.00  5.33
ATOM   1427  N   PRO    90      51.938  61.988  56.388  1.00  5.45
ATOM   1428  CD  PRO    90      51.260  63.254  56.169  1.00  5.45
ATOM   1429  HD1 PRO    90      50.615  63.171  55.297  1.00  5.45
ATOM   1430  HD2 PRO    90      51.972  64.069  56.041  1.00  5.45
ATOM   1431  CG  PRO    90      50.424  63.468  57.429  1.00  5.45
ATOM   1432  HG1 PRO    90      49.564  64.116  57.267  1.00  5.45
ATOM   1433  HG2 PRO    90      51.053  63.871  58.224  1.00  5.45
ATOM   1434  CB  PRO    90      50.010  62.040  57.775  1.00  5.45
ATOM   1435  HB1 PRO    90      49.179  61.736  57.141  1.00  5.45
ATOM   1436  HB2 PRO    90      49.749  61.938  58.828  1.00  5.45
ATOM   1437  CA  PRO    90      51.264  61.236  57.415  1.00  5.45
ATOM   1438  HA  PRO    90      51.924  61.232  58.284  1.00  5.45
ATOM   1439  C   PRO    90      50.965  59.798  57.039  1.00  5.45
ATOM   1440  O   PRO    90      50.847  59.444  55.868  1.00  5.45
ATOM   1441  N   PHE    91      50.809  58.960  58.056  1.00  8.94
ATOM   1442  H   PHE    91      50.938  59.318  58.990  1.00  8.94
ATOM   1443  CA  PHE    91      50.813  57.519  57.850  1.00  8.94
ATOM   1444  HA  PHE    91      50.701  57.313  56.787  1.00  8.94
ATOM   1445  CB  PHE    91      52.160  56.943  58.320  1.00  8.94
ATOM   1446  HB1 PHE    91      52.005  55.932  58.687  1.00  8.94
ATOM   1447  HB2 PHE    91      52.535  57.531  59.163  1.00  8.94
ATOM   1448  CG  PHE    91      53.223  56.832  57.264  1.00  8.94
ATOM   1449  CD1 PHE    91      52.960  56.126  56.081  1.00  8.94
ATOM   1450  HD1 PHE    91      51.987  55.701  55.921  1.00  8.94
ATOM   1451  CE1 PHE    91      53.963  55.977  55.119  1.00  8.94
ATOM   1452  HE1 PHE    91      53.729  55.436  54.209  1.00  8.94
ATOM   1453  CZ  PHE    91      55.243  56.514  55.342  1.00  8.94
ATOM   1454  HZ  PHE    91      56.025  56.385  54.614  1.00  8.94
ATOM   1455  CE2 PHE    91      55.520  57.194  56.535  1.00  8.94
ATOM   1456  HE2 PHE    91      56.506  57.593  56.714  1.00  8.94
ATOM   1457  CD2 PHE    91      54.511  57.349  57.501  1.00  8.94
ATOM   1458  HD2 PHE    91      54.726  57.860  58.429  1.00  8.94
ATOM   1459  C   PHE    91      49.645  56.812  58.506  1.00  8.94
ATOM   1460  O   PHE    91      48.673  56.374  57.887  1.00  8.94
ATOM   1461  N   THR    92      49.833  56.718  59.786  1.00  9.71
ATOM   1462  H   THR    92      50.746  57.018  60.120  1.00  9.71
ATOM   1463  CA  THR    92      48.974  56.277  60.873  1.00  9.71
ATOM   1464  HA  THR    92      48.030  56.813  60.756  1.00  9.71
ATOM   1465  CB  THR    92      48.789  54.767  60.837  1.00  9.71
ATOM   1466  HB  THR    92      49.752  54.263  60.844  1.00  9.71
ATOM   1467  CG2 THR    92      47.958  54.225  62.020  1.00  9.71
ATOM   1468 1HG2 THR    92      48.479  54.420  62.953  1.00  9.71
ATOM   1469 2HG2 THR    92      46.980  54.706  62.015  1.00  9.71
ATOM   1470 3HG2 THR    92      47.835  53.151  61.901  1.00  9.71
ATOM   1471  OG1 THR    92      48.078  54.372  59.699  1.00  9.71
ATOM   1472  HG1 THR    92      48.497  54.835  58.964  1.00  9.71
ATOM   1473  C   THR    92      49.742  56.727  62.206  1.00  9.71
ATOM   1474  O   THR    92      50.986  56.792  62.057  1.00  9.71
ATOM   1475  N   PRO    93      49.329  57.015  63.491  1.00 10.48
ATOM   1476  CD  PRO    93      50.336  57.364  64.528  1.00 10.48
ATOM   1477  HD1 PRO    93      50.942  58.188  64.142  1.00 10.48
ATOM   1478  HD2 PRO    93      50.958  56.492  64.729  1.00 10.48
ATOM   1479  CG  PRO    93      49.621  57.798  65.797  1.00 10.48
ATOM   1480  HG1 PRO    93      50.176  58.579  66.310  1.00 10.48
ATOM   1481  HG2 PRO    93      49.451  56.940  66.441  1.00 10.48
ATOM   1482  CB  PRO    93      48.290  58.313  65.274  1.00 10.48
ATOM   1483  HB1 PRO    93      48.402  59.310  64.852  1.00 10.48
ATOM   1484  HB2 PRO    93      47.515  58.307  66.039  1.00 10.48
ATOM   1485  CA  PRO    93      48.032  57.289  64.168  1.00 10.48
ATOM   1486  HA  PRO    93      47.635  56.370  64.623  1.00 10.48
ATOM   1487  C   PRO    93      47.033  57.764  63.132  1.00 10.48
ATOM   1488  O   PRO    93      47.339  58.654  62.311  1.00 10.48
ATOM   1489  N   THR    94      45.840  57.196  63.121  1.00  8.91
ATOM   1490  H   THR    94      45.687  56.470  63.805  1.00  8.91
ATOM   1491  CA  THR    94      44.667  57.916  62.643  1.00  8.91
ATOM   1492  HA  THR    94      44.838  58.311  61.642  1.00  8.91
ATOM   1493  CB  THR    94      43.441  57.001  62.660  1.00  8.91
ATOM   1494  HB  THR    94      42.517  57.551  62.479  1.00  8.91
ATOM   1495  CG2 THR    94      43.534  55.929  61.570  1.00  8.91
ATOM   1496 1HG2 THR    94      43.597  56.412  60.594  1.00  8.91
ATOM   1497 2HG2 THR    94      44.418  55.313  61.732  1.00  8.91
ATOM   1498 3HG2 THR    94      42.644  55.303  61.614  1.00  8.91
ATOM   1499  OG1 THR    94      43.324  56.304  63.882  1.00  8.91
ATOM   1500  HG1 THR    94      42.884  56.889  64.524  1.00  8.91
ATOM   1501  C   THR    94      44.445  59.132  63.594  1.00  8.91
ATOM   1502  O   THR    94      45.173  59.339  64.524  1.00  8.91
ATOM   1503  N   MET    95      43.318  59.845  63.390  1.00  8.30
ATOM   1504  H   MET    95      42.737  59.685  62.584  1.00  8.30
ATOM   1505  CA  MET    95      42.670  60.454  64.556  1.00  8.30
ATOM   1506  HA  MET    95      43.225  61.323  64.904  1.00  8.30
ATOM   1507  CB  MET    95      41.209  60.832  64.226  1.00  8.30
ATOM   1508  HB1 MET    95      40.782  61.349  65.079  1.00  8.30
ATOM   1509  HB2 MET    95      40.645  59.909  64.097  1.00  8.30
ATOM   1510  CG  MET    95      40.955  61.674  62.971  1.00  8.30
ATOM   1511  HG1 MET    95      41.504  61.249  62.133  1.00  8.30
ATOM   1512  HG2 MET    95      41.301  62.692  63.125  1.00  8.30
ATOM   1513  SD  MET    95      39.199  61.715  62.504  1.00  8.30
ATOM   1514  CE  MET    95      38.533  62.727  63.862  1.00  8.30
ATOM   1515  HE1 MET    95      37.474  62.919  63.689  1.00  8.30
ATOM   1516  HE2 MET    95      38.648  62.209  64.814  1.00  8.30
ATOM   1517  HE3 MET    95      39.063  63.678  63.908  1.00  8.30
ATOM   1518  C   MET    95      42.615  59.419  65.692  1.00  8.30
ATOM   1519  O   MET    95      42.151  58.293  65.463  1.00  8.30
ATOM   1520  N   GLN    96      43.087  59.765  66.886  1.00  8.91
ATOM   1521  H   GLN    96      43.440  60.716  67.002  1.00  8.91
ATOM   1522  CA  GLN    96      43.166  58.835  68.021  1.00  8.91
ATOM   1523  HA  GLN    96      42.984  57.852  67.650  1.00  8.91
ATOM   1524  CB  GLN    96      44.524  58.847  68.705  1.00  8.91
ATOM   1525  HB1 GLN    96      45.307  58.512  68.013  1.00  8.91
ATOM   1526  HB2 GLN    96      44.534  58.135  69.536  1.00  8.91
ATOM   1527  CG  GLN    96      45.048  60.171  69.320  1.00  8.91
ATOM   1528  HG1 GLN    96      45.840  59.950  70.034  1.00  8.91
ATOM   1529  HG2 GLN    96      44.258  60.691  69.849  1.00  8.91
ATOM   1530  CD  GLN    96      45.629  61.135  68.277  1.00  8.91
ATOM   1531  OE1 GLN    96      44.923  61.801  67.556  1.00  8.91
ATOM   1532  NE2 GLN    96      46.932  61.249  68.190  1.00  8.91
ATOM   1533 1HE2 GLN    96      47.543  60.741  68.806  1.00  8.91
ATOM   1534 2HE2 GLN    96      47.271  61.903  67.513  1.00  8.91
ATOM   1535  C   GLN    96      41.947  59.133  68.971  1.00  8.91
ATOM   1536  O   GLN    96      42.097  59.525  70.093  1.00  8.91
ATOM   1537  N   PRO    97      40.693  58.952  68.444  1.00  8.74
ATOM   1538  CD  PRO    97      40.052  57.673  68.687  1.00  8.74
ATOM   1539  HD1 PRO    97      40.118  57.412  69.738  1.00  8.74
ATOM   1540  HD2 PRO    97      40.515  56.884  68.108  1.00  8.74
ATOM   1541  CG  PRO    97      38.590  57.837  68.287  1.00  8.74
ATOM   1542  HG1 PRO    97      37.933  57.225  68.892  1.00  8.74
ATOM   1543  HG2 PRO    97      38.453  57.596  67.236  1.00  8.74
ATOM   1544  CB  PRO    97      38.336  59.325  68.509  1.00  8.74
ATOM   1545  HB1 PRO    97      38.167  59.526  69.567  1.00  8.74
ATOM   1546  HB2 PRO    97      37.502  59.693  67.912  1.00  8.74
ATOM   1547  CA  PRO    97      39.658  59.935  68.059  1.00  8.74
ATOM   1548  HA  PRO    97      39.681  59.944  66.982  1.00  8.74
ATOM   1549  C   PRO    97      39.749  61.442  68.420  1.00  8.74
ATOM   1550  O   PRO    97      38.975  62.202  67.913  1.00  8.74
ATOM   1551  N   LEU    98      40.745  61.858  69.230  1.00  8.57
ATOM   1552  H   LEU    98      41.347  61.184  69.687  1.00  8.57
ATOM   1553  CA  LEU    98      41.217  63.243  69.150  1.00  8.57
ATOM   1554  HA  LEU    98      40.380  63.907  69.371  1.00  8.57
ATOM   1555  CB  LEU    98      42.347  63.484  70.174  1.00  8.57
ATOM   1556  HB1 LEU    98      42.711  64.503  70.043  1.00  8.57
ATOM   1557  HB2 LEU    98      43.171  62.812  69.938  1.00  8.57
ATOM   1558  CG  LEU    98      41.956  63.289  71.650  1.00  8.57
ATOM   1559  HG  LEU    98      41.649  62.256  71.815  1.00  8.57
ATOM   1560  CD1 LEU    98      43.163  63.585  72.541  1.00  8.57
ATOM   1561 1HD1 LEU    98      42.907  63.407  73.585  1.00  8.57
ATOM   1562 2HD1 LEU    98      43.989  62.928  72.271  1.00  8.57
ATOM   1563 3HD1 LEU    98      43.479  64.621  72.420  1.00  8.57
ATOM   1564  CD2 LEU    98      40.815  64.217  72.079  1.00  8.57
ATOM   1565 1HD2 LEU    98      40.631  64.099  73.147  1.00  8.57
ATOM   1566 2HD2 LEU    98      41.077  65.254  71.873  1.00  8.57
ATOM   1567 3HD2 LEU    98      39.903  63.953  71.545  1.00  8.57
ATOM   1568  C   LEU    98      41.696  63.554  67.724  1.00  8.57
ATOM   1569  O   LEU    98      42.057  62.662  66.950  1.00  8.57
ATOM   1570  N   VAL    99      41.728  64.856  67.420  1.00  8.04
ATOM   1571  H   VAL    99      41.431  65.514  68.122  1.00  8.04
ATOM   1572  CA  VAL    99      42.468  65.392  66.275  1.00  8.04
ATOM   1573  HA  VAL    99      42.007  64.974  65.386  1.00  8.04
ATOM   1574  CB  VAL    99      42.314  66.927  66.169  1.00  8.04
ATOM   1575  HB  VAL    99      41.311  67.118  65.787  1.00  8.04
ATOM   1576  CG1 VAL    99      42.412  67.672  67.510  1.00  8.04
ATOM   1577 1HG1 VAL    99      42.454  68.748  67.339  1.00  8.04
ATOM   1578 2HG1 VAL    99      41.533  67.462  68.116  1.00  8.04
ATOM   1579 3HG1 VAL    99      43.298  67.361  68.056  1.00  8.04
ATOM   1580  CG2 VAL    99      43.293  67.547  65.161  1.00  8.04
ATOM   1581 1HG2 VAL    99      43.059  68.603  65.026  1.00  8.04
ATOM   1582 2HG2 VAL    99      44.319  67.457  65.515  1.00  8.04
ATOM   1583 3HG2 VAL    99      43.197  67.050  64.197  1.00  8.04
ATOM   1584  C   VAL    99      43.924  64.921  66.365  1.00  8.04
ATOM   1585  O   VAL    99      44.584  65.185  67.375  1.00  8.04
ATOM   1586  N   PRO   100      44.443  64.229  65.331  1.00  7.90
ATOM   1587  CD  PRO   100      43.783  63.907  64.075  1.00  7.90
ATOM   1588  HD1 PRO   100      43.448  64.810  63.566  1.00  7.90
ATOM   1589  HD2 PRO   100      42.932  63.266  64.274  1.00  7.90
ATOM   1590  CG  PRO   100      44.807  63.180  63.197  1.00  7.90
ATOM   1591  HG1 PRO   100      45.210  63.873  62.458  1.00  7.90
ATOM   1592  HG2 PRO   100      44.368  62.319  62.695  1.00  7.90
ATOM   1593  CB  PRO   100      45.905  62.767  64.177  1.00  7.90
ATOM   1594  HB1 PRO   100      46.883  62.719  63.698  1.00  7.90
ATOM   1595  HB2 PRO   100      45.656  61.805  64.618  1.00  7.90
ATOM   1596  CA  PRO   100      45.831  63.832  65.272  1.00  7.90
ATOM   1597  HA  PRO   100      46.175  63.417  66.218  1.00  7.90
ATOM   1598  C   PRO   100      46.617  65.096  64.964  1.00  7.90
ATOM   1599  O   PRO   100      46.769  65.476  63.808  1.00  7.90
ATOM   1600  N   VAL   101      46.986  65.804  66.031  1.00  7.59
ATOM   1601  H   VAL   101      46.668  65.440  66.923  1.00  7.59
ATOM   1602  CA  VAL   101      47.584  67.146  66.048  1.00  7.59
ATOM   1603  HA  VAL   101      46.963  67.790  65.425  1.00  7.59
ATOM   1604  CB  VAL   101      47.589  67.751  67.474  1.00  7.59
ATOM   1605  HB  VAL   101      48.297  68.578  67.509  1.00  7.59
ATOM   1606  CG1 VAL   101      46.224  68.347  67.813  1.00  7.59
ATOM   1607 1HG1 VAL   101      46.259  68.819  68.794  1.00  7.59
ATOM   1608 2HG1 VAL   101      45.950  69.099  67.074  1.00  7.59
ATOM   1609 3HG1 VAL   101      45.475  67.562  67.824  1.00  7.59
ATOM   1610  CG2 VAL   101      47.972  66.737  68.566  1.00  7.59
ATOM   1611 1HG2 VAL   101      48.139  67.260  69.507  1.00  7.59
ATOM   1612 2HG2 VAL   101      47.170  66.012  68.717  1.00  7.59
ATOM   1613 3HG2 VAL   101      48.879  66.204  68.286  1.00  7.59
ATOM   1614  C   VAL   101      48.979  67.193  65.418  1.00  7.59
ATOM   1615  O   VAL   101      49.991  67.455  66.081  1.00  7.59
ATOM   1616  N   LEU   102      49.018  66.903  64.125  1.00  7.58
ATOM   1617  H   LEU   102      48.143  66.641  63.684  1.00  7.58
ATOM   1618  CA  LEU   102      50.192  66.918  63.280  1.00  7.58
ATOM   1619  HA  LEU   102      51.036  66.586  63.883  1.00  7.58
ATOM   1620  CB  LEU   102      49.998  65.919  62.111  1.00  7.58
ATOM   1621  HB1 LEU   102      50.433  66.329  61.199  1.00  7.58
ATOM   1622  HB2 LEU   102      48.932  65.797  61.909  1.00  7.58
ATOM   1623  CG  LEU   102      50.621  64.522  62.327  1.00  7.58
ATOM   1624  HG  LEU   102      50.340  63.903  61.475  1.00  7.58
ATOM   1625  CD1 LEU   102      52.152  64.580  62.370  1.00  7.58
ATOM   1626 1HD1 LEU   102      52.545  63.565  62.439  1.00  7.58
ATOM   1627 2HD1 LEU   102      52.526  65.034  61.455  1.00  7.58
ATOM   1628 3HD1 LEU   102      52.502  65.141  63.236  1.00  7.58
ATOM   1629  CD2 LEU   102      50.136  63.817  63.596  1.00  7.58
ATOM   1630 1HD2 LEU   102      50.522  62.799  63.619  1.00  7.58
ATOM   1631 2HD2 LEU   102      50.478  64.348  64.485  1.00  7.58
ATOM   1632 3HD2 LEU   102      49.048  63.780  63.591  1.00  7.58
ATOM   1633  C   LEU   102      50.557  68.320  62.800  1.00  7.58
ATOM   1634  O   LEU   102      49.807  69.289  62.913  1.00  7.58
ATOM   1635  N   ILE   103      51.767  68.393  62.254  1.00  9.86
ATOM   1636  H   ILE   103      52.306  67.543  62.223  1.00  9.86
ATOM   1637  CA  ILE   103      52.304  69.522  61.499  1.00  9.86
ATOM   1638  HA  ILE   103      52.055  70.436  62.040  1.00  9.86
ATOM   1639  CB  ILE   103      53.854  69.448  61.402  1.00  9.86
ATOM   1640  HB  ILE   103      54.174  69.991  60.510  1.00  9.86
ATOM   1641  CG2 ILE   103      54.464  70.177  62.611  1.00  9.86
ATOM   1642 1HG2 ILE   103      55.553  70.190  62.528  1.00  9.86
ATOM   1643 2HG2 ILE   103      54.117  71.210  62.640  1.00  9.86
ATOM   1644 3HG2 ILE   103      54.187  69.677  63.541  1.00  9.86
ATOM   1645  CG1 ILE   103      54.486  68.034  61.367  1.00  9.86
ATOM   1646 1HG1 ILE   103      54.267  67.502  62.294  1.00  9.86
ATOM   1647 2HG1 ILE   103      55.568  68.155  61.317  1.00  9.86
ATOM   1648  CD1 ILE   103      54.062  67.158  60.185  1.00  9.86
ATOM   1649  HD1 ILE   103      52.993  66.955  60.221  1.00  9.86
ATOM   1650  HD2 ILE   103      54.302  67.664  59.254  1.00  9.86
ATOM   1651  HD3 ILE   103      54.596  66.211  60.215  1.00  9.86
ATOM   1652  C   ILE   103      51.616  69.649  60.131  1.00  9.86
ATOM   1653  O   ILE   103      52.073  69.131  59.111  1.00  9.86
ATOM   1654  N   ASN   104      50.459  70.316  60.145  1.00 12.29
ATOM   1655  H   ASN   104      50.159  70.682  61.041  1.00 12.29
ATOM   1656  CA  ASN   104      49.498  70.420  59.044  1.00 12.29
ATOM   1657  HA  ASN   104      49.158  69.410  58.809  1.00 12.29
ATOM   1658  CB  ASN   104      48.287  71.218  59.549  1.00 12.29
ATOM   1659  HB1 ASN   104      47.953  70.824  60.509  1.00 12.29
ATOM   1660  HB2 ASN   104      47.469  71.112  58.837  1.00 12.29
ATOM   1661  CG  ASN   104      48.621  72.689  59.714  1.00 12.29
ATOM   1662  OD1 ASN   104      49.260  73.103  60.663  1.00 12.29
ATOM   1663  ND2 ASN   104      48.243  73.514  58.764  1.00 12.29
ATOM   1664 1HD2 ASN   104      47.798  73.152  57.939  1.00 12.29
ATOM   1665 2HD2 ASN   104      48.491  74.482  58.861  1.00 12.29
ATOM   1666  C   ASN   104      50.043  71.008  57.722  1.00 12.29
ATOM   1667  O   ASN   104      49.419  70.854  56.678  1.00 12.29
ATOM   1668  N   THR   105      51.191  71.679  57.756  1.00 15.08
ATOM   1669  H   THR   105      51.516  71.924  58.682  1.00 15.08
ATOM   1670  CA  THR   105      52.300  71.382  56.836  1.00 15.08
ATOM   1671  HA  THR   105      52.266  70.315  56.609  1.00 15.08
ATOM   1672  CB  THR   105      52.218  72.117  55.484  1.00 15.08
ATOM   1673  HB  THR   105      51.237  71.938  55.044  1.00 15.08
ATOM   1674  CG2 THR   105      52.457  73.624  55.574  1.00 15.08
ATOM   1675 1HG2 THR   105      52.322  74.069  54.589  1.00 15.08
ATOM   1676 2HG2 THR   105      51.740  74.069  56.264  1.00 15.08
ATOM   1677 3HG2 THR   105      53.470  73.830  55.920  1.00 15.08
ATOM   1678  OG1 THR   105      53.200  71.547  54.639  1.00 15.08
ATOM   1679  HG1 THR   105      53.057  71.828  53.725  1.00 15.08
ATOM   1680  C   THR   105      53.598  71.624  57.597  1.00 15.08
ATOM   1681  O   THR   105      53.587  72.124  58.728  1.00 15.08
ATOM   1682  N   LEU   106      54.720  71.233  57.003  1.00 16.10
ATOM   1683  H   LEU   106      54.631  70.929  56.040  1.00 16.10
ATOM   1684  CA  LEU   106      56.035  71.185  57.636  1.00 16.10
ATOM   1685  HA  LEU   106      55.884  70.911  58.682  1.00 16.10
ATOM   1686  CB  LEU   106      56.938  70.082  57.017  1.00 16.10
ATOM   1687  HB1 LEU   106      57.385  69.535  57.839  1.00 16.10
ATOM   1688  HB2 LEU   106      57.775  70.542  56.500  1.00 16.10
ATOM   1689  CG  LEU   106      56.320  69.066  56.036  1.00 16.10
ATOM   1690  HG  LEU   106      55.835  69.594  55.223  1.00 16.10
ATOM   1691  CD1 LEU   106      57.424  68.209  55.423  1.00 16.10
ATOM   1692 1HD1 LEU   106      57.906  67.607  56.190  1.00 16.10
ATOM   1693 2HD1 LEU   106      56.997  67.567  54.656  1.00 16.10
ATOM   1694 3HD1 LEU   106      58.171  68.847  54.950  1.00 16.10
ATOM   1695  CD2 LEU   106      55.269  68.151  56.650  1.00 16.10
ATOM   1696 1HD2 LEU   106      54.759  67.645  55.838  1.00 16.10
ATOM   1697 2HD2 LEU   106      55.723  67.427  57.319  1.00 16.10
ATOM   1698 3HD2 LEU   106      54.523  68.717  57.204  1.00 16.10
ATOM   1699  C   LEU   106      56.677  72.589  57.653  1.00 16.10
ATOM   1700  O   LEU   106      57.735  72.838  57.080  1.00 16.10
ATOM   1701  N   LYS   107      55.995  73.549  58.271  1.00 17.06
ATOM   1702  H   LYS   107      55.111  73.266  58.677  1.00 17.06
ATOM   1703  CA  LYS   107      56.631  74.765  58.785  1.00 17.06
ATOM   1704  HA  LYS   107      57.269  75.192  58.009  1.00 17.06
ATOM   1705  CB  LYS   107      55.490  75.748  59.131  1.00 17.06
ATOM   1706  HB1 LYS   107      54.779  75.260  59.801  1.00 17.06
ATOM   1707  HB2 LYS   107      54.956  75.957  58.201  1.00 17.06
ATOM   1708  CG  LYS   107      55.900  77.105  59.733  1.00 17.06
ATOM   1709  HG1 LYS   107      55.174  77.854  59.413  1.00 17.06
ATOM   1710  HG2 LYS   107      56.876  77.396  59.343  1.00 17.06
ATOM   1711  CD  LYS   107      55.920  77.096  61.270  1.00 17.06
ATOM   1712  HD1 LYS   107      56.595  76.318  61.616  1.00 17.06
ATOM   1713  HD2 LYS   107      54.923  76.873  61.651  1.00 17.06
ATOM   1714  CE  LYS   107      56.378  78.457  61.811  1.00 17.06
ATOM   1715  HE1 LYS   107      55.554  79.170  61.733  1.00 17.06
ATOM   1716  HE2 LYS   107      57.197  78.816  61.183  1.00 17.06
ATOM   1717  NZ  LYS   107      56.858  78.352  63.210  1.00 17.06
ATOM   1718  HZ1 LYS   107      57.271  79.206  63.545  1.00 17.06
ATOM   1719  HZ2 LYS   107      56.162  77.999  63.846  1.00 17.06
ATOM   1720  HZ3 LYS   107      57.601  77.640  63.257  1.00 17.06
ATOM   1721  C   LYS   107      57.508  74.391  59.978  1.00 17.06
ATOM   1722  O   LYS   107      57.248  73.394  60.645  1.00 17.06
ATOM   1723  N   ASP   108      58.570  75.155  60.212  1.00 18.64
ATOM   1724  H   ASP   108      58.684  75.961  59.620  1.00 18.64
ATOM   1725  CA  ASP   108      59.753  74.786  61.015  1.00 18.64
ATOM   1726  HA  ASP   108      60.457  75.605  60.914  1.00 18.64
ATOM   1727  CB  ASP   108      59.453  74.697  62.529  1.00 18.64
ATOM   1728  HB1 ASP   108      60.383  74.479  63.056  1.00 18.64
ATOM   1729  HB2 ASP   108      58.768  73.869  62.719  1.00 18.64
ATOM   1730  CG  ASP   108      58.870  75.987  63.119  1.00 18.64
ATOM   1731  OD1 ASP   108      57.874  75.936  63.873  1.00 18.64
ATOM   1732  OD2 ASP   108      59.294  77.108  62.744  1.00 18.64
ATOM   1733  C   ASP   108      60.543  73.581  60.508  1.00 18.64
ATOM   1734  O   ASP   108      61.762  73.602  60.650  1.00 18.64
ATOM   1735  N   ALA   109      59.871  72.611  59.878  1.00 18.32
ATOM   1736  H   ALA   109      58.869  72.713  59.859  1.00 18.32
ATOM   1737  CA  ALA   109      60.378  71.313  59.456  1.00 18.32
ATOM   1738  HA  ALA   109      59.574  70.597  59.602  1.00 18.32
ATOM   1739  CB  ALA   109      60.705  71.362  57.957  1.00 18.32
ATOM   1740  HB1 ALA   109      61.125  70.409  57.634  1.00 18.32
ATOM   1741  HB2 ALA   109      59.809  71.559  57.377  1.00 18.32
ATOM   1742  HB3 ALA   109      61.425  72.157  57.778  1.00 18.32
ATOM   1743  C   ALA   109      61.526  70.841  60.363  1.00 18.32
ATOM   1744  O   ALA   109      61.291  70.498  61.525  1.00 18.32
ATOM   1745  N   HIS   110      62.748  70.868  59.840  1.00 17.20
ATOM   1746  H   HIS   110      62.844  71.141  58.865  1.00 17.20
ATOM   1747  CA  HIS   110      63.945  70.330  60.457  1.00 17.20
ATOM   1748  HA  HIS   110      64.713  70.400  59.685  1.00 17.20
ATOM   1749  CB  HIS   110      64.397  71.218  61.627  1.00 17.20
ATOM   1750  HB1 HIS   110      64.006  70.828  62.567  1.00 17.20
ATOM   1751  HB2 HIS   110      64.005  72.228  61.493  1.00 17.20
ATOM   1752  CG  HIS   110      65.896  71.321  61.688  1.00 17.20
ATOM   1753  ND1 HIS   110      66.745  70.446  62.369  1.00 17.20
ATOM   1754  CE1 HIS   110      67.992  70.840  62.062  1.00 17.20
ATOM   1755  HE1 HIS   110      68.891  70.362  62.426  1.00 17.20
ATOM   1756  NE2 HIS   110      67.966  71.888  61.219  1.00 17.20
ATOM   1757  HE2 HIS   110      68.769  72.338  60.801  1.00 17.20
ATOM   1758  CD2 HIS   110      66.649  72.199  60.968  1.00 17.20
ATOM   1759  HD2 HIS   110      66.264  72.954  60.291  1.00 17.20
ATOM   1760  C   HIS   110      63.806  68.824  60.772  1.00 17.20
ATOM   1761  O   HIS   110      62.859  68.142  60.372  1.00 17.20
ATOM   1762  N   VAL   111      64.819  68.250  61.413  1.00 15.35
ATOM   1763  H   VAL   111      65.545  68.853  61.780  1.00 15.35
ATOM   1764  CA  VAL   111      64.991  66.795  61.532  1.00 15.35
ATOM   1765  HA  VAL   111      65.196  66.441  60.524  1.00 15.35
ATOM   1766  CB  VAL   111      66.254  66.523  62.395  1.00 15.35
ATOM   1767  HB  VAL   111      67.060  67.116  61.960  1.00 15.35
ATOM   1768  CG1 VAL   111      66.141  66.949  63.866  1.00 15.35
ATOM   1769 1HG1 VAL   111      67.119  66.895  64.343  1.00 15.35
ATOM   1770 2HG1 VAL   111      65.779  67.975  63.932  1.00 15.35
ATOM   1771 3HG1 VAL   111      65.451  66.297  64.397  1.00 15.35
ATOM   1772  CG2 VAL   111      66.741  65.069  62.369  1.00 15.35
ATOM   1773 1HG2 VAL   111      67.662  64.986  62.946  1.00 15.35
ATOM   1774 2HG2 VAL   111      65.989  64.406  62.800  1.00 15.35
ATOM   1775 3HG2 VAL   111      66.965  64.772  61.346  1.00 15.35
ATOM   1776  C   VAL   111      63.731  66.057  62.060  1.00 15.35
ATOM   1777  O   VAL   111      63.225  66.407  63.129  1.00 15.35
ATOM   1778  N   PRO   112      63.209  65.037  61.335  1.00 13.62
ATOM   1779  CD  PRO   112      63.985  64.107  60.523  1.00 13.62
ATOM   1780  HD1 PRO   112      65.043  64.340  60.485  1.00 13.62
ATOM   1781  HD2 PRO   112      63.587  64.100  59.507  1.00 13.62
ATOM   1782  CG  PRO   112      63.765  62.729  61.178  1.00 13.62
ATOM   1783  HG1 PRO   112      64.666  62.391  61.691  1.00 13.62
ATOM   1784  HG2 PRO   112      63.466  62.003  60.420  1.00 13.62
ATOM   1785  CB  PRO   112      62.630  62.950  62.191  1.00 13.62
ATOM   1786  HB1 PRO   112      63.037  63.112  63.191  1.00 13.62
ATOM   1787  HB2 PRO   112      61.914  62.131  62.196  1.00 13.62
ATOM   1788  CA  PRO   112      62.022  64.245  61.660  1.00 13.62
ATOM   1789  HA  PRO   112      61.552  63.999  60.705  1.00 13.62
ATOM   1790  C   PRO   112      60.862  64.825  62.474  1.00 13.62
ATOM   1791  O   PRO   112      60.204  64.135  63.254  1.00 13.62
ATOM   1792  N   LEU   113      60.544  66.069  62.147  1.00 11.64
ATOM   1793  H   LEU   113      61.232  66.529  61.561  1.00 11.64
ATOM   1794  CA  LEU   113      59.371  66.895  62.443  1.00 11.64
ATOM   1795  HA  LEU   113      59.615  67.498  63.316  1.00 11.64
ATOM   1796  CB  LEU   113      59.294  67.841  61.224  1.00 11.64
ATOM   1797  HB1 LEU   113      60.259  68.335  61.149  1.00 11.64
ATOM   1798  HB2 LEU   113      58.548  68.616  61.400  1.00 11.64
ATOM   1799  CG  LEU   113      59.023  67.123  59.877  1.00 11.64
ATOM   1800  HG  LEU   113      59.357  66.087  59.919  1.00 11.64
ATOM   1801  CD1 LEU   113      57.542  67.121  59.523  1.00 11.64
ATOM   1802 1HD1 LEU   113      57.403  66.639  58.558  1.00 11.64
ATOM   1803 2HD1 LEU   113      56.975  66.570  60.263  1.00 11.64
ATOM   1804 3HD1 LEU   113      57.160  68.138  59.489  1.00 11.64
ATOM   1805  CD2 LEU   113      59.753  67.770  58.704  1.00 11.64
ATOM   1806 1HD2 LEU   113      59.610  67.172  57.805  1.00 11.64
ATOM   1807 2HD2 LEU   113      59.382  68.772  58.525  1.00 11.64
ATOM   1808 3HD2 LEU   113      60.822  67.818  58.909  1.00 11.64
ATOM   1809  C   LEU   113      57.993  66.279  62.695  1.00 11.64
ATOM   1810  O   LEU   113      57.117  66.963  63.224  1.00 11.64
ATOM   1811  N   VAL   114      57.770  65.033  62.263  1.00  9.52
ATOM   1812  H   VAL   114      58.596  64.509  62.010  1.00  9.52
ATOM   1813  CA  VAL   114      56.471  64.351  62.134  1.00  9.52
ATOM   1814  HA  VAL   114      55.747  65.091  61.797  1.00  9.52
ATOM   1815  CB  VAL   114      56.523  63.226  61.061  1.00  9.52
ATOM   1816  HB  VAL   114      56.937  62.328  61.510  1.00  9.52
ATOM   1817  CG1 VAL   114      55.114  62.913  60.532  1.00  9.52
ATOM   1818 1HG1 VAL   114      55.162  62.086  59.825  1.00  9.52
ATOM   1819 2HG1 VAL   114      54.461  62.622  61.353  1.00  9.52
ATOM   1820 3HG1 VAL   114      54.690  63.783  60.031  1.00  9.52
ATOM   1821  CG2 VAL   114      57.384  63.543  59.828  1.00  9.52
ATOM   1822 1HG2 VAL   114      57.392  62.683  59.162  1.00  9.52
ATOM   1823 2HG2 VAL   114      56.979  64.398  59.291  1.00  9.52
ATOM   1824 3HG2 VAL   114      58.418  63.736  60.113  1.00  9.52
ATOM   1825  C   VAL   114      55.985  63.855  63.496  1.00  9.52
ATOM   1826  O   VAL   114      55.667  62.680  63.665  1.00  9.52
ATOM   1827  N   THR   115      55.992  64.747  64.485  1.00  7.98
ATOM   1828  H   THR   115      56.284  65.689  64.245  1.00  7.98
ATOM   1829  CA  THR   115      55.713  64.459  65.887  1.00  7.98
ATOM   1830  HA  THR   115      55.205  63.496  65.951  1.00  7.98
ATOM   1831  CB  THR   115      57.008  64.334  66.718  1.00  7.98
ATOM   1832  HB  THR   115      56.730  64.230  67.767  1.00  7.98
ATOM   1833  CG2 THR   115      57.852  63.120  66.337  1.00  7.98
ATOM   1834 1HG2 THR   115      58.716  63.050  66.998  1.00  7.98
ATOM   1835 2HG2 THR   115      57.256  62.212  66.438  1.00  7.98
ATOM   1836 3HG2 THR   115      58.197  63.197  65.305  1.00  7.98
ATOM   1837  OG1 THR   115      57.825  65.477  66.583  1.00  7.98
ATOM   1838  HG1 THR   115      58.495  65.263  65.922  1.00  7.98
ATOM   1839  C   THR   115      54.741  65.467  66.481  1.00  7.98
ATOM   1840  O   THR   115      53.537  65.271  66.340  1.00  7.98
ATOM   1841  N   ARG   116      55.204  66.549  67.118  1.00  6.18
ATOM   1842  H   ARG   116      56.212  66.673  67.145  1.00  6.18
ATOM   1843  CA  ARG   116      54.314  67.516  67.779  1.00  6.18
ATOM   1844  HA  ARG   116      53.323  67.390  67.343  1.00  6.18
ATOM   1845  CB  ARG   116      54.216  67.209  69.295  1.00  6.18
ATOM   1846  HB1 ARG   116      54.072  68.123  69.869  1.00  6.18
ATOM   1847  HB2 ARG   116      55.160  66.774  69.628  1.00  6.18
ATOM   1848  CG  ARG   116      53.073  66.226  69.643  1.00  6.18
ATOM   1849  HG1 ARG   116      53.338  65.719  70.571  1.00  6.18
ATOM   1850  HG2 ARG   116      53.001  65.459  68.874  1.00  6.18
ATOM   1851  CD  ARG   116      51.681  66.862  69.855  1.00  6.18
ATOM   1852  HD1 ARG   116      51.690  67.430  70.786  1.00  6.18
ATOM   1853  HD2 ARG   116      50.956  66.055  69.980  1.00  6.18
ATOM   1854  NE  ARG   116      51.241  67.724  68.738  1.00  6.18
ATOM   1855  HE  ARG   116      50.812  67.275  67.933  1.00  6.18
ATOM   1856  CZ  ARG   116      51.449  69.017  68.598  1.00  6.18
ATOM   1857  NH1 ARG   116      51.980  69.754  69.531  1.00  6.18
ATOM   1858 1HH1 ARG   116      52.184  69.350  70.425  1.00  6.18
ATOM   1859 2HH1 ARG   116      52.197  70.723  69.314  1.00  6.18
ATOM   1860  NH2 ARG   116      51.184  69.594  67.474  1.00  6.18
ATOM   1861 1HH2 ARG   116      50.833  69.021  66.714  1.00  6.18
ATOM   1862 2HH2 ARG   116      51.641  70.469  67.270  1.00  6.18
ATOM   1863  C   ARG   116      54.640  68.957  67.417  1.00  6.18
ATOM   1864  O   ARG   116      54.061  69.499  66.486  1.00  6.18
ATOM   1865  N   HIS   117      55.578  69.544  68.141  1.00  6.77
ATOM   1866  H   HIS   117      55.991  69.008  68.888  1.00  6.77
ATOM   1867  CA  HIS   117      56.170  70.850  67.881  1.00  6.77
ATOM   1868  HA  HIS   117      55.997  71.151  66.847  1.00  6.77
ATOM   1869  CB  HIS   117      55.569  71.932  68.794  1.00  6.77
ATOM   1870  HB1 HIS   117      56.319  72.708  68.956  1.00  6.77
ATOM   1871  HB2 HIS   117      55.316  71.510  69.767  1.00  6.77
ATOM   1872  CG  HIS   117      54.350  72.592  68.191  1.00  6.77
ATOM   1873  ND1 HIS   117      53.046  72.080  68.181  1.00  6.77
ATOM   1874  CE1 HIS   117      52.311  72.977  67.502  1.00  6.77
ATOM   1875  HE1 HIS   117      51.249  72.887  67.308  1.00  6.77
ATOM   1876  NE2 HIS   117      53.072  74.010  67.104  1.00  6.77
ATOM   1877  HE2 HIS   117      52.743  74.807  66.575  1.00  6.77
ATOM   1878  CD2 HIS   117      54.362  73.782  67.526  1.00  6.77
ATOM   1879  HD2 HIS   117      55.229  74.408  67.355  1.00  6.77
ATOM   1880  C   HIS   117      57.639  70.607  68.111  1.00  6.77
ATOM   1881  O   HIS   117      58.047  70.481  69.268  1.00  6.77
ATOM   1882  N   PRO   118      58.372  70.274  67.039  1.00  7.13
ATOM   1883  CD  PRO   118      58.065  70.475  65.627  1.00  7.13
ATOM   1884  HD1 PRO   118      57.807  71.514  65.416  1.00  7.13
ATOM   1885  HD2 PRO   118      57.251  69.812  65.329  1.00  7.13
ATOM   1886  CG  PRO   118      59.338  70.088  64.878  1.00  7.13
ATOM   1887  HG1 PRO   118      60.021  70.939  64.844  1.00  7.13
ATOM   1888  HG2 PRO   118      59.123  69.730  63.871  1.00  7.13
ATOM   1889  CB  PRO   118      59.919  68.992  65.770  1.00  7.13
ATOM   1890  HB1 PRO   118      60.999  68.899  65.643  1.00  7.13
ATOM   1891  HB2 PRO   118      59.434  68.043  65.539  1.00  7.13
ATOM   1892  CA  PRO   118      59.529  69.416  67.192  1.00  7.13
ATOM   1893  HA  PRO   118      59.243  68.523  67.739  1.00  7.13
ATOM   1894  C   PRO   118      60.701  70.082  67.932  1.00  7.13
ATOM   1895  O   PRO   118      61.561  69.405  68.488  1.00  7.13
ATOM   1896  N   SER   119      60.651  71.413  68.017  1.00  8.05
ATOM   1897  H   SER   119      59.890  71.863  67.529  1.00  8.05
ATOM   1898  CA  SER   119      61.361  72.294  68.950  1.00  8.05
ATOM   1899  HA  SER   119      62.388  72.421  68.608  1.00  8.05
ATOM   1900  CB  SER   119      60.653  73.655  68.901  1.00  8.05
ATOM   1901  HB1 SER   119      60.910  74.145  67.960  1.00  8.05
ATOM   1902  HB2 SER   119      60.991  74.288  69.723  1.00  8.05
ATOM   1903  OG  SER   119      59.236  73.496  68.950  1.00  8.05
ATOM   1904  HG  SER   119      58.966  73.274  69.857  1.00  8.05
ATOM   1905  C   SER   119      61.416  71.833  70.411  1.00  8.05
ATOM   1906  O   SER   119      62.292  72.256  71.163  1.00  8.05
ATOM   1907  N   SER   120      60.431  71.050  70.847  1.00  7.85
ATOM   1908  H   SER   120      59.756  70.746  70.155  1.00  7.85
ATOM   1909  CA  SER   120      59.997  70.990  72.246  1.00  7.85
ATOM   1910  HA  SER   120      60.867  71.014  72.896  1.00  7.85
ATOM   1911  CB  SER   120      59.146  72.241  72.540  1.00  7.85
ATOM   1912  HB1 SER   120      59.805  73.109  72.578  1.00  7.85
ATOM   1913  HB2 SER   120      58.658  72.142  73.511  1.00  7.85
ATOM   1914  OG  SER   120      58.175  72.459  71.523  1.00  7.85
ATOM   1915  HG  SER   120      57.592  71.690  71.535  1.00  7.85
ATOM   1916  C   SER   120      59.224  69.691  72.522  1.00  7.85
ATOM   1917  O   SER   120      58.060  69.701  72.928  1.00  7.85
ATOM   1918  N   THR   121      59.833  68.550  72.196  1.00  8.79
ATOM   1919  H   THR   121      60.764  68.601  71.803  1.00  8.79
ATOM   1920  CA  THR   121      59.224  67.212  72.286  1.00  8.79
ATOM   1921  HA  THR   121      58.153  67.314  72.116  1.00  8.79
ATOM   1922  CB  THR   121      59.770  66.282  71.182  1.00  8.79
ATOM   1923  HB  THR   121      59.369  65.276  71.315  1.00  8.79
ATOM   1924  CG2 THR   121      59.377  66.770  69.794  1.00  8.79
ATOM   1925 1HG2 THR   121      59.734  66.063  69.045  1.00  8.79
ATOM   1926 2HG2 THR   121      58.294  66.860  69.718  1.00  8.79
ATOM   1927 3HG2 THR   121      59.840  67.738  69.619  1.00  8.79
ATOM   1928  OG1 THR   121      61.177  66.239  71.216  1.00  8.79
ATOM   1929  HG1 THR   121      61.414  65.639  71.932  1.00  8.79
ATOM   1930  C   THR   121      59.373  66.563  73.662  1.00  8.79
ATOM   1931  O   THR   121      59.934  65.473  73.802  1.00  8.79
ATOM   1932  N   HIS   122      58.893  67.247  74.696  1.00  9.45
ATOM   1933  H   HIS   122      58.447  68.135  74.499  1.00  9.45
ATOM   1934  CA  HIS   122      59.276  66.977  76.085  1.00  9.45
ATOM   1935  HA  HIS   122      59.912  66.092  76.121  1.00  9.45
ATOM   1936  CB  HIS   122      60.133  68.146  76.602  1.00  9.45
ATOM   1937  HB1 HIS   122      60.495  67.909  77.603  1.00  9.45
ATOM   1938  HB2 HIS   122      59.515  69.042  76.669  1.00  9.45
ATOM   1939  CG  HIS   122      61.320  68.452  75.715  1.00  9.45
ATOM   1940  ND1 HIS   122      61.473  69.609  74.951  1.00  9.45
ATOM   1941  CE1 HIS   122      62.620  69.462  74.272  1.00  9.45
ATOM   1942  HE1 HIS   122      63.026  70.198  73.589  1.00  9.45
ATOM   1943  NE2 HIS   122      63.180  68.273  74.553  1.00  9.45
ATOM   1944  HE2 HIS   122      64.047  67.932  74.160  1.00  9.45
ATOM   1945  CD2 HIS   122      62.374  67.620  75.461  1.00  9.45
ATOM   1946  HD2 HIS   122      62.525  66.635  75.880  1.00  9.45
ATOM   1947  C   HIS   122      58.059  66.656  76.956  1.00  9.45
ATOM   1948  O   HIS   122      57.577  67.489  77.718  1.00  9.45
ATOM   1949  N   GLY   123      57.544  65.434  76.810  1.00 10.22
ATOM   1950  H   GLY   123      57.971  64.813  76.137  1.00 10.22
ATOM   1951  CA  GLY   123      56.425  64.928  77.610  1.00 10.22
ATOM   1952  HA1 GLY   123      55.491  65.339  77.226  1.00 10.22
ATOM   1953  HA2 GLY   123      56.538  65.251  78.646  1.00 10.22
ATOM   1954  C   GLY   123      56.364  63.404  77.599  1.00 10.22
ATOM   1955  O   GLY   123      57.194  62.732  78.206  1.00 10.22
ATOM   1956  N   GLU   124      55.417  62.861  76.840  1.00 10.77
ATOM   1957  H   GLU   124      54.757  63.480  76.397  1.00 10.77
ATOM   1958  CA  GLU   124      55.469  61.504  76.292  1.00 10.77
ATOM   1959  HA  GLU   124      55.464  60.768  77.096  1.00 10.77
ATOM   1960  CB  GLU   124      54.187  61.337  75.453  1.00 10.77
ATOM   1961  HB1 GLU   124      54.155  62.128  74.700  1.00 10.77
ATOM   1962  HB2 GLU   124      53.335  61.485  76.118  1.00 10.77
ATOM   1963  CG  GLU   124      54.012  59.990  74.746  1.00 10.77
ATOM   1964  HG1 GLU   124      54.041  59.190  75.489  1.00 10.77
ATOM   1965  HG2 GLU   124      54.829  59.830  74.040  1.00 10.77
ATOM   1966  CD  GLU   124      52.662  59.993  74.013  1.00 10.77
ATOM   1967  OE1 GLU   124      52.642  60.331  72.808  1.00 10.77
ATOM   1968  OE2 GLU   124      51.647  59.722  74.693  1.00 10.77
ATOM   1969  C   GLU   124      56.751  61.350  75.454  1.00 10.77
ATOM   1970  O   GLU   124      56.826  61.749  74.292  1.00 10.77
ATOM   1971  N   ALA   125      57.822  60.864  76.083  1.00 10.40
ATOM   1972  H   ALA   125      57.758  60.751  77.084  1.00 10.40
ATOM   1973  CA  ALA   125      59.110  60.639  75.433  1.00 10.40
ATOM   1974  HA  ALA   125      59.394  61.557  74.915  1.00 10.40
ATOM   1975  CB  ALA   125      60.166  60.367  76.514  1.00 10.40
ATOM   1976  HB1 ALA   125      61.137  60.203  76.045  1.00 10.40
ATOM   1977  HB2 ALA   125      60.236  61.229  77.180  1.00 10.40
ATOM   1978  HB3 ALA   125      59.889  59.489  77.098  1.00 10.40
ATOM   1979  C   ALA   125      59.010  59.526  74.386  1.00 10.40
ATOM   1980  O   ALA   125      59.228  58.353  74.715  1.00 10.40
ATOM   1981  N   SER   126      58.703  59.909  73.141  1.00 10.55
ATOM   1982  H   SER   126      58.376  60.862  73.019  1.00 10.55
ATOM   1983  CA  SER   126      58.612  59.004  71.985  1.00 10.55
ATOM   1984  HA  SER   126      57.728  58.378  72.113  1.00 10.55
ATOM   1985  CB  SER   126      58.435  59.793  70.682  1.00 10.55
ATOM   1986  HB1 SER   126      57.525  60.392  70.745  1.00 10.55
ATOM   1987  HB2 SER   126      58.332  59.091  69.852  1.00 10.55
ATOM   1988  OG  SER   126      59.547  60.644  70.445  1.00 10.55
ATOM   1989  HG  SER   126      59.447  61.023  69.563  1.00 10.55
ATOM   1990  C   SER   126      59.822  58.070  71.902  1.00 10.55
ATOM   1991  O   SER   126      59.669  56.857  72.046  1.00 10.55
ATOM   1992  N   ARG   127      61.038  58.640  71.888  1.00 10.23
ATOM   1993  H   ARG   127      61.040  59.632  71.678  1.00 10.23
ATOM   1994  CA  ARG   127      62.172  58.035  72.608  1.00 10.23
ATOM   1995  HA  ARG   127      61.728  57.649  73.504  1.00 10.23
ATOM   1996  CB  ARG   127      62.828  56.879  71.809  1.00 10.23
ATOM   1997  HB1 ARG   127      63.912  57.013  71.794  1.00 10.23
ATOM   1998  HB2 ARG   127      62.496  56.934  70.771  1.00 10.23
ATOM   1999  CG  ARG   127      62.544  55.450  72.324  1.00 10.23
ATOM   2000  HG1 ARG   127      62.971  54.764  71.591  1.00 10.23
ATOM   2001  HG2 ARG   127      61.476  55.257  72.314  1.00 10.23
ATOM   2002  CD  ARG   127      63.127  55.041  73.698  1.00 10.23
ATOM   2003  HD1 ARG   127      64.215  55.063  73.617  1.00 10.23
ATOM   2004  HD2 ARG   127      62.843  54.004  73.894  1.00 10.23
ATOM   2005  NE  ARG   127      62.732  55.871  74.863  1.00 10.23
ATOM   2006  HE  ARG   127      63.481  56.375  75.312  1.00 10.23
ATOM   2007  CZ  ARG   127      61.519  56.149  75.319  1.00 10.23
ATOM   2008  NH1 ARG   127      60.426  55.769  74.728  1.00 10.23
ATOM   2009 1HH1 ARG   127      60.493  55.339  73.823  1.00 10.23
ATOM   2010 2HH1 ARG   127      59.604  56.350  74.852  1.00 10.23
ATOM   2011  NH2 ARG   127      61.356  56.930  76.342  1.00 10.23
ATOM   2012 1HH2 ARG   127      62.142  57.330  76.821  1.00 10.23
ATOM   2013 2HH2 ARG   127      60.413  57.191  76.576  1.00 10.23
ATOM   2014  C   ARG   127      63.252  58.975  73.128  1.00 10.23
ATOM   2015  O   ARG   127      63.825  58.704  74.183  1.00 10.23
ATOM   2016  N   SER   128      63.532  60.025  72.374  1.00  9.58
ATOM   2017  H   SER   128      62.957  60.166  71.555  1.00  9.58
ATOM   2018  CA  SER   128      64.712  60.898  72.446  1.00  9.58
ATOM   2019  HA  SER   128      64.725  61.428  73.398  1.00  9.58
ATOM   2020  CB  SER   128      66.008  60.076  72.320  1.00  9.58
ATOM   2021  HB1 SER   128      66.098  59.403  73.174  1.00  9.58
ATOM   2022  HB2 SER   128      66.871  60.743  72.323  1.00  9.58
ATOM   2023  OG  SER   128      65.996  59.316  71.129  1.00  9.58
ATOM   2024  HG  SER   128      66.835  58.849  71.054  1.00  9.58
ATOM   2025  C   SER   128      64.540  61.932  71.308  1.00  9.58
ATOM   2026  O   SER   128      63.404  62.214  70.928  1.00  9.58
ATOM   2027  N   ASN   129      65.607  62.443  70.690  1.00  8.91
ATOM   2028  H   ASN   129      66.518  62.307  71.100  1.00  8.91
ATOM   2029  CA  ASN   129      65.603  62.468  69.226  1.00  8.91
ATOM   2030  HA  ASN   129      64.664  62.045  68.872  1.00  8.91
ATOM   2031  CB  ASN   129      65.644  63.891  68.646  1.00  8.91
ATOM   2032  HB1 ASN   129      66.629  64.333  68.792  1.00  8.91
ATOM   2033  HB2 ASN   129      64.904  64.501  69.164  1.00  8.91
ATOM   2034  CG  ASN   129      65.319  63.873  67.153  1.00  8.91
ATOM   2035  OD1 ASN   129      65.718  62.988  66.407  1.00  8.91
ATOM   2036  ND2 ASN   129      64.548  64.829  66.685  1.00  8.91
ATOM   2037 1HD2 ASN   129      64.206  65.559  67.283  1.00  8.91
ATOM   2038 2HD2 ASN   129      64.332  64.815  65.701  1.00  8.91
ATOM   2039  C   ASN   129      66.756  61.604  68.770  1.00  8.91
ATOM   2040  O   ASN   129      67.908  61.927  69.065  1.00  8.91
ATOM   2041  N   PRO   130      66.451  60.446  68.183  1.00  9.26
ATOM   2042  CD  PRO   130      65.135  59.869  67.925  1.00  9.26
ATOM   2043  HD1 PRO   130      64.588  60.448  67.180  1.00  9.26
ATOM   2044  HD2 PRO   130      64.565  59.816  68.854  1.00  9.26
ATOM   2045  CG  PRO   130      65.391  58.454  67.414  1.00  9.26
ATOM   2046  HG1 PRO   130      65.450  58.458  66.325  1.00  9.26
ATOM   2047  HG2 PRO   130      64.625  57.763  67.763  1.00  9.26
ATOM   2048  CB  PRO   130      66.763  58.131  68.005  1.00  9.26
ATOM   2049  HB1 PRO   130      67.275  57.357  67.432  1.00  9.26
ATOM   2050  HB2 PRO   130      66.650  57.807  69.040  1.00  9.26
ATOM   2051  CA  PRO   130      67.487  59.485  67.955  1.00  9.26
ATOM   2052  HA  PRO   130      68.248  59.517  68.735  1.00  9.26
ATOM   2053  C   PRO   130      68.181  59.625  66.592  1.00  9.26
ATOM   2054  O   PRO   130      69.172  58.942  66.351  1.00  9.26
ATOM   2055  N   TYR   131      67.645  60.436  65.675  1.00  7.96
ATOM   2056  H   TYR   131      66.898  61.043  65.990  1.00  7.96
ATOM   2057  CA  TYR   131      68.063  60.593  64.271  1.00  7.96
ATOM   2058  HA  TYR   131      67.386  61.333  63.842  1.00  7.96
ATOM   2059  CB  TYR   131      69.474  61.209  64.193  1.00  7.96
ATOM   2060  HB1 TYR   131      69.609  61.640  63.200  1.00  7.96
ATOM   2061  HB2 TYR   131      70.205  60.406  64.297  1.00  7.96
ATOM   2062  CG  TYR   131      69.781  62.280  65.232  1.00  7.96
ATOM   2063  CD1 TYR   131      70.901  62.140  66.077  1.00  7.96
ATOM   2064  HD1 TYR   131      71.551  61.281  65.979  1.00  7.96
ATOM   2065  CE1 TYR   131      71.162  63.101  67.074  1.00  7.96
ATOM   2066  HE1 TYR   131      72.010  62.996  67.733  1.00  7.96
ATOM   2067  CZ  TYR   131      70.298  64.203  67.234  1.00  7.96
ATOM   2068  OH  TYR   131      70.544  65.122  68.204  1.00  7.96
ATOM   2069  HH  TYR   131      69.867  65.798  68.225  1.00  7.96
ATOM   2070  CE2 TYR   131      69.179  64.349  66.385  1.00  7.96
ATOM   2071  HE2 TYR   131      68.512  65.187  66.505  1.00  7.96
ATOM   2072  CD2 TYR   131      68.924  63.389  65.388  1.00  7.96
ATOM   2073  HD2 TYR   131      68.046  63.488  64.765  1.00  7.96
ATOM   2074  C   TYR   131      67.932  59.353  63.362  1.00  7.96
ATOM   2075  O   TYR   131      67.483  59.465  62.223  1.00  7.96
ATOM   2076  N   VAL   132      68.236  58.155  63.863  1.00  7.36
ATOM   2077  H   VAL   132      68.658  58.150  64.786  1.00  7.36
ATOM   2078  CA  VAL   132      68.090  56.853  63.188  1.00  7.36
ATOM   2079  HA  VAL   132      68.401  56.985  62.151  1.00  7.36
ATOM   2080  CB  VAL   132      69.039  55.803  63.816  1.00  7.36
ATOM   2081  HB  VAL   132      68.903  54.856  63.292  1.00  7.36
ATOM   2082  CG1 VAL   132      70.504  56.219  63.625  1.00  7.36
ATOM   2083 1HG1 VAL   132      71.157  55.420  63.977  1.00  7.36
ATOM   2084 2HG1 VAL   132      70.705  56.389  62.568  1.00  7.36
ATOM   2085 3HG1 VAL   132      70.726  57.127  64.187  1.00  7.36
ATOM   2086  CG2 VAL   132      68.799  55.569  65.316  1.00  7.36
ATOM   2087 1HG2 VAL   132      69.429  54.746  65.654  1.00  7.36
ATOM   2088 2HG2 VAL   132      69.054  56.454  65.893  1.00  7.36
ATOM   2089 3HG2 VAL   132      67.761  55.299  65.500  1.00  7.36
ATOM   2090  C   VAL   132      66.647  56.338  63.125  1.00  7.36
ATOM   2091  O   VAL   132      66.348  55.167  63.351  1.00  7.36
ATOM   2092  N   CYS   133      65.712  57.234  62.848  1.00  6.57
ATOM   2093  H   CYS   133      66.014  58.169  62.584  1.00  6.57
ATOM   2094  CA  CYS   133      64.289  56.953  62.812  1.00  6.57
ATOM   2095  HA  CYS   133      64.112  55.923  62.495  1.00  6.57
ATOM   2096  CB  CYS   133      63.748  57.171  64.227  1.00  6.57
ATOM   2097  HB1 CYS   133      63.803  58.232  64.479  1.00  6.57
ATOM   2098  HB2 CYS   133      64.348  56.599  64.934  1.00  6.57
ATOM   2099  SG  CYS   133      62.033  56.617  64.311  1.00  6.57
ATOM   2100  HG  CYS   133      61.659  57.365  65.363  1.00  6.57
ATOM   2101  C   CYS   133      63.639  57.930  61.831  1.00  6.57
ATOM   2102  O   CYS   133      64.008  59.104  61.783  1.00  6.57
ATOM   2103  N   TRP   134      62.657  57.462  61.062  1.00  6.19
ATOM   2104  H   TRP   134      62.392  56.493  61.139  1.00  6.19
ATOM   2105  CA  TRP   134      61.887  58.348  60.184  1.00  6.19
ATOM   2106  HA  TRP   134      62.575  58.983  59.622  1.00  6.19
ATOM   2107  CB  TRP   134      61.078  57.498  59.173  1.00  6.19
ATOM   2108  HB1 TRP   134      61.214  56.437  59.386  1.00  6.19
ATOM   2109  HB2 TRP   134      61.485  57.686  58.179  1.00  6.19
ATOM   2110  CG  TRP   134      59.600  57.774  59.129  1.00  6.19
ATOM   2111  CD1 TRP   134      58.662  57.187  59.908  1.00  6.19
ATOM   2112  HD1 TRP   134      58.842  56.384  60.612  1.00  6.19
ATOM   2113  NE1 TRP   134      57.462  57.846  59.757  1.00  6.19
ATOM   2114  HE1 TRP   134      56.634  57.634  60.312  1.00  6.19
ATOM   2115  CE2 TRP   134      57.553  58.883  58.858  1.00  6.19
ATOM   2116  CZ2 TRP   134      56.641  59.846  58.403  1.00  6.19
ATOM   2117  HZ2 TRP   134      55.639  59.897  58.803  1.00  6.19
ATOM   2118  CH2 TRP   134      57.030  60.723  57.379  1.00  6.19
ATOM   2119  HH2 TRP   134      56.329  61.446  56.992  1.00  6.19
ATOM   2120  CZ3 TRP   134      58.331  60.651  56.857  1.00  6.19
ATOM   2121  HZ3 TRP   134      58.623  61.330  56.071  1.00  6.19
ATOM   2122  CE3 TRP   134      59.256  59.711  57.355  1.00  6.19
ATOM   2123  HE3 TRP   134      60.260  59.663  56.959  1.00  6.19
ATOM   2124  CD2 TRP   134      58.893  58.806  58.372  1.00  6.19
ATOM   2125  C   TRP   134      60.962  59.293  60.956  1.00  6.19
ATOM   2126  O   TRP   134      60.850  60.471  60.632  1.00  6.19
ATOM   2127  N   SER   135      60.314  58.742  61.981  1.00  7.21
ATOM   2128  H   SER   135      60.496  57.771  62.165  1.00  7.21
ATOM   2129  CA  SER   135      59.575  59.485  62.985  1.00  7.21
ATOM   2130  HA  SER   135      60.151  60.375  63.245  1.00  7.21
ATOM   2131  CB  SER   135      58.217  59.978  62.481  1.00  7.21
ATOM   2132  HB1 SER   135      57.628  59.138  62.117  1.00  7.21
ATOM   2133  HB2 SER   135      58.375  60.691  61.671  1.00  7.21
ATOM   2134  OG  SER   135      57.554  60.594  63.569  1.00  7.21
ATOM   2135  HG  SER   135      56.873  61.221  63.266  1.00  7.21
ATOM   2136  C   SER   135      59.443  58.670  64.261  1.00  7.21
ATOM   2137  O   SER   135      59.881  59.111  65.319  1.00  7.21
ATOM   2138  N   MET   136      58.910  57.450  64.110  1.00  8.69
ATOM   2139  H   MET   136      58.667  57.190  63.166  1.00  8.69
ATOM   2140  CA  MET   136      58.322  56.598  65.156  1.00  8.69
ATOM   2141  HA  MET   136      58.437  55.572  64.810  1.00  8.69
ATOM   2142  CB  MET   136      59.029  56.699  66.529  1.00  8.69
ATOM   2143  HB1 MET   136      58.759  57.634  67.022  1.00  8.69
ATOM   2144  HB2 MET   136      60.105  56.694  66.364  1.00  8.69
ATOM   2145  CG  MET   136      58.727  55.550  67.497  1.00  8.69
ATOM   2146  HG1 MET   136      58.656  54.614  66.942  1.00  8.69
ATOM   2147  HG2 MET   136      57.764  55.736  67.973  1.00  8.69
ATOM   2148  SD  MET   136      59.994  55.353  68.784  1.00  8.69
ATOM   2149  CE  MET   136      59.157  54.126  69.821  1.00  8.69
ATOM   2150  HE1 MET   136      59.791  53.867  70.667  1.00  8.69
ATOM   2151  HE2 MET   136      58.217  54.539  70.189  1.00  8.69
ATOM   2152  HE3 MET   136      58.949  53.229  69.236  1.00  8.69
ATOM   2153  C   MET   136      56.805  56.835  65.233  1.00  8.69
ATOM   2154  O   MET   136      56.120  56.177  66.018  1.00  8.69
ATOM   2155  N   THR   137      56.265  57.675  64.321  1.00  9.89
ATOM   2156  H   THR   137      56.877  58.281  63.799  1.00  9.89
ATOM   2157  CA  THR   137      54.887  57.514  63.836  1.00  9.89
ATOM   2158  HA  THR   137      54.233  57.843  64.642  1.00  9.89
ATOM   2159  CB  THR   137      54.493  58.314  62.587  1.00  9.89
ATOM   2160  HB  THR   137      53.438  58.114  62.399  1.00  9.89
ATOM   2161  CG2 THR   137      54.623  59.832  62.680  1.00  9.89
ATOM   2162 1HG2 THR   137      54.722  60.140  63.721  1.00  9.89
ATOM   2163 2HG2 THR   137      55.474  60.177  62.100  1.00  9.89
ATOM   2164 3HG2 THR   137      53.726  60.291  62.264  1.00  9.89
ATOM   2165  OG1 THR   137      55.216  57.841  61.485  1.00  9.89
ATOM   2166  HG1 THR   137      54.724  57.041  61.205  1.00  9.89
ATOM   2167  C   THR   137      54.584  56.038  63.613  1.00  9.89
ATOM   2168  O   THR   137      55.483  55.256  63.282  1.00  9.89
ATOM   2169  N   TRP   138      53.306  55.661  63.679  1.00  9.47
ATOM   2170  H   TRP   138      52.591  56.351  63.841  1.00  9.47
ATOM   2171  CA  TRP   138      52.955  54.502  62.882  1.00  9.47
ATOM   2172  HA  TRP   138      53.712  53.749  63.082  1.00  9.47
ATOM   2173  CB  TRP   138      51.614  53.856  63.263  1.00  9.47
ATOM   2174  HB1 TRP   138      50.787  54.364  62.793  1.00  9.47
ATOM   2175  HB2 TRP   138      51.482  53.901  64.346  1.00  9.47
ATOM   2176  CG  TRP   138      51.626  52.424  62.849  1.00  9.47
ATOM   2177  CD1 TRP   138      50.906  51.808  61.887  1.00  9.47
ATOM   2178  HD1 TRP   138      50.103  52.243  61.317  1.00  9.47
ATOM   2179  NE1 TRP   138      51.397  50.530  61.693  1.00  9.47
ATOM   2180  HE1 TRP   138      50.986  49.849  61.066  1.00  9.47
ATOM   2181  CE2 TRP   138      52.485  50.283  62.503  1.00  9.47
ATOM   2182  CZ2 TRP   138      53.355  49.199  62.656  1.00  9.47
ATOM   2183  HZ2 TRP   138      53.212  48.295  62.101  1.00  9.47
ATOM   2184  CH2 TRP   138      54.423  49.296  63.555  1.00  9.47
ATOM   2185  HH2 TRP   138      55.116  48.482  63.662  1.00  9.47
ATOM   2186  CZ3 TRP   138      54.577  50.451  64.339  1.00  9.47
ATOM   2187  HZ3 TRP   138      55.392  50.528  65.034  1.00  9.47
ATOM   2188  CE3 TRP   138      53.666  51.506  64.228  1.00  9.47
ATOM   2189  HE3 TRP   138      53.761  52.385  64.844  1.00  9.47
ATOM   2190  CD2 TRP   138      52.621  51.451  63.284  1.00  9.47
ATOM   2191  C   TRP   138      53.115  54.803  61.385  1.00  9.47
ATOM   2192  O   TRP   138      53.469  55.906  60.971  1.00  9.47
ATOM   2193  N   PHE   139      52.977  53.782  60.563  1.00  8.17
ATOM   2194  H   PHE   139      52.615  52.918  60.941  1.00  8.17
ATOM   2195  CA  PHE   139      53.819  53.693  59.385  1.00  8.17
ATOM   2196  HA  PHE   139      54.196  54.681  59.116  1.00  8.17
ATOM   2197  CB  PHE   139      55.031  52.807  59.771  1.00  8.17
ATOM   2198  HB1 PHE   139      54.891  51.787  59.415  1.00  8.17
ATOM   2199  HB2 PHE   139      55.068  52.723  60.860  1.00  8.17
ATOM   2200  CG  PHE   139      56.398  53.313  59.341  1.00  8.17
ATOM   2201  CD1 PHE   139      56.597  54.017  58.133  1.00  8.17
ATOM   2202  HD1 PHE   139      55.776  54.235  57.466  1.00  8.17
ATOM   2203  CE1 PHE   139      57.885  54.454  57.778  1.00  8.17
ATOM   2204  HE1 PHE   139      58.042  54.985  56.852  1.00  8.17
ATOM   2205  CZ  PHE   139      58.969  54.211  58.634  1.00  8.17
ATOM   2206  HZ  PHE   139      59.950  54.563  58.370  1.00  8.17
ATOM   2207  CE2 PHE   139      58.778  53.528  59.841  1.00  8.17
ATOM   2208  HE2 PHE   139      59.612  53.355  60.503  1.00  8.17
ATOM   2209  CD2 PHE   139      57.497  53.074  60.191  1.00  8.17
ATOM   2210  HD2 PHE   139      57.357  52.554  61.130  1.00  8.17
ATOM   2211  C   PHE   139      53.015  53.203  58.184  1.00  8.17
ATOM   2212  O   PHE   139      51.823  53.496  58.053  1.00  8.17
ATOM   2213  N   LEU   140      53.684  52.507  57.265  1.00  7.63
ATOM   2214  H   LEU   140      54.654  52.285  57.434  1.00  7.63
ATOM   2215  CA  LEU   140      53.056  51.960  56.085  1.00  7.63
ATOM   2216  HA  LEU   140      52.569  52.810  55.606  1.00  7.63
ATOM   2217  CB  LEU   140      54.100  51.496  55.029  1.00  7.63
ATOM   2218  HB1 LEU   140      54.548  52.410  54.635  1.00  7.63
ATOM   2219  HB2 LEU   140      53.544  51.064  54.196  1.00  7.63
ATOM   2220  CG  LEU   140      55.300  50.547  55.303  1.00  7.63
ATOM   2221  HG  LEU   140      55.845  50.504  54.363  1.00  7.63
ATOM   2222  CD1 LEU   140      56.299  51.028  56.359  1.00  7.63
ATOM   2223 1HD1 LEU   140      57.223  50.457  56.272  1.00  7.63
ATOM   2224 2HD1 LEU   140      56.530  52.079  56.190  1.00  7.63
ATOM   2225 3HD1 LEU   140      55.900  50.883  57.361  1.00  7.63
ATOM   2226  CD2 LEU   140      54.951  49.099  55.612  1.00  7.63
ATOM   2227 1HD2 LEU   140      55.848  48.484  55.588  1.00  7.63
ATOM   2228 2HD2 LEU   140      54.505  49.030  56.595  1.00  7.63
ATOM   2229 3HD2 LEU   140      54.241  48.725  54.876  1.00  7.63
ATOM   2230  C   LEU   140      51.914  50.978  56.375  1.00  7.63
ATOM   2231  O   LEU   140      52.130  49.783  56.529  1.00  7.63
ATOM   2232  N   LYS   141      50.676  51.502  56.390  1.00  6.97
ATOM   2233  H   LYS   141      50.623  52.512  56.390  1.00  6.97
ATOM   2234  CA  LYS   141      49.428  50.730  56.514  1.00  6.97
ATOM   2235  HA  LYS   141      49.290  50.421  57.552  1.00  6.97
ATOM   2236  CB  LYS   141      48.192  51.533  56.069  1.00  6.97
ATOM   2237  HB1 LYS   141      47.342  50.850  56.111  1.00  6.97
ATOM   2238  HB2 LYS   141      48.314  51.810  55.028  1.00  6.97
ATOM   2239  CG  LYS   141      47.809  52.790  56.860  1.00  6.97
ATOM   2240  HG1 LYS   141      48.545  53.577  56.692  1.00  6.97
ATOM   2241  HG2 LYS   141      47.773  52.538  57.919  1.00  6.97
ATOM   2242  CD  LYS   141      46.412  53.249  56.392  1.00  6.97
ATOM   2243  HD1 LYS   141      45.709  52.437  56.586  1.00  6.97
ATOM   2244  HD2 LYS   141      46.422  53.415  55.313  1.00  6.97
ATOM   2245  CE  LYS   141      45.867  54.500  57.091  1.00  6.97
ATOM   2246  HE1 LYS   141      46.139  54.482  58.151  1.00  6.97
ATOM   2247  HE2 LYS   141      44.777  54.469  57.025  1.00  6.97
ATOM   2248  NZ  LYS   141      46.341  55.748  56.451  1.00  6.97
ATOM   2249  HZ1 LYS   141      46.201  55.744  55.441  1.00  6.97
ATOM   2250  HZ2 LYS   141      45.841  56.570  56.787  1.00  6.97
ATOM   2251  HZ3 LYS   141      47.314  55.937  56.675  1.00  6.97
ATOM   2252  C   LYS   141      49.414  49.434  55.685  1.00  6.97
ATOM   2253  O   LYS   141      48.767  48.453  56.045  1.00  6.97
ATOM   2254  N   PHE   142      50.056  49.492  54.517  1.00  7.21
ATOM   2255  H   PHE   142      50.615  50.310  54.343  1.00  7.21
ATOM   2256  CA  PHE   142      50.030  48.467  53.492  1.00  7.21
ATOM   2257  HA  PHE   142      49.044  48.003  53.529  1.00  7.21
ATOM   2258  CB  PHE   142      50.169  49.081  52.088  1.00  7.21
ATOM   2259  HB1 PHE   142      50.808  48.434  51.486  1.00  7.21
ATOM   2260  HB2 PHE   142      50.672  50.047  52.143  1.00  7.21
ATOM   2261  CG  PHE   142      48.847  49.240  51.357  1.00  7.21
ATOM   2262  CD1 PHE   142      47.773  49.918  51.967  1.00  7.21
ATOM   2263  HD1 PHE   142      47.881  50.308  52.965  1.00  7.21
ATOM   2264  CE1 PHE   142      46.553  50.074  51.286  1.00  7.21
ATOM   2265  HE1 PHE   142      45.729  50.597  51.753  1.00  7.21
ATOM   2266  CZ  PHE   142      46.401  49.555  49.989  1.00  7.21
ATOM   2267  HZ  PHE   142      45.466  49.689  49.460  1.00  7.21
ATOM   2268  CE2 PHE   142      47.465  48.870  49.379  1.00  7.21
ATOM   2269  HE2 PHE   142      47.356  48.494  48.372  1.00  7.21
ATOM   2270  CD2 PHE   142      48.680  48.698  50.068  1.00  7.21
ATOM   2271  HD2 PHE   142      49.499  48.175  49.589  1.00  7.21
ATOM   2272  C   PHE   142      51.024  47.328  53.689  1.00  7.21
ATOM   2273  O   PHE   142      52.234  47.542  53.689  1.00  7.21
ATOM   2274  N   MET   143      50.497  46.102  53.795  1.00  6.69
ATOM   2275  H   MET   143      49.490  46.008  53.795  1.00  6.69
ATOM   2276  CA  MET   143      51.292  44.933  54.155  1.00  6.69
ATOM   2277  HA  MET   143      52.331  45.127  53.884  1.00  6.69
ATOM   2278  CB  MET   143      51.238  44.801  55.696  1.00  6.69
ATOM   2279  HB1 MET   143      50.225  44.545  56.009  1.00  6.69
ATOM   2280  HB2 MET   143      51.463  45.773  56.138  1.00  6.69
ATOM   2281  CG  MET   143      52.213  43.786  56.304  1.00  6.69
ATOM   2282  HG1 MET   143      51.904  42.791  55.993  1.00  6.69
ATOM   2283  HG2 MET   143      52.110  43.836  57.389  1.00  6.69
ATOM   2284  SD  MET   143      53.976  43.958  55.901  1.00  6.69
ATOM   2285  CE  MET   143      54.277  45.729  56.146  1.00  6.69
ATOM   2286  HE1 MET   143      55.331  45.941  55.972  1.00  6.69
ATOM   2287  HE2 MET   143      53.683  46.311  55.443  1.00  6.69
ATOM   2288  HE3 MET   143      54.014  46.014  57.161  1.00  6.69
ATOM   2289  C   MET   143      50.892  43.683  53.364  1.00  6.69
ATOM   2290  O   MET   143      51.351  43.511  52.230  1.00  6.69
ATOM   2291  N   CYS   144      49.968  42.888  53.904  1.00  7.49
ATOM   2292  H   CYS   144      49.734  43.059  54.871  1.00  7.49
ATOM   2293  CA  CYS   144      48.908  42.271  53.106  1.00  7.49
ATOM   2294  HA  CYS   144      49.267  42.051  52.112  1.00  7.49
ATOM   2295  CB  CYS   144      48.509  40.946  53.770  1.00  7.49
ATOM   2296  HB1 CYS   144      47.746  40.442  53.179  1.00  7.49
ATOM   2297  HB2 CYS   144      48.114  41.139  54.769  1.00  7.49
ATOM   2298  SG  CYS   144      49.950  39.843  53.874  1.00  7.49
ATOM   2299  HG  CYS   144      49.710  39.454  55.142  1.00  7.49
ATOM   2300  C   CYS   144      47.745  43.290  52.984  1.00  7.49
ATOM   2301  O   CYS   144      47.732  44.333  53.651  1.00  7.49
ATOM   2302  N   TYR   145      46.730  42.965  52.190  1.00  6.61
ATOM   2303  H   TYR   145      46.849  42.154  51.602  1.00  6.61
ATOM   2304  CA  TYR   145      45.355  43.179  52.659  1.00  6.61
ATOM   2305  HA  TYR   145      45.321  43.958  53.415  1.00  6.61
ATOM   2306  CB  TYR   145      44.386  43.545  51.514  1.00  6.61
ATOM   2307  HB1 TYR   145      43.813  44.419  51.819  1.00  6.61
ATOM   2308  HB2 TYR   145      43.663  42.738  51.388  1.00  6.61
ATOM   2309  CG  TYR   145      44.996  43.857  50.159  1.00  6.61
ATOM   2310  CD1 TYR   145      44.667  43.059  49.045  1.00  6.61
ATOM   2311  HD1 TYR   145      43.966  42.243  49.151  1.00  6.61
ATOM   2312  CE1 TYR   145      45.219  43.351  47.785  1.00  6.61
ATOM   2313  HE1 TYR   145      44.959  42.766  46.915  1.00  6.61
ATOM   2314  CZ  TYR   145      46.082  44.453  47.632  1.00  6.61
ATOM   2315  OH  TYR   145      46.587  44.735  46.406  1.00  6.61
ATOM   2316  HH  TYR   145      47.107  45.539  46.402  1.00  6.61
ATOM   2317  CE2 TYR   145      46.404  45.261  48.744  1.00  6.61
ATOM   2318  HE2 TYR   145      47.050  46.116  48.623  1.00  6.61
ATOM   2319  CD2 TYR   145      45.858  44.962  50.005  1.00  6.61
ATOM   2320  HD2 TYR   145      46.092  45.587  50.857  1.00  6.61
ATOM   2321  C   TYR   145      44.952  41.860  53.326  1.00  6.61
ATOM   2322  O   TYR   145      45.437  40.793  52.946  1.00  6.61
ATOM   2323  N   THR   146      44.049  41.886  54.298  1.00  6.89
ATOM   2324  H   THR   146      43.556  42.750  54.477  1.00  6.89
ATOM   2325  CA  THR   146      43.417  40.621  54.690  1.00  6.89
ATOM   2326  HA  THR   146      44.184  39.879  54.919  1.00  6.89
ATOM   2327  CB  THR   146      42.555  40.817  55.947  1.00  6.89
ATOM   2328  HB  THR   146      43.190  41.220  56.738  1.00  6.89
ATOM   2329  CG2 THR   146      41.355  41.754  55.779  1.00  6.89
ATOM   2330 1HG2 THR   146      40.868  41.890  56.744  1.00  6.89
ATOM   2331 2HG2 THR   146      41.681  42.728  55.415  1.00  6.89
ATOM   2332 3HG2 THR   146      40.637  41.329  55.076  1.00  6.89
ATOM   2333  OG1 THR   146      42.053  39.579  56.380  1.00  6.89
ATOM   2334  HG1 THR   146      42.676  39.226  57.046  1.00  6.89
ATOM   2335  C   THR   146      42.567  40.121  53.525  1.00  6.89
ATOM   2336  O   THR   146      42.065  40.923  52.733  1.00  6.89
ATOM   2337  N   SER   147      42.402  38.808  53.386  1.00  6.89
ATOM   2338  H   SER   147      42.853  38.199  54.061  1.00  6.89
ATOM   2339  CA  SER   147      41.806  38.204  52.180  1.00  6.89
ATOM   2340  HA  SER   147      42.001  37.136  52.260  1.00  6.89
ATOM   2341  CB  SER   147      40.265  38.344  52.130  1.00  6.89
ATOM   2342  HB1 SER   147      39.830  37.457  52.590  1.00  6.89
ATOM   2343  HB2 SER   147      39.910  38.373  51.100  1.00  6.89
ATOM   2344  OG  SER   147      39.771  39.480  52.821  1.00  6.89
ATOM   2345  HG  SER   147      40.389  40.212  52.637  1.00  6.89
ATOM   2346  C   SER   147      42.511  38.594  50.869  1.00  6.89
ATOM   2347  O   SER   147      41.923  38.462  49.798  1.00  6.89
ATOM   2348  N   CYS   148      43.774  39.047  50.918  1.00  7.49
ATOM   2349  H   CYS   148      44.243  39.149  51.807  1.00  7.49
ATOM   2350  CA  CYS   148      44.545  39.222  49.694  1.00  7.49
ATOM   2351  HA  CYS   148      43.950  39.855  49.034  1.00  7.49
ATOM   2352  CB  CYS   148      45.869  39.954  49.954  1.00  7.49
ATOM   2353  HB1 CYS   148      45.676  40.835  50.561  1.00  7.49
ATOM   2354  HB2 CYS   148      46.275  40.288  48.999  1.00  7.49
ATOM   2355  SG  CYS   148      47.096  38.885  50.765  1.00  7.49
ATOM   2356  HG  CYS   148      46.220  38.155  51.488  1.00  7.49
ATOM   2357  C   CYS   148      44.755  37.894  48.957  1.00  7.49
ATOM   2358  O   CYS   148      44.939  36.826  49.545  1.00  7.49
ATOM   2359  N   THR   149      44.764  37.966  47.632  1.00  9.30
ATOM   2360  H   THR   149      44.663  38.857  47.168  1.00  9.30
ATOM   2361  CA  THR   149      45.048  36.809  46.795  1.00  9.30
ATOM   2362  HA  THR   149      44.346  36.016  47.051  1.00  9.30
ATOM   2363  CB  THR   149      44.854  37.165  45.309  1.00  9.30
ATOM   2364  HB  THR   149      45.343  36.413  44.688  1.00  9.30
ATOM   2365  CG2 THR   149      43.372  37.211  44.944  1.00  9.30
ATOM   2366 1HG2 THR   149      43.258  37.448  43.886  1.00  9.30
ATOM   2367 2HG2 THR   149      42.915  36.239  45.134  1.00  9.30
ATOM   2368 3HG2 THR   149      42.859  37.967  45.539  1.00  9.30
ATOM   2369  OG1 THR   149      45.376  38.443  45.004  1.00  9.30
ATOM   2370  HG1 THR   149      45.224  38.595  44.067  1.00  9.30
ATOM   2371  C   THR   149      46.469  36.287  47.030  1.00  9.30
ATOM   2372  O   THR   149      47.451  37.027  46.965  1.00  9.30
ATOM   2373  N   GLY   150      46.582  34.989  47.321  1.00  9.76
ATOM   2374  H   GLY   150      45.728  34.470  47.465  1.00  9.76
ATOM   2375  CA  GLY   150      47.832  34.219  47.306  1.00  9.76
ATOM   2376  HA1 GLY   150      48.356  34.441  46.376  1.00  9.76
ATOM   2377  HA2 GLY   150      47.584  33.157  47.297  1.00  9.76
ATOM   2378  C   GLY   150      48.823  34.448  48.442  1.00  9.76
ATOM   2379  O   GLY   150      49.503  33.521  48.870  1.00  9.76
ATOM   2380  N   GLY   151      48.924  35.679  48.935  1.00  8.06
ATOM   2381  H   GLY   151      48.357  36.396  48.494  1.00  8.06
ATOM   2382  CA  GLY   151      49.987  36.069  49.848  1.00  8.06
ATOM   2383  HA1 GLY   151      50.155  37.139  49.739  1.00  8.06
ATOM   2384  HA2 GLY   151      50.905  35.550  49.569  1.00  8.06
ATOM   2385  C   GLY   151      49.702  35.791  51.314  1.00  8.06
ATOM   2386  O   GLY   151      50.656  35.465  52.025  1.00  8.06
ATOM   2387  N   MET   152      48.443  35.941  51.745  1.00  6.58
ATOM   2388  H   MET   152      47.745  36.245  51.076  1.00  6.58
ATOM   2389  CA  MET   152      47.946  35.587  53.079  1.00  6.58
ATOM   2390  HA  MET   152      48.253  34.561  53.286  1.00  6.58
ATOM   2391  CB  MET   152      48.559  36.525  54.147  1.00  6.58
ATOM   2392  HB1 MET   152      47.946  37.421  54.258  1.00  6.58
ATOM   2393  HB2 MET   152      49.551  36.842  53.835  1.00  6.58
ATOM   2394  CG  MET   152      48.702  35.821  55.503  1.00  6.58
ATOM   2395  HG1 MET   152      49.196  34.861  55.349  1.00  6.58
ATOM   2396  HG2 MET   152      47.706  35.628  55.900  1.00  6.58
ATOM   2397  SD  MET   152      49.631  36.728  56.773  1.00  6.58
ATOM   2398  CE  MET   152      51.301  36.765  56.061  1.00  6.58
ATOM   2399  HE1 MET   152      51.612  35.754  55.794  1.00  6.58
ATOM   2400  HE2 MET   152      51.317  37.396  55.173  1.00  6.58
ATOM   2401  HE3 MET   152      51.998  37.174  56.792  1.00  6.58
ATOM   2402  C   MET   152      46.413  35.660  53.157  1.00  6.58
ATOM   2403  O   MET   152      45.768  36.377  52.398  1.00  6.58
ATOM   2404  N   ASN   153      45.841  34.930  54.111  1.00  6.94
ATOM   2405  H   ASN   153      46.450  34.343  54.669  1.00  6.94
ATOM   2406  CA  ASN   153      44.410  34.640  54.189  1.00  6.94
ATOM   2407  HA  ASN   153      44.011  34.614  53.172  1.00  6.94
ATOM   2408  CB  ASN   153      44.241  33.225  54.819  1.00  6.94
ATOM   2409  HB1 ASN   153      43.268  32.821  54.539  1.00  6.94
ATOM   2410  HB2 ASN   153      44.272  33.308  55.905  1.00  6.94
ATOM   2411  CG  ASN   153      45.314  32.203  54.463  1.00  6.94
ATOM   2412  OD1 ASN   153      46.454  32.334  54.877  1.00  6.94
ATOM   2413  ND2 ASN   153      44.997  31.162  53.727  1.00  6.94
ATOM   2414 1HD2 ASN   153      44.074  31.034  53.357  1.00  6.94
ATOM   2415 2HD2 ASN   153      45.742  30.517  53.518  1.00  6.94
ATOM   2416  C   ASN   153      43.605  35.707  54.970  1.00  6.94
ATOM   2417  O   ASN   153      43.972  36.877  55.035  1.00  6.94
ATOM   2418  N   ARG   154      42.477  35.296  55.575  1.00  5.69
ATOM   2419  H   ARG   154      42.223  34.326  55.459  1.00  5.69
ATOM   2420  CA  ARG   154      41.525  36.164  56.292  1.00  5.69
ATOM   2421  HA  ARG   154      41.657  37.160  55.878  1.00  5.69
ATOM   2422  CB  ARG   154      40.084  35.688  55.969  1.00  5.69
ATOM   2423  HB1 ARG   154      39.893  34.760  56.511  1.00  5.69
ATOM   2424  HB2 ARG   154      40.029  35.458  54.903  1.00  5.69
ATOM   2425  CG  ARG   154      38.934  36.672  56.277  1.00  5.69
ATOM   2426  HG1 ARG   154      38.873  36.853  57.346  1.00  5.69
ATOM   2427  HG2 ARG   154      37.990  36.206  55.990  1.00  5.69
ATOM   2428  CD  ARG   154      39.064  37.997  55.505  1.00  5.69
ATOM   2429  HD1 ARG   154      38.702  37.824  54.491  1.00  5.69
ATOM   2430  HD2 ARG   154      40.102  38.306  55.425  1.00  5.69
ATOM   2431  NE  ARG   154      38.310  39.123  56.086  1.00  5.69
ATOM   2432  HE  ARG   154      37.610  39.528  55.489  1.00  5.69
ATOM   2433  CZ  ARG   154      38.608  39.799  57.184  1.00  5.69
ATOM   2434  NH1 ARG   154      39.472  39.381  58.068  1.00  5.69
ATOM   2435 1HH1 ARG   154      40.014  38.542  57.892  1.00  5.69
ATOM   2436 2HH1 ARG   154      39.675  39.907  58.889  1.00  5.69
ATOM   2437  NH2 ARG   154      38.046  40.950  57.426  1.00  5.69
ATOM   2438 1HH2 ARG   154      37.461  41.399  56.739  1.00  5.69
ATOM   2439 2HH2 ARG   154      38.299  41.468  58.245  1.00  5.69
ATOM   2440  C   ARG   154      41.784  36.346  57.796  1.00  5.69
ATOM   2441  O   ARG   154      41.017  37.040  58.460  1.00  5.69
ATOM   2442  N   ARG   155      42.894  35.803  58.321  1.00  6.94
ATOM   2443  H   ARG   155      43.437  35.231  57.697  1.00  6.94
ATOM   2444  CA  ARG   155      43.580  36.349  59.516  1.00  6.94
ATOM   2445  HA  ARG   155      42.865  36.403  60.340  1.00  6.94
ATOM   2446  CB  ARG   155      44.741  35.421  59.946  1.00  6.94
ATOM   2447  HB1 ARG   155      44.338  34.427  60.150  1.00  6.94
ATOM   2448  HB2 ARG   155      45.146  35.799  60.887  1.00  6.94
ATOM   2449  CG  ARG   155      45.892  35.289  58.927  1.00  6.94
ATOM   2450  HG1 ARG   155      46.178  36.273  58.556  1.00  6.94
ATOM   2451  HG2 ARG   155      45.548  34.703  58.073  1.00  6.94
ATOM   2452  CD  ARG   155      47.124  34.598  59.544  1.00  6.94
ATOM   2453  HD1 ARG   155      47.320  33.679  58.988  1.00  6.94
ATOM   2454  HD2 ARG   155      46.922  34.311  60.578  1.00  6.94
ATOM   2455  NE  ARG   155      48.327  35.450  59.475  1.00  6.94
ATOM   2456  HE  ARG   155      48.818  35.471  58.594  1.00  6.94
ATOM   2457  CZ  ARG   155      48.822  36.256  60.403  1.00  6.94
ATOM   2458  NH1 ARG   155      48.323  36.353  61.601  1.00  6.94
ATOM   2459 1HH1 ARG   155      47.611  35.736  61.915  1.00  6.94
ATOM   2460 2HH1 ARG   155      48.742  37.049  62.238  1.00  6.94
ATOM   2461  NH2 ARG   155      49.850  36.998  60.131  1.00  6.94
ATOM   2462 1HH2 ARG   155      50.206  37.063  59.201  1.00  6.94
ATOM   2463 2HH2 ARG   155      50.198  37.643  60.852  1.00  6.94
ATOM   2464  C   ARG   155      44.029  37.817  59.226  1.00  6.94
ATOM   2465  O   ARG   155      43.510  38.486  58.330  1.00  6.94
ATOM   2466  N   ALA   156      45.019  38.323  59.950  1.00  6.45
ATOM   2467  H   ALA   156      45.473  37.746  60.637  1.00  6.45
ATOM   2468  CA  ALA   156      45.550  39.673  59.751  1.00  6.45
ATOM   2469  HA  ALA   156      44.982  40.205  58.986  1.00  6.45
ATOM   2470  CB  ALA   156      45.345  40.442  61.066  1.00  6.45
ATOM   2471  HB1 ALA   156      45.624  41.490  60.943  1.00  6.45
ATOM   2472  HB2 ALA   156      44.296  40.405  61.361  1.00  6.45
ATOM   2473  HB3 ALA   156      45.958  40.006  61.857  1.00  6.45
ATOM   2474  C   ALA   156      47.006  39.695  59.281  1.00  6.45
ATOM   2475  O   ALA   156      47.527  38.643  58.900  1.00  6.45
ATOM   2476  N   THR   157      47.682  40.854  59.273  1.00  7.49
ATOM   2477  H   THR   157      47.230  41.740  59.494  1.00  7.49
ATOM   2478  CA  THR   157      49.151  40.821  59.153  1.00  7.49
ATOM   2479  HA  THR   157      49.520  39.870  59.540  1.00  7.49
ATOM   2480  CB  THR   157      49.613  40.937  57.692  1.00  7.49
ATOM   2481  HB  THR   157      49.405  41.938  57.309  1.00  7.49
ATOM   2482  CG2 THR   157      51.098  40.622  57.542  1.00  7.49
ATOM   2483 1HG2 THR   157      51.381  40.667  56.492  1.00  7.49
ATOM   2484 2HG2 THR   157      51.698  41.341  58.100  1.00  7.49
ATOM   2485 3HG2 THR   157      51.301  39.621  57.917  1.00  7.49
ATOM   2486  OG1 THR   157      48.945  39.984  56.892  1.00  7.49
ATOM   2487  HG1 THR   157      48.490  39.380  57.502  1.00  7.49
ATOM   2488  C   THR   157      49.777  41.918  59.993  1.00  7.49
ATOM   2489  O   THR   157      49.516  43.107  59.844  1.00  7.49
ATOM   2490  N   GLU   158      50.587  41.470  60.929  1.00  6.05
ATOM   2491  H   GLU   158      50.805  40.476  60.940  1.00  6.05
ATOM   2492  CA  GLU   158      51.288  42.282  61.895  1.00  6.05
ATOM   2493  HA  GLU   158      50.628  43.031  62.305  1.00  6.05
ATOM   2494  CB  GLU   158      51.792  41.344  63.018  1.00  6.05
ATOM   2495  HB1 GLU   158      52.141  41.976  63.836  1.00  6.05
ATOM   2496  HB2 GLU   158      52.656  40.781  62.660  1.00  6.05
ATOM   2497  CG  GLU   158      50.763  40.339  63.598  1.00  6.05
ATOM   2498  HG1 GLU   158      49.843  40.883  63.821  1.00  6.05
ATOM   2499  HG2 GLU   158      51.162  39.971  64.546  1.00  6.05
ATOM   2500  CD  GLU   158      50.435  39.110  62.713  1.00  6.05
ATOM   2501  OE1 GLU   158      49.455  38.387  62.999  1.00  6.05
ATOM   2502  OE2 GLU   158      51.085  38.873  61.668  1.00  6.05
ATOM   2503  C   GLU   158      52.482  42.967  61.223  1.00  6.05
ATOM   2504  O   GLU   158      53.142  42.411  60.339  1.00  6.05
ATOM   2505  N   ILE   159      52.801  44.166  61.692  1.00  5.39
ATOM   2506  H   ILE   159      52.213  44.599  62.401  1.00  5.39
ATOM   2507  CA  ILE   159      53.863  44.994  61.141  1.00  5.39
ATOM   2508  HA  ILE   159      54.561  44.361  60.590  1.00  5.39
ATOM   2509  CB  ILE   159      53.280  46.013  60.117  1.00  5.39
ATOM   2510  HB  ILE   159      53.199  45.456  59.183  1.00  5.39
ATOM   2511  CG2 ILE   159      51.825  46.471  60.388  1.00  5.39
ATOM   2512 1HG2 ILE   159      51.471  47.118  59.588  1.00  5.39
ATOM   2513 2HG2 ILE   159      51.151  45.612  60.403  1.00  5.39
ATOM   2514 3HG2 ILE   159      51.744  46.988  61.338  1.00  5.39
ATOM   2515  CG1 ILE   159      54.280  47.162  59.833  1.00  5.39
ATOM   2516 1HG1 ILE   159      55.081  46.752  59.223  1.00  5.39
ATOM   2517 2HG1 ILE   159      54.733  47.532  60.749  1.00  5.39
ATOM   2518  CD1 ILE   159      53.711  48.377  59.097  1.00  5.39
ATOM   2519  HD1 ILE   159      54.523  49.066  58.864  1.00  5.39
ATOM   2520  HD2 ILE   159      53.225  48.050  58.179  1.00  5.39
ATOM   2521  HD3 ILE   159      52.989  48.901  59.721  1.00  5.39
ATOM   2522  C   ILE   159      54.622  45.568  62.335  1.00  5.39
ATOM   2523  O   ILE   159      54.056  46.096  63.290  1.00  5.39
ATOM   2524  N   VAL   160      55.938  45.383  62.301  1.00  4.94
ATOM   2525  H   VAL   160      56.338  45.021  61.448  1.00  4.94
ATOM   2526  CA  VAL   160      56.824  45.438  63.469  1.00  4.94
ATOM   2527  HA  VAL   160      56.294  45.850  64.322  1.00  4.94
ATOM   2528  CB  VAL   160      57.333  44.032  63.865  1.00  4.94
ATOM   2529  HB  VAL   160      57.981  43.647  63.077  1.00  4.94
ATOM   2530  CG1 VAL   160      58.136  44.086  65.175  1.00  4.94
ATOM   2531 1HG1 VAL   160      58.503  43.090  65.421  1.00  4.94
ATOM   2532 2HG1 VAL   160      58.997  44.746  65.063  1.00  4.94
ATOM   2533 3HG1 VAL   160      57.516  44.452  65.990  1.00  4.94
ATOM   2534  CG2 VAL   160      56.191  43.023  64.045  1.00  4.94
ATOM   2535 1HG2 VAL   160      56.591  42.069  64.390  1.00  4.94
ATOM   2536 2HG2 VAL   160      55.467  43.389  64.770  1.00  4.94
ATOM   2537 3HG2 VAL   160      55.686  42.849  63.094  1.00  4.94
ATOM   2538  C   VAL   160      57.972  46.375  63.128  1.00  4.94
ATOM   2539  O   VAL   160      59.034  45.960  62.663  1.00  4.94
ATOM   2540  N   PHE   161      57.714  47.668  63.286  1.00  4.08
ATOM   2541  H   PHE   161      56.875  47.933  63.782  1.00  4.08
ATOM   2542  CA  PHE   161      58.747  48.675  63.146  1.00  4.08
ATOM   2543  HA  PHE   161      59.248  48.528  62.189  1.00  4.08
ATOM   2544  CB  PHE   161      58.108  50.075  63.150  1.00  4.08
ATOM   2545  HB1 PHE   161      57.443  50.150  64.007  1.00  4.08
ATOM   2546  HB2 PHE   161      57.502  50.187  62.251  1.00  4.08
ATOM   2547  CG  PHE   161      59.097  51.224  63.220  1.00  4.08
ATOM   2548  CD1 PHE   161      60.148  51.310  62.289  1.00  4.08
ATOM   2549  HD1 PHE   161      60.218  50.589  61.489  1.00  4.08
ATOM   2550  CE1 PHE   161      61.137  52.300  62.427  1.00  4.08
ATOM   2551  HE1 PHE   161      61.986  52.320  61.759  1.00  4.08
ATOM   2552  CZ  PHE   161      61.058  53.227  63.475  1.00  4.08
ATOM   2553  HZ  PHE   161      61.846  53.952  63.605  1.00  4.08
ATOM   2554  CE2 PHE   161      59.984  53.176  64.379  1.00  4.08
ATOM   2555  HE2 PHE   161      59.935  53.877  65.198  1.00  4.08
ATOM   2556  CD2 PHE   161      59.008  52.172  64.258  1.00  4.08
ATOM   2557  HD2 PHE   161      58.208  52.114  64.982  1.00  4.08
ATOM   2558  C   PHE   161      59.786  48.499  64.260  1.00  4.08
ATOM   2559  O   PHE   161      59.465  48.254  65.428  1.00  4.08
ATOM   2560  N   THR   162      61.050  48.666  63.907  1.00  4.58
ATOM   2561  H   THR   162      61.292  48.852  62.946  1.00  4.58
ATOM   2562  CA  THR   162      62.135  48.780  64.870  1.00  4.58
ATOM   2563  HA  THR   162      61.740  48.980  65.862  1.00  4.58
ATOM   2564  CB  THR   162      63.030  47.517  64.950  1.00  4.58
ATOM   2565  HB  THR   162      63.840  47.719  65.652  1.00  4.58
ATOM   2566  CG2 THR   162      62.269  46.289  65.445  1.00  4.58
ATOM   2567 1HG2 THR   162      62.959  45.453  65.557  1.00  4.58
ATOM   2568 2HG2 THR   162      61.816  46.507  66.411  1.00  4.58
ATOM   2569 3HG2 THR   162      61.487  46.023  64.733  1.00  4.58
ATOM   2570  OG1 THR   162      63.602  47.169  63.707  1.00  4.58
ATOM   2571  HG1 THR   162      64.371  46.591  63.880  1.00  4.58
ATOM   2572  C   THR   162      62.999  49.967  64.460  1.00  4.58
ATOM   2573  O   THR   162      63.236  50.225  63.278  1.00  4.58
ATOM   2574  N   LEU   163      63.514  50.660  65.468  1.00  4.68
ATOM   2575  H   LEU   163      63.290  50.319  66.395  1.00  4.68
ATOM   2576  CA  LEU   163      64.796  51.318  65.353  1.00  4.68
ATOM   2577  HA  LEU   163      64.960  51.669  64.333  1.00  4.68
ATOM   2578  CB  LEU   163      64.939  52.503  66.332  1.00  4.68
ATOM   2579  HB1 LEU   163      65.968  52.857  66.231  1.00  4.68
ATOM   2580  HB2 LEU   163      64.832  52.138  67.348  1.00  4.68
ATOM   2581  CG  LEU   163      64.019  53.725  66.166  1.00  4.68
ATOM   2582  HG  LEU   163      64.004  54.043  65.124  1.00  4.68
ATOM   2583  CD1 LEU   163      62.589  53.486  66.653  1.00  4.68
ATOM   2584 1HD1 LEU   163      62.009  54.403  66.550  1.00  4.68
ATOM   2585 2HD1 LEU   163      62.113  52.716  66.054  1.00  4.68
ATOM   2586 3HD1 LEU   163      62.589  53.183  67.697  1.00  4.68
ATOM   2587  CD2 LEU   163      64.577  54.857  67.034  1.00  4.68
ATOM   2588 1HD2 LEU   163      63.898  55.707  67.005  1.00  4.68
ATOM   2589 2HD2 LEU   163      64.684  54.522  68.066  1.00  4.68
ATOM   2590 3HD2 LEU   163      65.551  55.163  66.651  1.00  4.68
ATOM   2591  C   LEU   163      65.856  50.288  65.718  1.00  4.68
ATOM   2592  O   LEU   163      65.742  49.563  66.704  1.00  4.68
ATOM   2593  N   GLU   164      66.915  50.243  64.946  1.00  5.97
ATOM   2594  H   GLU   164      67.000  50.884  64.167  1.00  5.97
ATOM   2595  CA  GLU   164      67.905  49.182  64.994  1.00  5.97
ATOM   2596  HA  GLU   164      68.103  48.865  66.011  1.00  5.97
ATOM   2597  CB  GLU   164      67.335  48.045  64.126  1.00  5.97
ATOM   2598  HB1 GLU   164      67.419  48.317  63.072  1.00  5.97
ATOM   2599  HB2 GLU   164      66.270  47.960  64.349  1.00  5.97
ATOM   2600  CG  GLU   164      67.929  46.652  64.326  1.00  5.97
ATOM   2601  HG1 GLU   164      67.921  46.398  65.385  1.00  5.97
ATOM   2602  HG2 GLU   164      68.960  46.631  63.979  1.00  5.97
ATOM   2603  CD  GLU   164      67.080  45.638  63.551  1.00  5.97
ATOM   2604  OE1 GLU   164      67.588  44.986  62.605  1.00  5.97
ATOM   2605  OE2 GLU   164      65.875  45.459  63.869  1.00  5.97
ATOM   2606  C   GLU   164      69.173  49.777  64.403  1.00  5.97
ATOM   2607  O   GLU   164      69.099  50.684  63.568  1.00  5.97
ATOM   2608  N   ASP   165      70.335  49.287  64.810  1.00  6.72
ATOM   2609  H   ASP   165      70.361  48.543  65.501  1.00  6.72
ATOM   2610  CA  ASP   165      71.506  49.532  63.987  1.00  6.72
ATOM   2611  HA  ASP   165      71.579  50.602  63.777  1.00  6.72
ATOM   2612  CB  ASP   165      72.778  49.134  64.763  1.00  6.72
ATOM   2613  HB1 ASP   165      72.650  48.124  65.156  1.00  6.72
ATOM   2614  HB2 ASP   165      72.910  49.812  65.607  1.00  6.72
ATOM   2615  CG  ASP   165      74.032  49.178  63.880  1.00  6.72
ATOM   2616  OD1 ASP   165      74.605  48.090  63.664  1.00  6.72
ATOM   2617  OD2 ASP   165      74.298  50.226  63.245  1.00  6.72
ATOM   2618  C   ASP   165      71.371  48.798  62.636  1.00  6.72
ATOM   2619  O   ASP   165      70.585  47.866  62.453  1.00  6.72
ATOM   2620  N   SER   166      72.195  49.221  61.691  1.00  8.19
ATOM   2621  H   SER   166      72.780  50.011  61.945  1.00  8.19
ATOM   2622  CA  SER   166      72.610  48.508  60.488  1.00  8.19
ATOM   2623  HA  SER   166      71.899  48.719  59.691  1.00  8.19
ATOM   2624  CB  SER   166      74.005  49.031  60.071  1.00  8.19
ATOM   2625  HB1 SER   166      74.083  49.000  58.984  1.00  8.19
ATOM   2626  HB2 SER   166      74.778  48.378  60.479  1.00  8.19
ATOM   2627  OG  SER   166      74.293  50.348  60.527  1.00  8.19
ATOM   2628  HG  SER   166      74.478  50.317  61.495  1.00  8.19
ATOM   2629  C   SER   166      72.723  46.980  60.645  1.00  8.19
ATOM   2630  O   SER   166      72.263  46.253  59.765  1.00  8.19
ATOM   2631  N   GLN   167      73.352  46.493  61.728  1.00  8.70
ATOM   2632  H   GLN   167      73.756  47.159  62.383  1.00  8.70
ATOM   2633  CA  GLN   167      73.637  45.066  61.946  1.00  8.70
ATOM   2634  HA  GLN   167      72.824  44.506  61.481  1.00  8.70
ATOM   2635  CB  GLN   167      74.941  44.717  61.198  1.00  8.70
ATOM   2636  HB1 GLN   167      75.803  44.998  61.806  1.00  8.70
ATOM   2637  HB2 GLN   167      74.981  45.294  60.273  1.00  8.70
ATOM   2638  CG  GLN   167      75.032  43.230  60.819  1.00  8.70
ATOM   2639  HG1 GLN   167      74.099  42.918  60.350  1.00  8.70
ATOM   2640  HG2 GLN   167      75.189  42.629  61.715  1.00  8.70
ATOM   2641  CD  GLN   167      76.175  42.963  59.847  1.00  8.70
ATOM   2642  OE1 GLN   167      77.236  42.481  60.199  1.00  8.70
ATOM   2643  NE2 GLN   167      76.019  43.263  58.574  1.00  8.70
ATOM   2644 1HE2 GLN   167      75.165  43.674  58.248  1.00  8.70
ATOM   2645 2HE2 GLN   167      76.813  43.081  57.988  1.00  8.70
ATOM   2646  C   GLN   167      73.676  44.590  63.411  1.00  8.70
ATOM   2647  O   GLN   167      73.645  43.384  63.657  1.00  8.70
ATOM   2648  N   GLY   168      73.730  45.505  64.377  1.00  8.56
ATOM   2649  H   GLY   168      73.856  46.475  64.101  1.00  8.56
ATOM   2650  CA  GLY   168      73.790  45.199  65.805  1.00  8.56
ATOM   2651  HA1 GLY   168      74.409  45.961  66.279  1.00  8.56
ATOM   2652  HA2 GLY   168      74.277  44.236  65.957  1.00  8.56
ATOM   2653  C   GLY   168      72.434  45.159  66.507  1.00  8.56
ATOM   2654  O   GLY   168      71.454  44.606  66.012  1.00  8.56
ATOM   2655  N   LEU   169      72.408  45.706  67.724  1.00  8.25
ATOM   2656  H   LEU   169      73.238  46.176  68.046  1.00  8.25
ATOM   2657  CA  LEU   169      71.224  45.750  68.584  1.00  8.25
ATOM   2658  HA  LEU   169      70.898  44.728  68.780  1.00  8.25
ATOM   2659  CB  LEU   169      71.587  46.440  69.914  1.00  8.25
ATOM   2660  HB1 LEU   169      70.702  46.453  70.551  1.00  8.25
ATOM   2661  HB2 LEU   169      71.846  47.478  69.700  1.00  8.25
ATOM   2662  CG  LEU   169      72.742  45.806  70.708  1.00  8.25
ATOM   2663  HG  LEU   169      73.649  45.808  70.102  1.00  8.25
ATOM   2664  CD1 LEU   169      73.015  46.628  71.968  1.00  8.25
ATOM   2665 1HD1 LEU   169      73.857  46.203  72.514  1.00  8.25
ATOM   2666 2HD1 LEU   169      73.260  47.654  71.686  1.00  8.25
ATOM   2667 3HD1 LEU   169      72.132  46.636  72.608  1.00  8.25
ATOM   2668  CD2 LEU   169      72.435  44.370  71.134  1.00  8.25
ATOM   2669 1HD2 LEU   169      73.240  43.991  71.765  1.00  8.25
ATOM   2670 2HD2 LEU   169      71.497  44.337  71.689  1.00  8.25
ATOM   2671 3HD2 LEU   169      72.361  43.730  70.256  1.00  8.25
ATOM   2672  C   LEU   169      70.049  46.503  67.933  1.00  8.25
ATOM   2673  O   LEU   169      70.231  47.458  67.175  1.00  8.25
ATOM   2674  N   ILE   170      68.831  46.152  68.353  1.00  7.28
ATOM   2675  H   ILE   170      68.759  45.366  68.974  1.00  7.28
ATOM   2676  CA  ILE   170      67.707  47.093  68.326  1.00  7.28
ATOM   2677  HA  ILE   170      67.619  47.496  67.326  1.00  7.28
ATOM   2678  CB  ILE   170      66.358  46.405  68.651  1.00  7.28
ATOM   2679  HB  ILE   170      65.599  47.189  68.702  1.00  7.28
ATOM   2680  CG2 ILE   170      65.963  45.475  67.492  1.00  7.28
ATOM   2681 1HG2 ILE   170      64.963  45.074  67.647  1.00  7.28
ATOM   2682 2HG2 ILE   170      65.943  46.045  66.563  1.00  7.28
ATOM   2683 3HG2 ILE   170      66.676  44.657  67.395  1.00  7.28
ATOM   2684  CG1 ILE   170      66.357  45.660  70.007  1.00  7.28
ATOM   2685 1HG1 ILE   170      66.722  46.328  70.786  1.00  7.28
ATOM   2686 2HG1 ILE   170      67.026  44.800  69.958  1.00  7.28
ATOM   2687  CD1 ILE   170      64.968  45.178  70.446  1.00  7.28
ATOM   2688  HD1 ILE   170      65.032  44.766  71.453  1.00  7.28
ATOM   2689  HD2 ILE   170      64.269  46.015  70.452  1.00  7.28
ATOM   2690  HD3 ILE   170      64.602  44.400  69.778  1.00  7.28
ATOM   2691  C   ILE   170      67.961  48.265  69.287  1.00  7.28
ATOM   2692  O   ILE   170      68.550  48.093  70.352  1.00  7.28
ATOM   2693  N   TYR   171      67.430  49.434  68.941  1.00  6.07
ATOM   2694  H   TYR   171      66.964  49.486  68.043  1.00  6.07
ATOM   2695  CA  TYR   171      67.432  50.644  69.772  1.00  6.07
ATOM   2696  HA  TYR   171      67.826  50.398  70.759  1.00  6.07
ATOM   2697  CB  TYR   171      68.373  51.690  69.151  1.00  6.07
ATOM   2698  HB1 TYR   171      68.128  52.673  69.556  1.00  6.07
ATOM   2699  HB2 TYR   171      68.213  51.736  68.073  1.00  6.07
ATOM   2700  CG  TYR   171      69.837  51.419  69.444  1.00  6.07
ATOM   2701  CD1 TYR   171      70.594  50.588  68.596  1.00  6.07
ATOM   2702  HD1 TYR   171      70.145  50.154  67.713  1.00  6.07
ATOM   2703  CE1 TYR   171      71.937  50.295  68.907  1.00  6.07
ATOM   2704  HE1 TYR   171      72.514  49.649  68.263  1.00  6.07
ATOM   2705  CZ  TYR   171      72.527  50.836  70.069  1.00  6.07
ATOM   2706  OH  TYR   171      73.813  50.537  70.390  1.00  6.07
ATOM   2707  HH  TYR   171      74.090  50.986  71.187  1.00  6.07
ATOM   2708  CE2 TYR   171      71.772  51.683  70.912  1.00  6.07
ATOM   2709  HE2 TYR   171      72.218  52.101  71.800  1.00  6.07
ATOM   2710  CD2 TYR   171      70.429  51.969  70.599  1.00  6.07
ATOM   2711  HD2 TYR   171      69.847  52.603  71.252  1.00  6.07
ATOM   2712  C   TYR   171      66.023  51.203  70.025  1.00  6.07
ATOM   2713  O   TYR   171      65.840  52.136  70.808  1.00  6.07
ATOM   2714  N   GLY   172      65.014  50.589  69.412  1.00  5.40
ATOM   2715  H   GLY   172      65.241  49.896  68.705  1.00  5.40
ATOM   2716  CA  GLY   172      63.597  50.795  69.661  1.00  5.40
ATOM   2717  HA1 GLY   172      63.284  51.769  69.288  1.00  5.40
ATOM   2718  HA2 GLY   172      63.410  50.754  70.735  1.00  5.40
ATOM   2719  C   GLY   172      62.796  49.700  68.969  1.00  5.40
ATOM   2720  O   GLY   172      63.225  49.145  67.962  1.00  5.40
ATOM   2721  N   ALA   173      61.625  49.363  69.485  1.00  4.83
ATOM   2722  H   ALA   173      61.279  49.802  70.326  1.00  4.83
ATOM   2723  CA  ALA   173      60.769  48.378  68.845  1.00  4.83
ATOM   2724  HA  ALA   173      60.868  48.442  67.761  1.00  4.83
ATOM   2725  CB  ALA   173      61.192  46.973  69.300  1.00  4.83
ATOM   2726  HB1 ALA   173      60.546  46.229  68.834  1.00  4.83
ATOM   2727  HB2 ALA   173      62.222  46.778  68.999  1.00  4.83
ATOM   2728  HB3 ALA   173      61.109  46.890  70.385  1.00  4.83
ATOM   2729  C   ALA   173      59.315  48.657  69.207  1.00  4.83
ATOM   2730  O   ALA   173      59.004  49.029  70.340  1.00  4.83
ATOM   2731  N   GLN   174      58.445  48.529  68.212  1.00  3.88
ATOM   2732  H   GLN   174      58.798  48.270  67.293  1.00  3.88
ATOM   2733  CA  GLN   174      57.075  49.011  68.247  1.00  3.88
ATOM   2734  HA  GLN   174      56.592  48.748  69.189  1.00  3.88
ATOM   2735  CB  GLN   174      57.121  50.548  68.078  1.00  3.88
ATOM   2736  HB1 GLN   174      57.672  50.786  67.166  1.00  3.88
ATOM   2737  HB2 GLN   174      57.675  50.977  68.914  1.00  3.88
ATOM   2738  CG  GLN   174      55.758  51.254  68.012  1.00  3.88
ATOM   2739  HG1 GLN   174      55.242  51.125  68.964  1.00  3.88
ATOM   2740  HG2 GLN   174      55.139  50.819  67.232  1.00  3.88
ATOM   2741  CD  GLN   174      55.938  52.750  67.749  1.00  3.88
ATOM   2742  OE1 GLN   174      56.235  53.517  68.645  1.00  3.88
ATOM   2743  NE2 GLN   174      55.809  53.224  66.527  1.00  3.88
ATOM   2744 1HE2 GLN   174      55.608  52.624  65.747  1.00  3.88
ATOM   2745 2HE2 GLN   174      55.888  54.237  66.446  1.00  3.88
ATOM   2746  C   GLN   174      56.351  48.366  67.066  1.00  3.88
ATOM   2747  O   GLN   174      56.626  48.660  65.906  1.00  3.88
ATOM   2748  N   ALA   175      55.418  47.473  67.348  1.00  3.62
ATOM   2749  H   ALA   175      55.166  47.319  68.310  1.00  3.62
ATOM   2750  CA  ALA   175      54.540  46.929  66.328  1.00  3.62
ATOM   2751  HA  ALA   175      54.939  47.100  65.334  1.00  3.62
ATOM   2752  CB  ALA   175      54.418  45.419  66.569  1.00  3.62
ATOM   2753  HB1 ALA   175      53.818  44.967  65.778  1.00  3.62
ATOM   2754  HB2 ALA   175      55.404  44.961  66.573  1.00  3.62
ATOM   2755  HB3 ALA   175      53.933  45.232  67.528  1.00  3.62
ATOM   2756  C   ALA   175      53.161  47.598  66.425  1.00  3.62
ATOM   2757  O   ALA   175      52.816  48.160  67.468  1.00  3.62
ATOM   2758  N   LEU   176      52.344  47.406  65.389  1.00  3.48
ATOM   2759  H   LEU   176      52.753  47.042  64.531  1.00  3.48
ATOM   2760  CA  LEU   176      50.936  47.071  65.579  1.00  3.48
ATOM   2761  HA  LEU   176      50.899  46.425  66.458  1.00  3.48
ATOM   2762  CB  LEU   176      50.058  48.285  65.963  1.00  3.48
ATOM   2763  HB1 LEU   176      50.363  48.587  66.965  1.00  3.48
ATOM   2764  HB2 LEU   176      49.019  47.966  66.052  1.00  3.48
ATOM   2765  CG  LEU   176      50.125  49.532  65.071  1.00  3.48
ATOM   2766  HG  LEU   176      51.158  49.737  64.808  1.00  3.48
ATOM   2767  CD1 LEU   176      49.289  49.357  63.809  1.00  3.48
ATOM   2768 1HD1 LEU   176      49.216  50.296  63.271  1.00  3.48
ATOM   2769 2HD1 LEU   176      49.753  48.604  63.172  1.00  3.48
ATOM   2770 3HD1 LEU   176      48.282  49.034  64.071  1.00  3.48
ATOM   2771  CD2 LEU   176      49.585  50.751  65.820  1.00  3.48
ATOM   2772 1HD2 LEU   176      49.679  51.637  65.194  1.00  3.48
ATOM   2773 2HD2 LEU   176      48.539  50.594  66.085  1.00  3.48
ATOM   2774 3HD2 LEU   176      50.168  50.907  66.729  1.00  3.48
ATOM   2775  C   LEU   176      50.417  46.166  64.465  1.00  3.48
ATOM   2776  O   LEU   176      51.126  45.894  63.495  1.00  3.48
ATOM   2777  N   ASP   177      49.226  45.603  64.639  1.00  4.33
ATOM   2778  H   ASP   177      48.639  45.875  65.415  1.00  4.33
ATOM   2779  CA  ASP   177      48.612  44.853  63.549  1.00  4.33
ATOM   2780  HA  ASP   177      49.355  44.197  63.123  1.00  4.33
ATOM   2781  CB  ASP   177      47.460  43.970  64.048  1.00  4.33
ATOM   2782  HB1 ASP   177      47.719  43.531  65.014  1.00  4.33
ATOM   2783  HB2 ASP   177      47.328  43.151  63.338  1.00  4.33
ATOM   2784  CG  ASP   177      46.142  44.736  64.150  1.00  4.33
ATOM   2785  OD1 ASP   177      45.880  45.356  65.200  1.00  4.33
ATOM   2786  OD2 ASP   177      45.350  44.721  63.179  1.00  4.33
ATOM   2787  C   ASP   177      48.136  45.810  62.460  1.00  4.33
ATOM   2788  O   ASP   177      47.763  46.951  62.736  1.00  4.33
ATOM   2789  N   PHE   178      48.054  45.320  61.226  1.00  5.02
ATOM   2790  H   PHE   178      48.404  44.396  60.998  1.00  5.02
ATOM   2791  CA  PHE   178      47.226  45.989  60.247  1.00  5.02
ATOM   2792  HA  PHE   178      46.509  46.600  60.800  1.00  5.02
ATOM   2793  CB  PHE   178      48.049  46.953  59.373  1.00  5.02
ATOM   2794  HB1 PHE   178      48.209  46.522  58.384  1.00  5.02
ATOM   2795  HB2 PHE   178      49.028  47.113  59.825  1.00  5.02
ATOM   2796  CG  PHE   178      47.367  48.304  59.256  1.00  5.02
ATOM   2797  CD1 PHE   178      46.512  48.585  58.174  1.00  5.02
ATOM   2798  HD1 PHE   178      46.403  47.866  57.373  1.00  5.02
ATOM   2799  CE1 PHE   178      45.785  49.788  58.144  1.00  5.02
ATOM   2800  HE1 PHE   178      45.105  49.984  57.327  1.00  5.02
ATOM   2801  CZ  PHE   178      45.934  50.727  59.180  1.00  5.02
ATOM   2802  HZ  PHE   178      45.386  51.657  59.157  1.00  5.02
ATOM   2803  CE2 PHE   178      46.796  50.456  60.255  1.00  5.02
ATOM   2804  HE2 PHE   178      46.893  51.165  61.063  1.00  5.02
ATOM   2805  CD2 PHE   178      47.503  49.242  60.298  1.00  5.02
ATOM   2806  HD2 PHE   178      48.128  49.013  61.152  1.00  5.02
ATOM   2807  C   PHE   178      46.369  44.998  59.458  1.00  5.02
ATOM   2808  O   PHE   178      46.568  43.769  59.358  1.00  5.02
ATOM   2809  N   ARG   179      45.329  45.640  58.943  1.00  5.91
ATOM   2810  H   ARG   179      45.358  46.650  59.030  1.00  5.91
ATOM   2811  CA  ARG   179      44.150  45.098  58.300  1.00  5.91
ATOM   2812  HA  ARG   179      44.446  44.203  57.753  1.00  5.91
ATOM   2813  CB  ARG   179      43.091  44.725  59.369  1.00  5.91
ATOM   2814  HB1 ARG   179      43.574  44.136  60.152  1.00  5.91
ATOM   2815  HB2 ARG   179      42.364  44.071  58.887  1.00  5.91
ATOM   2816  CG  ARG   179      42.291  45.868  60.036  1.00  5.91
ATOM   2817  HG1 ARG   179      41.550  45.421  60.700  1.00  5.91
ATOM   2818  HG2 ARG   179      41.731  46.389  59.260  1.00  5.91
ATOM   2819  CD  ARG   179      43.082  46.919  60.839  1.00  5.91
ATOM   2820  HD1 ARG   179      42.461  47.810  60.916  1.00  5.91
ATOM   2821  HD2 ARG   179      43.970  47.231  60.295  1.00  5.91
ATOM   2822  NE  ARG   179      43.462  46.455  62.193  1.00  5.91
ATOM   2823  HE  ARG   179      44.249  45.803  62.293  1.00  5.91
ATOM   2824  CZ  ARG   179      42.974  46.867  63.349  1.00  5.91
ATOM   2825  NH1 ARG   179      41.969  47.696  63.425  1.00  5.91
ATOM   2826 1HH1 ARG   179      41.555  47.999  62.568  1.00  5.91
ATOM   2827 2HH1 ARG   179      41.619  47.970  64.321  1.00  5.91
ATOM   2828  NH2 ARG   179      43.474  46.453  64.470  1.00  5.91
ATOM   2829 1HH2 ARG   179      44.334  45.882  64.436  1.00  5.91
ATOM   2830 2HH2 ARG   179      43.228  46.834  65.357  1.00  5.91
ATOM   2831  C   ARG   179      43.694  46.172  57.323  1.00  5.91
ATOM   2832  O   ARG   179      43.581  47.348  57.669  1.00  5.91
ATOM   2833  N   THR   180      43.528  45.766  56.081  1.00  7.55
ATOM   2834  H   THR   180      43.660  44.789  55.899  1.00  7.55
ATOM   2835  CA  THR   180      43.632  46.660  54.926  1.00  7.55
ATOM   2836  HA  THR   180      43.466  47.690  55.245  1.00  7.55
ATOM   2837  CB  THR   180      45.009  46.550  54.243  1.00  7.55
ATOM   2838  HB  THR   180      44.906  46.016  53.299  1.00  7.55
ATOM   2839  CG2 THR   180      45.608  47.919  53.954  1.00  7.55
ATOM   2840 1HG2 THR   180      46.557  47.792  53.434  1.00  7.55
ATOM   2841 2HG2 THR   180      44.931  48.493  53.321  1.00  7.55
ATOM   2842 3HG2 THR   180      45.782  48.456  54.887  1.00  7.55
ATOM   2843  OG1 THR   180      45.934  45.862  55.059  1.00  7.55
ATOM   2844  HG1 THR   180      46.676  45.542  54.517  1.00  7.55
ATOM   2845  C   THR   180      42.530  46.267  53.962  1.00  7.55
ATOM   2846  O   THR   180      42.255  45.084  53.774  1.00  7.55
ATOM   2847  N   CYS   181      41.912  47.261  53.338  1.00  9.89
ATOM   2848  H   CYS   181      42.226  48.206  53.494  1.00  9.89
ATOM   2849  CA  CYS   181      40.865  47.084  52.340  1.00  9.89
ATOM   2850  HA  CYS   181      40.659  46.023  52.188  1.00  9.89
ATOM   2851  CB  CYS   181      39.590  47.760  52.879  1.00  9.89
ATOM   2852  HB1 CYS   181      39.765  48.828  53.023  1.00  9.89
ATOM   2853  HB2 CYS   181      39.338  47.318  53.846  1.00  9.89
ATOM   2854  SG  CYS   181      38.187  47.531  51.747  1.00  9.89
ATOM   2855  HG  CYS   181      37.190  47.846  52.600  1.00  9.89
ATOM   2856  C   CYS   181      41.354  47.671  51.007  1.00  9.89
ATOM   2857  O   CYS   181      42.241  48.524  50.985  1.00  9.89
ATOM   2858  N   ALA   182      40.753  47.248  49.896  1.00 11.48
ATOM   2859  H   ALA   182      39.989  46.597  49.984  1.00 11.48
ATOM   2860  CA  ALA   182      41.074  47.736  48.556  1.00 11.48
ATOM   2861  HA  ALA   182      42.153  47.661  48.412  1.00 11.48
ATOM   2862  CB  ALA   182      40.389  46.811  47.541  1.00 11.48
ATOM   2863  HB1 ALA   182      40.679  47.100  46.530  1.00 11.48
ATOM   2864  HB2 ALA   182      40.693  45.777  47.710  1.00 11.48
ATOM   2865  HB3 ALA   182      39.304  46.892  47.635  1.00 11.48
ATOM   2866  C   ALA   182      40.699  49.211  48.297  1.00 11.48
ATOM   2867  O   ALA   182      41.044  49.774  47.264  1.00 11.48
ATOM   2868  N   SER   183      39.963  49.835  49.216  1.00 10.37
ATOM   2869  H   SER   183      39.709  49.318  50.045  1.00 10.37
ATOM   2870  CA  SER   183      39.468  51.198  49.065  1.00 10.37
ATOM   2871  HA  SER   183      40.209  51.797  48.534  1.00 10.37
ATOM   2872  CB  SER   183      38.192  51.162  48.194  1.00 10.37
ATOM   2873  HB1 SER   183      37.574  50.320  48.510  1.00 10.37
ATOM   2874  HB2 SER   183      38.473  51.009  47.151  1.00 10.37
ATOM   2875  OG  SER   183      37.419  52.344  48.317  1.00 10.37
ATOM   2876  HG  SER   183      37.296  52.432  49.280  1.00 10.37
ATOM   2877  C   SER   183      39.235  51.847  50.434  1.00 10.37
ATOM   2878  O   SER   183      38.074  51.983  50.841  1.00 10.37
ATOM   2879  N   PRO   184      40.306  52.229  51.166  1.00 10.68
ATOM   2880  CD  PRO   184      41.709  52.125  50.778  1.00 10.68
ATOM   2881  HD1 PRO   184      41.930  52.862  50.004  1.00 10.68
ATOM   2882  HD2 PRO   184      41.963  51.125  50.424  1.00 10.68
ATOM   2883  CG  PRO   184      42.513  52.449  52.038  1.00 10.68
ATOM   2884  HG1 PRO   184      43.482  52.887  51.806  1.00 10.68
ATOM   2885  HG2 PRO   184      42.641  51.542  52.633  1.00 10.68
ATOM   2886  CB  PRO   184      41.600  53.424  52.780  1.00 10.68
ATOM   2887  HB1 PRO   184      41.677  54.416  52.331  1.00 10.68
ATOM   2888  HB2 PRO   184      41.824  53.459  53.847  1.00 10.68
ATOM   2889  CA  PRO   184      40.224  52.814  52.506  1.00 10.68
ATOM   2890  HA  PRO   184      40.078  51.994  53.210  1.00 10.68
ATOM   2891  C   PRO   184      39.039  53.788  52.709  1.00 10.68
ATOM   2892  O   PRO   184      38.255  53.662  53.647  1.00 10.68
ATOM   2893  N   SER   185      38.829  54.706  51.763  1.00 11.30
ATOM   2894  H   SER   185      39.442  54.711  50.960  1.00 11.30
ATOM   2895  CA  SER   185      37.933  55.866  51.874  1.00 11.30
ATOM   2896  HA  SER   185      38.078  56.283  52.871  1.00 11.30
ATOM   2897  CB  SER   185      38.422  56.928  50.877  1.00 11.30
ATOM   2898  HB1 SER   185      39.360  57.343  51.250  1.00 11.30
ATOM   2899  HB2 SER   185      37.700  57.743  50.795  1.00 11.30
ATOM   2900  OG  SER   185      38.663  56.359  49.599  1.00 11.30
ATOM   2901  HG  SER   185      39.189  56.989  49.095  1.00 11.30
ATOM   2902  C   SER   185      36.416  55.686  51.751  1.00 11.30
ATOM   2903  O   SER   185      35.683  56.663  51.877  1.00 11.30
ATOM   2904  N   ARG   186      35.925  54.461  51.575  1.00 11.49
ATOM   2905  H   ARG   186      36.609  53.722  51.463  1.00 11.49
ATOM   2906  CA  ARG   186      34.491  54.083  51.687  1.00 11.49
ATOM   2907  HA  ARG   186      33.882  54.934  51.998  1.00 11.49
ATOM   2908  CB  ARG   186      34.016  53.554  50.320  1.00 11.49
ATOM   2909  HB1 ARG   186      32.950  53.323  50.378  1.00 11.49
ATOM   2910  HB2 ARG   186      34.549  52.624  50.112  1.00 11.49
ATOM   2911  CG  ARG   186      34.248  54.521  49.148  1.00 11.49
ATOM   2912  HG1 ARG   186      35.281  54.869  49.142  1.00 11.49
ATOM   2913  HG2 ARG   186      33.588  55.383  49.252  1.00 11.49
ATOM   2914  CD  ARG   186      33.981  53.811  47.815  1.00 11.49
ATOM   2915  HD1 ARG   186      32.930  53.517  47.778  1.00 11.49
ATOM   2916  HD2 ARG   186      34.586  52.903  47.758  1.00 11.49
ATOM   2917  NE  ARG   186      34.284  54.691  46.671  1.00 11.49
ATOM   2918  HE  ARG   186      33.506  55.199  46.286  1.00 11.49
ATOM   2919  CZ  ARG   186      35.468  54.910  46.123  1.00 11.49
ATOM   2920  NH1 ARG   186      36.556  54.309  46.509  1.00 11.49
ATOM   2921 1HH1 ARG   186      36.529  53.606  47.242  1.00 11.49
ATOM   2922 2HH1 ARG   186      37.441  54.503  46.085  1.00 11.49
ATOM   2923  NH2 ARG   186      35.591  55.768  45.150  1.00 11.49
ATOM   2924 1HH2 ARG   186      34.786  56.265  44.812  1.00 11.49
ATOM   2925 2HH2 ARG   186      36.495  55.939  44.749  1.00 11.49
ATOM   2926  C   ARG   186      34.338  52.977  52.739  1.00 11.49
ATOM   2927  O   ARG   186      33.253  52.448  52.933  1.00 11.49
ATOM   2928  N   ASP   187      35.433  52.606  53.406  1.00 12.29
ATOM   2929  H   ASP   187      36.296  53.114  53.253  1.00 12.29
ATOM   2930  CA  ASP   187      35.499  51.489  54.336  1.00 12.29
ATOM   2931  HA  ASP   187      34.481  51.170  54.566  1.00 12.29
ATOM   2932  CB  ASP   187      36.206  50.268  53.700  1.00 12.29
ATOM   2933  HB1 ASP   187      37.281  50.449  53.645  1.00 12.29
ATOM   2934  HB2 ASP   187      35.832  50.138  52.683  1.00 12.29
ATOM   2935  CG  ASP   187      35.934  48.972  54.482  1.00 12.29
ATOM   2936  OD1 ASP   187      35.829  47.864  53.907  1.00 12.29
ATOM   2937  OD2 ASP   187      35.739  49.011  55.713  1.00 12.29
ATOM   2938  C   ASP   187      36.103  51.963  55.665  1.00 12.29
ATOM   2939  O   ASP   187      37.080  51.426  56.196  1.00 12.29
ATOM   2940  N   ARG   188      35.474  52.992  56.255  1.00 13.42
ATOM   2941  H   ARG   188      34.705  53.414  55.753  1.00 13.42
ATOM   2942  CA  ARG   188      35.807  53.495  57.598  1.00 13.42
ATOM   2943  HA  ARG   188      36.897  53.558  57.623  1.00 13.42
ATOM   2944  CB  ARG   188      35.256  54.923  57.814  1.00 13.42
ATOM   2945  HB1 ARG   188      34.237  54.865  58.201  1.00 13.42
ATOM   2946  HB2 ARG   188      35.232  55.458  56.862  1.00 13.42
ATOM   2947  CG  ARG   188      36.156  55.718  58.785  1.00 13.42
ATOM   2948  HG1 ARG   188      37.084  55.972  58.271  1.00 13.42
ATOM   2949  HG2 ARG   188      36.413  55.103  59.646  1.00 13.42
ATOM   2950  CD  ARG   188      35.497  57.006  59.299  1.00 13.42
ATOM   2951  HD1 ARG   188      34.550  56.761  59.784  1.00 13.42
ATOM   2952  HD2 ARG   188      35.278  57.650  58.445  1.00 13.42
ATOM   2953  NE  ARG   188      36.377  57.735  60.243  1.00 13.42
ATOM   2954  HE  ARG   188      36.911  58.498  59.858  1.00 13.42
ATOM   2955  CZ  ARG   188      36.529  57.510  61.539  1.00 13.42
ATOM   2956  NH1 ARG   188      35.895  56.568  62.183  1.00 13.42
ATOM   2957 1HH1 ARG   188      35.272  55.960  61.675  1.00 13.42
ATOM   2958 2HH1 ARG   188      36.037  56.432  63.166  1.00 13.42
ATOM   2959  NH2 ARG   188      37.356  58.241  62.231  1.00 13.42
ATOM   2960 1HH2 ARG   188      37.879  58.979  61.788  1.00 13.42
ATOM   2961 2HH2 ARG   188      37.468  58.084  63.216  1.00 13.42
ATOM   2962  C   ARG   188      35.437  52.524  58.741  1.00 13.42
ATOM   2963  O   ARG   188      35.199  52.963  59.866  1.00 13.42
ATOM   2964  N   LYS   189      35.385  51.215  58.460  1.00 14.24
ATOM   2965  H   LYS   189      35.639  50.948  57.516  1.00 14.24
ATOM   2966  CA  LYS   189      35.172  50.160  59.461  1.00 14.24
ATOM   2967  HA  LYS   189      35.471  50.585  60.422  1.00 14.24
ATOM   2968  CB  LYS   189      33.678  49.788  59.656  1.00 14.24
ATOM   2969  HB1 LYS   189      33.318  50.388  60.494  1.00 14.24
ATOM   2970  HB2 LYS   189      33.610  48.752  59.991  1.00 14.24
ATOM   2971  CG  LYS   189      32.655  49.999  58.522  1.00 14.24
ATOM   2972  HG1 LYS   189      32.554  51.070  58.337  1.00 14.24
ATOM   2973  HG2 LYS   189      31.689  49.646  58.885  1.00 14.24
ATOM   2974  CD  LYS   189      32.929  49.310  57.179  1.00 14.24
ATOM   2975  HD1 LYS   189      33.729  49.855  56.689  1.00 14.24
ATOM   2976  HD2 LYS   189      32.039  49.412  56.556  1.00 14.24
ATOM   2977  CE  LYS   189      33.292  47.822  57.301  1.00 14.24
ATOM   2978  HE1 LYS   189      32.439  47.279  57.720  1.00 14.24
ATOM   2979  HE2 LYS   189      34.132  47.726  57.994  1.00 14.24
ATOM   2980  NZ  LYS   189      33.682  47.254  55.987  1.00 14.24
ATOM   2981  HZ1 LYS   189      32.933  47.308  55.312  1.00 14.24
ATOM   2982  HZ2 LYS   189      34.473  47.792  55.615  1.00 14.24
ATOM   2983  HZ3 LYS   189      34.014  46.304  56.064  1.00 14.24
ATOM   2984  C   LYS   189      36.089  48.944  59.377  1.00 14.24
ATOM   2985  O   LYS   189      36.164  48.215  60.359  1.00 14.24
ATOM   2986  N   GLN   190      36.865  48.758  58.308  1.00 14.88
ATOM   2987  H   GLN   190      36.655  49.248  57.439  1.00 14.88
ATOM   2988  CA  GLN   190      38.074  47.913  58.374  1.00 14.88
ATOM   2989  HA  GLN   190      38.297  47.782  59.433  1.00 14.88
ATOM   2990  CB  GLN   190      37.808  46.474  57.874  1.00 14.88
ATOM   2991  HB1 GLN   190      36.836  46.163  58.261  1.00 14.88
ATOM   2992  HB2 GLN   190      38.552  45.814  58.320  1.00 14.88
ATOM   2993  CG  GLN   190      37.829  46.240  56.359  1.00 14.88
ATOM   2994  HG1 GLN   190      38.859  46.140  56.018  1.00 14.88
ATOM   2995  HG2 GLN   190      37.402  47.107  55.866  1.00 14.88
ATOM   2996  CD  GLN   190      37.044  44.989  55.942  1.00 14.88
ATOM   2997  OE1 GLN   190      37.129  43.917  56.533  1.00 14.88
ATOM   2998  NE2 GLN   190      36.232  45.096  54.910  1.00 14.88
ATOM   2999 1HE2 GLN   190      36.192  45.979  54.388  1.00 14.88
ATOM   3000 2HE2 GLN   190      35.794  44.257  54.576  1.00 14.88
ATOM   3001  C   GLN   190      39.344  48.623  57.871  1.00 14.88
ATOM   3002  O   GLN   190      40.321  47.993  57.472  1.00 14.88
ATOM   3003  N   LEU   191      39.322  49.959  57.968  1.00 15.40
ATOM   3004  H   LEU   191      38.421  50.369  58.162  1.00 15.40
ATOM   3005  CA  LEU   191      40.453  50.892  57.910  1.00 15.40
ATOM   3006  HA  LEU   191      40.041  51.865  57.643  1.00 15.40
ATOM   3007  CB  LEU   191      41.090  50.994  59.310  1.00 15.40
ATOM   3008  HB1 LEU   191      41.509  50.019  59.564  1.00 15.40
ATOM   3009  HB2 LEU   191      40.307  51.221  60.035  1.00 15.40
ATOM   3010  CG  LEU   191      42.207  52.050  59.450  1.00 15.40
ATOM   3011  HG  LEU   191      43.013  51.826  58.753  1.00 15.40
ATOM   3012  CD1 LEU   191      41.708  53.474  59.196  1.00 15.40
ATOM   3013 1HD1 LEU   191      42.525  54.176  59.357  1.00 15.40
ATOM   3014 2HD1 LEU   191      41.375  53.575  58.164  1.00 15.40
ATOM   3015 3HD1 LEU   191      40.887  53.712  59.872  1.00 15.40
ATOM   3016  CD2 LEU   191      42.773  51.996  60.868  1.00 15.40
ATOM   3017 1HD2 LEU   191      43.570  52.730  60.980  1.00 15.40
ATOM   3018 2HD2 LEU   191      41.991  52.206  61.599  1.00 15.40
ATOM   3019 3HD2 LEU   191      43.188  51.006  61.058  1.00 15.40
ATOM   3020  C   LEU   191      41.491  50.552  56.826  1.00 15.40
ATOM   3021  O   LEU   191      41.382  49.583  56.074  1.00 15.40


Sphaeroforma arctica [XP_014156832.1]

ATOM      1  N   ASN     1      70.864  53.238  74.994  1.00 19.54
ATOM      2  CA  ASN     1      71.888  54.222  74.701  1.00 19.54
ATOM      3  HA  ASN     1      71.577  55.167  75.146  1.00 19.54
ATOM      4  CB  ASN     1      73.198  53.761  75.361  1.00 19.54
ATOM      5  HB1 ASN     1      73.567  52.875  74.846  1.00 19.54
ATOM      6  HB2 ASN     1      73.003  53.496  76.400  1.00 19.54
ATOM      7  CG  ASN     1      74.267  54.836  75.352  1.00 19.54
ATOM      8  OD1 ASN     1      74.003  56.022  75.218  1.00 19.54
ATOM      9  ND2 ASN     1      75.512  54.463  75.515  1.00 19.54
ATOM     10 1HD2 ASN     1      75.740  53.501  75.694  1.00 19.54
ATOM     11 2HD2 ASN     1      76.202  55.191  75.524  1.00 19.54
ATOM     12  C   ASN     1      72.020  54.430  73.175  1.00 19.54
ATOM     13  O   ASN     1      72.388  55.509  72.716  1.00 19.54
ATOM     14  N   PHE     2      71.734  53.402  72.362  1.00 17.08
ATOM     15  H   PHE     2      71.369  52.587  72.838  1.00 17.08
ATOM     16  CA  PHE     2      72.493  53.190  71.116  1.00 17.08
ATOM     17  HA  PHE     2      73.482  53.623  71.281  1.00 17.08
ATOM     18  CB  PHE     2      72.726  51.684  70.926  1.00 17.08
ATOM     19  HB1 PHE     2      71.802  51.206  70.604  1.00 17.08
ATOM     20  HB2 PHE     2      72.995  51.250  71.888  1.00 17.08
ATOM     21  CG  PHE     2      73.835  51.324  69.956  1.00 17.08
ATOM     22  CD1 PHE     2      73.536  50.893  68.649  1.00 17.08
ATOM     23  HD1 PHE     2      72.514  50.871  68.299  1.00 17.08
ATOM     24  CE1 PHE     2      74.563  50.440  67.802  1.00 17.08
ATOM     25  HE1 PHE     2      74.320  50.067  66.816  1.00 17.08
ATOM     26  CZ  PHE     2      75.895  50.430  68.254  1.00 17.08
ATOM     27  HZ  PHE     2      76.679  50.044  67.614  1.00 17.08
ATOM     28  CE2 PHE     2      76.200  50.894  69.545  1.00 17.08
ATOM     29  HE2 PHE     2      77.220  50.864  69.903  1.00 17.08
ATOM     30  CD2 PHE     2      75.172  51.341  70.393  1.00 17.08
ATOM     31  HD2 PHE     2      75.406  51.656  71.402  1.00 17.08
ATOM     32  C   PHE     2      71.979  53.841  69.827  1.00 17.08
ATOM     33  O   PHE     2      72.688  54.690  69.281  1.00 17.08
ATOM     34  N   ARG     3      70.807  53.402  69.326  1.00 15.66
ATOM     35  H   ARG     3      70.349  52.673  69.872  1.00 15.66
ATOM     36  CA  ARG     3      70.074  53.784  68.093  1.00 15.66
ATOM     37  HA  ARG     3      69.318  54.537  68.340  1.00 15.66
ATOM     38  CB  ARG     3      70.995  54.386  67.004  1.00 15.66
ATOM     39  HB1 ARG     3      71.375  55.347  67.345  1.00 15.66
ATOM     40  HB2 ARG     3      70.381  54.561  66.131  1.00 15.66
ATOM     41  CG  ARG     3      72.157  53.510  66.507  1.00 15.66
ATOM     42  HG1 ARG     3      71.785  52.736  65.835  1.00 15.66
ATOM     43  HG2 ARG     3      72.643  53.028  67.345  1.00 15.66
ATOM     44  CD  ARG     3      73.177  54.384  65.767  1.00 15.66
ATOM     45  HD1 ARG     3      73.341  55.309  66.323  1.00 15.66
ATOM     46  HD2 ARG     3      72.777  54.647  64.788  1.00 15.66
ATOM     47  NE  ARG     3      74.468  53.704  65.594  1.00 15.66
ATOM     48  HE  ARG     3      74.702  53.391  64.665  1.00 15.66
ATOM     49  CZ  ARG     3      75.368  53.515  66.542  1.00 15.66
ATOM     50  NH1 ARG     3      75.196  53.863  67.787  1.00 15.66
ATOM     51 1HH1 ARG     3      74.313  54.266  68.079  1.00 15.66
ATOM     52 2HH1 ARG     3      75.875  53.615  68.481  1.00 15.66
ATOM     53  NH2 ARG     3      76.504  52.960  66.238  1.00 15.66
ATOM     54 1HH2 ARG     3      76.697  52.683  65.293  1.00 15.66
ATOM     55 2HH2 ARG     3      77.190  52.822  66.955  1.00 15.66
ATOM     56  C   ARG     3      69.306  52.663  67.389  1.00 15.66
ATOM     57  O   ARG     3      69.806  51.559  67.326  1.00 15.66
ATOM     58  N   VAL     4      68.239  53.053  66.681  1.00 13.28
ATOM     59  H   VAL     4      67.897  54.001  66.809  1.00 13.28
ATOM     60  CA  VAL     4      68.020  52.577  65.312  1.00 13.28
ATOM     61  HA  VAL     4      69.002  52.219  64.960  1.00 13.28
ATOM     62  CB  VAL     4      67.102  51.377  65.038  1.00 13.28
ATOM     63  HB  VAL     4      67.567  50.510  65.486  1.00 13.28
ATOM     64  CG1 VAL     4      65.768  51.536  65.693  1.00 13.28
ATOM     65 1HG1 VAL     4      65.966  51.463  66.741  1.00 13.28
ATOM     66 2HG1 VAL     4      65.370  52.478  65.362  1.00 13.28
ATOM     67 3HG1 VAL     4      65.048  50.781  65.437  1.00 13.28
ATOM     68  CG2 VAL     4      66.890  51.167  63.527  1.00 13.28
ATOM     69 1HG2 VAL     4      66.364  50.248  63.320  1.00 13.28
ATOM     70 2HG2 VAL     4      66.276  51.962  63.108  1.00 13.28
ATOM     71 3HG2 VAL     4      67.848  51.106  63.021  1.00 13.28
ATOM     72  C   VAL     4      67.658  53.750  64.357  1.00 13.28
ATOM     73  O   VAL     4      66.698  54.482  64.489  1.00 13.28
ATOM     74  N   ARG     5      68.453  53.839  63.292  1.00 13.21
ATOM     75  H   ARG     5      69.307  53.308  63.391  1.00 13.21
ATOM     76  CA  ARG     5      67.992  53.959  61.902  1.00 13.21
ATOM     77  HA  ARG     5      66.975  53.570  61.797  1.00 13.21
ATOM     78  CB  ARG     5      68.041  55.397  61.350  1.00 13.21
ATOM     79  HB1 ARG     5      68.673  55.924  62.033  1.00 13.21
ATOM     80  HB2 ARG     5      67.008  55.727  61.405  1.00 13.21
ATOM     81  CG  ARG     5      68.516  55.866  59.965  1.00 13.21
ATOM     82  HG1 ARG     5      68.127  56.864  59.788  1.00 13.21
ATOM     83  HG2 ARG     5      68.066  55.268  59.176  1.00 13.21
ATOM     84  CD  ARG     5      70.057  55.913  59.824  1.00 13.21
ATOM     85  HD1 ARG     5      70.495  55.036  60.303  1.00 13.21
ATOM     86  HD2 ARG     5      70.448  56.789  60.343  1.00 13.21
ATOM     87  NE  ARG     5      70.437  55.906  58.405  1.00 13.21
ATOM     88  HE  ARG     5      70.246  55.049  57.909  1.00 13.21
ATOM     89  CZ  ARG     5      70.728  56.919  57.623  1.00 13.21
ATOM     90  NH1 ARG     5      70.999  58.095  58.094  1.00 13.21
ATOM     91 1HH1 ARG     5      70.763  58.275  59.062  1.00 13.21
ATOM     92 2HH1 ARG     5      70.962  58.912  57.503  1.00 13.21
ATOM     93  NH2 ARG     5      70.699  56.731  56.335  1.00 13.21
ATOM     94 1HH2 ARG     5      70.400  55.841  55.972  1.00 13.21
ATOM     95 2HH2 ARG     5      70.702  57.522  55.700  1.00 13.21
ATOM     96  C   ARG     5      68.932  53.029  61.157  1.00 13.21
ATOM     97  O   ARG     5      69.734  52.283  61.742  1.00 13.21
ATOM     98  N   LEU     6      68.819  53.055  59.848  1.00 11.28
ATOM     99  H   LEU     6      68.196  53.737  59.452  1.00 11.28
ATOM    100  CA  LEU     6      69.375  52.090  58.971  1.00 11.28
ATOM    101  HA  LEU     6      70.328  51.749  59.381  1.00 11.28
ATOM    102  CB  LEU     6      68.413  50.880  58.965  1.00 11.28
ATOM    103  HB1 LEU     6      68.365  50.480  59.979  1.00 11.28
ATOM    104  HB2 LEU     6      68.862  50.098  58.349  1.00 11.28
ATOM    105  CG  LEU     6      66.970  51.114  58.461  1.00 11.28
ATOM    106  HG  LEU     6      66.997  51.510  57.449  1.00 11.28
ATOM    107  CD1 LEU     6      66.289  49.751  58.461  1.00 11.28
ATOM    108 1HD1 LEU     6      65.231  49.839  58.223  1.00 11.28
ATOM    109 2HD1 LEU     6      66.759  49.116  57.711  1.00 11.28
ATOM    110 3HD1 LEU     6      66.388  49.284  59.442  1.00 11.28
ATOM    111  CD2 LEU     6      66.067  52.023  59.312  1.00 11.28
ATOM    112 1HD2 LEU     6      65.029  51.931  58.995  1.00 11.28
ATOM    113 2HD2 LEU     6      66.135  51.734  60.360  1.00 11.28
ATOM    114 3HD2 LEU     6      66.344  53.067  59.192  1.00 11.28
ATOM    115  C   LEU     6      69.678  52.571  57.553  1.00 11.28
ATOM    116  O   LEU     6      69.345  53.694  57.185  1.00 11.28
ATOM    117  N   GLY     7      70.370  51.741  56.779  1.00 12.88
ATOM    118  H   GLY     7      70.529  50.800  57.104  1.00 12.88
ATOM    119  CA  GLY     7      71.020  52.176  55.553  1.00 12.88
ATOM    120  HA1 GLY     7      71.872  51.525  55.359  1.00 12.88
ATOM    121  HA2 GLY     7      71.414  53.185  55.684  1.00 12.88
ATOM    122  C   GLY     7      70.129  52.185  54.311  1.00 12.88
ATOM    123  O   GLY     7      69.431  53.163  54.042  1.00 12.88
ATOM    124  N   HIS     8      70.116  51.062  53.585  1.00 12.64
ATOM    125  H   HIS     8      70.783  50.342  53.811  1.00 12.64
ATOM    126  CA  HIS     8      68.905  50.621  52.886  1.00 12.64
ATOM    127  HA  HIS     8      68.591  51.367  52.155  1.00 12.64
ATOM    128  CB  HIS     8      69.150  49.264  52.199  1.00 12.64
ATOM    129  HB1 HIS     8      68.263  49.004  51.625  1.00 12.64
ATOM    130  HB2 HIS     8      69.279  48.498  52.966  1.00 12.64
ATOM    131  CG  HIS     8      70.326  49.191  51.268  1.00 12.64
ATOM    132  ND1 HIS     8      71.464  48.407  51.475  1.00 12.64
ATOM    133  CE1 HIS     8      72.217  48.567  50.374  1.00 12.64
ATOM    134  HE1 HIS     8      73.173  48.088  50.208  1.00 12.64
ATOM    135  NE2 HIS     8      71.604  49.383  49.499  1.00 12.64
ATOM    136  HE2 HIS     8      71.948  49.618  48.577  1.00 12.64
ATOM    137  CD2 HIS     8      70.406  49.785  50.045  1.00 12.64
ATOM    138  HD2 HIS     8      69.652  50.409  49.585  1.00 12.64
ATOM    139  C   HIS     8      67.783  50.407  53.915  1.00 12.64
ATOM    140  O   HIS     8      68.024  50.331  55.123  1.00 12.64
ATOM    141  N   PHE     9      66.571  50.214  53.417  1.00 11.79
ATOM    142  H   PHE     9      66.426  50.342  52.422  1.00 11.79
ATOM    143  CA  PHE     9      65.479  49.508  54.077  1.00 11.79
ATOM    144  HA  PHE     9      65.819  48.540  54.443  1.00 11.79
ATOM    145  CB  PHE     9      64.913  50.360  55.229  1.00 11.79
ATOM    146  HB1 PHE     9      64.663  51.334  54.814  1.00 11.79
ATOM    147  HB2 PHE     9      65.681  50.508  55.974  1.00 11.79
ATOM    148  CG  PHE     9      63.681  49.784  55.913  1.00 11.79
ATOM    149  CD1 PHE     9      63.695  48.463  56.403  1.00 11.79
ATOM    150  HD1 PHE     9      64.609  47.886  56.374  1.00 11.79
ATOM    151  CE1 PHE     9      62.500  47.857  56.835  1.00 11.79
ATOM    152  HE1 PHE     9      62.484  46.820  57.140  1.00 11.79
ATOM    153  CZ  PHE     9      61.299  48.580  56.825  1.00 11.79
ATOM    154  HZ  PHE     9      60.378  48.101  57.128  1.00 11.79
ATOM    155  CE2 PHE     9      61.286  49.902  56.361  1.00 11.79
ATOM    156  HE2 PHE     9      60.344  50.424  56.291  1.00 11.79
ATOM    157  CD2 PHE     9      62.469  50.498  55.893  1.00 11.79
ATOM    158  HD2 PHE     9      62.424  51.473  55.441  1.00 11.79
ATOM    159  C   PHE     9      64.366  49.306  53.054  1.00 11.79
ATOM    160  O   PHE     9      64.367  50.016  52.051  1.00 11.79
ATOM    161  N   ASP    10      63.414  48.438  53.393  1.00 13.21
ATOM    162  H   ASP    10      63.521  47.975  54.280  1.00 13.21
ATOM    163  CA  ASP    10      62.164  48.169  52.694  1.00 13.21
ATOM    164  HA  ASP    10      61.595  47.459  53.297  1.00 13.21
ATOM    165  CB  ASP    10      61.292  49.430  52.541  1.00 13.21
ATOM    166  HB1 ASP    10      61.825  50.178  51.958  1.00 13.21
ATOM    167  HB2 ASP    10      61.057  49.842  53.522  1.00 13.21
ATOM    168  CG  ASP    10      59.994  49.060  51.821  1.00 13.21
ATOM    169  OD1 ASP    10      59.316  48.171  52.375  1.00 13.21
ATOM    170  OD2 ASP    10      59.777  49.496  50.669  1.00 13.21
ATOM    171  C   ASP    10      62.378  47.533  51.314  1.00 13.21
ATOM    172  O   ASP    10      63.252  47.932  50.552  1.00 13.21
ATOM    173  N   SER    11      61.546  46.548  50.975  1.00 12.53
ATOM    174  H   SER    11      60.722  46.434  51.556  1.00 12.53
ATOM    175  CA  SER    11      61.492  45.935  49.642  1.00 12.53
ATOM    176  HA  SER    11      60.943  45.001  49.747  1.00 12.53
ATOM    177  CB  SER    11      60.650  46.837  48.720  1.00 12.53
ATOM    178  HB1 SER    11      60.567  46.371  47.738  1.00 12.53
ATOM    179  HB2 SER    11      61.135  47.808  48.608  1.00 12.53
ATOM    180  OG  SER    11      59.343  47.017  49.235  1.00 12.53
ATOM    181  HG  SER    11      59.342  47.817  49.800  1.00 12.53
ATOM    182  C   SER    11      62.835  45.554  48.971  1.00 12.53
ATOM    183  O   SER    11      62.940  45.497  47.744  1.00 12.53
ATOM    184  N   THR    12      63.881  45.305  49.761  1.00 12.68
ATOM    185  H   THR    12      63.722  45.377  50.754  1.00 12.68
ATOM    186  CA  THR    12      65.278  45.225  49.304  1.00 12.68
ATOM    187  HA  THR    12      65.294  44.830  48.290  1.00 12.68
ATOM    188  CB  THR    12      65.865  46.657  49.260  1.00 12.68
ATOM    189  HB  THR    12      65.144  47.300  48.753  1.00 12.68
ATOM    190  CG2 THR    12      66.207  47.298  50.608  1.00 12.68
ATOM    191 1HG2 THR    12      66.158  48.381  50.502  1.00 12.68
ATOM    192 2HG2 THR    12      65.485  46.993  51.365  1.00 12.68
ATOM    193 3HG2 THR    12      67.203  47.013  50.938  1.00 12.68
ATOM    194  OG1 THR    12      67.049  46.660  48.492  1.00 12.68
ATOM    195  HG1 THR    12      66.795  46.983  47.621  1.00 12.68
ATOM    196  C   THR    12      66.073  44.242  50.183  1.00 12.68
ATOM    197  O   THR    12      65.500  43.309  50.745  1.00 12.68
ATOM    198  N   ASN    13      67.387  44.437  50.335  1.00 12.37
ATOM    199  H   ASN    13      67.776  45.211  49.810  1.00 12.37
ATOM    200  CA  ASN    13      68.120  43.997  51.528  1.00 12.37
ATOM    201  HA  ASN    13      68.344  42.935  51.438  1.00 12.37
ATOM    202  CB  ASN    13      69.456  44.784  51.580  1.00 12.37
ATOM    203  HB1 ASN    13      69.270  45.808  51.254  1.00 12.37
ATOM    204  HB2 ASN    13      70.163  44.341  50.881  1.00 12.37
ATOM    205  CG  ASN    13      70.123  44.880  52.953  1.00 12.37
ATOM    206  OD1 ASN    13      69.891  44.113  53.875  1.00 12.37
ATOM    207  ND2 ASN    13      70.983  45.855  53.140  1.00 12.37
ATOM    208 1HD2 ASN    13      71.165  46.533  52.407  1.00 12.37
ATOM    209 2HD2 ASN    13      71.418  45.913  54.041  1.00 12.37
ATOM    210  C   ASN    13      67.265  44.250  52.801  1.00 12.37
ATOM    211  O   ASN    13      67.013  45.415  53.125  1.00 12.37
ATOM    212  N   PRO    14      66.830  43.211  53.539  1.00 11.70
ATOM    213  CD  PRO    14      67.119  41.802  53.317  1.00 11.70
ATOM    214  HD1 PRO    14      68.193  41.617  53.284  1.00 11.70
ATOM    215  HD2 PRO    14      66.647  41.478  52.388  1.00 11.70
ATOM    216  CG  PRO    14      66.494  41.057  54.496  1.00 11.70
ATOM    217  HG1 PRO    14      67.205  41.014  55.323  1.00 11.70
ATOM    218  HG2 PRO    14      66.168  40.055  54.215  1.00 11.70
ATOM    219  CB  PRO    14      65.318  41.955  54.874  1.00 11.70
ATOM    220  HB1 PRO    14      65.006  41.800  55.908  1.00 11.70
ATOM    221  HB2 PRO    14      64.485  41.766  54.195  1.00 11.70
ATOM    222  CA  PRO    14      65.864  43.366  54.628  1.00 11.70
ATOM    223  HA  PRO    14      65.045  44.009  54.302  1.00 11.70
ATOM    224  C   PRO    14      66.448  43.969  55.924  1.00 11.70
ATOM    225  O   PRO    14      65.702  44.309  56.831  1.00 11.70
ATOM    226  N   THR    15      67.762  44.169  56.003  1.00 10.99
ATOM    227  H   THR    15      68.299  43.908  55.183  1.00 10.99
ATOM    228  CA  THR    15      68.530  44.752  57.122  1.00 10.99
ATOM    229  HA  THR    15      69.545  44.605  56.752  1.00 10.99
ATOM    230  CB  THR    15      68.479  46.282  57.231  1.00 10.99
ATOM    231  HB  THR    15      69.492  46.625  57.446  1.00 10.99
ATOM    232  CG2 THR    15      68.007  47.016  55.981  1.00 10.99
ATOM    233 1HG2 THR    15      66.956  46.804  55.786  1.00 10.99
ATOM    234 2HG2 THR    15      68.138  48.082  56.135  1.00 10.99
ATOM    235 3HG2 THR    15      68.604  46.710  55.123  1.00 10.99
ATOM    236  OG1 THR    15      67.683  46.679  58.307  1.00 10.99
ATOM    237  HG1 THR    15      66.799  46.326  58.120  1.00 10.99
ATOM    238  C   THR    15      68.601  43.986  58.453  1.00 10.99
ATOM    239  O   THR    15      67.979  42.947  58.644  1.00 10.99
ATOM    240  N   GLY    16      69.529  44.419  59.321  1.00  9.84
ATOM    241  H   GLY    16      69.901  45.339  59.148  1.00  9.84
ATOM    242  CA  GLY    16      70.432  43.453  59.962  1.00  9.84
ATOM    243  HA1 GLY    16      71.440  43.867  59.948  1.00  9.84
ATOM    244  HA2 GLY    16      70.454  42.537  59.367  1.00  9.84
ATOM    245  C   GLY    16      70.123  43.056  61.391  1.00  9.84
ATOM    246  O   GLY    16      70.102  41.873  61.738  1.00  9.84
ATOM    247  N   LYS    17      69.845  44.050  62.225  1.00  8.74
ATOM    248  H   LYS    17      69.968  44.990  61.885  1.00  8.74
ATOM    249  CA  LYS    17      69.176  43.854  63.508  1.00  8.74
ATOM    250  HA  LYS    17      68.798  42.838  63.550  1.00  8.74
ATOM    251  CB  LYS    17      70.154  44.056  64.681  1.00  8.74
ATOM    252  HB1 LYS    17      69.612  44.347  65.581  1.00  8.74
ATOM    253  HB2 LYS    17      70.858  44.854  64.439  1.00  8.74
ATOM    254  CG  LYS    17      70.925  42.761  64.993  1.00  8.74
ATOM    255  HG1 LYS    17      71.759  43.008  65.651  1.00  8.74
ATOM    256  HG2 LYS    17      71.348  42.356  64.074  1.00  8.74
ATOM    257  CD  LYS    17      70.049  41.704  65.702  1.00  8.74
ATOM    258  HD1 LYS    17      69.007  42.028  65.752  1.00  8.74
ATOM    259  HD2 LYS    17      70.400  41.620  66.732  1.00  8.74
ATOM    260  CE  LYS    17      70.118  40.308  65.061  1.00  8.74
ATOM    261  HE1 LYS    17      69.743  39.582  65.789  1.00  8.74
ATOM    262  HE2 LYS    17      71.165  40.064  64.855  1.00  8.74
ATOM    263  NZ  LYS    17      69.312  40.216  63.816  1.00  8.74
ATOM    264  HZ1 LYS    17      69.341  39.284  63.426  1.00  8.74
ATOM    265  HZ2 LYS    17      68.347  40.468  63.981  1.00  8.74
ATOM    266  HZ3 LYS    17      69.671  40.847  63.099  1.00  8.74
ATOM    267  C   LYS    17      67.899  44.641  63.577  1.00  8.74
ATOM    268  O   LYS    17      67.283  44.535  64.621  1.00  8.74
ATOM    269  N   LEU    18      67.440  45.278  62.477  1.00  7.11
ATOM    270  H   LEU    18      67.981  45.213  61.632  1.00  7.11
ATOM    271  CA  LEU    18      65.987  45.399  62.306  1.00  7.11
ATOM    272  HA  LEU    18      65.570  45.923  63.151  1.00  7.11
ATOM    273  CB  LEU    18      65.536  46.163  61.057  1.00  7.11
ATOM    274  HB1 LEU    18      66.300  46.906  60.824  1.00  7.11
ATOM    275  HB2 LEU    18      64.653  46.717  61.362  1.00  7.11
ATOM    276  CG  LEU    18      65.171  45.408  59.758  1.00  7.11
ATOM    277  HG  LEU    18      66.074  44.968  59.343  1.00  7.11
ATOM    278  CD1 LEU    18      64.071  44.339  59.792  1.00  7.11
ATOM    279 1HD1 LEU    18      63.216  44.689  60.368  1.00  7.11
ATOM    280 2HD1 LEU    18      63.744  44.120  58.775  1.00  7.11
ATOM    281 3HD1 LEU    18      64.455  43.399  60.180  1.00  7.11
ATOM    282  CD2 LEU    18      64.636  46.493  58.829  1.00  7.11
ATOM    283 1HD2 LEU    18      65.317  47.330  58.771  1.00  7.11
ATOM    284 2HD2 LEU    18      64.494  46.086  57.834  1.00  7.11
ATOM    285 3HD2 LEU    18      63.676  46.855  59.190  1.00  7.11
ATOM    286  C   LEU    18      65.411  43.997  62.458  1.00  7.11
ATOM    287  O   LEU    18      66.041  42.990  62.117  1.00  7.11
ATOM    288  N   THR    19      64.207  43.964  62.982  1.00  5.84
ATOM    289  H   THR    19      63.801  44.808  63.360  1.00  5.84
ATOM    290  CA  THR    19      63.404  42.782  63.068  1.00  5.84
ATOM    291  HA  THR    19      63.823  42.031  62.399  1.00  5.84
ATOM    292  CB  THR    19      63.363  42.159  64.471  1.00  5.84
ATOM    293  HB  THR    19      64.354  42.222  64.921  1.00  5.84
ATOM    294  CG2 THR    19      62.323  42.745  65.426  1.00  5.84
ATOM    295 1HG2 THR    19      62.610  42.533  66.454  1.00  5.84
ATOM    296 2HG2 THR    19      62.282  43.823  65.296  1.00  5.84
ATOM    297 3HG2 THR    19      61.336  42.327  65.231  1.00  5.84
ATOM    298  OG1 THR    19      63.018  40.799  64.306  1.00  5.84
ATOM    299  HG1 THR    19      62.969  40.409  65.183  1.00  5.84
ATOM    300  C   THR    19      62.021  43.111  62.542  1.00  5.84
ATOM    301  O   THR    19      61.633  44.277  62.431  1.00  5.84
ATOM    302  N   GLY    20      61.262  42.078  62.201  1.00  5.24
ATOM    303  H   GLY    20      61.614  41.146  62.376  1.00  5.24
ATOM    304  CA  GLY    20      59.981  42.243  61.530  1.00  5.24
ATOM    305  HA1 GLY    20      59.626  41.264  61.207  1.00  5.24
ATOM    306  HA2 GLY    20      60.129  42.859  60.642  1.00  5.24
ATOM    307  C   GLY    20      58.867  42.889  62.364  1.00  5.24
ATOM    308  O   GLY    20      57.741  43.039  61.891  1.00  5.24
ATOM    309  N   SER    21      59.174  43.289  63.598  1.00  4.35
ATOM    310  H   SER    21      60.129  43.144  63.889  1.00  4.35
ATOM    311  CA  SER    21      58.381  44.215  64.400  1.00  4.35
ATOM    312  HA  SER    21      57.351  43.859  64.443  1.00  4.35
ATOM    313  CB  SER    21      58.923  44.284  65.826  1.00  4.35
ATOM    314  HB1 SER    21      58.329  45.019  66.360  1.00  4.35
ATOM    315  HB2 SER    21      59.966  44.605  65.808  1.00  4.35
ATOM    316  OG  SER    21      58.817  43.050  66.503  1.00  4.35
ATOM    317  HG  SER    21      59.433  43.075  67.245  1.00  4.35
ATOM    318  C   SER    21      58.400  45.624  63.785  1.00  4.35
ATOM    319  O   SER    21      59.203  46.505  64.111  1.00  4.35
ATOM    320  N   THR    22      57.487  45.825  62.850  1.00  4.19
ATOM    321  H   THR    22      56.910  45.037  62.579  1.00  4.19
ATOM    322  CA  THR    22      57.199  47.118  62.236  1.00  4.19
ATOM    323  HA  THR    22      58.120  47.672  62.063  1.00  4.19
ATOM    324  CB  THR    22      56.494  46.860  60.882  1.00  4.19
ATOM    325  HB  THR    22      56.386  47.806  60.359  1.00  4.19
ATOM    326  CG2 THR    22      57.246  45.889  59.971  1.00  4.19
ATOM    327 1HG2 THR    22      58.315  46.092  60.011  1.00  4.19
ATOM    328 2HG2 THR    22      57.075  44.859  60.281  1.00  4.19
ATOM    329 3HG2 THR    22      56.900  46.007  58.944  1.00  4.19
ATOM    330  OG1 THR    22      55.203  46.311  61.050  1.00  4.19
ATOM    331  HG1 THR    22      55.002  45.829  60.240  1.00  4.19
ATOM    332  C   THR    22      56.244  47.949  63.089  1.00  4.19
ATOM    333  O   THR    22      55.725  47.463  64.098  1.00  4.19
ATOM    334  N   THR    23      55.879  49.148  62.615  1.00  4.75
ATOM    335  H   THR    23      56.485  49.597  61.941  1.00  4.75
ATOM    336  CA  THR    23      54.436  49.474  62.580  1.00  4.75
ATOM    337  HA  THR    23      53.896  48.526  62.516  1.00  4.75
ATOM    338  CB  THR    23      53.921  50.152  63.863  1.00  4.75
ATOM    339  HB  THR    23      54.624  50.912  64.178  1.00  4.75
ATOM    340  CG2 THR    23      52.533  50.787  63.766  1.00  4.75
ATOM    341 1HG2 THR    23      52.218  51.124  64.755  1.00  4.75
ATOM    342 2HG2 THR    23      52.567  51.649  63.106  1.00  4.75
ATOM    343 3HG2 THR    23      51.811  50.063  63.389  1.00  4.75
ATOM    344  OG1 THR    23      53.757  49.179  64.857  1.00  4.75
ATOM    345  HG1 THR    23      54.613  48.737  64.956  1.00  4.75
ATOM    346  C   THR    23      54.062  50.280  61.363  1.00  4.75
ATOM    347  O   THR    23      54.574  51.380  61.174  1.00  4.75
ATOM    348  N   TYR    24      53.147  49.668  60.608  1.00  5.99
ATOM    349  H   TYR    24      52.883  48.742  60.904  1.00  5.99
ATOM    350  CA  TYR    24      52.402  50.178  59.459  1.00  5.99
ATOM    351  HA  TYR    24      53.112  50.418  58.675  1.00  5.99
ATOM    352  CB  TYR    24      51.506  49.019  58.977  1.00  5.99
ATOM    353  HB1 TYR    24      50.570  49.032  59.538  1.00  5.99
ATOM    354  HB2 TYR    24      51.998  48.069  59.196  1.00  5.99
ATOM    355  CG  TYR    24      51.214  48.991  57.493  1.00  5.99
ATOM    356  CD1 TYR    24      49.902  48.782  57.020  1.00  5.99
ATOM    357  HD1 TYR    24      49.088  48.645  57.715  1.00  5.99
ATOM    358  CE1 TYR    24      49.650  48.753  55.632  1.00  5.99
ATOM    359  HE1 TYR    24      48.650  48.620  55.250  1.00  5.99
ATOM    360  CZ  TYR    24      50.709  48.947  54.719  1.00  5.99
ATOM    361  OH  TYR    24      50.479  49.067  53.387  1.00  5.99
ATOM    362  HH  TYR    24      51.278  49.440  52.971  1.00  5.99
ATOM    363  CE2 TYR    24      52.025  49.057  55.201  1.00  5.99
ATOM    364  HE2 TYR    24      52.845  49.150  54.505  1.00  5.99
ATOM    365  CD2 TYR    24      52.278  49.091  56.578  1.00  5.99
ATOM    366  HD2 TYR    24      53.300  49.217  56.907  1.00  5.99
ATOM    367  C   TYR    24      51.575  51.435  59.808  1.00  5.99
ATOM    368  O   TYR    24      51.049  51.570  60.916  1.00  5.99
ATOM    369  N   SER    25      51.327  52.291  58.820  1.00  7.73
ATOM    370  H   SER    25      51.864  52.183  57.965  1.00  7.73
ATOM    371  CA  SER    25      50.037  52.976  58.677  1.00  7.73
ATOM    372  HA  SER    25      49.323  52.569  59.394  1.00  7.73
ATOM    373  CB  SER    25      50.081  54.483  58.884  1.00  7.73
ATOM    374  HB1 SER    25      50.743  54.945  58.159  1.00  7.73
ATOM    375  HB2 SER    25      50.412  54.683  59.899  1.00  7.73
ATOM    376  OG  SER    25      48.792  55.026  58.712  1.00  7.73
ATOM    377  HG  SER    25      48.834  55.596  57.918  1.00  7.73
ATOM    378  C   SER    25      49.549  52.667  57.276  1.00  7.73
ATOM    379  O   SER    25      50.224  52.967  56.300  1.00  7.73
ATOM    380  N   SER    26      48.383  52.039  57.188  1.00  8.82
ATOM    381  H   SER    26      47.903  51.808  58.042  1.00  8.82
ATOM    382  CA  SER    26      47.800  51.604  55.921  1.00  8.82
ATOM    383  HA  SER    26      48.567  51.090  55.342  1.00  8.82
ATOM    384  CB  SER    26      46.668  50.623  56.250  1.00  8.82
ATOM    385  HB1 SER    26      45.835  51.171  56.693  1.00  8.82
ATOM    386  HB2 SER    26      47.022  49.882  56.967  1.00  8.82
ATOM    387  OG  SER    26      46.224  49.945  55.102  1.00  8.82
ATOM    388  HG  SER    26      46.187  50.593  54.380  1.00  8.82
ATOM    389  C   SER    26      47.250  52.748  55.038  1.00  8.82
ATOM    390  O   SER    26      46.585  52.494  54.030  1.00  8.82
ATOM    391  N   LEU    27      47.501  53.997  55.417  1.00 11.11
ATOM    392  H   LEU    27      48.101  54.122  56.221  1.00 11.11
ATOM    393  CA  LEU    27      47.373  55.173  54.578  1.00 11.11
ATOM    394  HA  LEU    27      47.478  54.848  53.546  1.00 11.11
ATOM    395  CB  LEU    27      46.007  55.836  54.764  1.00 11.11
ATOM    396  HB1 LEU    27      45.883  56.141  55.804  1.00 11.11
ATOM    397  HB2 LEU    27      45.254  55.081  54.549  1.00 11.11
ATOM    398  CG  LEU    27      45.696  57.046  53.855  1.00 11.11
ATOM    399  HG  LEU    27      44.630  57.210  53.965  1.00 11.11
ATOM    400  CD1 LEU    27      46.379  58.355  54.263  1.00 11.11
ATOM    401 1HD1 LEU    27      47.231  58.599  53.636  1.00 11.11
ATOM    402 2HD1 LEU    27      45.674  59.182  54.187  1.00 11.11
ATOM    403 3HD1 LEU    27      46.691  58.319  55.308  1.00 11.11
ATOM    404  CD2 LEU    27      45.992  56.758  52.375  1.00 11.11
ATOM    405 1HD2 LEU    27      45.635  57.582  51.761  1.00 11.11
ATOM    406 2HD2 LEU    27      47.059  56.649  52.199  1.00 11.11
ATOM    407 3HD2 LEU    27      45.492  55.836  52.076  1.00 11.11
ATOM    408  C   LEU    27      48.565  56.107  54.932  1.00 11.11
ATOM    409  O   LEU    27      49.000  56.097  56.082  1.00 11.11
ATOM    410  N   LEU    28      49.068  56.885  53.945  1.00 11.22
ATOM    411  H   LEU    28      48.382  57.187  53.278  1.00 11.22
ATOM    412  CA  LEU    28      50.432  56.795  53.367  1.00 11.22
ATOM    413  HA  LEU    28      50.292  56.218  52.458  1.00 11.22
ATOM    414  CB  LEU    28      50.963  58.117  52.844  1.00 11.22
ATOM    415  HB1 LEU    28      50.865  58.877  53.602  1.00 11.22
ATOM    416  HB2 LEU    28      50.309  58.403  52.026  1.00 11.22
ATOM    417  CG  LEU    28      52.416  58.115  52.332  1.00 11.22
ATOM    418  HG  LEU    28      52.467  58.984  51.707  1.00 11.22
ATOM    419  CD1 LEU    28      53.445  58.349  53.430  1.00 11.22
ATOM    420 1HD1 LEU    28      54.428  58.454  52.978  1.00 11.22
ATOM    421 2HD1 LEU    28      53.206  59.244  53.996  1.00 11.22
ATOM    422 3HD1 LEU    28      53.485  57.517  54.121  1.00 11.22
ATOM    423  CD2 LEU    28      52.844  56.991  51.384  1.00 11.22
ATOM    424 1HD2 LEU    28      53.616  57.373  50.716  1.00 11.22
ATOM    425 2HD2 LEU    28      53.310  56.180  51.938  1.00 11.22
ATOM    426 3HD2 LEU    28      52.004  56.632  50.794  1.00 11.22
ATOM    427  C   LEU    28      51.397  55.962  54.197  1.00 11.22
ATOM    428  O   LEU    28      51.682  56.259  55.355  1.00 11.22
ATOM    429  N   ASP    29      51.871  54.919  53.519  1.00 10.15
ATOM    430  H   ASP    29      51.563  54.795  52.575  1.00 10.15
ATOM    431  CA  ASP    29      52.764  53.901  54.016  1.00 10.15
ATOM    432  HA  ASP    29      52.134  53.252  54.627  1.00 10.15
ATOM    433  CB  ASP    29      53.319  53.042  52.881  1.00 10.15
ATOM    434  HB1 ASP    29      54.315  53.383  52.591  1.00 10.15
ATOM    435  HB2 ASP    29      52.663  53.108  52.009  1.00 10.15
ATOM    436  CG  ASP    29      53.366  51.598  53.367  1.00 10.15
ATOM    437  OD1 ASP    29      53.957  51.364  54.449  1.00 10.15
ATOM    438  OD2 ASP    29      52.702  50.763  52.712  1.00 10.15
ATOM    439  C   ASP    29      53.862  54.423  54.938  1.00 10.15
ATOM    440  O   ASP    29      54.503  55.442  54.683  1.00 10.15
ATOM    441  N   ARG    30      54.002  53.746  56.070  1.00  8.15
ATOM    442  H   ARG    30      53.618  52.806  56.080  1.00  8.15
ATOM    443  CA  ARG    30      54.622  54.302  57.264  1.00  8.15
ATOM    444  HA  ARG    30      55.476  54.886  56.924  1.00  8.15
ATOM    445  CB  ARG    30      53.623  55.272  57.932  1.00  8.15
ATOM    446  HB1 ARG    30      52.639  55.112  57.505  1.00  8.15
ATOM    447  HB2 ARG    30      53.904  56.288  57.657  1.00  8.15
ATOM    448  CG  ARG    30      53.506  55.167  59.457  1.00  8.15
ATOM    449  HG1 ARG    30      54.493  55.133  59.912  1.00  8.15
ATOM    450  HG2 ARG    30      53.009  54.230  59.689  1.00  8.15
ATOM    451  CD  ARG    30      52.724  56.338  60.075  1.00  8.15
ATOM    452  HD1 ARG    30      51.674  56.300  59.798  1.00  8.15
ATOM    453  HD2 ARG    30      53.103  57.272  59.671  1.00  8.15
ATOM    454  NE  ARG    30      52.874  56.368  61.542  1.00  8.15
ATOM    455  HE  ARG    30      53.279  57.202  61.927  1.00  8.15
ATOM    456  CZ  ARG    30      52.645  55.375  62.384  1.00  8.15
ATOM    457  NH1 ARG    30      52.030  54.273  62.051  1.00  8.15
ATOM    458 1HH1 ARG    30      51.684  54.154  61.114  1.00  8.15
ATOM    459 2HH1 ARG    30      51.926  53.509  62.691  1.00  8.15
ATOM    460  NH2 ARG    30      53.043  55.458  63.619  1.00  8.15
ATOM    461 1HH2 ARG    30      53.554  56.268  63.937  1.00  8.15
ATOM    462 2HH2 ARG    30      52.827  54.724  64.265  1.00  8.15
ATOM    463  C   ARG    30      55.152  53.192  58.134  1.00  8.15
ATOM    464  O   ARG    30      54.381  52.315  58.497  1.00  8.15
ATOM    465  N   LEU    31      56.441  53.251  58.501  1.00  6.36
ATOM    466  H   LEU    31      57.012  53.958  58.068  1.00  6.36
ATOM    467  CA  LEU    31      57.082  52.065  59.102  1.00  6.36
ATOM    468  HA  LEU    31      56.318  51.418  59.522  1.00  6.36
ATOM    469  CB  LEU    31      57.748  51.296  57.935  1.00  6.36
ATOM    470  HB1 LEU    31      58.786  51.610  57.849  1.00  6.36
ATOM    471  HB2 LEU    31      57.237  51.570  57.010  1.00  6.36
ATOM    472  CG  LEU    31      57.718  49.765  57.951  1.00  6.36
ATOM    473  HG  LEU    31      58.237  49.417  57.059  1.00  6.36
ATOM    474  CD1 LEU    31      58.453  49.217  59.164  1.00  6.36
ATOM    475 1HD1 LEU    31      58.625  48.153  59.022  1.00  6.36
ATOM    476 2HD1 LEU    31      59.419  49.711  59.272  1.00  6.36
ATOM    477 3HD1 LEU    31      57.858  49.385  60.053  1.00  6.36
ATOM    478  CD2 LEU    31      56.291  49.215  57.905  1.00  6.36
ATOM    479 1HD2 LEU    31      56.320  48.131  57.799  1.00  6.36
ATOM    480 2HD2 LEU    31      55.730  49.480  58.797  1.00  6.36
ATOM    481 3HD2 LEU    31      55.780  49.625  57.031  1.00  6.36
ATOM    482  C   LEU    31      58.023  52.440  60.230  1.00  6.36
ATOM    483  O   LEU    31      59.182  52.834  60.036  1.00  6.36
ATOM    484  N   PHE    32      57.461  52.351  61.423  1.00  5.54
ATOM    485  H   PHE    32      56.487  52.073  61.475  1.00  5.54
ATOM    486  CA  PHE    32      58.244  52.395  62.655  1.00  5.54
ATOM    487  HA  PHE    32      58.852  53.272  62.527  1.00  5.54
ATOM    488  CB  PHE    32      57.209  52.571  63.792  1.00  5.54
ATOM    489  HB1 PHE    32      56.220  52.618  63.331  1.00  5.54
ATOM    490  HB2 PHE    32      57.304  53.573  64.203  1.00  5.54
ATOM    491  CG  PHE    32      57.024  51.614  64.953  1.00  5.54
ATOM    492  CD1 PHE    32      56.072  52.054  65.878  1.00  5.54
ATOM    493  HD1 PHE    32      55.677  53.059  65.830  1.00  5.54
ATOM    494  CE1 PHE    32      55.530  51.165  66.801  1.00  5.54
ATOM    495  HE1 PHE    32      54.729  51.527  67.414  1.00  5.54
ATOM    496  CZ  PHE    32      55.977  49.838  66.874  1.00  5.54
ATOM    497  HZ  PHE    32      55.525  49.127  67.538  1.00  5.54
ATOM    498  CE2 PHE    32      56.979  49.407  66.009  1.00  5.54
ATOM    499  HE2 PHE    32      57.284  48.371  66.012  1.00  5.54
ATOM    500  CD2 PHE    32      57.510  50.289  65.061  1.00  5.54
ATOM    501  HD2 PHE    32      58.233  49.865  64.406  1.00  5.54
ATOM    502  C   PHE    32      59.133  51.190  62.673  1.00  5.54
ATOM    503  O   PHE    32      58.746  50.131  62.164  1.00  5.54
ATOM    504  N   ILE    33      60.298  51.357  63.283  1.00  4.46
ATOM    505  H   ILE    33      60.507  52.234  63.731  1.00  4.46
ATOM    506  CA  ILE    33      61.234  50.241  63.367  1.00  4.46
ATOM    507  HA  ILE    33      60.671  49.376  63.036  1.00  4.46
ATOM    508  CB  ILE    33      62.346  50.322  62.306  1.00  4.46
ATOM    509  HB  ILE    33      61.878  50.670  61.383  1.00  4.46
ATOM    510  CG2 ILE    33      63.430  51.340  62.651  1.00  4.46
ATOM    511 1HG2 ILE    33      64.009  50.982  63.494  1.00  4.46
ATOM    512 2HG2 ILE    33      64.090  51.481  61.798  1.00  4.46
ATOM    513 3HG2 ILE    33      62.982  52.290  62.921  1.00  4.46
ATOM    514  CG1 ILE    33      62.968  48.945  61.980  1.00  4.46
ATOM    515 1HG1 ILE    33      63.457  48.552  62.866  1.00  4.46
ATOM    516 2HG1 ILE    33      63.725  49.085  61.207  1.00  4.46
ATOM    517  CD1 ILE    33      61.959  47.899  61.470  1.00  4.46
ATOM    518  HD1 ILE    33      61.306  47.564  62.276  1.00  4.46
ATOM    519  HD2 ILE    33      61.361  48.317  60.660  1.00  4.46
ATOM    520  HD3 ILE    33      62.482  47.021  61.104  1.00  4.46
ATOM    521  C   ILE    33      61.556  49.867  64.796  1.00  4.46
ATOM    522  O   ILE    33      62.377  50.474  65.474  1.00  4.46
ATOM    523  N   ASN    34      60.815  48.848  65.246  1.00  4.62
ATOM    524  H   ASN    34      60.189  48.364  64.613  1.00  4.62
ATOM    525  CA  ASN    34      61.043  48.205  66.517  1.00  4.62
ATOM    526  HA  ASN    34      61.391  48.961  67.220  1.00  4.62
ATOM    527  CB  ASN    34      59.719  47.710  67.082  1.00  4.62
ATOM    528  HB1 ASN    34      59.199  47.127  66.341  1.00  4.62
ATOM    529  HB2 ASN    34      59.117  48.579  67.334  1.00  4.62
ATOM    530  CG  ASN    34      59.821  46.881  68.330  1.00  4.62
ATOM    531  OD1 ASN    34      60.718  46.983  69.152  1.00  4.62
ATOM    532  ND2 ASN    34      58.808  46.081  68.533  1.00  4.62
ATOM    533 1HD2 ASN    34      58.078  46.002  67.855  1.00  4.62
ATOM    534 2HD2 ASN    34      58.808  45.529  69.381  1.00  4.62
ATOM    535  C   ASN    34      62.215  47.244  66.398  1.00  4.62
ATOM    536  O   ASN    34      62.049  46.030  66.432  1.00  4.62
ATOM    537  N   MET    35      63.369  47.858  66.095  1.00  4.80
ATOM    538  H   MET    35      63.362  48.871  66.140  1.00  4.80
ATOM    539  CA  MET    35      64.428  47.255  65.311  1.00  4.80
ATOM    540  HA  MET    35      63.987  46.953  64.362  1.00  4.80
ATOM    541  CB  MET    35      65.544  48.273  65.011  1.00  4.80
ATOM    542  HB1 MET    35      65.938  48.690  65.925  1.00  4.80
ATOM    543  HB2 MET    35      65.068  49.033  64.410  1.00  4.80
ATOM    544  CG  MET    35      66.729  47.745  64.193  1.00  4.80
ATOM    545  HG1 MET    35      66.411  47.778  63.155  1.00  4.80
ATOM    546  HG2 MET    35      66.844  46.733  64.525  1.00  4.80
ATOM    547  SD  MET    35      68.418  48.393  64.258  1.00  4.80
ATOM    548  CE  MET    35      68.844  48.425  62.494  1.00  4.80
ATOM    549  HE1 MET    35      68.063  48.939  61.933  1.00  4.80
ATOM    550  HE2 MET    35      69.788  48.954  62.358  1.00  4.80
ATOM    551  HE3 MET    35      68.943  47.411  62.116  1.00  4.80
ATOM    552  C   MET    35      64.919  45.980  65.963  1.00  4.80
ATOM    553  O   MET    35      64.613  44.910  65.462  1.00  4.80
ATOM    554  N   GLY    36      65.680  46.076  67.045  1.00  5.52
ATOM    555  H   GLY    36      65.819  46.983  67.476  1.00  5.52
ATOM    556  CA  GLY    36      66.453  44.913  67.457  1.00  5.52
ATOM    557  HA1 GLY    36      67.424  44.945  66.969  1.00  5.52
ATOM    558  HA2 GLY    36      65.955  43.986  67.171  1.00  5.52
ATOM    559  C   GLY    36      66.702  44.851  68.940  1.00  5.52
ATOM    560  O   GLY    36      66.164  43.992  69.627  1.00  5.52
ATOM    561  N   VAL    37      67.471  45.829  69.406  1.00  3.62
ATOM    562  H   VAL    37      67.863  46.452  68.715  1.00  3.62
ATOM    563  CA  VAL    37      67.429  46.312  70.789  1.00  3.62
ATOM    564  HA  VAL    37      66.480  46.016  71.241  1.00  3.62
ATOM    565  CB  VAL    37      68.576  45.761  71.664  1.00  3.62
ATOM    566  HB  VAL    37      69.529  46.143  71.296  1.00  3.62
ATOM    567  CG1 VAL    37      68.389  46.207  73.118  1.00  3.62
ATOM    568 1HG1 VAL    37      69.162  45.760  73.746  1.00  3.62
ATOM    569 2HG1 VAL    37      68.472  47.286  73.204  1.00  3.62
ATOM    570 3HG1 VAL    37      67.414  45.886  73.484  1.00  3.62
ATOM    571  CG2 VAL    37      68.635  44.230  71.660  1.00  3.62
ATOM    572 1HG2 VAL    37      69.423  43.886  72.329  1.00  3.62
ATOM    573 2HG2 VAL    37      67.684  43.821  71.996  1.00  3.62
ATOM    574 3HG2 VAL    37      68.853  43.858  70.660  1.00  3.62
ATOM    575  C   VAL    37      67.456  47.827  70.693  1.00  3.62
ATOM    576  O   VAL    37      66.519  48.476  71.137  1.00  3.62
ATOM    577  N   TYR    38      68.436  48.364  69.958  1.00  4.47
ATOM    578  H   TYR    38      69.241  47.773  69.817  1.00  4.47
ATOM    579  CA  TYR    38      68.252  49.345  68.874  1.00  4.47
ATOM    580  HA  TYR    38      68.826  50.238  69.111  1.00  4.47
ATOM    581  CB  TYR    38      68.832  48.681  67.614  1.00  4.47
ATOM    582  HB1 TYR    38      68.898  49.408  66.814  1.00  4.47
ATOM    583  HB2 TYR    38      68.136  47.913  67.279  1.00  4.47
ATOM    584  CG  TYR    38      70.196  48.023  67.780  1.00  4.47
ATOM    585  CD1 TYR    38      70.478  46.855  67.052  1.00  4.47
ATOM    586  HD1 TYR    38      69.754  46.484  66.341  1.00  4.47
ATOM    587  CE1 TYR    38      71.697  46.177  67.247  1.00  4.47
ATOM    588  HE1 TYR    38      71.928  45.277  66.700  1.00  4.47
ATOM    589  CZ  TYR    38      72.639  46.663  68.175  1.00  4.47
ATOM    590  OH  TYR    38      73.800  45.987  68.362  1.00  4.47
ATOM    591  HH  TYR    38      74.372  46.390  69.017  1.00  4.47
ATOM    592  CE2 TYR    38      72.367  47.843  68.897  1.00  4.47
ATOM    593  HE2 TYR    38      73.093  48.219  69.602  1.00  4.47
ATOM    594  CD2 TYR    38      71.152  48.525  68.690  1.00  4.47
ATOM    595  HD2 TYR    38      70.949  49.429  69.245  1.00  4.47
ATOM    596  C   TYR    38      66.782  49.742  68.711  1.00  4.47
ATOM    597  O   TYR    38      65.994  48.932  68.225  1.00  4.47
ATOM    598  N   THR    39      66.387  50.909  69.242  1.00  5.38
ATOM    599  H   THR    39      67.071  51.498  69.694  1.00  5.38
ATOM    600  CA  THR    39      64.957  51.220  69.431  1.00  5.38
ATOM    601  HA  THR    39      64.410  50.290  69.277  1.00  5.38
ATOM    602  CB  THR    39      64.531  51.686  70.831  1.00  5.38
ATOM    603  HB  THR    39      64.604  52.767  70.917  1.00  5.38
ATOM    604  CG2 THR    39      63.101  51.279  71.166  1.00  5.38
ATOM    605 1HG2 THR    39      62.399  51.783  70.504  1.00  5.38
ATOM    606 2HG2 THR    39      62.965  50.202  71.069  1.00  5.38
ATOM    607 3HG2 THR    39      62.867  51.590  72.178  1.00  5.38
ATOM    608  OG1 THR    39      65.369  51.119  71.770  1.00  5.38
ATOM    609  HG1 THR    39      65.493  50.189  71.528  1.00  5.38
ATOM    610  C   THR    39      64.349  52.189  68.450  1.00  5.38
ATOM    611  O   THR    39      63.244  51.908  68.006  1.00  5.38
ATOM    612  N   PRO    40      65.029  53.290  68.097  1.00  6.20
ATOM    613  CD  PRO    40      66.011  53.975  68.918  1.00  6.20
ATOM    614  HD1 PRO    40      67.014  53.671  68.659  1.00  6.20
ATOM    615  HD2 PRO    40      65.861  53.812  69.977  1.00  6.20
ATOM    616  CG  PRO    40      65.833  55.466  68.615  1.00  6.20
ATOM    617  HG1 PRO    40      66.710  56.054  68.766  1.00  6.20
ATOM    618  HG2 PRO    40      65.017  55.852  69.213  1.00  6.20
ATOM    619  CB  PRO    40      65.494  55.490  67.161  1.00  6.20
ATOM    620  HB1 PRO    40      66.351  55.363  66.563  1.00  6.20
ATOM    621  HB2 PRO    40      64.943  56.395  66.885  1.00  6.20
ATOM    622  CA  PRO    40      64.622  54.248  67.067  1.00  6.20
ATOM    623  HA  PRO    40      63.828  54.624  67.727  1.00  6.20
ATOM    624  C   PRO    40      63.715  54.154  65.831  1.00  6.20
ATOM    625  O   PRO    40      63.848  54.922  64.881  1.00  6.20
ATOM    626  N   ILE    41      62.619  53.408  65.895  1.00  5.35
ATOM    627  H   ILE    41      62.666  52.601  66.501  1.00  5.35
ATOM    628  CA  ILE    41      61.251  53.918  65.722  1.00  5.35
ATOM    629  HA  ILE    41      60.680  53.043  66.003  1.00  5.35
ATOM    630  CB  ILE    41      60.859  54.965  66.824  1.00  5.35
ATOM    631  HB  ILE    41      61.186  54.576  67.789  1.00  5.35
ATOM    632  CG2 ILE    41      61.503  56.345  66.615  1.00  5.35
ATOM    633 1HG2 ILE    41      62.573  56.295  66.781  1.00  5.35
ATOM    634 2HG2 ILE    41      61.315  56.696  65.604  1.00  5.35
ATOM    635 3HG2 ILE    41      61.107  57.072  67.323  1.00  5.35
ATOM    636  CG1 ILE    41      59.330  55.205  66.925  1.00  5.35
ATOM    637 1HG1 ILE    41      58.790  54.284  66.728  1.00  5.35
ATOM    638 2HG1 ILE    41      59.018  55.912  66.162  1.00  5.35
ATOM    639  CD1 ILE    41      58.842  55.742  68.278  1.00  5.35
ATOM    640  HD1 ILE    41      57.754  55.687  68.310  1.00  5.35
ATOM    641  HD2 ILE    41      59.258  55.143  69.088  1.00  5.35
ATOM    642  HD3 ILE    41      59.133  56.785  68.379  1.00  5.35
ATOM    643  C   ILE    41      60.706  54.252  64.385  1.00  5.35
ATOM    644  O   ILE    41      59.547  54.225  64.300  1.00  5.35
ATOM    645  N   THR    42      61.511  54.415  63.340  1.00  5.23
ATOM    646  H   THR    42      62.513  54.370  63.508  1.00  5.23
ATOM    647  CA  THR    42      61.192  55.316  62.223  1.00  5.23
ATOM    648  HA  THR    42      61.403  56.254  62.713  1.00  5.23
ATOM    649  CB  THR    42      62.302  55.178  61.132  1.00  5.23
ATOM    650  HB  THR    42      62.233  56.021  60.448  1.00  5.23
ATOM    651  CG2 THR    42      63.735  55.201  61.666  1.00  5.23
ATOM    652 1HG2 THR    42      64.432  55.273  60.834  1.00  5.23
ATOM    653 2HG2 THR    42      63.874  56.074  62.306  1.00  5.23
ATOM    654 3HG2 THR    42      63.964  54.303  62.236  1.00  5.23
ATOM    655  OG1 THR    42      62.150  54.010  60.346  1.00  5.23
ATOM    656  HG1 THR    42      61.653  53.369  60.874  1.00  5.23
ATOM    657  C   THR    42      59.783  55.600  61.649  1.00  5.23
ATOM    658  O   THR    42      58.766  55.748  62.321  1.00  5.23
ATOM    659  N   LEU    43      59.766  55.830  60.349  1.00  4.43
ATOM    660  H   LEU    43      60.667  55.837  59.902  1.00  4.43
ATOM    661  CA  LEU    43      58.620  55.844  59.465  1.00  4.43
ATOM    662  HA  LEU    43      57.992  54.985  59.675  1.00  4.43
ATOM    663  CB  LEU    43      57.768  57.106  59.673  1.00  4.43
ATOM    664  HB1 LEU    43      58.397  57.964  59.486  1.00  4.43
ATOM    665  HB2 LEU    43      57.462  57.105  60.716  1.00  4.43
ATOM    666  CG  LEU    43      56.471  57.248  58.866  1.00  4.43
ATOM    667  HG  LEU    43      55.940  56.312  58.945  1.00  4.43
ATOM    668  CD1 LEU    43      55.602  58.368  59.444  1.00  4.43
ATOM    669 1HD1 LEU    43      54.674  58.448  58.877  1.00  4.43
ATOM    670 2HD1 LEU    43      55.375  58.170  60.490  1.00  4.43
ATOM    671 3HD1 LEU    43      56.120  59.320  59.350  1.00  4.43
ATOM    672  CD2 LEU    43      56.647  57.569  57.394  1.00  4.43
ATOM    673 1HD2 LEU    43      55.682  57.780  56.929  1.00  4.43
ATOM    674 2HD2 LEU    43      57.310  58.422  57.267  1.00  4.43
ATOM    675 3HD2 LEU    43      57.054  56.711  56.879  1.00  4.43
ATOM    676  C   LEU    43      59.201  55.729  58.076  1.00  4.43
ATOM    677  O   LEU    43      59.710  56.720  57.590  1.00  4.43
ATOM    678  N   PHE    44      59.234  54.550  57.460  1.00  4.73
ATOM    679  H   PHE    44      58.916  53.718  57.939  1.00  4.73
ATOM    680  CA  PHE    44      59.510  54.502  56.021  1.00  4.73
ATOM    681  HA  PHE    44      60.443  55.009  55.800  1.00  4.73
ATOM    682  CB  PHE    44      59.641  53.064  55.514  1.00  4.73
ATOM    683  HB1 PHE    44      58.776  52.505  55.841  1.00  4.73
ATOM    684  HB2 PHE    44      60.530  52.629  55.962  1.00  4.73
ATOM    685  CG  PHE    44      59.693  52.902  54.006  1.00  4.73
ATOM    686  CD1 PHE    44      60.920  52.913  53.318  1.00  4.73
ATOM    687  HD1 PHE    44      61.844  53.027  53.857  1.00  4.73
ATOM    688  CE1 PHE    44      60.947  52.723  51.923  1.00  4.73
ATOM    689  HE1 PHE    44      61.883  52.661  51.389  1.00  4.73
ATOM    690  CZ  PHE    44      59.752  52.520  51.216  1.00  4.73
ATOM    691  HZ  PHE    44      59.780  52.301  50.158  1.00  4.73
ATOM    692  CE2 PHE    44      58.528  52.497  51.901  1.00  4.73
ATOM    693  HE2 PHE    44      57.612  52.283  51.369  1.00  4.73
ATOM    694  CD2 PHE    44      58.498  52.685  53.291  1.00  4.73
ATOM    695  HD2 PHE    44      57.547  52.639  53.808  1.00  4.73
ATOM    696  C   PHE    44      58.446  55.257  55.255  1.00  4.73
ATOM    697  O   PHE    44      57.309  54.808  55.233  1.00  4.73
ATOM    698  N   SER    45      58.837  56.386  54.671  1.00  4.93
ATOM    699  H   SER    45      59.788  56.708  54.803  1.00  4.93
ATOM    700  CA  SER    45      58.044  57.094  53.687  1.00  4.93
ATOM    701  HA  SER    45      57.115  56.553  53.493  1.00  4.93
ATOM    702  CB  SER    45      57.686  58.507  54.168  1.00  4.93
ATOM    703  HB1 SER    45      58.592  59.100  54.309  1.00  4.93
ATOM    704  HB2 SER    45      57.141  58.448  55.101  1.00  4.93
ATOM    705  OG  SER    45      56.848  59.118  53.212  1.00  4.93
ATOM    706  HG  SER    45      56.561  60.002  53.488  1.00  4.93
ATOM    707  C   SER    45      58.843  57.187  52.393  1.00  4.93
ATOM    708  O   SER    45      60.079  57.238  52.389  1.00  4.93
ATOM    709  N   HIS    46      58.128  57.276  51.284  1.00  6.11
ATOM    710  H   HIS    46      57.120  57.256  51.384  1.00  6.11
ATOM    711  CA  HIS    46      58.674  57.800  50.045  1.00  6.11
ATOM    712  HA  HIS    46      59.629  57.329  49.811  1.00  6.11
ATOM    713  CB  HIS    46      57.650  57.536  48.917  1.00  6.11
ATOM    714  HB1 HIS    46      58.135  57.594  47.948  1.00  6.11
ATOM    715  HB2 HIS    46      56.904  58.331  48.934  1.00  6.11
ATOM    716  CG  HIS    46      56.882  56.242  49.015  1.00  6.11
ATOM    717  ND1 HIS    46      55.498  56.168  49.169  1.00  6.11
ATOM    718  CE1 HIS    46      55.221  54.870  49.369  1.00  6.11
ATOM    719  HE1 HIS    46      54.234  54.474  49.568  1.00  6.11
ATOM    720  NE2 HIS    46      56.346  54.136  49.324  1.00  6.11
ATOM    721  HE2 HIS    46      56.400  53.138  49.493  1.00  6.11
ATOM    722  CD2 HIS    46      57.409  54.985  49.104  1.00  6.11
ATOM    723  HD2 HIS    46      58.459  54.728  49.090  1.00  6.11
ATOM    724  C   HIS    46      58.848  59.325  50.165  1.00  6.11
ATOM    725  O   HIS    46      58.026  60.002  50.777  1.00  6.11
ATOM    726  N   THR    47      59.788  59.915  49.441  1.00  7.31
ATOM    727  H   THR    47      60.514  59.340  49.023  1.00  7.31
ATOM    728  CA  THR    47      59.707  61.311  48.964  1.00  7.31
ATOM    729  HA  THR    47      58.667  61.622  48.970  1.00  7.31
ATOM    730  CB  THR    47      60.490  62.307  49.837  1.00  7.31
ATOM    731  HB  THR    47      60.545  63.264  49.322  1.00  7.31
ATOM    732  CG2 THR    47      59.822  62.584  51.184  1.00  7.31
ATOM    733 1HG2 THR    47      60.403  63.322  51.736  1.00  7.31
ATOM    734 2HG2 THR    47      58.823  62.981  51.022  1.00  7.31
ATOM    735 3HG2 THR    47      59.738  61.673  51.770  1.00  7.31
ATOM    736  OG1 THR    47      61.805  61.864  50.024  1.00  7.31
ATOM    737  HG1 THR    47      62.027  61.988  50.956  1.00  7.31
ATOM    738  C   THR    47      60.184  61.406  47.517  1.00  7.31
ATOM    739  O   THR    47      60.758  60.438  47.034  1.00  7.31
ATOM    740  N   PRO    48      59.949  62.496  46.765  1.00  8.53
ATOM    741  CD  PRO    48      59.171  63.679  47.102  1.00  8.53
ATOM    742  HD1 PRO    48      59.818  64.436  47.549  1.00  8.53
ATOM    743  HD2 PRO    48      58.367  63.432  47.789  1.00  8.53
ATOM    744  CG  PRO    48      58.609  64.212  45.775  1.00  8.53
ATOM    745  HG1 PRO    48      59.088  65.154  45.514  1.00  8.53
ATOM    746  HG2 PRO    48      57.535  64.335  45.812  1.00  8.53
ATOM    747  CB  PRO    48      58.962  63.153  44.735  1.00  8.53
ATOM    748  HB1 PRO    48      59.158  63.591  43.755  1.00  8.53
ATOM    749  HB2 PRO    48      58.151  62.425  44.669  1.00  8.53
ATOM    750  CA  PRO    48      60.195  62.483  45.333  1.00  8.53
ATOM    751  HA  PRO    48      60.209  61.467  44.944  1.00  8.53
ATOM    752  C   PRO    48      61.487  63.235  44.944  1.00  8.53
ATOM    753  O   PRO    48      61.599  64.441  45.168  1.00  8.53
ATOM    754  N   PRO    49      62.491  62.549  44.377  1.00  9.78
ATOM    755  CD  PRO    49      62.568  61.121  44.213  1.00  9.78
ATOM    756  HD1 PRO    49      61.797  60.792  43.528  1.00  9.78
ATOM    757  HD2 PRO    49      62.442  60.686  45.193  1.00  9.78
ATOM    758  CG  PRO    49      63.952  60.790  43.656  1.00  9.78
ATOM    759  HG1 PRO    49      63.902  60.694  42.571  1.00  9.78
ATOM    760  HG2 PRO    49      64.364  59.884  44.095  1.00  9.78
ATOM    761  CB  PRO    49      64.755  62.031  44.032  1.00  9.78
ATOM    762  HB1 PRO    49      65.614  62.173  43.382  1.00  9.78
ATOM    763  HB2 PRO    49      65.072  61.971  45.073  1.00  9.78
ATOM    764  CA  PRO    49      63.715  63.140  43.890  1.00  9.78
ATOM    765  HA  PRO    49      63.996  63.991  44.507  1.00  9.78
ATOM    766  C   PRO    49      63.554  63.555  42.405  1.00  9.78
ATOM    767  O   PRO    49      62.805  62.920  41.650  1.00  9.78
ATOM    768  N   PRO    50      64.290  64.578  41.930  1.00 10.74
ATOM    769  CD  PRO    50      65.125  65.478  42.688  1.00 10.74
ATOM    770  HD1 PRO    50      66.056  64.975  42.947  1.00 10.74
ATOM    771  HD2 PRO    50      64.610  65.816  43.589  1.00 10.74
ATOM    772  CG  PRO    50      65.399  66.681  41.769  1.00 10.74
ATOM    773  HG1 PRO    50      66.376  67.135  41.929  1.00 10.74
ATOM    774  HG2 PRO    50      64.608  67.423  41.889  1.00 10.74
ATOM    775  CB  PRO    50      65.332  66.088  40.381  1.00 10.74
ATOM    776  HB1 PRO    50      66.276  65.595  40.139  1.00 10.74
ATOM    777  HB2 PRO    50      65.077  66.835  39.629  1.00 10.74
ATOM    778  CA  PRO    50      64.225  65.061  40.559  1.00 10.74
ATOM    779  HA  PRO    50      63.269  65.573  40.447  1.00 10.74
ATOM    780  C   PRO    50      64.310  64.037  39.433  1.00 10.74
ATOM    781  O   PRO    50      63.748  64.234  38.358  1.00 10.74
ATOM    782  N   GLU    51      64.981  62.932  39.722  1.00 11.51
ATOM    783  H   GLU    51      65.453  62.917  40.620  1.00 11.51
ATOM    784  CA  GLU    51      65.133  61.738  38.905  1.00 11.51
ATOM    785  HA  GLU    51      65.614  62.019  37.966  1.00 11.51
ATOM    786  CB  GLU    51      66.085  60.794  39.672  1.00 11.51
ATOM    787  HB1 GLU    51      66.122  59.834  39.157  1.00 11.51
ATOM    788  HB2 GLU    51      65.683  60.614  40.671  1.00 11.51
ATOM    789  CG  GLU    51      67.541  61.302  39.793  1.00 11.51
ATOM    790  HG1 GLU    51      67.962  61.361  38.786  1.00 11.51
ATOM    791  HG2 GLU    51      68.118  60.553  40.340  1.00 11.51
ATOM    792  CD  GLU    51      67.713  62.663  40.496  1.00 11.51
ATOM    793  OE1 GLU    51      67.249  62.853  41.646  1.00 11.51
ATOM    794  OE2 GLU    51      68.281  63.601  39.896  1.00 11.51
ATOM    795  C   GLU    51      63.809  61.057  38.515  1.00 11.51
ATOM    796  O   GLU    51      63.850  60.004  37.884  1.00 11.51
ATOM    797  N   GLY    52      62.651  61.627  38.886  1.00 10.57
ATOM    798  H   GLY    52      62.695  62.479  39.429  1.00 10.57
ATOM    799  CA  GLY    52      61.332  61.090  38.538  1.00 10.57
ATOM    800  HA1 GLY    52      61.233  61.035  37.454  1.00 10.57
ATOM    801  HA2 GLY    52      60.560  61.744  38.940  1.00 10.57
ATOM    802  C   GLY    52      61.127  59.694  39.116  1.00 10.57
ATOM    803  O   GLY    52      60.513  58.814  38.512  1.00 10.57
ATOM    804  N   ALA    53      61.702  59.519  40.298  1.00  9.41
ATOM    805  H   ALA    53      62.125  60.334  40.715  1.00  9.41
ATOM    806  CA  ALA    53      61.737  58.290  41.047  1.00  9.41
ATOM    807  HA  ALA    53      61.115  57.541  40.555  1.00  9.41
ATOM    808  CB  ALA    53      63.189  57.776  41.039  1.00  9.41
ATOM    809  HB1 ALA    53      63.244  56.790  41.500  1.00  9.41
ATOM    810  HB2 ALA    53      63.537  57.692  40.008  1.00  9.41
ATOM    811  HB3 ALA    53      63.843  58.467  41.573  1.00  9.41
ATOM    812  C   ALA    53      61.117  58.554  42.416  1.00  9.41
ATOM    813  O   ALA    53      60.189  59.351  42.553  1.00  9.41
ATOM    814  N   VAL    54      61.667  57.911  43.433  1.00  8.60
ATOM    815  H   VAL    54      62.447  57.301  43.230  1.00  8.60
ATOM    816  CA  VAL    54      61.388  58.115  44.847  1.00  8.60
ATOM    817  HA  VAL    54      60.993  59.109  45.035  1.00  8.60
ATOM    818  CB  VAL    54      60.366  57.049  45.313  1.00  8.60
ATOM    819  HB  VAL    54      60.546  56.121  44.767  1.00  8.60
ATOM    820  CG1 VAL    54      60.444  56.703  46.801  1.00  8.60
ATOM    821 1HG1 VAL    54      61.407  56.252  47.041  1.00  8.60
ATOM    822 2HG1 VAL    54      60.306  57.610  47.385  1.00  8.60
ATOM    823 3HG1 VAL    54      59.670  55.978  47.050  1.00  8.60
ATOM    824  CG2 VAL    54      58.932  57.508  45.019  1.00  8.60
ATOM    825 1HG2 VAL    54      58.220  56.751  45.348  1.00  8.60
ATOM    826 2HG2 VAL    54      58.725  58.447  45.532  1.00  8.60
ATOM    827 3HG2 VAL    54      58.797  57.655  43.947  1.00  8.60
ATOM    828  C   VAL    54      62.743  57.916  45.533  1.00  8.60
ATOM    829  O   VAL    54      63.493  56.999  45.202  1.00  8.60
ATOM    830  N   VAL    55      63.051  58.779  46.488  1.00  8.77
ATOM    831  H   VAL    55      62.327  59.460  46.706  1.00  8.77
ATOM    832  CA  VAL    55      64.082  58.654  47.506  1.00  8.77
ATOM    833  HA  VAL    55      64.817  57.905  47.207  1.00  8.77
ATOM    834  CB  VAL    55      64.786  60.019  47.715  1.00  8.77
ATOM    835  HB  VAL    55      64.129  60.813  47.356  1.00  8.77
ATOM    836  CG1 VAL    55      65.177  60.379  49.154  1.00  8.77
ATOM    837 1HG1 VAL    55      65.644  61.361  49.165  1.00  8.77
ATOM    838 2HG1 VAL    55      64.291  60.441  49.787  1.00  8.77
ATOM    839 3HG1 VAL    55      65.884  59.660  49.566  1.00  8.77
ATOM    840  CG2 VAL    55      66.065  60.031  46.870  1.00  8.77
ATOM    841 1HG2 VAL    55      66.498  61.032  46.878  1.00  8.77
ATOM    842 2HG2 VAL    55      66.793  59.330  47.278  1.00  8.77
ATOM    843 3HG2 VAL    55      65.844  59.751  45.841  1.00  8.77
ATOM    844  C   VAL    55      63.380  58.152  48.758  1.00  8.77
ATOM    845  O   VAL    55      62.166  58.283  48.917  1.00  8.77
ATOM    846  N   ARG    56      64.134  57.562  49.674  1.00  7.80
ATOM    847  H   ARG    56      65.133  57.520  49.531  1.00  7.80
ATOM    848  CA  ARG    56      63.573  57.132  50.945  1.00  7.80
ATOM    849  HA  ARG    56      62.488  57.026  50.848  1.00  7.80
ATOM    850  CB  ARG    56      64.125  55.730  51.280  1.00  7.80
ATOM    851  HB1 ARG    56      65.200  55.781  51.463  1.00  7.80
ATOM    852  HB2 ARG    56      63.967  55.097  50.405  1.00  7.80
ATOM    853  CG  ARG    56      63.418  55.050  52.467  1.00  7.80
ATOM    854  HG1 ARG    56      63.472  53.972  52.322  1.00  7.80
ATOM    855  HG2 ARG    56      62.368  55.349  52.481  1.00  7.80
ATOM    856  CD  ARG    56      64.079  55.358  53.814  1.00  7.80
ATOM    857  HD1 ARG    56      64.462  56.373  53.772  1.00  7.80
ATOM    858  HD2 ARG    56      64.933  54.694  53.952  1.00  7.80
ATOM    859  NE  ARG    56      63.139  55.291  54.953  1.00  7.80
ATOM    860  HE  ARG    56      62.447  56.035  54.965  1.00  7.80
ATOM    861  CZ  ARG    56      63.220  54.548  56.041  1.00  7.80
ATOM    862  NH1 ARG    56      64.015  53.517  56.106  1.00  7.80
ATOM    863 1HH1 ARG    56      64.626  53.335  55.327  1.00  7.80
ATOM    864 2HH1 ARG    56      64.045  52.951  56.931  1.00  7.80
ATOM    865  NH2 ARG    56      62.509  54.837  57.099  1.00  7.80
ATOM    866 1HH2 ARG    56      61.873  55.621  57.063  1.00  7.80
ATOM    867 2HH2 ARG    56      62.541  54.262  57.926  1.00  7.80
ATOM    868  C   ARG    56      63.830  58.157  52.033  1.00  7.80
ATOM    869  O   ARG    56      64.965  58.541  52.290  1.00  7.80
ATOM    870  N   CYS    57      62.754  58.483  52.722  1.00  7.29
ATOM    871  H   CYS    57      61.880  58.038  52.465  1.00  7.29
ATOM    872  CA  CYS    57      62.670  59.420  53.820  1.00  7.29
ATOM    873  HA  CYS    57      63.655  59.844  54.033  1.00  7.29
ATOM    874  CB  CYS    57      61.730  60.536  53.358  1.00  7.29
ATOM    875  HB1 CYS    57      60.967  60.739  54.104  1.00  7.29
ATOM    876  HB2 CYS    57      61.222  60.247  52.437  1.00  7.29
ATOM    877  SG  CYS    57      62.723  62.027  53.065  1.00  7.29
ATOM    878  HG  CYS    57      62.960  62.278  54.371  1.00  7.29
ATOM    879  C   CYS    57      62.217  58.639  55.068  1.00  7.29
ATOM    880  O   CYS    57      61.589  57.571  55.002  1.00  7.29
ATOM    881  N   PHE    58      62.666  59.099  56.224  1.00  6.89
ATOM    882  H   PHE    58      62.961  60.075  56.242  1.00  6.89
ATOM    883  CA  PHE    58      62.657  58.379  57.486  1.00  6.89
ATOM    884  HA  PHE    58      62.013  57.508  57.444  1.00  6.89
ATOM    885  CB  PHE    58      64.106  57.976  57.898  1.00  6.89
ATOM    886  HB1 PHE    58      64.036  57.482  58.869  1.00  6.89
ATOM    887  HB2 PHE    58      64.671  58.891  58.066  1.00  6.89
ATOM    888  CG  PHE    58      65.031  57.158  57.011  1.00  6.89
ATOM    889  CD1 PHE    58      65.535  57.691  55.807  1.00  6.89
ATOM    890  HD1 PHE    58      65.173  58.638  55.435  1.00  6.89
ATOM    891  CE1 PHE    58      66.549  57.024  55.097  1.00  6.89
ATOM    892  HE1 PHE    58      66.933  57.455  54.179  1.00  6.89
ATOM    893  CZ  PHE    58      67.053  55.803  55.573  1.00  6.89
ATOM    894  HZ  PHE    58      67.824  55.280  55.020  1.00  6.89
ATOM    895  CE2 PHE    58      66.558  55.266  56.773  1.00  6.89
ATOM    896  HE2 PHE    58      66.947  54.328  57.137  1.00  6.89
ATOM    897  CD2 PHE    58      65.576  55.957  57.506  1.00  6.89
ATOM    898  HD2 PHE    58      65.243  55.563  58.455  1.00  6.89
ATOM    899  C   PHE    58      62.166  59.330  58.573  1.00  6.89
ATOM    900  O   PHE    58      62.938  60.199  58.999  1.00  6.89
ATOM    901  N   VAL    59      60.952  59.135  59.104  1.00  6.58
ATOM    902  H   VAL    59      60.320  58.447  58.718  1.00  6.58
ATOM    903  CA  VAL    59      60.644  59.859  60.360  1.00  6.58
ATOM    904  HA  VAL    59      61.217  60.768  60.303  1.00  6.58
ATOM    905  CB  VAL    59      59.205  60.408  60.517  1.00  6.58
ATOM    906  HB  VAL    59      59.312  61.377  60.985  1.00  6.58
ATOM    907  CG1 VAL    59      58.516  60.758  59.196  1.00  6.58
ATOM    908 1HG1 VAL    59      59.149  61.446  58.643  1.00  6.58
ATOM    909 2HG1 VAL    59      58.369  59.884  58.574  1.00  6.58
ATOM    910 3HG1 VAL    59      57.562  61.248  59.388  1.00  6.58
ATOM    911  CG2 VAL    59      58.315  59.685  61.535  1.00  6.58
ATOM    912 1HG2 VAL    59      58.615  58.649  61.659  1.00  6.58
ATOM    913 2HG2 VAL    59      58.427  60.171  62.504  1.00  6.58
ATOM    914 3HG2 VAL    59      57.269  59.757  61.250  1.00  6.58
ATOM    915  C   VAL    59      61.192  59.203  61.592  1.00  6.58
ATOM    916  O   VAL    59      61.549  58.040  61.518  1.00  6.58
ATOM    917  N   VAL    60      61.171  59.908  62.718  1.00  6.57
ATOM    918  H   VAL    60      61.007  60.908  62.640  1.00  6.57
ATOM    919  CA  VAL    60      61.416  59.350  64.054  1.00  6.57
ATOM    920  HA  VAL    60      61.435  58.264  64.005  1.00  6.57
ATOM    921  CB  VAL    60      62.780  59.853  64.584  1.00  6.57
ATOM    922  HB  VAL    60      62.707  60.914  64.809  1.00  6.57
ATOM    923  CG1 VAL    60      63.212  59.138  65.867  1.00  6.57
ATOM    924 1HG1 VAL    60      64.089  59.632  66.283  1.00  6.57
ATOM    925 2HG1 VAL    60      62.410  59.188  66.601  1.00  6.57
ATOM    926 3HG1 VAL    60      63.456  58.099  65.647  1.00  6.57
ATOM    927  CG2 VAL    60      63.929  59.676  63.583  1.00  6.57
ATOM    928 1HG2 VAL    60      64.859  60.027  64.026  1.00  6.57
ATOM    929 2HG2 VAL    60      64.022  58.627  63.301  1.00  6.57
ATOM    930 3HG2 VAL    60      63.751  60.271  62.686  1.00  6.57
ATOM    931  C   VAL    60      60.257  59.822  64.931  1.00  6.57
ATOM    932  O   VAL    60      60.082  61.012  65.203  1.00  6.57
ATOM    933  N   PHE    61      59.362  58.898  65.264  1.00  6.62
ATOM    934  H   PHE    61      59.560  57.931  65.059  1.00  6.62
ATOM    935  CA  PHE    61      58.085  59.230  65.889  1.00  6.62
ATOM    936  HA  PHE    61      57.656  60.053  65.318  1.00  6.62
ATOM    937  CB  PHE    61      57.142  58.009  65.764  1.00  6.62
ATOM    938  HB1 PHE    61      57.054  57.528  66.739  1.00  6.62
ATOM    939  HB2 PHE    61      57.587  57.276  65.090  1.00  6.62
ATOM    940  CG  PHE    61      55.753  58.279  65.204  1.00  6.62
ATOM    941  CD1 PHE    61      55.597  58.971  63.986  1.00  6.62
ATOM    942  HD1 PHE    61      56.465  59.349  63.468  1.00  6.62
ATOM    943  CE1 PHE    61      54.318  59.178  63.437  1.00  6.62
ATOM    944  HE1 PHE    61      54.201  59.749  62.523  1.00  6.62
ATOM    945  CZ  PHE    61      53.186  58.667  64.090  1.00  6.62
ATOM    946  HZ  PHE    61      52.196  58.849  63.687  1.00  6.62
ATOM    947  CE2 PHE    61      53.338  57.954  65.295  1.00  6.62
ATOM    948  HE2 PHE    61      52.465  57.576  65.818  1.00  6.62
ATOM    949  CD2 PHE    61      54.614  57.764  65.852  1.00  6.62
ATOM    950  HD2 PHE    61      54.711  57.211  66.779  1.00  6.62
ATOM    951  C   PHE    61      58.222  59.737  67.332  1.00  6.62
ATOM    952  O   PHE    61      59.264  59.638  67.974  1.00  6.62
ATOM    953  N   SER    62      57.139  60.337  67.827  1.00  7.89
ATOM    954  H   SER    62      56.334  60.401  67.226  1.00  7.89
ATOM    955  CA  SER    62      57.140  61.158  69.049  1.00  7.89
ATOM    956  HA  SER    62      58.020  60.915  69.633  1.00  7.89
ATOM    957  CB  SER    62      57.240  62.630  68.650  1.00  7.89
ATOM    958  HB1 SER    62      57.205  63.262  69.539  1.00  7.89
ATOM    959  HB2 SER    62      56.404  62.892  68.001  1.00  7.89
ATOM    960  OG  SER    62      58.463  62.859  67.980  1.00  7.89
ATOM    961  HG  SER    62      58.714  62.087  67.453  1.00  7.89
ATOM    962  C   SER    62      55.900  60.950  69.932  1.00  7.89
ATOM    963  O   SER    62      55.705  61.671  70.906  1.00  7.89
ATOM    964  N   SER    63      55.064  59.963  69.585  1.00  8.46
ATOM    965  H   SER    63      55.325  59.475  68.744  1.00  8.46
ATOM    966  CA  SER    63      54.179  59.174  70.456  1.00  8.46
ATOM    967  HA  SER    63      54.623  58.180  70.383  1.00  8.46
ATOM    968  CB  SER    63      54.270  59.429  71.964  1.00  8.46
ATOM    969  HB1 SER    63      53.786  60.362  72.215  1.00  8.46
ATOM    970  HB2 SER    63      55.322  59.465  72.242  1.00  8.46
ATOM    971  OG  SER    63      53.653  58.396  72.701  1.00  8.46
ATOM    972  HG  SER    63      54.374  57.751  72.862  1.00  8.46
ATOM    973  C   SER    63      52.768  58.907  69.930  1.00  8.46
ATOM    974  O   SER    63      52.638  58.256  68.898  1.00  8.46
ATOM    975  N   GLN    64      51.734  59.350  70.653  1.00  8.60
ATOM    976  H   GLN    64      51.964  59.869  71.482  1.00  8.60
ATOM    977  CA  GLN    64      50.370  58.822  70.569  1.00  8.60
ATOM    978  HA  GLN    64      50.355  58.015  69.834  1.00  8.60
ATOM    979  CB  GLN    64      49.985  58.181  71.916  1.00  8.60
ATOM    980  HB1 GLN    64      50.687  57.366  72.097  1.00  8.60
ATOM    981  HB2 GLN    64      48.990  57.741  71.836  1.00  8.60
ATOM    982  CG  GLN    64      50.012  59.139  73.124  1.00  8.60
ATOM    983  HG1 GLN    64      49.057  59.657  73.207  1.00  8.60
ATOM    984  HG2 GLN    64      50.800  59.882  73.012  1.00  8.60
ATOM    985  CD  GLN    64      50.258  58.402  74.426  1.00  8.60
ATOM    986  OE1 GLN    64      49.369  58.192  75.228  1.00  8.60
ATOM    987  NE2 GLN    64      51.484  58.015  74.694  1.00  8.60
ATOM    988 1HE2 GLN    64      52.235  58.149  74.025  1.00  8.60
ATOM    989 2HE2 GLN    64      51.618  57.550  75.573  1.00  8.60
ATOM    990  C   GLN    64      49.384  59.873  70.043  1.00  8.60
ATOM    991  O   GLN    64      49.309  60.022  68.833  1.00  8.60
ATOM    992  N   GLU    65      48.717  60.699  70.860  1.00  9.44
ATOM    993  H   GLU    65      48.710  60.538  71.852  1.00  9.44
ATOM    994  CA  GLU    65      48.097  61.919  70.318  1.00  9.44
ATOM    995  HA  GLU    65      47.509  61.634  69.443  1.00  9.44
ATOM    996  CB  GLU    65      47.133  62.574  71.323  1.00  9.44
ATOM    997  HB1 GLU    65      47.663  62.768  72.256  1.00  9.44
ATOM    998  HB2 GLU    65      46.327  61.870  71.534  1.00  9.44
ATOM    999  CG  GLU    65      46.519  63.898  70.818  1.00  9.44
ATOM   1000  HG1 GLU    65      47.283  64.675  70.896  1.00  9.44
ATOM   1001  HG2 GLU    65      45.700  64.178  71.483  1.00  9.44
ATOM   1002  CD  GLU    65      46.006  63.836  69.367  1.00  9.44
ATOM   1003  OE1 GLU    65      45.461  62.793  68.949  1.00  9.44
ATOM   1004  OE2 GLU    65      46.254  64.778  68.588  1.00  9.44
ATOM   1005  C   GLU    65      49.181  62.884  69.828  1.00  9.44
ATOM   1006  O   GLU    65      49.225  63.214  68.647  1.00  9.44
ATOM   1007  N   LYS    66      50.181  63.162  70.675  1.00  9.32
ATOM   1008  H   LYS    66      50.060  62.884  71.635  1.00  9.32
ATOM   1009  CA  LYS    66      51.460  63.768  70.269  1.00  9.32
ATOM   1010  HA  LYS    66      51.224  64.708  69.766  1.00  9.32
ATOM   1011  CB  LYS    66      52.336  64.103  71.513  1.00  9.32
ATOM   1012  HB1 LYS    66      51.746  64.692  72.218  1.00  9.32
ATOM   1013  HB2 LYS    66      53.156  64.739  71.173  1.00  9.32
ATOM   1014  CG  LYS    66      52.951  62.893  72.260  1.00  9.32
ATOM   1015  HG1 LYS    66      53.343  62.213  71.513  1.00  9.32
ATOM   1016  HG2 LYS    66      52.161  62.380  72.811  1.00  9.32
ATOM   1017  CD  LYS    66      54.101  63.267  73.235  1.00  9.32
ATOM   1018  HD1 LYS    66      53.715  64.032  73.911  1.00  9.32
ATOM   1019  HD2 LYS    66      54.921  63.716  72.671  1.00  9.32
ATOM   1020  CE  LYS    66      54.646  62.106  74.116  1.00  9.32
ATOM   1021  HE1 LYS    66      53.883  61.326  74.182  1.00  9.32
ATOM   1022  HE2 LYS    66      54.796  62.491  75.128  1.00  9.32
ATOM   1023  NZ  LYS    66      55.932  61.508  73.646  1.00  9.32
ATOM   1024  HZ1 LYS    66      56.733  62.121  73.762  1.00  9.32
ATOM   1025  HZ2 LYS    66      56.131  60.599  74.079  1.00  9.32
ATOM   1026  HZ3 LYS    66      55.899  61.335  72.646  1.00  9.32
ATOM   1027  C   LYS    66      52.253  62.940  69.234  1.00  9.32
ATOM   1028  O   LYS    66      53.422  63.246  68.991  1.00  9.32
ATOM   1029  N   CYS    67      51.681  61.891  68.621  1.00  7.33
ATOM   1030  H   CYS    67      50.698  61.724  68.785  1.00  7.33
ATOM   1031  CA  CYS    67      52.187  61.464  67.325  1.00  7.33
ATOM   1032  HA  CYS    67      53.215  61.130  67.468  1.00  7.33
ATOM   1033  CB  CYS    67      51.410  60.287  66.705  1.00  7.33
ATOM   1034  HB1 CYS    67      51.305  59.481  67.425  1.00  7.33
ATOM   1035  HB2 CYS    67      52.020  59.935  65.887  1.00  7.33
ATOM   1036  SG  CYS    67      49.777  60.639  65.984  1.00  7.33
ATOM   1037  HG  CYS    67      49.110  60.612  67.153  1.00  7.33
ATOM   1038  C   CYS    67      52.200  62.674  66.403  1.00  7.33
ATOM   1039  O   CYS    67      51.158  63.298  66.213  1.00  7.33
ATOM   1040  N   THR    68      53.392  63.046  65.934  1.00  7.74
ATOM   1041  H   THR    68      54.201  62.485  66.153  1.00  7.74
ATOM   1042  CA  THR    68      53.685  64.397  65.455  1.00  7.74
ATOM   1043  HA  THR    68      53.701  65.037  66.336  1.00  7.74
ATOM   1044  CB  THR    68      55.091  64.453  64.825  1.00  7.74
ATOM   1045  HB  THR    68      55.042  64.214  63.762  1.00  7.74
ATOM   1046  CG2 THR    68      55.719  65.828  65.018  1.00  7.74
ATOM   1047 1HG2 THR    68      55.142  66.580  64.482  1.00  7.74
ATOM   1048 2HG2 THR    68      55.749  66.089  66.077  1.00  7.74
ATOM   1049 3HG2 THR    68      56.734  65.827  64.630  1.00  7.74
ATOM   1050  OG1 THR    68      55.974  63.540  65.457  1.00  7.74
ATOM   1051  HG1 THR    68      56.854  63.930  65.396  1.00  7.74
ATOM   1052  C   THR    68      52.583  64.902  64.533  1.00  7.74
ATOM   1053  O   THR    68      52.408  64.351  63.440  1.00  7.74
ATOM   1054  N   THR    69      51.795  65.844  65.083  1.00  8.40
ATOM   1055  H   THR    69      52.082  66.214  65.978  1.00  8.40
ATOM   1056  CA  THR    69      50.409  66.208  64.723  1.00  8.40
ATOM   1057  HA  THR    69      49.857  65.293  64.518  1.00  8.40
ATOM   1058  CB  THR    69      49.697  66.937  65.881  1.00  8.40
ATOM   1059  HB  THR    69      48.704  67.245  65.551  1.00  8.40
ATOM   1060  CG2 THR    69      49.538  66.072  67.127  1.00  8.40
ATOM   1061 1HG2 THR    69      50.509  65.803  67.539  1.00  8.40
ATOM   1062 2HG2 THR    69      48.966  66.617  67.878  1.00  8.40
ATOM   1063 3HG2 THR    69      48.993  65.167  66.871  1.00  8.40
ATOM   1064  OG1 THR    69      50.431  68.075  66.266  1.00  8.40
ATOM   1065  HG1 THR    69      50.309  68.717  65.553  1.00  8.40
ATOM   1066  C   THR    69      50.371  67.055  63.445  1.00  8.40
ATOM   1067  O   THR    69      50.100  68.255  63.460  1.00  8.40
ATOM   1068  N   THR    70      50.809  66.435  62.355  1.00  7.45
ATOM   1069  H   THR    70      50.993  65.445  62.467  1.00  7.45
ATOM   1070  CA  THR    70      51.316  67.051  61.131  1.00  7.45
ATOM   1071  HA  THR    70      50.490  67.611  60.696  1.00  7.45
ATOM   1072  CB  THR    70      52.445  68.077  61.405  1.00  7.45
ATOM   1073  HB  THR    70      52.010  68.947  61.898  1.00  7.45
ATOM   1074  CG2 THR    70      53.579  67.553  62.286  1.00  7.45
ATOM   1075 1HG2 THR    70      53.221  67.417  63.302  1.00  7.45
ATOM   1076 2HG2 THR    70      53.966  66.614  61.894  1.00  7.45
ATOM   1077 3HG2 THR    70      54.386  68.287  62.310  1.00  7.45
ATOM   1078  OG1 THR    70      53.057  68.525  60.218  1.00  7.45
ATOM   1079  HG1 THR    70      52.364  68.715  59.576  1.00  7.45
ATOM   1080  C   THR    70      51.751  66.034  60.071  1.00  7.45
ATOM   1081  O   THR    70      51.684  66.323  58.877  1.00  7.45
ATOM   1082  N   VAL    71      52.126  64.823  60.491  1.00  5.34
ATOM   1083  H   VAL    71      52.171  64.671  61.493  1.00  5.34
ATOM   1084  CA  VAL    71      52.177  63.644  59.613  1.00  5.34
ATOM   1085  HA  VAL    71      52.523  63.923  58.616  1.00  5.34
ATOM   1086  CB  VAL    71      53.147  62.605  60.229  1.00  5.34
ATOM   1087  HB  VAL    71      52.868  62.434  61.270  1.00  5.34
ATOM   1088  CG1 VAL    71      53.173  61.241  59.529  1.00  5.34
ATOM   1089 1HG1 VAL    71      53.853  60.575  60.058  1.00  5.34
ATOM   1090 2HG1 VAL    71      52.185  60.785  59.551  1.00  5.34
ATOM   1091 3HG1 VAL    71      53.508  61.350  58.500  1.00  5.34
ATOM   1092  CG2 VAL    71      54.586  63.138  60.204  1.00  5.34
ATOM   1093 1HG2 VAL    71      55.270  62.407  60.635  1.00  5.34
ATOM   1094 2HG2 VAL    71      54.886  63.344  59.176  1.00  5.34
ATOM   1095 3HG2 VAL    71      54.659  64.056  60.786  1.00  5.34
ATOM   1096  C   VAL    71      50.743  63.147  59.500  1.00  5.34
ATOM   1097  O   VAL    71      50.075  63.427  58.514  1.00  5.34
ATOM   1098  N   THR    72      50.217  62.498  60.532  1.00  5.00
ATOM   1099  H   THR    72      50.760  62.345  61.368  1.00  5.00
ATOM   1100  CA  THR    72      48.780  62.243  60.634  1.00  5.00
ATOM   1101  HA  THR    72      48.383  61.982  59.652  1.00  5.00
ATOM   1102  CB  THR    72      48.495  61.074  61.591  1.00  5.00
ATOM   1103  HB  THR    72      47.432  61.060  61.838  1.00  5.00
ATOM   1104  CG2 THR    72      48.865  59.729  60.974  1.00  5.00
ATOM   1105 1HG2 THR    72      48.295  59.590  60.054  1.00  5.00
ATOM   1106 2HG2 THR    72      49.930  59.698  60.745  1.00  5.00
ATOM   1107 3HG2 THR    72      48.617  58.923  61.663  1.00  5.00
ATOM   1108  OG1 THR    72      49.248  61.212  62.776  1.00  5.00
ATOM   1109  HG1 THR    72      48.917  60.566  63.409  1.00  5.00
ATOM   1110  C   THR    72      48.044  63.469  61.150  1.00  5.00
ATOM   1111  O   THR    72      48.584  64.217  61.970  1.00  5.00
ATOM   1112  N   ARG    73      46.807  63.619  60.671  1.00  6.51
ATOM   1113  H   ARG    73      46.524  62.879  60.023  1.00  6.51
ATOM   1114  CA  ARG    73      45.931  64.812  60.630  1.00  6.51
ATOM   1115  HA  ARG    73      44.904  64.478  60.773  1.00  6.51
ATOM   1116  CB  ARG    73      46.225  65.925  61.679  1.00  6.51
ATOM   1117  HB1 ARG    73      45.453  66.685  61.549  1.00  6.51
ATOM   1118  HB2 ARG    73      47.165  66.411  61.410  1.00  6.51
ATOM   1119  CG  ARG    73      46.268  65.616  63.198  1.00  6.51
ATOM   1120  HG1 ARG    73      45.790  66.441  63.727  1.00  6.51
ATOM   1121  HG2 ARG    73      47.309  65.631  63.517  1.00  6.51
ATOM   1122  CD  ARG    73      45.621  64.305  63.678  1.00  6.51
ATOM   1123  HD1 ARG    73      45.926  63.480  63.037  1.00  6.51
ATOM   1124  HD2 ARG    73      44.536  64.400  63.604  1.00  6.51
ATOM   1125  NE  ARG    73      45.994  63.964  65.068  1.00  6.51
ATOM   1126  HE  ARG    73      45.304  64.089  65.796  1.00  6.51
ATOM   1127  CZ  ARG    73      47.136  63.429  65.474  1.00  6.51
ATOM   1128  NH1 ARG    73      48.194  63.285  64.724  1.00  6.51
ATOM   1129 1HH1 ARG    73      48.195  63.588  63.761  1.00  6.51
ATOM   1130 2HH1 ARG    73      49.024  62.887  65.140  1.00  6.51
ATOM   1131  NH2 ARG    73      47.251  63.011  66.685  1.00  6.51
ATOM   1132 1HH2 ARG    73      46.515  63.244  67.358  1.00  6.51
ATOM   1133 2HH2 ARG    73      48.164  62.876  67.085  1.00  6.51
ATOM   1134  C   ARG    73      45.955  65.403  59.206  1.00  6.51
ATOM   1135  O   ARG    73      45.287  66.403  58.958  1.00  6.51
ATOM   1136  N   CYS    74      46.726  64.797  58.292  1.00  6.41
ATOM   1137  H   CYS    74      47.106  63.889  58.525  1.00  6.41
ATOM   1138  CA  CYS    74      47.124  65.380  57.018  1.00  6.41
ATOM   1139  HA  CYS    74      46.421  66.180  56.775  1.00  6.41
ATOM   1140  CB  CYS    74      48.515  66.040  57.146  1.00  6.41
ATOM   1141  HB1 CYS    74      48.744  66.576  56.224  1.00  6.41
ATOM   1142  HB2 CYS    74      49.268  65.268  57.279  1.00  6.41
ATOM   1143  SG  CYS    74      48.651  67.206  58.530  1.00  6.41
ATOM   1144  HG  CYS    74      49.994  67.246  58.506  1.00  6.41
ATOM   1145  C   CYS    74      47.035  64.396  55.858  1.00  6.41
ATOM   1146  O   CYS    74      45.945  64.295  55.335  1.00  6.41
ATOM   1147  N   PRO    75      48.090  63.696  55.405  1.00  5.24
ATOM   1148  CD  PRO    75      49.050  64.405  54.563  1.00  5.24
ATOM   1149  HD1 PRO    75      49.957  64.639  55.109  1.00  5.24
ATOM   1150  HD2 PRO    75      48.639  65.353  54.237  1.00  5.24
ATOM   1151  CG  PRO    75      49.307  63.515  53.336  1.00  5.24
ATOM   1152  HG1 PRO    75      50.166  62.870  53.472  1.00  5.24
ATOM   1153  HG2 PRO    75      49.468  64.084  52.435  1.00  5.24
ATOM   1154  CB  PRO    75      48.062  62.641  53.283  1.00  5.24
ATOM   1155  HB1 PRO    75      48.214  61.732  52.700  1.00  5.24
ATOM   1156  HB2 PRO    75      47.207  63.204  52.911  1.00  5.24
ATOM   1157  CA  PRO    75      47.909  62.375  54.781  1.00  5.24
ATOM   1158  HA  PRO    75      46.927  61.975  54.986  1.00  5.24
ATOM   1159  C   PRO    75      48.937  61.345  55.266  1.00  5.24
ATOM   1160  O   PRO    75      49.133  60.313  54.626  1.00  5.24
ATOM   1161  N   ASN    76      49.701  61.695  56.299  1.00  6.31
ATOM   1162  H   ASN    76      49.391  62.516  56.805  1.00  6.31
ATOM   1163  CA  ASN    76      51.096  61.323  56.537  1.00  6.31
ATOM   1164  HA  ASN    76      51.274  61.579  57.572  1.00  6.31
ATOM   1165  CB  ASN    76      51.350  59.792  56.533  1.00  6.31
ATOM   1166  HB1 ASN    76      52.397  59.592  56.753  1.00  6.31
ATOM   1167  HB2 ASN    76      51.149  59.355  55.570  1.00  6.31
ATOM   1168  CG  ASN    76      50.530  59.042  57.578  1.00  6.31
ATOM   1169  OD1 ASN    76      51.063  58.620  58.597  1.00  6.31
ATOM   1170  ND2 ASN    76      49.233  58.922  57.424  1.00  6.31
ATOM   1171 1HD2 ASN    76      48.788  59.292  56.594  1.00  6.31
ATOM   1172 2HD2 ASN    76      48.698  58.456  58.131  1.00  6.31
ATOM   1173  C   ASN    76      52.083  62.228  55.803  1.00  6.31
ATOM   1174  O   ASN    76      51.705  63.213  55.188  1.00  6.31
ATOM   1175  N   HIS    77      53.383  61.962  55.826  1.00  6.50
ATOM   1176  H   HIS    77      53.716  61.146  56.321  1.00  6.50
ATOM   1177  CA  HIS    77      54.253  62.596  54.828  1.00  6.50
ATOM   1178  HA  HIS    77      53.967  63.638  54.678  1.00  6.50
ATOM   1179  CB  HIS    77      55.709  62.601  55.338  1.00  6.50
ATOM   1180  HB1 HIS    77      56.089  61.580  55.390  1.00  6.50
ATOM   1181  HB2 HIS    77      55.712  63.004  56.352  1.00  6.50
ATOM   1182  CG  HIS    77      56.670  63.442  54.524  1.00  6.50
ATOM   1183  ND1 HIS    77      56.331  64.377  53.535  1.00  6.50
ATOM   1184  CE1 HIS    77      57.488  64.964  53.183  1.00  6.50
ATOM   1185  HE1 HIS    77      57.580  65.760  52.455  1.00  6.50
ATOM   1186  NE2 HIS    77      58.515  64.455  53.885  1.00  6.50
ATOM   1187  HE2 HIS    77      59.475  64.780  53.846  1.00  6.50
ATOM   1188  CD2 HIS    77      58.018  63.488  54.727  1.00  6.50
ATOM   1189  HD2 HIS    77      58.580  62.898  55.440  1.00  6.50
ATOM   1190  C   HIS    77      54.074  61.860  53.516  1.00  6.50
ATOM   1191  O   HIS    77      55.004  61.202  53.058  1.00  6.50
ATOM   1192  N   ARG    78      52.864  61.932  52.929  1.00  6.33
ATOM   1193  H   ARG    78      52.133  62.420  53.440  1.00  6.33
ATOM   1194  CA  ARG    78      52.619  61.492  51.551  1.00  6.33
ATOM   1195  HA  ARG    78      53.167  60.555  51.430  1.00  6.33
ATOM   1196  CB  ARG    78      51.131  61.242  51.204  1.00  6.33
ATOM   1197  HB1 ARG    78      50.639  62.212  51.120  1.00  6.33
ATOM   1198  HB2 ARG    78      50.665  60.744  52.053  1.00  6.33
ATOM   1199  CG  ARG    78      50.797  60.421  49.915  1.00  6.33
ATOM   1200  HG1 ARG    78      50.180  61.067  49.296  1.00  6.33
ATOM   1201  HG2 ARG    78      50.129  59.609  50.197  1.00  6.33
ATOM   1202  CD  ARG    78      51.920  59.807  49.024  1.00  6.33
ATOM   1203  HD1 ARG    78      52.356  58.945  49.527  1.00  6.33
ATOM   1204  HD2 ARG    78      52.711  60.536  48.876  1.00  6.33
ATOM   1205  NE  ARG    78      51.422  59.386  47.686  1.00  6.33
ATOM   1206  HE  ARG    78      50.434  59.227  47.610  1.00  6.33
ATOM   1207  CZ  ARG    78      52.082  59.411  46.528  1.00  6.33
ATOM   1208  NH1 ARG    78      53.375  59.531  46.434  1.00  6.33
ATOM   1209 1HH1 ARG    78      53.954  59.475  47.248  1.00  6.33
ATOM   1210 2HH1 ARG    78      53.826  59.629  45.512  1.00  6.33
ATOM   1211  NH2 ARG    78      51.454  59.344  45.394  1.00  6.33
ATOM   1212 1HH2 ARG    78      50.467  59.210  45.318  1.00  6.33
ATOM   1213 2HH2 ARG    78      52.042  59.420  44.557  1.00  6.33
ATOM   1214  C   ARG    78      53.315  62.436  50.558  1.00  6.33
ATOM   1215  O   ARG    78      52.740  62.854  49.559  1.00  6.33
ATOM   1216  N   SER    79      54.579  62.775  50.818  1.00  5.56
ATOM   1217  H   SER    79      54.901  62.489  51.733  1.00  5.56
ATOM   1218  CA  SER    79      55.636  62.648  49.818  1.00  5.56
ATOM   1219  HA  SER    79      56.587  62.844  50.297  1.00  5.56
ATOM   1220  CB  SER    79      55.661  61.200  49.255  1.00  5.56
ATOM   1221  HB1 SER    79      56.635  60.985  48.817  1.00  5.56
ATOM   1222  HB2 SER    79      54.926  61.124  48.454  1.00  5.56
ATOM   1223  OG  SER    79      55.325  60.200  50.191  1.00  5.56
ATOM   1224  HG  SER    79      56.110  60.022  50.747  1.00  5.56
ATOM   1225  C   SER    79      55.502  63.550  48.581  1.00  5.56
ATOM   1226  O   SER    79      56.015  63.233  47.518  1.00  5.56
ATOM   1227  N   ALA    80      54.722  64.614  48.680  1.00  4.14
ATOM   1228  H   ALA    80      54.297  64.764  49.579  1.00  4.14
ATOM   1229  CA  ALA    80      54.274  65.458  47.578  1.00  4.14
ATOM   1230  HA  ALA    80      53.580  66.177  48.004  1.00  4.14
ATOM   1231  CB  ALA    80      55.461  66.261  47.018  1.00  4.14
ATOM   1232  HB1 ALA    80      55.975  65.674  46.264  1.00  4.14
ATOM   1233  HB2 ALA    80      55.093  67.165  46.529  1.00  4.14
ATOM   1234  HB3 ALA    80      56.162  66.534  47.805  1.00  4.14
ATOM   1235  C   ALA    80      53.465  64.837  46.437  1.00  4.14
ATOM   1236  O   ALA    80      53.032  65.566  45.552  1.00  4.14
ATOM   1237  N   THR    81      53.220  63.533  46.475  1.00  4.18
ATOM   1238  H   THR    81      53.622  63.017  47.239  1.00  4.18
ATOM   1239  CA  THR    81      52.462  62.790  45.464  1.00  4.18
ATOM   1240  HA  THR    81      52.772  61.761  45.564  1.00  4.18
ATOM   1241  CB  THR    81      50.925  62.821  45.700  1.00  4.18
ATOM   1242  HB  THR    81      50.502  61.932  45.233  1.00  4.18
ATOM   1243  CG2 THR    81      50.538  62.817  47.169  1.00  4.18
ATOM   1244 1HG2 THR    81      49.479  62.584  47.271  1.00  4.18
ATOM   1245 2HG2 THR    81      51.143  62.076  47.671  1.00  4.18
ATOM   1246 3HG2 THR    81      50.742  63.793  47.606  1.00  4.18
ATOM   1247  OG1 THR    81      50.261  63.938  45.158  1.00  4.18
ATOM   1248  HG1 THR    81      50.478  63.921  44.212  1.00  4.18
ATOM   1249  C   THR    81      52.802  63.123  44.011  1.00  4.18
ATOM   1250  O   THR    81      51.934  63.194  43.141  1.00  4.18
ATOM   1251  N   ASP    82      54.092  63.304  43.756  1.00  5.76
ATOM   1252  H   ASP    82      54.721  63.227  44.544  1.00  5.76
ATOM   1253  CA  ASP    82      54.698  63.017  42.459  1.00  5.76
ATOM   1254  HA  ASP    82      55.769  63.116  42.647  1.00  5.76
ATOM   1255  CB  ASP    82      54.530  61.515  42.126  1.00  5.76
ATOM   1256  HB1 ASP    82      55.355  61.203  41.486  1.00  5.76
ATOM   1257  HB2 ASP    82      53.597  61.381  41.576  1.00  5.76
ATOM   1258  CG  ASP    82      54.509  60.606  43.384  1.00  5.76
ATOM   1259  OD1 ASP    82      55.374  60.718  44.279  1.00  5.76
ATOM   1260  OD2 ASP    82      53.508  59.875  43.582  1.00  5.76
ATOM   1261  C   ASP    82      54.457  64.058  41.358  1.00  5.76
ATOM   1262  O   ASP    82      55.111  64.024  40.321  1.00  5.76
ATOM   1263  N   HIS    83      53.657  65.093  41.627  1.00  7.83
ATOM   1264  H   HIS    83      53.177  65.073  42.514  1.00  7.83
ATOM   1265  CA  HIS    83      53.561  66.303  40.798  1.00  7.83
ATOM   1266  HA  HIS    83      53.492  65.973  39.760  1.00  7.83
ATOM   1267  CB  HIS    83      52.271  67.079  41.082  1.00  7.83
ATOM   1268  HB1 HIS    83      52.314  67.529  42.075  1.00  7.83
ATOM   1269  HB2 HIS    83      51.424  66.392  41.048  1.00  7.83
ATOM   1270  CG  HIS    83      52.052  68.146  40.038  1.00  7.83
ATOM   1271  ND1 HIS    83      52.067  67.927  38.658  1.00  7.83
ATOM   1272  CE1 HIS    83      51.909  69.132  38.091  1.00  7.83
ATOM   1273  HE1 HIS    83      51.874  69.308  37.023  1.00  7.83
ATOM   1274  NE2 HIS    83      51.814  70.085  39.035  1.00  7.83
ATOM   1275  HE2 HIS    83      51.702  71.073  38.859  1.00  7.83
ATOM   1276  CD2 HIS    83      51.911  69.482  40.271  1.00  7.83
ATOM   1277  HD2 HIS    83      51.909  69.964  41.240  1.00  7.83
ATOM   1278  C   HIS    83      54.816  67.175  40.868  1.00  7.83
ATOM   1279  O   HIS    83      54.828  68.266  41.431  1.00  7.83
ATOM   1280  N   SER    84      55.914  66.668  40.316  1.00  7.31
ATOM   1281  H   SER    84      55.798  65.779  39.842  1.00  7.31
ATOM   1282  CA  SER    84      57.282  67.114  40.598  1.00  7.31
ATOM   1283  HA  SER    84      57.318  67.360  41.660  1.00  7.31
ATOM   1284  CB  SER    84      58.272  65.958  40.395  1.00  7.31
ATOM   1285  HB1 SER    84      59.230  66.220  40.847  1.00  7.31
ATOM   1286  HB2 SER    84      58.431  65.786  39.336  1.00  7.31
ATOM   1287  OG  SER    84      57.783  64.770  40.992  1.00  7.31
ATOM   1288  HG  SER    84      56.934  64.540  40.582  1.00  7.31
ATOM   1289  C   SER    84      57.695  68.392  39.861  1.00  7.31
ATOM   1290  O   SER    84      58.874  68.617  39.595  1.00  7.31
ATOM   1291  N   ASN    85      56.704  69.209  39.490  1.00  8.18
ATOM   1292  H   ASN    85      55.794  68.968  39.871  1.00  8.18
ATOM   1293  CA  ASN    85      56.766  70.460  38.734  1.00  8.18
ATOM   1294  HA  ASN    85      55.734  70.750  38.521  1.00  8.18
ATOM   1295  CB  ASN    85      57.340  71.526  39.690  1.00  8.18
ATOM   1296  HB1 ASN    85      58.357  71.265  39.979  1.00  8.18
ATOM   1297  HB2 ASN    85      56.732  71.557  40.595  1.00  8.18
ATOM   1298  CG  ASN    85      57.348  72.919  39.099  1.00  8.18
ATOM   1299  OD1 ASN    85      56.444  73.708  39.295  1.00  8.18
ATOM   1300  ND2 ASN    85      58.380  73.286  38.379  1.00  8.18
ATOM   1301 1HD2 ASN    85      59.136  72.649  38.153  1.00  8.18
ATOM   1302 2HD2 ASN    85      58.343  74.218  38.013  1.00  8.18
ATOM   1303  C   ASN    85      57.467  70.414  37.370  1.00  8.18
ATOM   1304  O   ASN    85      56.817  70.500  36.332  1.00  8.18
ATOM   1305  N   THR    86      58.780  70.223  37.354  1.00  7.30
ATOM   1306  H   THR    86      59.239  69.999  38.232  1.00  7.30
ATOM   1307  CA  THR    86      59.595  70.283  36.143  1.00  7.30
ATOM   1308  HA  THR    86      59.146  70.994  35.449  1.00  7.30
ATOM   1309  CB  THR    86      61.007  70.786  36.486  1.00  7.30
ATOM   1310  HB  THR    86      61.526  70.047  37.098  1.00  7.30
ATOM   1311  CG2 THR    86      61.837  71.090  35.240  1.00  7.30
ATOM   1312 1HG2 THR    86      62.808  71.490  35.531  1.00  7.30
ATOM   1313 2HG2 THR    86      62.005  70.176  34.670  1.00  7.30
ATOM   1314 3HG2 THR    86      61.322  71.818  34.612  1.00  7.30
ATOM   1315  OG1 THR    86      60.916  71.999  37.209  1.00  7.30
ATOM   1316  HG1 THR    86      61.808  72.361  37.258  1.00  7.30
ATOM   1317  C   THR    86      59.683  68.918  35.472  1.00  7.30
ATOM   1318  O   THR    86      60.121  67.956  36.094  1.00  7.30
ATOM   1319  N   GLY    87      59.285  68.826  34.202  1.00  6.22
ATOM   1320  H   GLY    87      58.836  69.631  33.790  1.00  6.22
ATOM   1321  CA  GLY    87      59.712  67.753  33.292  1.00  6.22
ATOM   1322  HA1 GLY    87      60.797  67.806  33.190  1.00  6.22
ATOM   1323  HA2 GLY    87      59.283  67.949  32.310  1.00  6.22
ATOM   1324  C   GLY    87      59.370  66.306  33.649  1.00  6.22
ATOM   1325  O   GLY    87      59.992  65.398  33.108  1.00  6.22
ATOM   1326  N   ASN    88      58.430  66.078  34.561  1.00  4.90
ATOM   1327  H   ASN    88      57.923  66.865  34.930  1.00  4.90
ATOM   1328  CA  ASN    88      58.344  64.817  35.287  1.00  4.90
ATOM   1329  HA  ASN    88      59.303  64.304  35.181  1.00  4.90
ATOM   1330  CB  ASN    88      58.181  65.081  36.792  1.00  4.90
ATOM   1331  HB1 ASN    88      59.128  65.455  37.182  1.00  4.90
ATOM   1332  HB2 ASN    88      57.946  64.153  37.314  1.00  4.90
ATOM   1333  CG  ASN    88      57.094  66.086  37.094  1.00  4.90
ATOM   1334  OD1 ASN    88      55.936  65.803  37.309  1.00  4.90
ATOM   1335  ND2 ASN    88      57.436  67.345  37.079  1.00  4.90
ATOM   1336 1HD2 ASN    88      58.422  67.576  37.027  1.00  4.90
ATOM   1337 2HD2 ASN    88      56.730  68.021  37.326  1.00  4.90
ATOM   1338  C   ASN    88      57.284  63.862  34.753  1.00  4.90
ATOM   1339  O   ASN    88      56.099  64.177  34.732  1.00  4.90
ATOM   1340  N   ASP    89      57.740  62.661  34.397  1.00  6.46
ATOM   1341  H   ASP    89      58.737  62.511  34.413  1.00  6.46
ATOM   1342  CA  ASP    89      56.910  61.535  33.970  1.00  6.46
ATOM   1343  HA  ASP    89      56.503  61.784  32.989  1.00  6.46
ATOM   1344  CB  ASP    89      57.818  60.302  33.770  1.00  6.46
ATOM   1345  HB1 ASP    89      58.494  60.195  34.618  1.00  6.46
ATOM   1346  HB2 ASP    89      58.440  60.471  32.889  1.00  6.46
ATOM   1347  CG  ASP    89      57.043  58.993  33.595  1.00  6.46
ATOM   1348  OD1 ASP    89      56.472  58.489  34.590  1.00  6.46
ATOM   1349  OD2 ASP    89      56.946  58.474  32.459  1.00  6.46
ATOM   1350  C   ASP    89      55.683  61.278  34.867  1.00  6.46
ATOM   1351  O   ASP    89      54.580  61.184  34.323  1.00  6.46
ATOM   1352  N   PRO    90      55.806  61.262  36.208  1.00  7.76
ATOM   1353  CD  PRO    90      57.048  61.038  36.948  1.00  7.76
ATOM   1354  HD1 PRO    90      57.669  61.931  36.920  1.00  7.76
ATOM   1355  HD2 PRO    90      57.595  60.182  36.558  1.00  7.76
ATOM   1356  CG  PRO    90      56.648  60.748  38.392  1.00  7.76
ATOM   1357  HG1 PRO    90      57.380  61.133  39.103  1.00  7.76
ATOM   1358  HG2 PRO    90      56.493  59.677  38.528  1.00  7.76
ATOM   1359  CB  PRO    90      55.319  61.482  38.490  1.00  7.76
ATOM   1360  HB1 PRO    90      55.524  62.544  38.571  1.00  7.76
ATOM   1361  HB2 PRO    90      54.695  61.116  39.303  1.00  7.76
ATOM   1362  CA  PRO    90      54.681  61.233  37.136  1.00  7.76
ATOM   1363  HA  PRO    90      54.287  60.216  37.131  1.00  7.76
ATOM   1364  C   PRO    90      53.486  62.174  36.907  1.00  7.76
ATOM   1365  O   PRO    90      52.407  61.889  37.429  1.00  7.76
ATOM   1366  N   GLN    91      53.596  63.210  36.060  1.00  8.74
ATOM   1367  H   GLN    91      54.505  63.413  35.656  1.00  8.74
ATOM   1368  CA  GLN    91      52.428  63.936  35.536  1.00  8.74
ATOM   1369  HA  GLN    91      51.884  64.279  36.418  1.00  8.74
ATOM   1370  CB  GLN    91      52.829  65.201  34.756  1.00  8.74
ATOM   1371  HB1 GLN    91      52.065  65.445  34.016  1.00  8.74
ATOM   1372  HB2 GLN    91      53.774  65.049  34.237  1.00  8.74
ATOM   1373  CG  GLN    91      52.926  66.370  35.750  1.00  8.74
ATOM   1374  HG1 GLN    91      53.522  66.069  36.610  1.00  8.74
ATOM   1375  HG2 GLN    91      51.926  66.608  36.111  1.00  8.74
ATOM   1376  CD  GLN    91      53.528  67.636  35.157  1.00  8.74
ATOM   1377  OE1 GLN    91      52.850  68.493  34.617  1.00  8.74
ATOM   1378  NE2 GLN    91      54.823  67.830  35.275  1.00  8.74
ATOM   1379 1HE2 GLN    91      55.362  67.118  35.749  1.00  8.74
ATOM   1380 2HE2 GLN    91      55.174  68.719  34.967  1.00  8.74
ATOM   1381  C   GLN    91      51.371  63.056  34.817  1.00  8.74
ATOM   1382  O   GLN    91      50.256  63.504  34.558  1.00  8.74
ATOM   1383  N   LYS    92      51.667  61.771  34.593  1.00  9.20
ATOM   1384  H   LYS    92      52.634  61.519  34.775  1.00  9.20
ATOM   1385  CA  LYS    92      50.778  60.688  34.128  1.00  9.20
ATOM   1386  HA  LYS    92      50.371  61.007  33.168  1.00  9.20
ATOM   1387  CB  LYS    92      51.664  59.445  33.879  1.00  9.20
ATOM   1388  HB1 LYS    92      51.079  58.528  33.955  1.00  9.20
ATOM   1389  HB2 LYS    92      52.444  59.402  34.643  1.00  9.20
ATOM   1390  CG  LYS    92      52.297  59.482  32.474  1.00  9.20
ATOM   1391  HG1 LYS    92      52.508  60.517  32.199  1.00  9.20
ATOM   1392  HG2 LYS    92      51.580  59.084  31.754  1.00  9.20
ATOM   1393  CD  LYS    92      53.616  58.707  32.360  1.00  9.20
ATOM   1394  HD1 LYS    92      54.360  59.240  32.942  1.00  9.20
ATOM   1395  HD2 LYS    92      53.952  58.726  31.323  1.00  9.20
ATOM   1396  CE  LYS    92      53.574  57.256  32.850  1.00  9.20
ATOM   1397  HE1 LYS    92      53.088  56.642  32.087  1.00  9.20
ATOM   1398  HE2 LYS    92      52.990  57.206  33.773  1.00  9.20
ATOM   1399  NZ  LYS    92      54.951  56.778  33.116  1.00  9.20
ATOM   1400  HZ1 LYS    92      55.606  57.126  32.413  1.00  9.20
ATOM   1401  HZ2 LYS    92      55.340  57.257  33.935  1.00  9.20
ATOM   1402  HZ3 LYS    92      55.039  55.784  33.233  1.00  9.20
ATOM   1403  C   LYS    92      49.509  60.344  34.941  1.00  9.20
ATOM   1404  O   LYS    92      48.830  59.379  34.600  1.00  9.20
ATOM   1405  N   ALA    93      49.171  61.108  35.979  1.00  9.94
ATOM   1406  H   ALA    93      49.781  61.889  36.172  1.00  9.94
ATOM   1407  CA  ALA    93      47.889  61.058  36.708  1.00  9.94
ATOM   1408  HA  ALA    93      48.072  61.579  37.647  1.00  9.94
ATOM   1409  CB  ALA    93      46.883  61.924  35.931  1.00  9.94
ATOM   1410  HB1 ALA    93      45.969  62.046  36.514  1.00  9.94
ATOM   1411  HB2 ALA    93      47.309  62.910  35.736  1.00  9.94
ATOM   1412  HB3 ALA    93      46.637  61.444  34.982  1.00  9.94
ATOM   1413  C   ALA    93      47.306  59.674  37.138  1.00  9.94
ATOM   1414  O   ALA    93      46.109  59.435  36.957  1.00  9.94
ATOM   1415  N   PRO    94      48.083  58.751  37.745  1.00  9.43
ATOM   1416  CD  PRO    94      49.498  58.884  38.082  1.00  9.43
ATOM   1417  HD1 PRO    94      49.671  59.724  38.755  1.00  9.43
ATOM   1418  HD2 PRO    94      50.087  59.000  37.173  1.00  9.43
ATOM   1419  CG  PRO    94      49.907  57.571  38.747  1.00  9.43
ATOM   1420  HG1 PRO    94      49.763  57.641  39.826  1.00  9.43
ATOM   1421  HG2 PRO    94      50.939  57.306  38.514  1.00  9.43
ATOM   1422  CB  PRO    94      48.915  56.577  38.144  1.00  9.43
ATOM   1423  HB1 PRO    94      48.819  55.672  38.746  1.00  9.43
ATOM   1424  HB2 PRO    94      49.232  56.317  37.133  1.00  9.43
ATOM   1425  CA  PRO    94      47.619  57.397  38.076  1.00  9.43
ATOM   1426  HA  PRO    94      47.008  57.011  37.260  1.00  9.43
ATOM   1427  C   PRO    94      46.790  57.284  39.381  1.00  9.43
ATOM   1428  O   PRO    94      47.262  56.816  40.419  1.00  9.43
ATOM   1429  N   LEU    95      45.541  57.744  39.349  1.00 10.60
ATOM   1430  H   LEU    95      45.241  58.162  38.477  1.00 10.60
ATOM   1431  CA  LEU    95      44.642  57.865  40.508  1.00 10.60
ATOM   1432  HA  LEU    95      45.239  58.335  41.291  1.00 10.60
ATOM   1433  CB  LEU    95      43.530  58.899  40.196  1.00 10.60
ATOM   1434  HB1 LEU    95      43.983  59.886  40.295  1.00 10.60
ATOM   1435  HB2 LEU    95      42.761  58.834  40.967  1.00 10.60
ATOM   1436  CG  LEU    95      42.857  58.857  38.805  1.00 10.60
ATOM   1437  HG  LEU    95      43.607  59.057  38.042  1.00 10.60
ATOM   1438  CD1 LEU    95      42.176  57.532  38.465  1.00 10.60
ATOM   1439 1HD1 LEU    95      41.714  57.591  37.481  1.00 10.60
ATOM   1440 2HD1 LEU    95      42.912  56.729  38.457  1.00 10.60
ATOM   1441 3HD1 LEU    95      41.415  57.304  39.212  1.00 10.60
ATOM   1442  CD2 LEU    95      41.804  59.963  38.722  1.00 10.60
ATOM   1443 1HD2 LEU    95      41.349  59.963  37.731  1.00 10.60
ATOM   1444 2HD2 LEU    95      41.031  59.800  39.474  1.00 10.60
ATOM   1445 3HD2 LEU    95      42.273  60.933  38.892  1.00 10.60
ATOM   1446  C   LEU    95      44.118  56.567  41.187  1.00 10.60
ATOM   1447  O   LEU    95      42.937  56.241  41.127  1.00 10.60
ATOM   1448  N   THR    96      44.974  55.861  41.936  1.00 11.33
ATOM   1449  H   THR    96      45.955  56.111  41.862  1.00 11.33
ATOM   1450  CA  THR    96      44.572  54.760  42.859  1.00 11.33
ATOM   1451  HA  THR    96      44.019  54.021  42.278  1.00 11.33
ATOM   1452  CB  THR    96      45.822  54.063  43.428  1.00 11.33
ATOM   1453  HB  THR    96      46.398  53.662  42.593  1.00 11.33
ATOM   1454  CG2 THR    96      46.748  54.977  44.237  1.00 11.33
ATOM   1455 1HG2 THR    96      47.588  54.392  44.613  1.00 11.33
ATOM   1456 2HG2 THR    96      47.136  55.774  43.604  1.00 11.33
ATOM   1457 3HG2 THR    96      46.214  55.408  45.082  1.00 11.33
ATOM   1458  OG1 THR    96      45.462  52.989  44.263  1.00 11.33
ATOM   1459  HG1 THR    96      44.611  53.202  44.675  1.00 11.33
ATOM   1460  C   THR    96      43.657  55.183  44.012  1.00 11.33
ATOM   1461  O   THR    96      42.983  54.338  44.600  1.00 11.33
ATOM   1462  N   HIS    97      43.640  56.473  44.340  1.00 10.56
ATOM   1463  H   HIS    97      44.207  57.101  43.787  1.00 10.56
ATOM   1464  CA  HIS    97      42.739  57.106  45.301  1.00 10.56
ATOM   1465  HA  HIS    97      41.890  56.453  45.507  1.00 10.56
ATOM   1466  CB  HIS    97      43.490  57.430  46.606  1.00 10.56
ATOM   1467  HB1 HIS    97      42.777  57.792  47.347  1.00 10.56
ATOM   1468  HB2 HIS    97      44.191  58.236  46.393  1.00 10.56
ATOM   1469  CG  HIS    97      44.292  56.308  47.219  1.00 10.56
ATOM   1470  ND1 HIS    97      45.620  56.420  47.635  1.00 10.56
ATOM   1471  CE1 HIS    97      45.978  55.197  48.056  1.00 10.56
ATOM   1472  HE1 HIS    97      46.965  54.938  48.417  1.00 10.56
ATOM   1473  NE2 HIS    97      44.953  54.337  47.939  1.00 10.56
ATOM   1474  HE2 HIS    97      44.982  53.349  48.161  1.00 10.56
ATOM   1475  CD2 HIS    97      43.876  55.024  47.423  1.00 10.56
ATOM   1476  HD2 HIS    97      42.906  54.621  47.169  1.00 10.56
ATOM   1477  C   HIS    97      42.244  58.397  44.650  1.00 10.56
ATOM   1478  O   HIS    97      42.945  58.990  43.825  1.00 10.56
ATOM   1479  N   ILE    98      41.045  58.845  45.018  1.00 10.14
ATOM   1480  H   ILE    98      40.531  58.361  45.737  1.00 10.14
ATOM   1481  CA  ILE    98      40.501  60.102  44.502  1.00 10.14
ATOM   1482  HA  ILE    98      40.541  60.037  43.414  1.00 10.14
ATOM   1483  CB  ILE    98      39.008  60.251  44.873  1.00 10.14
ATOM   1484  HB  ILE    98      38.507  59.400  44.406  1.00 10.14
ATOM   1485  CG2 ILE    98      38.744  60.120  46.378  1.00 10.14
ATOM   1486 1HG2 ILE    98      37.685  60.274  46.584  1.00 10.14
ATOM   1487 2HG2 ILE    98      39.020  59.129  46.737  1.00 10.14
ATOM   1488 3HG2 ILE    98      39.321  60.866  46.920  1.00 10.14
ATOM   1489  CG1 ILE    98      38.336  61.504  44.259  1.00 10.14
ATOM   1490 1HG1 ILE    98      37.262  61.314  44.225  1.00 10.14
ATOM   1491 2HG1 ILE    98      38.672  61.612  43.226  1.00 10.14
ATOM   1492  CD1 ILE    98      38.527  62.852  44.978  1.00 10.14
ATOM   1493  HD1 ILE    98      37.960  63.618  44.448  1.00 10.14
ATOM   1494  HD2 ILE    98      38.154  62.793  46.001  1.00 10.14
ATOM   1495  HD3 ILE    98      39.572  63.150  44.990  1.00 10.14
ATOM   1496  C   ILE    98      41.389  61.278  44.924  1.00 10.14
ATOM   1497  O   ILE    98      41.642  61.545  46.101  1.00 10.14
ATOM   1498  N   LEU    99      41.876  61.968  43.901  1.00  8.59
ATOM   1499  H   LEU    99      41.611  61.672  42.973  1.00  8.59
ATOM   1500  CA  LEU    99      42.884  63.007  43.974  1.00  8.59
ATOM   1501  HA  LEU    99      43.059  63.300  45.011  1.00  8.59
ATOM   1502  CB  LEU    99      44.176  62.415  43.369  1.00  8.59
ATOM   1503  HB1 LEU    99      43.982  62.192  42.319  1.00  8.59
ATOM   1504  HB2 LEU    99      44.399  61.466  43.862  1.00  8.59
ATOM   1505  CG  LEU    99      45.424  63.313  43.456  1.00  8.59
ATOM   1506  HG  LEU    99      45.162  64.340  43.201  1.00  8.59
ATOM   1507  CD1 LEU    99      46.053  63.278  44.846  1.00  8.59
ATOM   1508 1HD1 LEU    99      46.949  63.898  44.864  1.00  8.59
ATOM   1509 2HD1 LEU    99      45.345  63.665  45.570  1.00  8.59
ATOM   1510 3HD1 LEU    99      46.316  62.256  45.114  1.00  8.59
ATOM   1511  CD2 LEU    99      46.491  62.821  42.476  1.00  8.59
ATOM   1512 1HD2 LEU    99      47.380  63.449  42.549  1.00  8.59
ATOM   1513 2HD2 LEU    99      46.760  61.787  42.694  1.00  8.59
ATOM   1514 3HD2 LEU    99      46.108  62.885  41.457  1.00  8.59
ATOM   1515  C   LEU    99      42.350  64.191  43.179  1.00  8.59
ATOM   1516  O   LEU    99      42.077  64.068  41.986  1.00  8.59
ATOM   1517  N   GLN   100      42.175  65.325  43.848  1.00  7.55
ATOM   1518  H   GLN   100      42.463  65.368  44.817  1.00  7.55
ATOM   1519  CA  GLN   100      41.745  66.569  43.214  1.00  7.55
ATOM   1520  HA  GLN   100      41.953  66.490  42.145  1.00  7.55
ATOM   1521  CB  GLN   100      40.220  66.766  43.333  1.00  7.55
ATOM   1522  HB1 GLN   100      39.760  65.972  42.744  1.00  7.55
ATOM   1523  HB2 GLN   100      39.940  67.706  42.856  1.00  7.55
ATOM   1524  CG  GLN   100      39.594  66.693  44.739  1.00  7.55
ATOM   1525  HG1 GLN   100      40.080  65.922  45.336  1.00  7.55
ATOM   1526  HG2 GLN   100      38.551  66.396  44.620  1.00  7.55
ATOM   1527  CD  GLN   100      39.596  68.004  45.516  1.00  7.55
ATOM   1528  OE1 GLN   100      40.114  69.027  45.107  1.00  7.55
ATOM   1529  NE2 GLN   100      38.992  68.028  46.682  1.00  7.55
ATOM   1530 1HE2 GLN   100      38.550  67.209  47.051  1.00  7.55
ATOM   1531 2HE2 GLN   100      39.056  68.893  47.194  1.00  7.55
ATOM   1532  C   GLN   100      42.627  67.702  43.730  1.00  7.55
ATOM   1533  O   GLN   100      43.060  67.701  44.889  1.00  7.55
ATOM   1534  N   VAL   101      42.987  68.585  42.798  1.00  6.06
ATOM   1535  H   VAL   101      42.536  68.542  41.899  1.00  6.06
ATOM   1536  CA  VAL   101      43.977  69.640  42.991  1.00  6.06
ATOM   1537  HA  VAL   101      44.581  69.383  43.863  1.00  6.06
ATOM   1538  CB  VAL   101      44.966  69.752  41.811  1.00  6.06
ATOM   1539  HB  VAL   101      45.474  68.791  41.723  1.00  6.06
ATOM   1540  CG1 VAL   101      44.312  70.049  40.456  1.00  6.06
ATOM   1541 1HG1 VAL   101      45.073  70.040  39.676  1.00  6.06
ATOM   1542 2HG1 VAL   101      43.567  69.291  40.221  1.00  6.06
ATOM   1543 3HG1 VAL   101      43.837  71.029  40.472  1.00  6.06
ATOM   1544  CG2 VAL   101      46.038  70.812  42.094  1.00  6.06
ATOM   1545 1HG2 VAL   101      46.806  70.780  41.321  1.00  6.06
ATOM   1546 2HG2 VAL   101      45.603  71.811  42.110  1.00  6.06
ATOM   1547 3HG2 VAL   101      46.513  70.615  43.056  1.00  6.06
ATOM   1548  C   VAL   101      43.262  70.943  43.306  1.00  6.06
ATOM   1549  O   VAL   101      42.360  71.378  42.587  1.00  6.06
ATOM   1550  N   SER   102      43.622  71.520  44.444  1.00  6.89
ATOM   1551  H   SER   102      44.411  71.147  44.966  1.00  6.89
ATOM   1552  CA  SER   102      42.882  72.631  45.041  1.00  6.89
ATOM   1553  HA  SER   102      42.538  73.324  44.274  1.00  6.89
ATOM   1554  CB  SER   102      41.678  72.032  45.791  1.00  6.89
ATOM   1555  HB1 SER   102      42.042  71.464  46.649  1.00  6.89
ATOM   1556  HB2 SER   102      41.148  71.348  45.129  1.00  6.89
ATOM   1557  OG  SER   102      40.765  73.029  46.222  1.00  6.89
ATOM   1558  HG  SER   102      40.182  73.216  45.476  1.00  6.89
ATOM   1559  C   SER   102      43.863  73.351  45.967  1.00  6.89
ATOM   1560  O   SER   102      45.071  73.355  45.704  1.00  6.89
ATOM   1561  N   HIS   103      43.362  73.954  47.047  1.00  5.25
ATOM   1562  H   HIS   103      42.363  73.876  47.187  1.00  5.25
ATOM   1563  CA  HIS   103      44.162  74.735  47.988  1.00  5.25
ATOM   1564  HA  HIS   103      43.485  75.235  48.678  1.00  5.25
ATOM   1565  CB  HIS   103      45.062  73.787  48.810  1.00  5.25
ATOM   1566  HB1 HIS   103      45.488  74.323  49.651  1.00  5.25
ATOM   1567  HB2 HIS   103      45.890  73.482  48.176  1.00  5.25
ATOM   1568  CG  HIS   103      44.432  72.537  49.374  1.00  5.25
ATOM   1569  ND1 HIS   103      44.255  71.342  48.676  1.00  5.25
ATOM   1570  CE1 HIS   103      43.942  70.422  49.597  1.00  5.25
ATOM   1571  HE1 HIS   103      43.786  69.375  49.384  1.00  5.25
ATOM   1572  NE2 HIS   103      43.872  70.978  50.817  1.00  5.25
ATOM   1573  HE2 HIS   103      43.698  70.472  51.674  1.00  5.25
ATOM   1574  CD2 HIS   103      44.194  72.310  50.699  1.00  5.25
ATOM   1575  HD2 HIS   103      44.339  73.015  51.504  1.00  5.25
ATOM   1576  C   HIS   103      44.976  75.837  47.259  1.00  5.25
ATOM   1577  O   HIS   103      44.756  76.112  46.077  1.00  5.25
ATOM   1578  N   PRO   104      45.932  76.515  47.910  1.00  4.30
ATOM   1579  CD  PRO   104      45.921  76.881  49.318  1.00  4.30
ATOM   1580  HD1 PRO   104      46.525  76.176  49.891  1.00  4.30
ATOM   1581  HD2 PRO   104      44.908  76.938  49.717  1.00  4.30
ATOM   1582  CG  PRO   104      46.591  78.250  49.365  1.00  4.30
ATOM   1583  HG1 PRO   104      47.010  78.466  50.348  1.00  4.30
ATOM   1584  HG2 PRO   104      45.882  79.023  49.062  1.00  4.30
ATOM   1585  CB  PRO   104      47.674  78.088  48.303  1.00  4.30
ATOM   1586  HB1 PRO   104      48.516  77.560  48.755  1.00  4.30
ATOM   1587  HB2 PRO   104      48.000  79.051  47.908  1.00  4.30
ATOM   1588  CA  PRO   104      47.004  77.226  47.215  1.00  4.30
ATOM   1589  HA  PRO   104      46.545  77.897  46.487  1.00  4.30
ATOM   1590  C   PRO   104      48.015  76.334  46.453  1.00  4.30
ATOM   1591  O   PRO   104      49.219  76.500  46.624  1.00  4.30
ATOM   1592  N   GLN   105      47.545  75.394  45.622  1.00  5.15
ATOM   1593  H   GLN   105      46.537  75.318  45.526  1.00  5.15
ATOM   1594  CA  GLN   105      48.344  74.324  44.994  1.00  5.15
ATOM   1595  HA  GLN   105      47.652  73.775  44.355  1.00  5.15
ATOM   1596  CB  GLN   105      49.450  74.838  44.046  1.00  5.15
ATOM   1597  HB1 GLN   105      49.961  73.976  43.614  1.00  5.15
ATOM   1598  HB2 GLN   105      50.194  75.404  44.604  1.00  5.15
ATOM   1599  CG  GLN   105      48.913  75.709  42.896  1.00  5.15
ATOM   1600  HG1 GLN   105      49.752  76.037  42.282  1.00  5.15
ATOM   1601  HG2 GLN   105      48.440  76.598  43.312  1.00  5.15
ATOM   1602  CD  GLN   105      47.925  74.970  41.994  1.00  5.15
ATOM   1603  OE1 GLN   105      48.108  73.825  41.622  1.00  5.15
ATOM   1604  NE2 GLN   105      46.817  75.581  41.623  1.00  5.15
ATOM   1605 1HE2 GLN   105      46.592  76.491  41.976  1.00  5.15
ATOM   1606 2HE2 GLN   105      46.178  75.032  41.075  1.00  5.15
ATOM   1607  C   GLN   105      48.806  73.283  46.008  1.00  5.15
ATOM   1608  O   GLN   105      49.989  73.124  46.312  1.00  5.15
ATOM   1609  N   ALA   106      47.818  72.559  46.524  1.00  4.30
ATOM   1610  H   ALA   106      46.869  72.735  46.203  1.00  4.30
ATOM   1611  CA  ALA   106      48.026  71.325  47.249  1.00  4.30
ATOM   1612  HA  ALA   106      49.014  70.943  46.984  1.00  4.30
ATOM   1613  CB  ALA   106      48.044  71.605  48.746  1.00  4.30
ATOM   1614  HB1 ALA   106      47.036  71.778  49.110  1.00  4.30
ATOM   1615  HB2 ALA   106      48.463  70.737  49.242  1.00  4.30
ATOM   1616  HB3 ALA   106      48.670  72.473  48.956  1.00  4.30
ATOM   1617  C   ALA   106      47.035  70.251  46.802  1.00  4.30
ATOM   1618  O   ALA   106      46.085  70.514  46.039  1.00  4.30
ATOM   1619  N   GLN   107      47.279  69.027  47.280  1.00  4.40
ATOM   1620  H   GLN   107      48.074  68.856  47.884  1.00  4.40
ATOM   1621  CA  GLN   107      46.430  67.907  46.928  1.00  4.40
ATOM   1622  HA  GLN   107      45.765  68.188  46.112  1.00  4.40
ATOM   1623  CB  GLN   107      47.254  66.713  46.423  1.00  4.40
ATOM   1624  HB1 GLN   107      46.547  65.936  46.132  1.00  4.40
ATOM   1625  HB2 GLN   107      47.877  66.310  47.216  1.00  4.40
ATOM   1626  CG  GLN   107      48.126  67.047  45.198  1.00  4.40
ATOM   1627  HG1 GLN   107      47.601  67.750  44.550  1.00  4.40
ATOM   1628  HG2 GLN   107      48.274  66.130  44.630  1.00  4.40
ATOM   1629  CD  GLN   107      49.504  67.612  45.548  1.00  4.40
ATOM   1630  OE1 GLN   107      49.746  68.808  45.578  1.00  4.40
ATOM   1631  NE2 GLN   107      50.478  66.762  45.774  1.00  4.40
ATOM   1632 1HE2 GLN   107      50.313  65.767  45.708  1.00  4.40
ATOM   1633 2HE2 GLN   107      51.424  67.109  45.763  1.00  4.40
ATOM   1634  C   GLN   107      45.544  67.563  48.116  1.00  4.40
ATOM   1635  O   GLN   107      45.964  67.572  49.272  1.00  4.40
ATOM   1636  N   TYR   108      44.297  67.188  47.873  1.00  5.79
ATOM   1637  H   TYR   108      43.955  67.213  46.919  1.00  5.79
ATOM   1638  CA  TYR   108      43.597  66.361  48.846  1.00  5.79
ATOM   1639  HA  TYR   108      43.859  66.629  49.872  1.00  5.79
ATOM   1640  CB  TYR   108      42.080  66.530  48.654  1.00  5.79
ATOM   1641  HB1 TYR   108      41.546  65.708  49.116  1.00  5.79
ATOM   1642  HB2 TYR   108      41.834  66.489  47.596  1.00  5.79
ATOM   1643  CG  TYR   108      41.503  67.797  49.256  1.00  5.79
ATOM   1644  CD1 TYR   108      41.079  67.793  50.600  1.00  5.79
ATOM   1645  HD1 TYR   108      41.157  66.890  51.190  1.00  5.79
ATOM   1646  CE1 TYR   108      40.533  68.956  51.172  1.00  5.79
ATOM   1647  HE1 TYR   108      40.207  68.962  52.201  1.00  5.79
ATOM   1648  CZ  TYR   108      40.402  70.127  50.398  1.00  5.79
ATOM   1649  OH  TYR   108      39.897  71.255  50.959  1.00  5.79
ATOM   1650  HH  TYR   108      39.878  71.983  50.334  1.00  5.79
ATOM   1651  CE2 TYR   108      40.806  70.126  49.046  1.00  5.79
ATOM   1652  HE2 TYR   108      40.714  71.023  48.454  1.00  5.79
ATOM   1653  CD2 TYR   108      41.362  68.963  48.478  1.00  5.79
ATOM   1654  HD2 TYR   108      41.697  68.968  47.446  1.00  5.79
ATOM   1655  C   TYR   108      43.919  64.868  48.577  1.00  5.79
ATOM   1656  O   TYR   108      44.014  64.481  47.413  1.00  5.79
ATOM   1657  N   LEU   109      43.909  64.020  49.612  1.00  6.88
ATOM   1658  H   LEU   109      43.899  64.387  50.554  1.00  6.88
ATOM   1659  CA  LEU   109      43.288  62.709  49.498  1.00  6.88
ATOM   1660  HA  LEU   109      42.873  62.595  48.495  1.00  6.88
ATOM   1661  CB  LEU   109      44.273  61.519  49.712  1.00  6.88
ATOM   1662  HB1 LEU   109      43.675  60.633  49.923  1.00  6.88
ATOM   1663  HB2 LEU   109      44.873  61.687  50.599  1.00  6.88
ATOM   1664  CG  LEU   109      45.236  61.095  48.584  1.00  6.88
ATOM   1665  HG  LEU   109      45.634  60.120  48.865  1.00  6.88
ATOM   1666  CD1 LEU   109      44.557  60.924  47.232  1.00  6.88
ATOM   1667 1HD1 LEU   109      45.237  60.448  46.528  1.00  6.88
ATOM   1668 2HD1 LEU   109      43.670  60.306  47.347  1.00  6.88
ATOM   1669 3HD1 LEU   109      44.254  61.891  46.834  1.00  6.88
ATOM   1670  CD2 LEU   109      46.433  62.026  48.431  1.00  6.88
ATOM   1671 1HD2 LEU   109      47.100  61.645  47.658  1.00  6.88
ATOM   1672 2HD2 LEU   109      46.099  63.020  48.140  1.00  6.88
ATOM   1673 3HD2 LEU   109      46.961  62.075  49.381  1.00  6.88
ATOM   1674  C   LEU   109      42.064  62.631  50.422  1.00  6.88
ATOM   1675  O   LEU   109      41.891  63.421  51.352  1.00  6.88
ATOM   1676  N   THR   110      41.202  61.651  50.165  1.00  8.28
ATOM   1677  H   THR   110      41.332  61.084  49.342  1.00  8.28
ATOM   1678  CA  THR   110      40.063  61.340  51.022  1.00  8.28
ATOM   1679  HA  THR   110      40.222  61.757  52.010  1.00  8.28
ATOM   1680  CB  THR   110      38.741  61.876  50.490  1.00  8.28
ATOM   1681  HB  THR   110      37.933  61.630  51.179  1.00  8.28
ATOM   1682  CG2 THR   110      38.737  63.409  50.294  1.00  8.28
ATOM   1683 1HG2 THR   110      37.727  63.735  50.062  1.00  8.28
ATOM   1684 2HG2 THR   110      39.087  63.881  51.207  1.00  8.28
ATOM   1685 3HG2 THR   110      39.406  63.653  49.474  1.00  8.28
ATOM   1686  OG1 THR   110      38.412  61.348  49.235  1.00  8.28
ATOM   1687  HG1 THR   110      38.600  60.403  49.275  1.00  8.28
ATOM   1688  C   THR   110      39.991  59.825  51.177  1.00  8.28
ATOM   1689  O   THR   110      39.880  59.108  50.187  1.00  8.28
ATOM   1690  N   THR   111      40.248  59.353  52.392  1.00 10.35
ATOM   1691  H   THR   111      40.131  59.942  53.219  1.00 10.35
ATOM   1692  CA  THR   111      40.982  58.113  52.540  1.00 10.35
ATOM   1693  HA  THR   111      40.493  57.315  51.940  1.00 10.35
ATOM   1694  CB  THR   111      42.392  58.259  51.979  1.00 10.35
ATOM   1695  HB  THR   111      42.320  58.577  50.937  1.00 10.35
ATOM   1696  CG2 THR   111      43.225  59.305  52.728  1.00 10.35
ATOM   1697 1HG2 THR   111      44.226  59.349  52.306  1.00 10.35
ATOM   1698 2HG2 THR   111      42.769  60.289  52.625  1.00 10.35
ATOM   1699 3HG2 THR   111      43.270  59.049  53.786  1.00 10.35
ATOM   1700  OG1 THR   111      43.005  57.007  51.994  1.00 10.35
ATOM   1701  HG1 THR   111      43.878  57.101  51.607  1.00 10.35
ATOM   1702  C   THR   111      40.956  57.514  54.023  1.00 10.35
ATOM   1703  O   THR   111      40.637  58.293  54.912  1.00 10.35
ATOM   1704  N   PRO   112      41.303  56.224  54.368  1.00 11.32
ATOM   1705  CD  PRO   112      42.175  56.049  55.532  1.00 11.32
ATOM   1706  HD1 PRO   112      41.645  56.369  56.428  1.00 11.32
ATOM   1707  HD2 PRO   112      43.092  56.621  55.416  1.00 11.32
ATOM   1708  CG  PRO   112      42.476  54.557  55.616  1.00 11.32
ATOM   1709  HG1 PRO   112      42.790  54.264  56.617  1.00 11.32
ATOM   1710  HG2 PRO   112      43.222  54.276  54.876  1.00 11.32
ATOM   1711  CB  PRO   112      41.140  53.934  55.239  1.00 11.32
ATOM   1712  HB1 PRO   112      40.494  53.901  56.119  1.00 11.32
ATOM   1713  HB2 PRO   112      41.265  52.933  54.818  1.00 11.32
ATOM   1714  CA  PRO   112      40.577  54.908  54.198  1.00 11.32
ATOM   1715  HA  PRO   112      40.802  54.529  53.203  1.00 11.32
ATOM   1716  C   PRO   112      39.061  55.036  54.338  1.00 11.32
ATOM   1717  O   PRO   112      38.306  54.348  53.648  1.00 11.32
ATOM   1718  N   SER   113      38.606  55.905  55.235  1.00 11.45
ATOM   1719  H   SER   113      39.290  56.437  55.753  1.00 11.45
ATOM   1720  CA  SER   113      37.184  56.130  55.542  1.00 11.45
ATOM   1721  HA  SER   113      36.610  56.076  54.617  1.00 11.45
ATOM   1722  CB  SER   113      36.655  55.058  56.510  1.00 11.45
ATOM   1723  HB1 SER   113      35.566  55.118  56.550  1.00 11.45
ATOM   1724  HB2 SER   113      37.045  55.245  57.512  1.00 11.45
ATOM   1725  OG  SER   113      37.034  53.753  56.115  1.00 11.45
ATOM   1726  HG  SER   113      37.166  53.741  55.154  1.00 11.45
ATOM   1727  C   SER   113      36.929  57.512  56.149  1.00 11.45
ATOM   1728  O   SER   113      35.858  57.779  56.687  1.00 11.45
ATOM   1729  N   GLY   114      37.938  58.377  56.076  1.00  9.82
ATOM   1730  H   GLY   114      38.779  58.083  55.597  1.00  9.82
ATOM   1731  CA  GLY   114      37.900  59.776  56.464  1.00  9.82
ATOM   1732  HA1 GLY   114      38.624  59.941  57.261  1.00  9.82
ATOM   1733  HA2 GLY   114      36.910  60.056  56.826  1.00  9.82
ATOM   1734  C   GLY   114      38.249  60.662  55.275  1.00  9.82
ATOM   1735  O   GLY   114      38.011  60.325  54.114  1.00  9.82
ATOM   1736  N   VAL   115      38.896  61.779  55.572  1.00  9.33
ATOM   1737  H   VAL   115      39.093  61.981  56.544  1.00  9.33
ATOM   1738  CA  VAL   115      39.643  62.566  54.592  1.00  9.33
ATOM   1739  HA  VAL   115      39.742  62.002  53.675  1.00  9.33
ATOM   1740  CB  VAL   115      38.935  63.902  54.272  1.00  9.33
ATOM   1741  HB  VAL   115      39.525  64.414  53.511  1.00  9.33
ATOM   1742  CG1 VAL   115      37.529  63.674  53.701  1.00  9.33
ATOM   1743 1HG1 VAL   115      37.144  64.604  53.283  1.00  9.33
ATOM   1744 2HG1 VAL   115      37.555  62.917  52.922  1.00  9.33
ATOM   1745 3HG1 VAL   115      36.851  63.334  54.484  1.00  9.33
ATOM   1746  CG2 VAL   115      38.782  64.852  55.470  1.00  9.33
ATOM   1747 1HG2 VAL   115      38.265  65.759  55.159  1.00  9.33
ATOM   1748 2HG2 VAL   115      38.216  64.372  56.269  1.00  9.33
ATOM   1749 3HG2 VAL   115      39.763  65.135  55.851  1.00  9.33
ATOM   1750  C   VAL   115      41.030  62.799  55.160  1.00  9.33
ATOM   1751  O   VAL   115      41.179  62.945  56.370  1.00  9.33
ATOM   1752  N   GLU   116      42.033  62.825  54.293  1.00  7.15
ATOM   1753  H   GLU   116      41.848  62.774  53.300  1.00  7.15
ATOM   1754  CA  GLU   116      43.404  63.142  54.668  1.00  7.15
ATOM   1755  HA  GLU   116      43.376  63.941  55.411  1.00  7.15
ATOM   1756  CB  GLU   116      44.130  61.924  55.324  1.00  7.15
ATOM   1757  HB1 GLU   116      45.053  61.755  54.785  1.00  7.15
ATOM   1758  HB2 GLU   116      43.534  61.021  55.186  1.00  7.15
ATOM   1759  CG  GLU   116      44.422  62.088  56.852  1.00  7.15
ATOM   1760  HG1 GLU   116      43.569  61.686  57.402  1.00  7.15
ATOM   1761  HG2 GLU   116      44.468  63.150  57.098  1.00  7.15
ATOM   1762  CD  GLU   116      45.719  61.420  57.393  1.00  7.15
ATOM   1763  OE1 GLU   116      46.190  60.441  56.775  1.00  7.15
ATOM   1764  OE2 GLU   116      46.266  61.897  58.426  1.00  7.15
ATOM   1765  C   GLU   116      44.101  63.724  53.420  1.00  7.15
ATOM   1766  O   GLU   116      44.506  63.041  52.480  1.00  7.15
ATOM   1767  N   SER   117      44.142  65.050  53.361  1.00  6.67
ATOM   1768  H   SER   117      43.848  65.566  54.178  1.00  6.67
ATOM   1769  CA  SER   117      44.731  65.822  52.286  1.00  6.67
ATOM   1770  HA  SER   117      44.314  65.490  51.342  1.00  6.67
ATOM   1771  CB  SER   117      44.306  67.284  52.485  1.00  6.67
ATOM   1772  HB1 SER   117      43.228  67.368  52.354  1.00  6.67
ATOM   1773  HB2 SER   117      44.798  67.918  51.746  1.00  6.67
ATOM   1774  OG  SER   117      44.643  67.729  53.788  1.00  6.67
ATOM   1775  HG  SER   117      45.543  67.415  53.986  1.00  6.67
ATOM   1776  C   SER   117      46.256  65.808  52.200  1.00  6.67
ATOM   1777  O   SER   117      46.929  66.336  53.083  1.00  6.67
ATOM   1778  N   ALA   118      46.810  65.348  51.075  1.00  5.81
ATOM   1779  H   ALA   118      46.210  64.952  50.373  1.00  5.81
ATOM   1780  CA  ALA   118      48.215  65.551  50.715  1.00  5.81
ATOM   1781  HA  ALA   118      48.797  65.380  51.611  1.00  5.81
ATOM   1782  CB  ALA   118      48.646  64.496  49.695  1.00  5.81
ATOM   1783  HB1 ALA   118      49.705  64.627  49.476  1.00  5.81
ATOM   1784  HB2 ALA   118      48.503  63.503  50.117  1.00  5.81
ATOM   1785  HB3 ALA   118      48.070  64.600  48.776  1.00  5.81
ATOM   1786  C   ALA   118      48.600  66.994  50.317  1.00  5.81
ATOM   1787  O   ALA   118      49.006  67.319  49.196  1.00  5.81
ATOM   1788  N   VAL   119      48.557  67.864  51.314  1.00  3.79
ATOM   1789  H   VAL   119      48.116  67.551  52.172  1.00  3.79
ATOM   1790  CA  VAL   119      49.444  69.018  51.418  1.00  3.79
ATOM   1791  HA  VAL   119      49.680  69.412  50.432  1.00  3.79
ATOM   1792  CB  VAL   119      48.765  70.122  52.275  1.00  3.79
ATOM   1793  HB  VAL   119      48.803  69.847  53.328  1.00  3.79
ATOM   1794  CG1 VAL   119      49.518  71.448  52.122  1.00  3.79
ATOM   1795 1HG1 VAL   119      49.048  72.218  52.734  1.00  3.79
ATOM   1796 2HG1 VAL   119      50.547  71.326  52.464  1.00  3.79
ATOM   1797 3HG1 VAL   119      49.528  71.769  51.083  1.00  3.79
ATOM   1798  CG2 VAL   119      47.267  70.325  51.980  1.00  3.79
ATOM   1799 1HG2 VAL   119      46.702  69.487  52.387  1.00  3.79
ATOM   1800 2HG2 VAL   119      46.909  71.235  52.460  1.00  3.79
ATOM   1801 3HG2 VAL   119      47.076  70.373  50.914  1.00  3.79
ATOM   1802  C   VAL   119      50.719  68.521  52.087  1.00  3.79
ATOM   1803  O   VAL   119      50.870  68.573  53.308  1.00  3.79
ATOM   1804  N   VAL   120      51.615  67.926  51.299  1.00  4.72
ATOM   1805  H   VAL   120      51.412  67.868  50.309  1.00  4.72
ATOM   1806  CA  VAL   120      52.969  67.626  51.792  1.00  4.72
ATOM   1807  HA  VAL   120      52.899  66.822  52.523  1.00  4.72
ATOM   1808  CB  VAL   120      53.868  67.186  50.631  1.00  4.72
ATOM   1809  HB  VAL   120      53.359  66.357  50.144  1.00  4.72
ATOM   1810  CG1 VAL   120      54.099  68.295  49.593  1.00  4.72
ATOM   1811 1HG1 VAL   120      54.698  67.941  48.769  1.00  4.72
ATOM   1812 2HG1 VAL   120      53.151  68.666  49.203  1.00  4.72
ATOM   1813 3HG1 VAL   120      54.655  69.113  50.038  1.00  4.72
ATOM   1814  CG2 VAL   120      55.225  66.673  51.121  1.00  4.72
ATOM   1815 1HG2 VAL   120      55.865  66.415  50.279  1.00  4.72
ATOM   1816 2HG2 VAL   120      55.741  67.435  51.704  1.00  4.72
ATOM   1817 3HG2 VAL   120      55.067  65.789  51.735  1.00  4.72
ATOM   1818  C   VAL   120      53.542  68.901  52.445  1.00  4.72
ATOM   1819  O   VAL   120      53.403  69.994  51.886  1.00  4.72
ATOM   1820  N   PRO   121      54.194  68.822  53.609  1.00  4.10
ATOM   1821  CD  PRO   121      54.412  67.629  54.420  1.00  4.10
ATOM   1822  HD1 PRO   121      55.068  66.915  53.923  1.00  4.10
ATOM   1823  HD2 PRO   121      53.453  67.165  54.655  1.00  4.10
ATOM   1824  CG  PRO   121      55.058  68.122  55.711  1.00  4.10
ATOM   1825  HG1 PRO   121      56.140  68.197  55.583  1.00  4.10
ATOM   1826  HG2 PRO   121      54.809  67.484  56.560  1.00  4.10
ATOM   1827  CB  PRO   121      54.450  69.516  55.846  1.00  4.10
ATOM   1828  HB1 PRO   121      55.035  70.147  56.517  1.00  4.10
ATOM   1829  HB2 PRO   121      53.430  69.428  56.224  1.00  4.10
ATOM   1830  CA  PRO   121      54.414  70.030  54.397  1.00  4.10
ATOM   1831  HA  PRO   121      53.553  70.694  54.296  1.00  4.10
ATOM   1832  C   PRO   121      55.668  70.864  54.077  1.00  4.10
ATOM   1833  O   PRO   121      56.113  71.714  54.845  1.00  4.10
ATOM   1834  N   TYR   122      56.276  70.544  52.952  1.00  4.71
ATOM   1835  H   TYR   122      55.763  69.903  52.365  1.00  4.71
ATOM   1836  CA  TYR   122      57.636  70.851  52.519  1.00  4.71
ATOM   1837  HA  TYR   122      57.889  71.907  52.640  1.00  4.71
ATOM   1838  CB  TYR   122      58.572  69.934  53.350  1.00  4.71
ATOM   1839  HB1 TYR   122      58.138  68.931  53.350  1.00  4.71
ATOM   1840  HB2 TYR   122      58.525  70.280  54.381  1.00  4.71
ATOM   1841  CG  TYR   122      60.048  69.745  53.015  1.00  4.71
ATOM   1842  CD1 TYR   122      60.680  70.332  51.898  1.00  4.71
ATOM   1843  HD1 TYR   122      60.141  70.991  51.240  1.00  4.71
ATOM   1844  CE1 TYR   122      62.046  70.084  51.639  1.00  4.71
ATOM   1845  HE1 TYR   122      62.536  70.548  50.793  1.00  4.71
ATOM   1846  CZ  TYR   122      62.790  69.249  52.501  1.00  4.71
ATOM   1847  OH  TYR   122      64.103  68.996  52.268  1.00  4.71
ATOM   1848  HH  TYR   122      64.426  69.455  51.479  1.00  4.71
ATOM   1849  CE2 TYR   122      62.160  68.654  53.611  1.00  4.71
ATOM   1850  HE2 TYR   122      62.736  68.005  54.254  1.00  4.71
ATOM   1851  CD2 TYR   122      60.799  68.906  53.866  1.00  4.71
ATOM   1852  HD2 TYR   122      60.330  68.444  54.725  1.00  4.71
ATOM   1853  C   TYR   122      57.518  70.443  51.057  1.00  4.71
ATOM   1854  O   TYR   122      57.547  69.249  50.760  1.00  4.71
ATOM   1855  N   ASN   123      57.136  71.390  50.189  1.00  4.96
ATOM   1856  H   ASN   123      57.057  72.331  50.542  1.00  4.96
ATOM   1857  CA  ASN   123      56.642  71.132  48.828  1.00  4.96
ATOM   1858  HA  ASN   123      55.948  70.298  48.886  1.00  4.96
ATOM   1859  CB  ASN   123      55.831  72.350  48.333  1.00  4.96
ATOM   1860  HB1 ASN   123      56.507  73.154  48.042  1.00  4.96
ATOM   1861  HB2 ASN   123      55.192  72.713  49.137  1.00  4.96
ATOM   1862  CG  ASN   123      54.932  72.008  47.148  1.00  4.96
ATOM   1863  OD1 ASN   123      55.198  72.334  46.005  1.00  4.96
ATOM   1864  ND2 ASN   123      53.816  71.361  47.381  1.00  4.96
ATOM   1865 1HD2 ASN   123      53.497  71.180  48.314  1.00  4.96
ATOM   1866 2HD2 ASN   123      53.202  71.239  46.588  1.00  4.96
ATOM   1867  C   ASN   123      57.741  70.665  47.854  1.00  4.96
ATOM   1868  O   ASN   123      57.981  71.278  46.817  1.00  4.96
ATOM   1869  N   ALA   124      58.426  69.595  48.254  1.00  6.50
ATOM   1870  H   ALA   124      58.121  69.182  49.125  1.00  6.50
ATOM   1871  CA  ALA   124      59.530  68.904  47.624  1.00  6.50
ATOM   1872  HA  ALA   124      60.178  68.537  48.422  1.00  6.50
ATOM   1873  CB  ALA   124      58.981  67.673  46.891  1.00  6.50
ATOM   1874  HB1 ALA   124      59.815  67.121  46.453  1.00  6.50
ATOM   1875  HB2 ALA   124      58.463  67.020  47.593  1.00  6.50
ATOM   1876  HB3 ALA   124      58.298  67.980  46.097  1.00  6.50
ATOM   1877  C   ALA   124      60.432  69.791  46.742  1.00  6.50
ATOM   1878  O   ALA   124      60.584  69.545  45.545  1.00  6.50
ATOM   1879  N   ARG   125      61.002  70.857  47.320  1.00  6.22
ATOM   1880  H   ARG   125      60.872  70.990  48.312  1.00  6.22
ATOM   1881  CA  ARG   125      62.155  71.523  46.705  1.00  6.22
ATOM   1882  HA  ARG   125      62.032  71.549  45.623  1.00  6.22
ATOM   1883  CB  ARG   125      62.312  72.961  47.224  1.00  6.22
ATOM   1884  HB1 ARG   125      63.364  73.242  47.184  1.00  6.22
ATOM   1885  HB2 ARG   125      61.977  73.005  48.256  1.00  6.22
ATOM   1886  CG  ARG   125      61.535  74.003  46.410  1.00  6.22
ATOM   1887  HG1 ARG   125      61.959  74.062  45.407  1.00  6.22
ATOM   1888  HG2 ARG   125      61.649  74.974  46.895  1.00  6.22
ATOM   1889  CD  ARG   125      60.047  73.659  46.306  1.00  6.22
ATOM   1890  HD1 ARG   125      59.649  73.497  47.310  1.00  6.22
ATOM   1891  HD2 ARG   125      59.950  72.730  45.741  1.00  6.22
ATOM   1892  NE  ARG   125      59.275  74.721  45.639  1.00  6.22
ATOM   1893  HE  ARG   125      59.683  75.638  45.606  1.00  6.22
ATOM   1894  CZ  ARG   125      58.078  74.558  45.103  1.00  6.22
ATOM   1895  NH1 ARG   125      57.517  73.393  45.035  1.00  6.22
ATOM   1896 1HH1 ARG   125      57.963  72.606  45.496  1.00  6.22
ATOM   1897 2HH1 ARG   125      56.530  73.267  44.852  1.00  6.22
ATOM   1898  NH2 ARG   125      57.416  75.570  44.618  1.00  6.22
ATOM   1899 1HH2 ARG   125      57.809  76.491  44.634  1.00  6.22
ATOM   1900 2HH2 ARG   125      56.527  75.388  44.185  1.00  6.22
ATOM   1901  C   ARG   125      63.389  70.656  46.980  1.00  6.22
ATOM   1902  O   ARG   125      63.481  70.012  48.024  1.00  6.22
ATOM   1903  N   GLU   126      64.262  70.526  45.980  1.00  5.69
ATOM   1904  H   GLU   126      64.174  71.090  45.157  1.00  5.69
ATOM   1905  CA  GLU   126      65.382  69.591  46.077  1.00  5.69
ATOM   1906  HA  GLU   126      65.052  68.752  46.692  1.00  5.69
ATOM   1907  CB  GLU   126      65.812  69.008  44.730  1.00  5.69
ATOM   1908  HB1 GLU   126      66.471  69.684  44.184  1.00  5.69
ATOM   1909  HB2 GLU   126      64.916  68.847  44.128  1.00  5.69
ATOM   1910  CG  GLU   126      66.479  67.638  44.941  1.00  5.69
ATOM   1911  HG1 GLU   126      66.355  67.103  44.028  1.00  5.69
ATOM   1912  HG2 GLU   126      65.923  67.057  45.670  1.00  5.69
ATOM   1913  CD  GLU   126      67.985  67.582  45.210  1.00  5.69
ATOM   1914  OE1 GLU   126      68.689  67.163  44.261  1.00  5.69
ATOM   1915  OE2 GLU   126      68.409  67.766  46.376  1.00  5.69
ATOM   1916  C   GLU   126      66.573  70.242  46.781  1.00  5.69
ATOM   1917  O   GLU   126      67.189  71.172  46.263  1.00  5.69
ATOM   1918  N   SER   127      66.896  69.736  47.968  1.00  6.02
ATOM   1919  H   SER   127      66.265  69.047  48.350  1.00  6.02
ATOM   1920  CA  SER   127      67.639  70.528  48.941  1.00  6.02
ATOM   1921  HA  SER   127      67.677  71.566  48.605  1.00  6.02
ATOM   1922  CB  SER   127      66.887  70.511  50.277  1.00  6.02
ATOM   1923  HB1 SER   127      67.099  71.447  50.789  1.00  6.02
ATOM   1924  HB2 SER   127      67.264  69.693  50.894  1.00  6.02
ATOM   1925  OG  SER   127      65.494  70.320  50.149  1.00  6.02
ATOM   1926  HG  SER   127      65.145  71.022  49.558  1.00  6.02
ATOM   1927  C   SER   127      69.065  70.096  49.277  1.00  6.02
ATOM   1928  O   SER   127      69.734  70.762  50.066  1.00  6.02
ATOM   1929  N   SER   128      69.481  68.926  48.790  1.00  6.35
ATOM   1930  H   SER   128      68.959  68.604  47.972  1.00  6.35
ATOM   1931  CA  SER   128      70.346  67.883  49.405  1.00  6.35
ATOM   1932  HA  SER   128      71.173  67.720  48.715  1.00  6.35
ATOM   1933  CB  SER   128      70.960  68.227  50.767  1.00  6.35
ATOM   1934  HB1 SER   128      71.490  67.358  51.160  1.00  6.35
ATOM   1935  HB2 SER   128      70.175  68.516  51.467  1.00  6.35
ATOM   1936  OG  SER   128      71.892  69.278  50.597  1.00  6.35
ATOM   1937  HG  SER   128      71.381  69.953  50.110  1.00  6.35
ATOM   1938  C   SER   128      69.594  66.544  49.455  1.00  6.35
ATOM   1939  O   SER   128      70.086  65.576  50.026  1.00  6.35
ATOM   1940  N   VAL   129      68.404  66.495  48.851  1.00  7.06
ATOM   1941  H   VAL   129      68.184  67.265  48.220  1.00  7.06
ATOM   1942  CA  VAL   129      67.438  65.391  48.927  1.00  7.06
ATOM   1943  HA  VAL   129      67.389  65.069  49.969  1.00  7.06
ATOM   1944  CB  VAL   129      66.025  65.894  48.560  1.00  7.06
ATOM   1945  HB  VAL   129      66.102  66.476  47.651  1.00  7.06
ATOM   1946  CG1 VAL   129      64.970  64.803  48.334  1.00  7.06
ATOM   1947 1HG1 VAL   129      63.989  65.257  48.186  1.00  7.06
ATOM   1948 2HG1 VAL   129      65.210  64.224  47.441  1.00  7.06
ATOM   1949 3HG1 VAL   129      64.930  64.135  49.196  1.00  7.06
ATOM   1950  CG2 VAL   129      65.493  66.823  49.659  1.00  7.06
ATOM   1951 1HG2 VAL   129      64.561  67.288  49.334  1.00  7.06
ATOM   1952 2HG2 VAL   129      65.304  66.257  50.572  1.00  7.06
ATOM   1953 3HG2 VAL   129      66.208  67.613  49.878  1.00  7.06
ATOM   1954  C   VAL   129      67.873  64.134  48.155  1.00  7.06
ATOM   1955  O   VAL   129      67.392  63.040  48.428  1.00  7.06
ATOM   1956  N   LYS   130      68.862  64.251  47.262  1.00  7.79
ATOM   1957  H   LYS   130      69.175  65.191  47.052  1.00  7.79
ATOM   1958  CA  LYS   130      69.517  63.125  46.564  1.00  7.79
ATOM   1959  HA  LYS   130      68.749  62.547  46.044  1.00  7.79
ATOM   1960  CB  LYS   130      70.501  63.697  45.529  1.00  7.79
ATOM   1961  HB1 LYS   130      71.301  62.986  45.317  1.00  7.79
ATOM   1962  HB2 LYS   130      70.956  64.611  45.917  1.00  7.79
ATOM   1963  CG  LYS   130      69.777  63.982  44.216  1.00  7.79
ATOM   1964  HG1 LYS   130      68.858  64.525  44.435  1.00  7.79
ATOM   1965  HG2 LYS   130      69.523  63.037  43.733  1.00  7.79
ATOM   1966  CD  LYS   130      70.669  64.816  43.285  1.00  7.79
ATOM   1967  HD1 LYS   130      71.633  64.321  43.158  1.00  7.79
ATOM   1968  HD2 LYS   130      70.842  65.792  43.742  1.00  7.79
ATOM   1969  CE  LYS   130      70.037  65.017  41.906  1.00  7.79
ATOM   1970  HE1 LYS   130      70.129  64.094  41.325  1.00  7.79
ATOM   1971  HE2 LYS   130      70.579  65.806  41.381  1.00  7.79
ATOM   1972  NZ  LYS   130      68.606  65.364  42.002  1.00  7.79
ATOM   1973  HZ1 LYS   130      68.251  65.584  41.081  1.00  7.79
ATOM   1974  HZ2 LYS   130      68.089  64.518  42.244  1.00  7.79
ATOM   1975  HZ3 LYS   130      68.455  66.101  42.695  1.00  7.79
ATOM   1976  C   LYS   130      70.252  62.099  47.429  1.00  7.79
ATOM   1977  O   LYS   130      70.718  61.087  46.912  1.00  7.79
ATOM   1978  N   ASN   131      70.445  62.365  48.713  1.00  9.84
ATOM   1979  H   ASN   131      69.961  63.157  49.112  1.00  9.84
ATOM   1980  CA  ASN   131      71.320  61.580  49.576  1.00  9.84
ATOM   1981  HA  ASN   131      71.835  60.804  49.006  1.00  9.84
ATOM   1982  CB  ASN   131      72.370  62.548  50.153  1.00  9.84
ATOM   1983  HB1 ASN   131      71.867  63.440  50.524  1.00  9.84
ATOM   1984  HB2 ASN   131      73.053  62.853  49.362  1.00  9.84
ATOM   1985  CG  ASN   131      73.153  61.960  51.310  1.00  9.84
ATOM   1986  OD1 ASN   131      72.697  61.933  52.437  1.00  9.84
ATOM   1987  ND2 ASN   131      74.349  61.471  51.081  1.00  9.84
ATOM   1988 1HD2 ASN   131      74.739  61.486  50.157  1.00  9.84
ATOM   1989 2HD2 ASN   131      74.852  61.119  51.876  1.00  9.84
ATOM   1990  C   ASN   131      70.481  60.900  50.656  1.00  9.84
ATOM   1991  O   ASN   131      69.722  61.558  51.362  1.00  9.84
ATOM   1992  N   SER   132      70.697  59.597  50.831  1.00 11.53
ATOM   1993  H   SER   132      71.263  59.117  50.147  1.00 11.53
ATOM   1994  CA  SER   132      70.014  58.713  51.783  1.00 11.53
ATOM   1995  HA  SER   132      68.947  58.757  51.560  1.00 11.53
ATOM   1996  CB  SER   132      70.483  57.270  51.548  1.00 11.53
ATOM   1997  HB1 SER   132      69.797  56.581  52.042  1.00 11.53
ATOM   1998  HB2 SER   132      71.482  57.141  51.968  1.00 11.53
ATOM   1999  OG  SER   132      70.529  56.981  50.163  1.00 11.53
ATOM   2000  HG  SER   132      70.754  56.054  50.041  1.00 11.53
ATOM   2001  C   SER   132      70.167  59.056  53.271  1.00 11.53
ATOM   2002  O   SER   132      69.879  58.212  54.124  1.00 11.53
ATOM   2003  N   ALA   133      70.662  60.246  53.616  1.00 10.30
ATOM   2004  H   ALA   133      70.857  60.913  52.878  1.00 10.30
ATOM   2005  CA  ALA   133      70.868  60.686  54.985  1.00 10.30
ATOM   2006  HA  ALA   133      70.161  60.137  55.584  1.00 10.30
ATOM   2007  CB  ALA   133      72.278  60.265  55.430  1.00 10.30
ATOM   2008  HB1 ALA   133      72.414  60.499  56.486  1.00 10.30
ATOM   2009  HB2 ALA   133      72.421  59.194  55.281  1.00 10.30
ATOM   2010  HB3 ALA   133      73.026  60.808  54.852  1.00 10.30
ATOM   2011  C   ALA   133      70.635  62.181  55.272  1.00 10.30
ATOM   2012  O   ALA   133      70.539  62.576  56.437  1.00 10.30
ATOM   2013  N   ALA   134      70.560  63.009  54.236  1.00  9.40
ATOM   2014  H   ALA   134      70.609  62.610  53.307  1.00  9.40
ATOM   2015  CA  ALA   134      70.542  64.457  54.362  1.00  9.40
ATOM   2016  HA  ALA   134      71.434  64.751  54.916  1.00  9.40
ATOM   2017  CB  ALA   134      70.647  65.032  52.951  1.00  9.40
ATOM   2018  HB1 ALA   134      70.675  66.119  52.979  1.00  9.40
ATOM   2019  HB2 ALA   134      71.554  64.668  52.468  1.00  9.40
ATOM   2020  HB3 ALA   134      69.776  64.713  52.375  1.00  9.40
ATOM   2021  C   ALA   134      69.331  65.040  55.104  1.00  9.40
ATOM   2022  O   ALA   134      68.313  64.398  55.346  1.00  9.40
ATOM   2023  N   LYS   135      69.477  66.329  55.419  1.00  8.41
ATOM   2024  H   LYS   135      70.370  66.753  55.222  1.00  8.41
ATOM   2025  CA  LYS   135      68.485  67.196  56.050  1.00  8.41
ATOM   2026  HA  LYS   135      67.497  66.977  55.634  1.00  8.41
ATOM   2027  CB  LYS   135      68.453  66.912  57.565  1.00  8.41
ATOM   2028  HB1 LYS   135      67.927  65.971  57.730  1.00  8.41
ATOM   2029  HB2 LYS   135      67.861  67.694  58.039  1.00  8.41
ATOM   2030  CG  LYS   135      69.855  66.790  58.210  1.00  8.41
ATOM   2031  HG1 LYS   135      70.575  67.424  57.700  1.00  8.41
ATOM   2032  HG2 LYS   135      70.200  65.760  58.102  1.00  8.41
ATOM   2033  CD  LYS   135      69.906  67.166  59.688  1.00  8.41
ATOM   2034  HD1 LYS   135      70.938  67.066  60.032  1.00  8.41
ATOM   2035  HD2 LYS   135      69.280  66.482  60.253  1.00  8.41
ATOM   2036  CE  LYS   135      69.429  68.606  59.895  1.00  8.41
ATOM   2037  HE1 LYS   135      68.338  68.627  59.839  1.00  8.41
ATOM   2038  HE2 LYS   135      69.832  69.239  59.100  1.00  8.41
ATOM   2039  NZ  LYS   135      69.867  69.123  61.198  1.00  8.41
ATOM   2040  HZ1 LYS   135      69.369  69.949  61.515  1.00  8.41
ATOM   2041  HZ2 LYS   135      69.801  68.454  61.960  1.00  8.41
ATOM   2042  HZ3 LYS   135      70.859  69.356  61.231  1.00  8.41
ATOM   2043  C   LYS   135      68.841  68.633  55.754  1.00  8.41
ATOM   2044  O   LYS   135      69.991  69.029  55.971  1.00  8.41
ATOM   2045  N   LYS   136      67.918  69.397  55.178  1.00  8.69
ATOM   2046  H   LYS   136      66.966  69.060  55.068  1.00  8.69
ATOM   2047  CA  LYS   136      68.290  70.762  54.719  1.00  8.69
ATOM   2048  HA  LYS   136      68.745  71.254  55.580  1.00  8.69
ATOM   2049  CB  LYS   136      69.345  70.732  53.576  1.00  8.69
ATOM   2050  HB1 LYS   136      68.857  70.838  52.606  1.00  8.69
ATOM   2051  HB2 LYS   136      69.865  69.776  53.563  1.00  8.69
ATOM   2052  CG  LYS   136      70.386  71.859  53.781  1.00  8.69
ATOM   2053  HG1 LYS   136      70.709  71.874  54.823  1.00  8.69
ATOM   2054  HG2 LYS   136      69.921  72.820  53.564  1.00  8.69
ATOM   2055  CD  LYS   136      71.633  71.741  52.901  1.00  8.69
ATOM   2056  HD1 LYS   136      72.166  72.692  52.925  1.00  8.69
ATOM   2057  HD2 LYS   136      71.328  71.550  51.873  1.00  8.69
ATOM   2058  CE  LYS   136      72.566  70.637  53.412  1.00  8.69
ATOM   2059  HE1 LYS   136      71.986  69.720  53.545  1.00  8.69
ATOM   2060  HE2 LYS   136      72.953  70.933  54.392  1.00  8.69
ATOM   2061  NZ  LYS   136      73.679  70.389  52.463  1.00  8.69
ATOM   2062  HZ1 LYS   136      74.332  69.717  52.840  1.00  8.69
ATOM   2063  HZ2 LYS   136      73.293  70.003  51.602  1.00  8.69
ATOM   2064  HZ3 LYS   136      74.165  71.244  52.233  1.00  8.69
ATOM   2065  C   LYS   136      67.076  71.632  54.406  1.00  8.69
ATOM   2066  O   LYS   136      65.952  71.277  54.739  1.00  8.69
ATOM   2067  N   GLU   137      67.349  72.773  53.780  1.00  7.58
ATOM   2068  H   GLU   137      68.316  72.972  53.609  1.00  7.58
ATOM   2069  CA  GLU   137      66.388  73.769  53.330  1.00  7.58
ATOM   2070  HA  GLU   137      66.962  74.491  52.749  1.00  7.58
ATOM   2071  CB  GLU   137      65.354  73.142  52.374  1.00  7.58
ATOM   2072  HB1 GLU   137      64.376  73.059  52.852  1.00  7.58
ATOM   2073  HB2 GLU   137      65.655  72.134  52.112  1.00  7.58
ATOM   2074  CG  GLU   137      65.249  73.978  51.096  1.00  7.58
ATOM   2075  HG1 GLU   137      66.251  74.173  50.708  1.00  7.58
ATOM   2076  HG2 GLU   137      64.781  74.938  51.327  1.00  7.58
ATOM   2077  CD  GLU   137      64.439  73.222  50.054  1.00  7.58
ATOM   2078  OE1 GLU   137      65.037  72.818  49.035  1.00  7.58
ATOM   2079  OE2 GLU   137      63.237  72.996  50.312  1.00  7.58
ATOM   2080  C   GLU   137      65.765  74.587  54.457  1.00  7.58
ATOM   2081  O   GLU   137      66.299  74.646  55.561  1.00  7.58
ATOM   2082  N   ARG   138      64.668  75.277  54.136  1.00  7.83
ATOM   2083  H   ARG   138      64.377  75.220  53.169  1.00  7.83
ATOM   2084  CA  ARG   138      63.746  75.913  55.081  1.00  7.83
ATOM   2085  HA  ARG   138      63.553  75.202  55.885  1.00  7.83
ATOM   2086  CB  ARG   138      64.391  77.159  55.720  1.00  7.83
ATOM   2087  HB1 ARG   138      65.188  76.822  56.381  1.00  7.83
ATOM   2088  HB2 ARG   138      63.651  77.661  56.344  1.00  7.83
ATOM   2089  CG  ARG   138      64.979  78.174  54.725  1.00  7.83
ATOM   2090  HG1 ARG   138      64.261  78.371  53.929  1.00  7.83
ATOM   2091  HG2 ARG   138      65.888  77.762  54.283  1.00  7.83
ATOM   2092  CD  ARG   138      65.312  79.501  55.421  1.00  7.83
ATOM   2093  HD1 ARG   138      64.369  79.990  55.676  1.00  7.83
ATOM   2094  HD2 ARG   138      65.855  80.136  54.718  1.00  7.83
ATOM   2095  NE  ARG   138      66.115  79.301  56.646  1.00  7.83
ATOM   2096  HE  ARG   138      66.442  78.360  56.814  1.00  7.83
ATOM   2097  CZ  ARG   138      66.297  80.178  57.617  1.00  7.83
ATOM   2098  NH1 ARG   138      65.890  81.415  57.518  1.00  7.83
ATOM   2099 1HH1 ARG   138      65.473  81.725  56.660  1.00  7.83
ATOM   2100 2HH1 ARG   138      66.036  82.056  58.275  1.00  7.83
ATOM   2101  NH2 ARG   138      66.895  79.814  58.717  1.00  7.83
ATOM   2102 1HH2 ARG   138      67.208  78.863  58.820  1.00  7.83
ATOM   2103 2HH2 ARG   138      67.021  80.455  59.478  1.00  7.83
ATOM   2104  C   ARG   138      62.380  76.207  54.449  1.00  7.83
ATOM   2105  O   ARG   138      61.797  77.257  54.705  1.00  7.83
ATOM   2106  N   THR   139      61.910  75.327  53.556  1.00  6.99
ATOM   2107  H   THR   139      62.425  74.480  53.364  1.00  6.99
ATOM   2108  CA  THR   139      60.602  75.490  52.889  1.00  6.99
ATOM   2109  HA  THR   139      60.410  76.555  52.761  1.00  6.99
ATOM   2110  CB  THR   139      60.556  74.861  51.492  1.00  6.99
ATOM   2111  HB  THR   139      59.550  74.978  51.085  1.00  6.99
ATOM   2112  CG2 THR   139      61.523  75.550  50.532  1.00  6.99
ATOM   2113 1HG2 THR   139      61.486  75.056  49.562  1.00  6.99
ATOM   2114 2HG2 THR   139      61.234  76.594  50.409  1.00  6.99
ATOM   2115 3HG2 THR   139      62.541  75.506  50.915  1.00  6.99
ATOM   2116  OG1 THR   139      60.836  73.486  51.571  1.00  6.99
ATOM   2117  HG1 THR   139      61.662  73.313  51.079  1.00  6.99
ATOM   2118  C   THR   139      59.411  74.960  53.687  1.00  6.99
ATOM   2119  O   THR   139      58.269  75.281  53.364  1.00  6.99
ATOM   2120  N   ALA   140      59.672  74.196  54.749  1.00  6.68
ATOM   2121  H   ALA   140      60.633  73.961  54.925  1.00  6.68
ATOM   2122  CA  ALA   140      58.741  74.013  55.854  1.00  6.68
ATOM   2123  HA  ALA   140      57.726  73.917  55.462  1.00  6.68
ATOM   2124  CB  ALA   140      59.114  72.712  56.582  1.00  6.68
ATOM   2125  HB1 ALA   140      58.375  72.488  57.352  1.00  6.68
ATOM   2126  HB2 ALA   140      59.130  71.885  55.873  1.00  6.68
ATOM   2127  HB3 ALA   140      60.098  72.805  57.044  1.00  6.68
ATOM   2128  C   ALA   140      58.793  75.209  56.827  1.00  6.68
ATOM   2129  O   ALA   140      59.682  76.063  56.756  1.00  6.68
ATOM   2130  N   GLY   141      57.904  75.198  57.824  1.00  6.70
ATOM   2131  H   GLY   141      57.206  74.469  57.814  1.00  6.70
ATOM   2132  CA  GLY   141      58.082  75.959  59.063  1.00  6.70
ATOM   2133  HA1 GLY   141      57.220  75.806  59.713  1.00  6.70
ATOM   2134  HA2 GLY   141      58.160  77.023  58.835  1.00  6.70
ATOM   2135  C   GLY   141      59.332  75.509  59.811  1.00  6.70
ATOM   2136  O   GLY   141      59.269  74.601  60.632  1.00  6.70
ATOM   2137  N   PHE   142      60.474  76.068  59.419  1.00  7.15
ATOM   2138  H   PHE   142      60.401  76.704  58.635  1.00  7.15
ATOM   2139  CA  PHE   142      61.806  75.555  59.717  1.00  7.15
ATOM   2140  HA  PHE   142      61.899  74.628  59.157  1.00  7.15
ATOM   2141  CB  PHE   142      62.829  76.559  59.170  1.00  7.15
ATOM   2142  HB1 PHE   142      62.800  77.455  59.791  1.00  7.15
ATOM   2143  HB2 PHE   142      62.516  76.848  58.167  1.00  7.15
ATOM   2144  CG  PHE   142      64.260  76.067  59.063  1.00  7.15
ATOM   2145  CD1 PHE   142      64.544  74.779  58.566  1.00  7.15
ATOM   2146  HD1 PHE   142      63.755  74.110  58.261  1.00  7.15
ATOM   2147  CE1 PHE   142      65.873  74.350  58.436  1.00  7.15
ATOM   2148  HE1 PHE   142      66.090  73.364  58.050  1.00  7.15
ATOM   2149  CZ  PHE   142      66.928  75.221  58.745  1.00  7.15
ATOM   2150  HZ  PHE   142      67.949  74.883  58.634  1.00  7.15
ATOM   2151  CE2 PHE   142      66.654  76.512  59.220  1.00  7.15
ATOM   2152  HE2 PHE   142      67.480  77.139  59.517  1.00  7.15
ATOM   2153  CD2 PHE   142      65.322  76.929  59.399  1.00  7.15
ATOM   2154  HD2 PHE   142      65.106  77.903  59.813  1.00  7.15
ATOM   2155  C   PHE   142      62.021  75.231  61.195  1.00  7.15
ATOM   2156  O   PHE   142      61.872  76.086  62.061  1.00  7.15
ATOM   2157  N   GLY   143      62.325  73.960  61.457  1.00  6.46
ATOM   2158  H   GLY   143      62.461  73.335  60.681  1.00  6.46
ATOM   2159  CA  GLY   143      62.350  73.377  62.797  1.00  6.46
ATOM   2160  HA1 GLY   143      62.241  74.160  63.540  1.00  6.46
ATOM   2161  HA2 GLY   143      63.314  72.894  62.927  1.00  6.46
ATOM   2162  C   GLY   143      61.248  72.337  63.040  1.00  6.46
ATOM   2163  O   GLY   143      61.279  71.605  64.026  1.00  6.46
ATOM   2164  N   ALA   144      60.266  72.247  62.144  1.00  6.59
ATOM   2165  H   ALA   144      60.206  72.963  61.428  1.00  6.59
ATOM   2166  CA  ALA   144      59.172  71.294  62.206  1.00  6.59
ATOM   2167  HA  ALA   144      58.733  71.364  63.203  1.00  6.59
ATOM   2168  CB  ALA   144      58.082  71.726  61.213  1.00  6.59
ATOM   2169  HB1 ALA   144      57.254  71.016  61.246  1.00  6.59
ATOM   2170  HB2 ALA   144      57.702  72.712  61.483  1.00  6.59
ATOM   2171  HB3 ALA   144      58.486  71.756  60.200  1.00  6.59
ATOM   2172  C   ALA   144      59.580  69.828  62.019  1.00  6.59
ATOM   2173  O   ALA   144      59.472  69.286  60.918  1.00  6.59
ATOM   2174  N   PHE   145      60.047  69.198  63.097  1.00  5.83
ATOM   2175  H   PHE   145      60.191  69.754  63.930  1.00  5.83
ATOM   2176  CA  PHE   145      60.569  67.837  63.073  1.00  5.83
ATOM   2177  HA  PHE   145      61.373  67.837  62.335  1.00  5.83
ATOM   2178  CB  PHE   145      61.212  67.494  64.424  1.00  5.83
ATOM   2179  HB1 PHE   145      60.435  67.398  65.185  1.00  5.83
ATOM   2180  HB2 PHE   145      61.876  68.307  64.721  1.00  5.83
ATOM   2181  CG  PHE   145      62.023  66.214  64.355  1.00  5.83
ATOM   2182  CD1 PHE   145      63.314  66.227  63.793  1.00  5.83
ATOM   2183  HD1 PHE   145      63.751  67.161  63.471  1.00  5.83
ATOM   2184  CE1 PHE   145      64.017  65.020  63.612  1.00  5.83
ATOM   2185  HE1 PHE   145      64.994  65.019  63.156  1.00  5.83
ATOM   2186  CZ  PHE   145      63.437  63.800  63.992  1.00  5.83
ATOM   2187  HZ  PHE   145      63.970  62.873  63.826  1.00  5.83
ATOM   2188  CE2 PHE   145      62.153  63.790  64.559  1.00  5.83
ATOM   2189  HE2 PHE   145      61.693  62.855  64.838  1.00  5.83
ATOM   2190  CD2 PHE   145      61.446  64.991  64.740  1.00  5.83
ATOM   2191  HD2 PHE   145      60.444  64.965  65.144  1.00  5.83
ATOM   2192  C   PHE   145      59.570  66.760  62.636  1.00  5.83
ATOM   2193  O   PHE   145      58.429  66.715  63.094  1.00  5.83
ATOM   2194  N   GLN   146      60.077  65.844  61.810  1.00  5.42
ATOM   2195  H   GLN   146      60.968  66.065  61.390  1.00  5.42
ATOM   2196  CA  GLN   146      59.683  64.438  61.733  1.00  5.42
ATOM   2197  HA  GLN   146      59.698  64.027  62.743  1.00  5.42
ATOM   2198  CB  GLN   146      58.237  64.280  61.178  1.00  5.42
ATOM   2199  HB1 GLN   146      57.547  64.795  61.844  1.00  5.42
ATOM   2200  HB2 GLN   146      57.970  63.227  61.250  1.00  5.42
ATOM   2201  CG  GLN   146      57.916  64.734  59.734  1.00  5.42
ATOM   2202  HG1 GLN   146      56.837  64.710  59.597  1.00  5.42
ATOM   2203  HG2 GLN   146      58.341  64.019  59.034  1.00  5.42
ATOM   2204  CD  GLN   146      58.404  66.131  59.364  1.00  5.42
ATOM   2205  OE1 GLN   146      59.369  66.298  58.643  1.00  5.42
ATOM   2206  NE2 GLN   146      57.814  67.183  59.877  1.00  5.42
ATOM   2207 1HE2 GLN   146      57.109  67.077  60.583  1.00  5.42
ATOM   2208 2HE2 GLN   146      58.317  68.060  59.781  1.00  5.42
ATOM   2209  C   GLN   146      60.707  63.647  60.916  1.00  5.42
ATOM   2210  O   GLN   146      61.263  62.688  61.449  1.00  5.42
ATOM   2211  N   ASP   147      60.976  64.086  59.679  1.00  6.76
ATOM   2212  H   ASP   147      60.547  64.949  59.352  1.00  6.76
ATOM   2213  CA  ASP   147      61.683  63.304  58.665  1.00  6.76
ATOM   2214  HA  ASP   147      61.734  62.274  59.003  1.00  6.76
ATOM   2215  CB  ASP   147      60.932  63.289  57.329  1.00  6.76
ATOM   2216  HB1 ASP   147      61.138  64.197  56.760  1.00  6.76
ATOM   2217  HB2 ASP   147      59.858  63.255  57.511  1.00  6.76
ATOM   2218  CG  ASP   147      61.343  62.056  56.522  1.00  6.76
ATOM   2219  OD1 ASP   147      62.542  61.898  56.187  1.00  6.76
ATOM   2220  OD2 ASP   147      60.441  61.223  56.273  1.00  6.76
ATOM   2221  C   ASP   147      63.118  63.827  58.436  1.00  6.76
ATOM   2222  O   ASP   147      63.444  64.894  57.876  1.00  6.76
ATOM   2223  N   THR   148      64.004  63.031  58.997  1.00  8.08
ATOM   2224  H   THR   148      63.651  62.165  59.398  1.00  8.08
ATOM   2225  CA  THR   148      65.440  63.201  58.985  1.00  8.08
ATOM   2226  HA  THR   148      65.800  63.393  57.972  1.00  8.08
ATOM   2227  CB  THR   148      65.853  64.346  59.932  1.00  8.08
ATOM   2228  HB  THR   148      65.196  64.343  60.803  1.00  8.08
ATOM   2229  CG2 THR   148      67.298  64.289  60.432  1.00  8.08
ATOM   2230 1HG2 THR   148      67.516  65.215  60.954  1.00  8.08
ATOM   2231 2HG2 THR   148      67.423  63.466  61.136  1.00  8.08
ATOM   2232 3HG2 THR   148      67.983  64.178  59.591  1.00  8.08
ATOM   2233  OG1 THR   148      65.740  65.590  59.283  1.00  8.08
ATOM   2234  HG1 THR   148      64.937  65.541  58.736  1.00  8.08
ATOM   2235  C   THR   148      65.989  61.896  59.523  1.00  8.08
ATOM   2236  O   THR   148      65.522  61.332  60.510  1.00  8.08
ATOM   2237  N   THR   149      67.007  61.409  58.843  1.00  8.99
ATOM   2238  H   THR   149      67.313  61.943  58.040  1.00  8.99
ATOM   2239  CA  THR   149      67.489  60.031  58.952  1.00  8.99
ATOM   2240  HA  THR   149      66.622  59.374  58.952  1.00  8.99
ATOM   2241  CB  THR   149      68.293  59.740  57.677  1.00  8.99
ATOM   2242  HB  THR   149      68.428  58.662  57.600  1.00  8.99
ATOM   2243  CG2 THR   149      67.629  60.240  56.386  1.00  8.99
ATOM   2244 1HG2 THR   149      67.972  59.645  55.541  1.00  8.99
ATOM   2245 2HG2 THR   149      66.548  60.140  56.461  1.00  8.99
ATOM   2246 3HG2 THR   149      67.862  61.290  56.197  1.00  8.99
ATOM   2247  OG1 THR   149      69.550  60.371  57.778  1.00  8.99
ATOM   2248  HG1 THR   149      69.485  61.310  57.542  1.00  8.99
ATOM   2249  C   THR   149      68.293  59.698  60.234  1.00  8.99
ATOM   2250  O   THR   149      69.271  58.947  60.184  1.00  8.99
ATOM   2251  N   SER   150      67.934  60.241  61.406  1.00  8.49
ATOM   2252  H   SER   150      67.058  60.760  61.437  1.00  8.49
ATOM   2253  CA  SER   150      68.747  60.107  62.629  1.00  8.49
ATOM   2254  HA  SER   150      69.307  59.217  62.509  1.00  8.49
ATOM   2255  CB  SER   150      69.776  61.249  62.615  1.00  8.49
ATOM   2256  HB1 SER   150      69.270  62.213  62.698  1.00  8.49
ATOM   2257  HB2 SER   150      70.332  61.242  61.676  1.00  8.49
ATOM   2258  OG  SER   150      70.692  61.106  63.690  1.00  8.49
ATOM   2259  HG  SER   150      71.190  61.924  63.784  1.00  8.49
ATOM   2260  C   SER   150      67.922  60.243  64.012  1.00  8.49
ATOM   2261  O   SER   150      67.225  61.242  64.063  1.00  8.49
ATOM   2262  N   ILE   151      67.883  59.458  65.149  1.00  5.73
ATOM   2263  H   ILE   151      67.425  59.984  65.874  1.00  5.73
ATOM   2264  CA  ILE   151      67.811  57.974  65.448  1.00  5.73
ATOM   2265  HA  ILE   151      66.740  57.791  65.524  1.00  5.73
ATOM   2266  CB  ILE   151      68.255  57.240  64.192  1.00  5.73
ATOM   2267  HB  ILE   151      68.207  56.196  64.391  1.00  5.73
ATOM   2268  CG2 ILE   151      67.103  57.519  63.184  1.00  5.73
ATOM   2269 1HG2 ILE   151      66.434  56.660  63.178  1.00  5.73
ATOM   2270 2HG2 ILE   151      66.444  58.337  63.456  1.00  5.73
ATOM   2271 3HG2 ILE   151      67.481  57.740  62.195  1.00  5.73
ATOM   2272  CG1 ILE   151      69.763  57.466  63.858  1.00  5.73
ATOM   2273 1HG1 ILE   151      70.088  58.430  64.248  1.00  5.73
ATOM   2274 2HG1 ILE   151      69.898  57.454  62.779  1.00  5.73
ATOM   2275  CD1 ILE   151      70.790  56.484  64.391  1.00  5.73
ATOM   2276  HD1 ILE   151      70.878  56.616  65.465  1.00  5.73
ATOM   2277  HD2 ILE   151      70.514  55.468  64.118  1.00  5.73
ATOM   2278  HD3 ILE   151      71.763  56.706  63.953  1.00  5.73
ATOM   2279  C   ILE   151      68.357  57.288  66.725  1.00  5.73
ATOM   2280  O   ILE   151      68.578  56.080  66.691  1.00  5.73
ATOM   2281  N   ARG   152      68.557  57.913  67.891  1.00  5.78
ATOM   2282  H   ARG   152      68.323  58.890  68.000  1.00  5.78
ATOM   2283  CA  ARG   152      69.305  57.246  68.994  1.00  5.78
ATOM   2284  HA  ARG   152      69.885  56.412  68.624  1.00  5.78
ATOM   2285  CB  ARG   152      70.370  58.259  69.495  1.00  5.78
ATOM   2286  HB1 ARG   152      69.871  59.207  69.693  1.00  5.78
ATOM   2287  HB2 ARG   152      71.056  58.439  68.667  1.00  5.78
ATOM   2288  CG  ARG   152      71.201  57.844  70.735  1.00  5.78
ATOM   2289  HG1 ARG   152      72.258  57.983  70.513  1.00  5.78
ATOM   2290  HG2 ARG   152      71.056  56.785  70.939  1.00  5.78
ATOM   2291  CD  ARG   152      70.869  58.671  71.999  1.00  5.78
ATOM   2292  HD1 ARG   152      69.801  58.616  72.203  1.00  5.78
ATOM   2293  HD2 ARG   152      71.123  59.714  71.803  1.00  5.78
ATOM   2294  NE  ARG   152      71.604  58.214  73.200  1.00  5.78
ATOM   2295  HE  ARG   152      72.179  57.382  73.088  1.00  5.78
ATOM   2296  CZ  ARG   152      71.552  58.733  74.419  1.00  5.78
ATOM   2297  NH1 ARG   152      70.761  59.730  74.715  1.00  5.78
ATOM   2298 1HH1 ARG   152      70.176  60.125  73.999  1.00  5.78
ATOM   2299 2HH1 ARG   152      70.749  60.117  75.639  1.00  5.78
ATOM   2300  NH2 ARG   152      72.276  58.261  75.390  1.00  5.78
ATOM   2301 1HH2 ARG   152      72.934  57.505  75.215  1.00  5.78
ATOM   2302 2HH2 ARG   152      72.224  58.643  76.313  1.00  5.78
ATOM   2303  C   ARG   152      68.507  56.729  70.211  1.00  5.78
ATOM   2304  O   ARG   152      68.019  57.527  71.001  1.00  5.78
ATOM   2305  N   TYR   153      68.469  55.399  70.385  1.00  3.76
ATOM   2306  H   TYR   153      68.843  54.851  69.625  1.00  3.76
ATOM   2307  CA  TYR   153      68.173  54.648  71.617  1.00  3.76
ATOM   2308  HA  TYR   153      68.973  54.928  72.301  1.00  3.76
ATOM   2309  CB  TYR   153      66.857  55.025  72.301  1.00  3.76
ATOM   2310  HB1 TYR   153      66.136  54.214  72.202  1.00  3.76
ATOM   2311  HB2 TYR   153      66.407  55.897  71.837  1.00  3.76
ATOM   2312  CG  TYR   153      67.090  55.313  73.772  1.00  3.76
ATOM   2313  CD1 TYR   153      67.918  56.392  74.151  1.00  3.76
ATOM   2314  HD1 TYR   153      68.347  57.045  73.407  1.00  3.76
ATOM   2315  CE1 TYR   153      68.193  56.630  75.510  1.00  3.76
ATOM   2316  HE1 TYR   153      68.815  57.455  75.815  1.00  3.76
ATOM   2317  CZ  TYR   153      67.643  55.788  76.496  1.00  3.76
ATOM   2318  OH  TYR   153      67.930  56.017  77.800  1.00  3.76
ATOM   2319  HH  TYR   153      67.448  55.417  78.375  1.00  3.76
ATOM   2320  CE2 TYR   153      66.819  54.710  76.116  1.00  3.76
ATOM   2321  HE2 TYR   153      66.423  54.050  76.868  1.00  3.76
ATOM   2322  CD2 TYR   153      66.537  54.475  74.758  1.00  3.76
ATOM   2323  HD2 TYR   153      65.913  53.634  74.482  1.00  3.76
ATOM   2324  C   TYR   153      68.316  53.117  71.500  1.00  3.76
ATOM   2325  O   TYR   153      68.429  52.588  70.396  1.00  3.76
ATOM   2326  N   MET   154      68.299  52.404  72.630  1.00  3.33
ATOM   2327  H   MET   154      68.191  52.892  73.515  1.00  3.33
ATOM   2328  CA  MET   154      68.134  50.944  72.686  1.00  3.33
ATOM   2329  HA  MET   154      67.658  50.604  71.774  1.00  3.33
ATOM   2330  CB  MET   154      69.511  50.258  72.736  1.00  3.33
ATOM   2331  HB1 MET   154      70.199  50.821  72.111  1.00  3.33
ATOM   2332  HB2 MET   154      69.429  49.260  72.311  1.00  3.33
ATOM   2333  CG  MET   154      70.108  50.106  74.136  1.00  3.33
ATOM   2334  HG1 MET   154      69.626  49.267  74.638  1.00  3.33
ATOM   2335  HG2 MET   154      69.893  50.999  74.716  1.00  3.33
ATOM   2336  SD  MET   154      71.896  49.828  74.130  1.00  3.33
ATOM   2337  CE  MET   154      72.171  49.750  75.919  1.00  3.33
ATOM   2338  HE1 MET   154      73.231  49.592  76.117  1.00  3.33
ATOM   2339  HE2 MET   154      71.851  50.685  76.382  1.00  3.33
ATOM   2340  HE3 MET   154      71.598  48.924  76.341  1.00  3.33
ATOM   2341  C   MET   154      67.263  50.545  73.897  1.00  3.33
ATOM   2342  O   MET   154      67.087  51.343  74.810  1.00  3.33
ATOM   2343  N   CYS   155      66.696  49.334  73.889  1.00  2.76
ATOM   2344  H   CYS   155      66.845  48.761  73.070  1.00  2.76
ATOM   2345  CA  CYS   155      65.549  48.975  74.720  1.00  2.76
ATOM   2346  HA  CYS   155      65.449  49.741  75.491  1.00  2.76
ATOM   2347  CB  CYS   155      64.232  49.040  73.895  1.00  2.76
ATOM   2348  HB1 CYS   155      64.177  50.009  73.421  1.00  2.76
ATOM   2349  HB2 CYS   155      63.398  49.001  74.599  1.00  2.76
ATOM   2350  SG  CYS   155      63.952  47.748  72.637  1.00  2.76
ATOM   2351  HG  CYS   155      65.005  47.999  71.847  1.00  2.76
ATOM   2352  C   CYS   155      65.694  47.688  75.533  1.00  2.76
ATOM   2353  O   CYS   155      66.667  47.517  76.259  1.00  2.76
ATOM   2354  N   TYR   156      64.680  46.820  75.430  1.00  3.55
ATOM   2355  H   TYR   156      63.973  47.057  74.755  1.00  3.55
ATOM   2356  CA  TYR   156      64.529  45.565  76.146  1.00  3.55
ATOM   2357  HA  TYR   156      63.620  45.080  75.794  1.00  3.55
ATOM   2358  CB  TYR   156      65.699  44.617  75.772  1.00  3.55
ATOM   2359  HB1 TYR   156      65.909  43.983  76.613  1.00  3.55
ATOM   2360  HB2 TYR   156      66.622  45.175  75.637  1.00  3.55
ATOM   2361  CG  TYR   156      65.535  43.731  74.541  1.00  3.55
ATOM   2362  CD1 TYR   156      66.188  42.480  74.498  1.00  3.55
ATOM   2363  HD1 TYR   156      66.763  42.134  75.343  1.00  3.55
ATOM   2364  CE1 TYR   156      66.149  41.692  73.331  1.00  3.55
ATOM   2365  HE1 TYR   156      66.680  40.752  73.275  1.00  3.55
ATOM   2366  CZ  TYR   156      65.478  42.164  72.186  1.00  3.55
ATOM   2367  OH  TYR   156      65.548  41.476  71.019  1.00  3.55
ATOM   2368  HH  TYR   156      65.291  42.051  70.289  1.00  3.55
ATOM   2369  CE2 TYR   156      64.792  43.397  72.235  1.00  3.55
ATOM   2370  HE2 TYR   156      64.287  43.764  71.353  1.00  3.55
ATOM   2371  CD2 TYR   156      64.824  44.175  73.407  1.00  3.55
ATOM   2372  HD2 TYR   156      64.340  45.134  73.405  1.00  3.55
ATOM   2373  C   TYR   156      64.286  45.803  77.650  1.00  3.55
ATOM   2374  O   TYR   156      65.134  45.484  78.483  1.00  3.55
ATOM   2375  N   SER   157      63.124  46.401  77.995  1.00  6.06
ATOM   2376  H   SER   157      62.527  46.771  77.270  1.00  6.06
ATOM   2377  CA  SER   157      62.719  46.585  79.408  1.00  6.06
ATOM   2378  HA  SER   157      63.419  47.311  79.828  1.00  6.06
ATOM   2379  CB  SER   157      61.327  47.212  79.545  1.00  6.06
ATOM   2380  HB1 SER   157      60.962  47.076  80.564  1.00  6.06
ATOM   2381  HB2 SER   157      60.627  46.735  78.862  1.00  6.06
ATOM   2382  OG  SER   157      61.387  48.601  79.295  1.00  6.06
ATOM   2383  HG  SER   157      61.659  48.728  78.373  1.00  6.06
ATOM   2384  C   SER   157      62.826  45.376  80.319  1.00  6.06
ATOM   2385  O   SER   157      62.694  44.259  79.839  1.00  6.06
ATOM   2386  N   SER   158      62.948  45.594  81.640  1.00  7.78
ATOM   2387  H   SER   158      63.078  46.549  81.966  1.00  7.78
ATOM   2388  CA  SER   158      62.996  44.517  82.647  1.00  7.78
ATOM   2389  HA  SER   158      63.984  44.067  82.616  1.00  7.78
ATOM   2390  CB  SER   158      62.764  45.089  84.052  1.00  7.78
ATOM   2391  HB1 SER   158      61.709  45.328  84.187  1.00  7.78
ATOM   2392  HB2 SER   158      63.338  45.998  84.180  1.00  7.78
ATOM   2393  OG  SER   158      63.176  44.173  85.043  1.00  7.78
ATOM   2394  HG  SER   158      63.940  44.555  85.506  1.00  7.78
ATOM   2395  C   SER   158      61.995  43.379  82.419  1.00  7.78
ATOM   2396  O   SER   158      62.339  42.209  82.566  1.00  7.78
ATOM   2397  N   CYS   159      60.797  43.754  81.957  1.00  8.83
ATOM   2398  H   CYS   159      60.636  44.743  81.859  1.00  8.83
ATOM   2399  CA  CYS   159      59.701  42.889  81.533  1.00  8.83
ATOM   2400  HA  CYS   159      59.211  42.489  82.422  1.00  8.83
ATOM   2401  CB  CYS   159      58.695  43.744  80.738  1.00  8.83
ATOM   2402  HB1 CYS   159      57.743  43.212  80.674  1.00  8.83
ATOM   2403  HB2 CYS   159      59.078  43.868  79.725  1.00  8.83
ATOM   2404  SG  CYS   159      58.428  45.404  81.439  1.00  8.83
ATOM   2405  HG  CYS   159      57.877  45.019  82.598  1.00  8.83
ATOM   2406  C   CYS   159      60.120  41.691  80.666  1.00  8.83
ATOM   2407  O   CYS   159      59.581  40.600  80.820  1.00  8.83
ATOM   2408  N   ALA   160      61.051  41.932  79.744  1.00  8.76
ATOM   2409  H   ALA   160      61.420  42.875  79.709  1.00  8.76
ATOM   2410  CA  ALA   160      61.851  40.944  79.043  1.00  8.76
ATOM   2411  HA  ALA   160      62.280  40.264  79.782  1.00  8.76
ATOM   2412  CB  ALA   160      60.995  40.116  78.072  1.00  8.76
ATOM   2413  HB1 ALA   160      61.640  39.484  77.460  1.00  8.76
ATOM   2414  HB2 ALA   160      60.314  39.473  78.630  1.00  8.76
ATOM   2415  HB3 ALA   160      60.412  40.766  77.428  1.00  8.76
ATOM   2416  C   ALA   160      62.989  41.654  78.323  1.00  8.76
ATOM   2417  O   ALA   160      62.765  42.442  77.403  1.00  8.76
ATOM   2418  N   GLY   161      64.218  41.402  78.753  1.00  7.24
ATOM   2419  H   GLY   161      64.385  40.758  79.512  1.00  7.24
ATOM   2420  CA  GLY   161      65.328  42.162  78.224  1.00  7.24
ATOM   2421  HA1 GLY   161      65.185  43.195  78.512  1.00  7.24
ATOM   2422  HA2 GLY   161      65.316  42.060  77.141  1.00  7.24
ATOM   2423  C   GLY   161      66.685  41.723  78.730  1.00  7.24
ATOM   2424  O   GLY   161      66.793  40.824  79.563  1.00  7.24
ATOM   2425  N   SER   162      67.709  42.406  78.223  1.00  6.84
ATOM   2426  H   SER   162      67.503  43.154  77.579  1.00  6.84
ATOM   2427  CA  SER   162      69.118  42.149  78.547  1.00  6.84
ATOM   2428  HA  SER   162      69.173  41.260  79.177  1.00  6.84
ATOM   2429  CB  SER   162      69.903  41.843  77.267  1.00  6.84
ATOM   2430  HB1 SER   162      70.016  42.753  76.675  1.00  6.84
ATOM   2431  HB2 SER   162      69.366  41.098  76.678  1.00  6.84
ATOM   2432  OG  SER   162      71.174  41.326  77.596  1.00  6.84
ATOM   2433  HG  SER   162      71.580  41.942  78.225  1.00  6.84
ATOM   2434  C   SER   162      69.760  43.288  79.359  1.00  6.84
ATOM   2435  O   SER   162      70.981  43.334  79.498  1.00  6.84
ATOM   2436  N   ILE   163      68.953  44.220  79.880  1.00  6.35
ATOM   2437  H   ILE   163      67.964  44.137  79.699  1.00  6.35
ATOM   2438  CA  ILE   163      69.377  45.295  80.788  1.00  6.35
ATOM   2439  HA  ILE   163      70.117  44.875  81.470  1.00  6.35
ATOM   2440  CB  ILE   163      70.090  46.436  80.000  1.00  6.35
ATOM   2441  HB  ILE   163      70.887  45.944  79.442  1.00  6.35
ATOM   2442  CG2 ILE   163      69.249  47.151  78.920  1.00  6.35
ATOM   2443 1HG2 ILE   163      69.883  47.821  78.340  1.00  6.35
ATOM   2444 2HG2 ILE   163      68.810  46.421  78.239  1.00  6.35
ATOM   2445 3HG2 ILE   163      68.442  47.736  79.358  1.00  6.35
ATOM   2446  CG1 ILE   163      70.838  47.446  80.902  1.00  6.35
ATOM   2447 1HG1 ILE   163      71.465  48.063  80.257  1.00  6.35
ATOM   2448 2HG1 ILE   163      71.510  46.890  81.557  1.00  6.35
ATOM   2449  CD1 ILE   163      70.001  48.396  81.773  1.00  6.35
ATOM   2450  HD1 ILE   163      69.263  48.922  81.169  1.00  6.35
ATOM   2451  HD2 ILE   163      69.504  47.846  82.570  1.00  6.35
ATOM   2452  HD3 ILE   163      70.663  49.131  82.232  1.00  6.35
ATOM   2453  C   ILE   163      68.179  45.744  81.645  1.00  6.35
ATOM   2454  O   ILE   163      67.410  46.633  81.294  1.00  6.35
ATOM   2455  N   ASN   164      67.938  45.042  82.751  1.00  5.27
ATOM   2456  H   ASN   164      68.591  44.296  82.965  1.00  5.27
ATOM   2457  CA  ASN   164      66.585  44.870  83.302  1.00  5.27
ATOM   2458  HA  ASN   164      65.911  44.874  82.444  1.00  5.27
ATOM   2459  CB  ASN   164      66.509  43.455  83.919  1.00  5.27
ATOM   2460  HB1 ASN   164      65.500  43.246  84.265  1.00  5.27
ATOM   2461  HB2 ASN   164      67.177  43.392  84.778  1.00  5.27
ATOM   2462  CG  ASN   164      66.914  42.384  82.915  1.00  5.27
ATOM   2463  OD1 ASN   164      68.088  42.194  82.646  1.00  5.27
ATOM   2464  ND2 ASN   164      65.980  41.715  82.280  1.00  5.27
ATOM   2465 1HD2 ASN   164      65.002  41.828  82.496  1.00  5.27
ATOM   2466 2HD2 ASN   164      66.310  41.078  81.564  1.00  5.27
ATOM   2467  C   ASN   164      66.067  46.008  84.219  1.00  5.27
ATOM   2468  O   ASN   164      65.571  45.754  85.318  1.00  5.27
ATOM   2469  N   ARG   165      66.159  47.261  83.754  1.00  5.21
ATOM   2470  H   ARG   165      66.554  47.350  82.822  1.00  5.21
ATOM   2471  CA  ARG   165      65.626  48.491  84.380  1.00  5.21
ATOM   2472  HA  ARG   165      65.820  48.458  85.454  1.00  5.21
ATOM   2473  CB  ARG   165      66.379  49.680  83.729  1.00  5.21
ATOM   2474  HB1 ARG   165      66.001  49.803  82.712  1.00  5.21
ATOM   2475  HB2 ARG   165      67.440  49.430  83.654  1.00  5.21
ATOM   2476  CG  ARG   165      66.279  51.033  84.463  1.00  5.21
ATOM   2477  HG1 ARG   165      66.888  50.995  85.367  1.00  5.21
ATOM   2478  HG2 ARG   165      65.253  51.234  84.755  1.00  5.21
ATOM   2479  CD  ARG   165      66.743  52.203  83.578  1.00  5.21
ATOM   2480  HD1 ARG   165      66.154  52.204  82.658  1.00  5.21
ATOM   2481  HD2 ARG   165      67.791  52.057  83.310  1.00  5.21
ATOM   2482  NE  ARG   165      66.584  53.499  84.272  1.00  5.21
ATOM   2483  HE  ARG   165      67.381  53.867  84.758  1.00  5.21
ATOM   2484  CZ  ARG   165      65.444  54.156  84.437  1.00  5.21
ATOM   2485  NH1 ARG   165      64.352  53.842  83.805  1.00  5.21
ATOM   2486 1HH1 ARG   165      64.287  53.000  83.250  1.00  5.21
ATOM   2487 2HH1 ARG   165      63.450  54.193  84.136  1.00  5.21
ATOM   2488  NH2 ARG   165      65.368  55.122  85.300  1.00  5.21
ATOM   2489 1HH2 ARG   165      66.133  55.307  85.911  1.00  5.21
ATOM   2490 2HH2 ARG   165      64.433  55.198  85.709  1.00  5.21
ATOM   2491  C   ARG   165      64.108  48.664  84.147  1.00  5.21
ATOM   2492  O   ARG   165      63.540  48.128  83.189  1.00  5.21
ATOM   2493  N   GLU   166      63.475  49.485  84.992  1.00  5.14
ATOM   2494  H   GLU   166      64.003  49.856  85.763  1.00  5.14
ATOM   2495  CA  GLU   166      62.198  50.155  84.693  1.00  5.14
ATOM   2496  HA  GLU   166      61.496  49.350  84.473  1.00  5.14
ATOM   2497  CB  GLU   166      61.612  50.857  85.939  1.00  5.14
ATOM   2498  HB1 GLU   166      61.302  50.054  86.610  1.00  5.14
ATOM   2499  HB2 GLU   166      60.696  51.383  85.665  1.00  5.14
ATOM   2500  CG  GLU   166      62.520  51.780  86.780  1.00  5.14
ATOM   2501  HG1 GLU   166      63.514  51.334  86.866  1.00  5.14
ATOM   2502  HG2 GLU   166      62.101  51.817  87.787  1.00  5.14
ATOM   2503  CD  GLU   166      62.645  53.223  86.275  1.00  5.14
ATOM   2504  OE1 GLU   166      63.463  53.977  86.852  1.00  5.14
ATOM   2505  OE2 GLU   166      62.013  53.570  85.256  1.00  5.14
ATOM   2506  C   GLU   166      62.227  50.979  83.394  1.00  5.14
ATOM   2507  O   GLU   166      63.302  51.331  82.892  1.00  5.14
ATOM   2508  N   ASN   167      61.040  51.150  82.790  1.00  3.09
ATOM   2509  H   ASN   167      60.212  50.890  83.299  1.00  3.09
ATOM   2510  CA  ASN   167      60.890  51.623  81.409  1.00  3.09
ATOM   2511  HA  ASN   167      61.436  50.922  80.774  1.00  3.09
ATOM   2512  CB  ASN   167      59.406  51.574  80.978  1.00  3.09
ATOM   2513  HB1 ASN   167      58.967  50.640  81.324  1.00  3.09
ATOM   2514  HB2 ASN   167      59.386  51.554  79.890  1.00  3.09
ATOM   2515  CG  ASN   167      58.486  52.718  81.402  1.00  3.09
ATOM   2516  OD1 ASN   167      57.403  52.854  80.844  1.00  3.09
ATOM   2517  ND2 ASN   167      58.835  53.551  82.357  1.00  3.09
ATOM   2518 1HD2 ASN   167      59.780  53.545  82.740  1.00  3.09
ATOM   2519 2HD2 ASN   167      58.199  54.280  82.615  1.00  3.09
ATOM   2520  C   ASN   167      61.540  52.986  81.199  1.00  3.09
ATOM   2521  O   ASN   167      61.658  53.776  82.133  1.00  3.09
ATOM   2522  N   ILE   168      61.929  53.282  79.966  1.00  3.46
ATOM   2523  H   ILE   168      61.633  52.718  79.177  1.00  3.46
ATOM   2524  CA  ILE   168      62.921  54.322  79.732  1.00  3.46
ATOM   2525  HA  ILE   168      62.988  54.951  80.620  1.00  3.46
ATOM   2526  CB  ILE   168      64.307  53.667  79.567  1.00  3.46
ATOM   2527  HB  ILE   168      64.430  53.001  80.424  1.00  3.46
ATOM   2528  CG2 ILE   168      64.427  52.791  78.306  1.00  3.46
ATOM   2529 1HG2 ILE   168      65.389  52.280  78.291  1.00  3.46
ATOM   2530 2HG2 ILE   168      63.645  52.034  78.301  1.00  3.46
ATOM   2531 3HG2 ILE   168      64.333  53.405  77.413  1.00  3.46
ATOM   2532  CG1 ILE   168      65.413  54.732  79.684  1.00  3.46
ATOM   2533 1HG1 ILE   168      65.171  55.406  80.507  1.00  3.46
ATOM   2534 2HG1 ILE   168      65.454  55.321  78.768  1.00  3.46
ATOM   2535  CD1 ILE   168      66.788  54.121  79.987  1.00  3.46
ATOM   2536  HD1 ILE   168      67.502  54.918  80.192  1.00  3.46
ATOM   2537  HD2 ILE   168      66.725  53.485  80.868  1.00  3.46
ATOM   2538  HD3 ILE   168      67.143  53.531  79.143  1.00  3.46
ATOM   2539  C   ILE   168      62.432  55.235  78.617  1.00  3.46
ATOM   2540  O   ILE   168      62.123  54.799  77.516  1.00  3.46
ATOM   2541  N   HIS   169      62.267  56.518  78.907  1.00  2.37
ATOM   2542  H   HIS   169      62.482  56.875  79.832  1.00  2.37
ATOM   2543  CA  HIS   169      62.004  57.481  77.848  1.00  2.37
ATOM   2544  HA  HIS   169      61.292  57.055  77.140  1.00  2.37
ATOM   2545  CB  HIS   169      61.380  58.754  78.439  1.00  2.37
ATOM   2546  HB1 HIS   169      60.407  58.499  78.860  1.00  2.37
ATOM   2547  HB2 HIS   169      61.212  59.477  77.639  1.00  2.37
ATOM   2548  CG  HIS   169      62.198  59.408  79.526  1.00  2.37
ATOM   2549  ND1 HIS   169      62.409  58.864  80.793  1.00  2.37
ATOM   2550  CE1 HIS   169      63.152  59.758  81.458  1.00  2.37
ATOM   2551  HE1 HIS   169      63.489  59.632  82.479  1.00  2.37
ATOM   2552  NE2 HIS   169      63.414  60.825  80.683  1.00  2.37
ATOM   2553  HE2 HIS   169      63.952  61.630  80.968  1.00  2.37
ATOM   2554  CD2 HIS   169      62.819  60.622  79.455  1.00  2.37
ATOM   2555  HD2 HIS   169      62.831  61.283  78.601  1.00  2.37
ATOM   2556  C   HIS   169      63.276  57.800  77.073  1.00  2.37
ATOM   2557  O   HIS   169      64.391  57.747  77.594  1.00  2.37
ATOM   2558  N   THR   170      63.079  58.202  75.824  1.00  3.33
ATOM   2559  H   THR   170      62.144  58.159  75.429  1.00  3.33
ATOM   2560  CA  THR   170      64.132  58.718  74.962  1.00  3.33
ATOM   2561  HA  THR   170      64.939  59.041  75.619  1.00  3.33
ATOM   2562  CB  THR   170      64.772  57.627  74.099  1.00  3.33
ATOM   2563  HB  THR   170      65.488  57.131  74.747  1.00  3.33
ATOM   2564  CG2 THR   170      63.821  56.545  73.596  1.00  3.33
ATOM   2565 1HG2 THR   170      64.328  55.869  72.915  1.00  3.33
ATOM   2566 2HG2 THR   170      63.459  55.968  74.447  1.00  3.33
ATOM   2567 3HG2 THR   170      62.978  56.998  73.092  1.00  3.33
ATOM   2568  OG1 THR   170      65.480  58.193  73.019  1.00  3.33
ATOM   2569  HG1 THR   170      66.104  57.536  72.694  1.00  3.33
ATOM   2570  C   THR   170      63.704  59.978  74.253  1.00  3.33
ATOM   2571  O   THR   170      62.534  60.191  73.952  1.00  3.33
ATOM   2572  N   VAL   171      64.669  60.872  74.087  1.00  3.13
ATOM   2573  H   VAL   171      65.620  60.565  74.240  1.00  3.13
ATOM   2574  CA  VAL   171      64.473  62.231  73.603  1.00  3.13
ATOM   2575  HA  VAL   171      63.510  62.285  73.100  1.00  3.13
ATOM   2576  CB  VAL   171      64.447  63.256  74.754  1.00  3.13
ATOM   2577  HB  VAL   171      63.597  63.006  75.389  1.00  3.13
ATOM   2578  CG1 VAL   171      65.698  63.257  75.645  1.00  3.13
ATOM   2579 1HG1 VAL   171      65.551  63.950  76.474  1.00  3.13
ATOM   2580 2HG1 VAL   171      65.867  62.262  76.055  1.00  3.13
ATOM   2581 3HG1 VAL   171      66.572  63.567  75.075  1.00  3.13
ATOM   2582  CG2 VAL   171      64.220  64.677  74.224  1.00  3.13
ATOM   2583 1HG2 VAL   171      64.095  65.365  75.059  1.00  3.13
ATOM   2584 2HG2 VAL   171      65.062  65.003  73.614  1.00  3.13
ATOM   2585 3HG2 VAL   171      63.313  64.697  73.617  1.00  3.13
ATOM   2586  C   VAL   171      65.561  62.488  72.577  1.00  3.13
ATOM   2587  O   VAL   171      66.754  62.279  72.820  1.00  3.13
ATOM   2588  N   PHE   172      65.122  62.929  71.409  1.00  5.32
ATOM   2589  H   PHE   172      64.129  63.117  71.316  1.00  5.32
ATOM   2590  CA  PHE   172      65.994  63.374  70.343  1.00  5.32
ATOM   2591  HA  PHE   172      67.029  63.234  70.653  1.00  5.32
ATOM   2592  CB  PHE   172      65.784  62.506  69.098  1.00  5.32
ATOM   2593  HB1 PHE   172      64.748  62.573  68.786  1.00  5.32
ATOM   2594  HB2 PHE   172      65.979  61.465  69.361  1.00  5.32
ATOM   2595  CG  PHE   172      66.688  62.880  67.943  1.00  5.32
ATOM   2596  CD1 PHE   172      68.086  62.755  68.076  1.00  5.32
ATOM   2597  HD1 PHE   172      68.513  62.356  68.985  1.00  5.32
ATOM   2598  CE1 PHE   172      68.933  63.158  67.029  1.00  5.32
ATOM   2599  HE1 PHE   172      70.005  63.066  67.127  1.00  5.32
ATOM   2600  CZ  PHE   172      68.382  63.678  65.844  1.00  5.32
ATOM   2601  HZ  PHE   172      69.027  63.972  65.028  1.00  5.32
ATOM   2602  CE2 PHE   172      66.988  63.792  65.710  1.00  5.32
ATOM   2603  HE2 PHE   172      66.563  64.155  64.789  1.00  5.32
ATOM   2604  CD2 PHE   172      66.139  63.401  66.758  1.00  5.32
ATOM   2605  HD2 PHE   172      65.068  63.500  66.640  1.00  5.32
ATOM   2606  C   PHE   172      65.817  64.863  70.133  1.00  5.32
ATOM   2607  O   PHE   172      64.792  65.434  70.502  1.00  5.32
ATOM   2608  N   ARG   173      66.861  65.497  69.608  1.00  4.99
ATOM   2609  H   ARG   173      67.622  64.945  69.230  1.00  4.99
ATOM   2610  CA  ARG   173      66.990  66.946  69.544  1.00  4.99
ATOM   2611  HA  ARG   173      66.003  67.394  69.507  1.00  4.99
ATOM   2612  CB  ARG   173      67.737  67.479  70.777  1.00  4.99
ATOM   2613  HB1 ARG   173      67.945  68.536  70.606  1.00  4.99
ATOM   2614  HB2 ARG   173      68.690  66.955  70.878  1.00  4.99
ATOM   2615  CG  ARG   173      66.938  67.328  72.083  1.00  4.99
ATOM   2616  HG1 ARG   173      66.726  66.274  72.262  1.00  4.99
ATOM   2617  HG2 ARG   173      65.991  67.864  71.995  1.00  4.99
ATOM   2618  CD  ARG   173      67.718  67.854  73.292  1.00  4.99
ATOM   2619  HD1 ARG   173      68.639  67.276  73.393  1.00  4.99
ATOM   2620  HD2 ARG   173      67.109  67.702  74.186  1.00  4.99
ATOM   2621  NE  ARG   173      68.040  69.285  73.147  1.00  4.99
ATOM   2622  HE  ARG   173      67.744  69.721  72.288  1.00  4.99
ATOM   2623  CZ  ARG   173      68.689  70.049  74.005  1.00  4.99
ATOM   2624  NH1 ARG   173      69.125  69.586  75.148  1.00  4.99
ATOM   2625 1HH1 ARG   173      68.947  68.623  75.371  1.00  4.99
ATOM   2626 2HH1 ARG   173      69.622  70.172  75.793  1.00  4.99
ATOM   2627  NH2 ARG   173      68.899  71.304  73.722  1.00  4.99
ATOM   2628 1HH2 ARG   173      68.592  71.690  72.843  1.00  4.99
ATOM   2629 2HH2 ARG   173      69.377  71.894  74.378  1.00  4.99
ATOM   2630  C   ARG   173      67.740  67.304  68.275  1.00  4.99
ATOM   2631  O   ARG   173      68.950  67.096  68.212  1.00  4.99
ATOM   2632  N   LEU   174      67.014  67.772  67.265  1.00  7.37
ATOM   2633  H   LEU   174      66.060  68.050  67.443  1.00  7.37
ATOM   2634  CA  LEU   174      67.618  68.081  65.980  1.00  7.37
ATOM   2635  HA  LEU   174      68.485  67.431  65.873  1.00  7.37
ATOM   2636  CB  LEU   174      66.655  67.791  64.813  1.00  7.37
ATOM   2637  HB1 LEU   174      65.908  68.585  64.769  1.00  7.37
ATOM   2638  HB2 LEU   174      66.143  66.844  64.986  1.00  7.37
ATOM   2639  CG  LEU   174      67.406  67.715  63.464  1.00  7.37
ATOM   2640  HG  LEU   174      68.056  68.578  63.363  1.00  7.37
ATOM   2641  CD1 LEU   174      68.266  66.452  63.339  1.00  7.37
ATOM   2642 1HD1 LEU   174      69.004  66.404  64.138  1.00  7.37
ATOM   2643 2HD1 LEU   174      67.638  65.566  63.364  1.00  7.37
ATOM   2644 3HD1 LEU   174      68.819  66.475  62.407  1.00  7.37
ATOM   2645  CD2 LEU   174      66.437  67.760  62.285  1.00  7.37
ATOM   2646 1HD2 LEU   174      66.988  67.760  61.347  1.00  7.37
ATOM   2647 2HD2 LEU   174      65.787  66.891  62.293  1.00  7.37
ATOM   2648 3HD2 LEU   174      65.836  68.668  62.340  1.00  7.37
ATOM   2649  C   LEU   174      68.149  69.516  65.952  1.00  7.37
ATOM   2650  O   LEU   174      67.476  70.432  66.421  1.00  7.37
ATOM   2651  N   GLU   175      69.337  69.711  65.378  1.00  8.26
ATOM   2652  H   GLU   175      69.836  68.930  64.957  1.00  8.26
ATOM   2653  CA  GLU   175      69.806  71.061  65.077  1.00  8.26
ATOM   2654  HA  GLU   175      69.532  71.684  65.913  1.00  8.26
ATOM   2655  CB  GLU   175      71.350  71.185  64.988  1.00  8.26
ATOM   2656  HB1 GLU   175      71.694  71.603  65.931  1.00  8.26
ATOM   2657  HB2 GLU   175      71.612  71.909  64.217  1.00  8.26
ATOM   2658  CG  GLU   175      72.192  69.924  64.757  1.00  8.26
ATOM   2659  HG1 GLU   175      72.046  69.228  65.587  1.00  8.26
ATOM   2660  HG2 GLU   175      73.248  70.202  64.735  1.00  8.26
ATOM   2661  CD  GLU   175      71.824  69.251  63.439  1.00  8.26
ATOM   2662  OE1 GLU   175      72.243  69.737  62.362  1.00  8.26
ATOM   2663  OE2 GLU   175      71.007  68.302  63.477  1.00  8.26
ATOM   2664  C   GLU   175      69.077  71.667  63.857  1.00  8.26
ATOM   2665  O   GLU   175      68.903  71.035  62.816  1.00  8.26
ATOM   2666  N   LEU   176      68.662  72.924  63.988  1.00 10.25
ATOM   2667  H   LEU   176      68.907  73.385  64.854  1.00 10.25
ATOM   2668  CA  LEU   176      68.213  73.785  62.899  1.00 10.25
ATOM   2669  HA  LEU   176      67.506  73.236  62.274  1.00 10.25
ATOM   2670  CB  LEU   176      67.475  74.981  63.541  1.00 10.25
ATOM   2671  HB1 LEU   176      68.089  75.426  64.325  1.00 10.25
ATOM   2672  HB2 LEU   176      66.591  74.556  64.004  1.00 10.25
ATOM   2673  CG  LEU   176      67.008  76.091  62.580  1.00 10.25
ATOM   2674  HG  LEU   176      66.777  75.634  61.624  1.00 10.25
ATOM   2675  CD1 LEU   176      65.736  76.768  63.091  1.00 10.25
ATOM   2676 1HD1 LEU   176      65.431  77.564  62.414  1.00 10.25
ATOM   2677 2HD1 LEU   176      64.926  76.043  63.143  1.00 10.25
ATOM   2678 3HD1 LEU   176      65.916  77.191  64.082  1.00 10.25
ATOM   2679  CD2 LEU   176      68.046  77.205  62.397  1.00 10.25
ATOM   2680 1HD2 LEU   176      67.648  77.984  61.752  1.00 10.25
ATOM   2681 2HD2 LEU   176      68.273  77.647  63.369  1.00 10.25
ATOM   2682 3HD2 LEU   176      68.964  76.818  61.962  1.00 10.25
ATOM   2683  C   LEU   176      69.377  74.223  61.996  1.00 10.25
ATOM   2684  O   LEU   176      69.196  74.420  60.794  1.00 10.25
ATOM   2685  N   GLY   177      70.574  74.386  62.565  1.00 11.53
ATOM   2686  H   GLY   177      70.659  74.206  63.561  1.00 11.53
ATOM   2687  CA  GLY   177      71.721  74.924  61.838  1.00 11.53
ATOM   2688  HA1 GLY   177      71.386  75.687  61.134  1.00 11.53
ATOM   2689  HA2 GLY   177      72.193  74.119  61.274  1.00 11.53
ATOM   2690  C   GLY   177      72.753  75.552  62.757  1.00 11.53
ATOM   2691  O   GLY   177      72.816  76.774  62.847  1.00 11.53
ATOM   2692  N   SER   178      73.499  74.721  63.489  1.00  9.41
ATOM   2693  H   SER   178      73.341  73.737  63.326  1.00  9.41
ATOM   2694  CA  SER   178      74.242  75.042  64.730  1.00  9.41
ATOM   2695  HA  SER   178      74.698  74.104  65.045  1.00  9.41
ATOM   2696  CB  SER   178      75.422  76.005  64.517  1.00  9.41
ATOM   2697  HB1 SER   178      75.998  75.676  63.651  1.00  9.41
ATOM   2698  HB2 SER   178      76.070  75.958  65.393  1.00  9.41
ATOM   2699  OG  SER   178      75.032  77.350  64.330  1.00  9.41
ATOM   2700  HG  SER   178      74.316  77.377  63.677  1.00  9.41
ATOM   2701  C   SER   178      73.334  75.436  65.918  1.00  9.41
ATOM   2702  O   SER   178      73.540  74.949  67.026  1.00  9.41
ATOM   2703  N   ASP   179      72.274  76.208  65.663  1.00  7.35
ATOM   2704  H   ASP   179      72.235  76.642  64.753  1.00  7.35
ATOM   2705  CA  ASP   179      71.044  76.259  66.466  1.00  7.35
ATOM   2706  HA  ASP   179      71.306  76.404  67.515  1.00  7.35
ATOM   2707  CB  ASP   179      70.228  77.477  66.001  1.00  7.35
ATOM   2708  HB1 ASP   179      70.044  77.388  64.929  1.00  7.35
ATOM   2709  HB2 ASP   179      70.809  78.385  66.173  1.00  7.35
ATOM   2710  CG  ASP   179      68.897  77.590  66.745  1.00  7.35
ATOM   2711  OD1 ASP   179      68.928  77.451  67.988  1.00  7.35
ATOM   2712  OD2 ASP   179      67.858  77.640  66.054  1.00  7.35
ATOM   2713  C   ASP   179      70.233  74.947  66.379  1.00  7.35
ATOM   2714  O   ASP   179      70.552  74.090  65.554  1.00  7.35
ATOM   2715  N   ILE   180      69.192  74.764  67.207  1.00  5.33
ATOM   2716  H   ILE   180      68.915  75.566  67.773  1.00  5.33
ATOM   2717  CA  ILE   180      68.692  73.448  67.645  1.00  5.33
ATOM   2718  HA  ILE   180      69.013  72.737  66.901  1.00  5.33
ATOM   2719  CB  ILE   180      69.444  73.032  68.937  1.00  5.33
ATOM   2720  HB  ILE   180      70.502  73.223  68.748  1.00  5.33
ATOM   2721  CG2 ILE   180      69.069  73.902  70.156  1.00  5.33
ATOM   2722 1HG2 ILE   180      69.756  73.710  70.976  1.00  5.33
ATOM   2723 2HG2 ILE   180      69.149  74.958  69.892  1.00  5.33
ATOM   2724 3HG2 ILE   180      68.047  73.697  70.469  1.00  5.33
ATOM   2725  CG1 ILE   180      69.326  71.515  69.220  1.00  5.33
ATOM   2726 1HG1 ILE   180      69.480  70.974  68.287  1.00  5.33
ATOM   2727 2HG1 ILE   180      68.332  71.267  69.590  1.00  5.33
ATOM   2728  CD1 ILE   180      70.357  70.996  70.231  1.00  5.33
ATOM   2729  HD1 ILE   180      70.250  69.915  70.331  1.00  5.33
ATOM   2730  HD2 ILE   180      71.364  71.219  69.879  1.00  5.33
ATOM   2731  HD3 ILE   180      70.204  71.456  71.205  1.00  5.33
ATOM   2732  C   ILE   180      67.166  73.246  67.657  1.00  5.33
ATOM   2733  O   ILE   180      66.578  72.754  68.622  1.00  5.33
ATOM   2734  N   LEU   181      66.520  73.592  66.543  1.00  6.53
ATOM   2735  H   LEU   181      67.037  74.063  65.817  1.00  6.53
ATOM   2736  CA  LEU   181      65.080  73.401  66.366  1.00  6.53
ATOM   2737  HA  LEU   181      64.670  73.464  67.375  1.00  6.53
ATOM   2738  CB  LEU   181      64.458  74.616  65.639  1.00  6.53
ATOM   2739  HB1 LEU   181      64.199  74.348  64.619  1.00  6.53
ATOM   2740  HB2 LEU   181      65.203  75.410  65.597  1.00  6.53
ATOM   2741  CG  LEU   181      63.239  75.227  66.362  1.00  6.53
ATOM   2742  HG  LEU   181      63.566  75.582  67.339  1.00  6.53
ATOM   2743  CD1 LEU   181      62.705  76.431  65.584  1.00  6.53
ATOM   2744 1HD1 LEU   181      61.887  76.897  66.131  1.00  6.53
ATOM   2745 2HD1 LEU   181      63.501  77.165  65.458  1.00  6.53
ATOM   2746 3HD1 LEU   181      62.352  76.127  64.601  1.00  6.53
ATOM   2747  CD2 LEU   181      62.098  74.228  66.585  1.00  6.53
ATOM   2748 1HD2 LEU   181      61.253  74.738  67.047  1.00  6.53
ATOM   2749 2HD2 LEU   181      61.775  73.802  65.639  1.00  6.53
ATOM   2750 3HD2 LEU   181      62.417  73.426  67.247  1.00  6.53
ATOM   2751  C   LEU   181      64.650  72.009  65.876  1.00  6.53
ATOM   2752  O   LEU   181      64.348  71.786  64.708  1.00  6.53
ATOM   2753  N   GLY   182      64.545  71.086  66.828  1.00  6.47
ATOM   2754  H   GLY   182      65.056  71.259  67.685  1.00  6.47
ATOM   2755  CA  GLY   182      63.603  69.964  66.802  1.00  6.47
ATOM   2756  HA1 GLY   182      63.849  69.302  65.972  1.00  6.47
ATOM   2757  HA2 GLY   182      62.595  70.350  66.648  1.00  6.47
ATOM   2758  C   GLY   182      63.656  69.176  68.091  1.00  6.47
ATOM   2759  O   GLY   182      64.716  69.079  68.704  1.00  6.47
ATOM   2760  N   VAL   183      62.533  68.578  68.478  1.00  4.65
ATOM   2761  H   VAL   183      61.695  68.697  67.925  1.00  4.65
ATOM   2762  CA  VAL   183      62.462  67.641  69.605  1.00  4.65
ATOM   2763  HA  VAL   183      63.456  67.249  69.798  1.00  4.65
ATOM   2764  CB  VAL   183      61.945  68.309  70.899  1.00  4.65
ATOM   2765  HB  VAL   183      60.911  68.624  70.756  1.00  4.65
ATOM   2766  CG1 VAL   183      62.005  67.343  72.094  1.00  4.65
ATOM   2767 1HG1 VAL   183      61.683  67.854  73.001  1.00  4.65
ATOM   2768 2HG1 VAL   183      61.340  66.495  71.928  1.00  4.65
ATOM   2769 3HG1 VAL   183      63.024  66.979  72.226  1.00  4.65
ATOM   2770  CG2 VAL   183      62.772  69.542  71.286  1.00  4.65
ATOM   2771 1HG2 VAL   183      62.415  69.949  72.232  1.00  4.65
ATOM   2772 2HG2 VAL   183      63.824  69.272  71.383  1.00  4.65
ATOM   2773 3HG2 VAL   183      62.669  70.317  70.528  1.00  4.65
ATOM   2774  C   VAL   183      61.546  66.495  69.199  1.00  4.65
ATOM   2775  O   VAL   183      60.442  66.715  68.699  1.00  4.65
ATOM   2776  N   ALA   184      62.004  65.279  69.464  1.00  5.80
ATOM   2777  H   ALA   184      62.912  65.204  69.911  1.00  5.80
ATOM   2778  CA  ALA   184      61.217  64.065  69.331  1.00  5.80
ATOM   2779  HA  ALA   184      60.177  64.333  69.143  1.00  5.80
ATOM   2780  CB  ALA   184      61.711  63.256  68.128  1.00  5.80
ATOM   2781  HB1 ALA   184      62.779  63.087  68.200  1.00  5.80
ATOM   2782  HB2 ALA   184      61.199  62.294  68.081  1.00  5.80
ATOM   2783  HB3 ALA   184      61.503  63.814  67.219  1.00  5.80
ATOM   2784  C   ALA   184      61.253  63.277  70.636  1.00  5.80
ATOM   2785  O   ALA   184      62.196  63.414  71.417  1.00  5.80
ATOM   2786  N   SER   185      60.229  62.457  70.895  1.00  4.52
ATOM   2787  H   SER   185      59.517  62.318  70.192  1.00  4.52
ATOM   2788  CA  SER   185      60.128  61.749  72.175  1.00  4.52
ATOM   2789  HA  SER   185      61.139  61.548  72.526  1.00  4.52
ATOM   2790  CB  SER   185      59.470  62.657  73.231  1.00  4.52
ATOM   2791  HB1 SER   185      60.133  63.501  73.430  1.00  4.52
ATOM   2792  HB2 SER   185      59.358  62.094  74.159  1.00  4.52
ATOM   2793  OG  SER   185      58.199  63.158  72.829  1.00  4.52
ATOM   2794  HG  SER   185      58.352  63.780  72.105  1.00  4.52
ATOM   2795  C   SER   185      59.400  60.405  72.148  1.00  4.52
ATOM   2796  O   SER   185      58.218  60.318  71.829  1.00  4.52
ATOM   2797  N   LEU   186      60.113  59.352  72.522  1.00  5.36
ATOM   2798  H   LEU   186      61.023  59.530  72.934  1.00  5.36
ATOM   2799  CA  LEU   186      59.819  57.968  72.185  1.00  5.36
ATOM   2800  HA  LEU   186      58.794  57.910  71.815  1.00  5.36
ATOM   2801  CB  LEU   186      60.747  57.504  71.029  1.00  5.36
ATOM   2802  HB1 LEU   186      60.180  57.598  70.107  1.00  5.36
ATOM   2803  HB2 LEU   186      60.940  56.439  71.172  1.00  5.36
ATOM   2804  CG  LEU   186      62.093  58.246  70.798  1.00  5.36
ATOM   2805  HG  LEU   186      62.495  58.605  71.741  1.00  5.36
ATOM   2806  CD1 LEU   186      63.114  57.300  70.171  1.00  5.36
ATOM   2807 1HD1 LEU   186      64.076  57.811  70.101  1.00  5.36
ATOM   2808 2HD1 LEU   186      63.229  56.411  70.790  1.00  5.36
ATOM   2809 3HD1 LEU   186      62.783  56.995  69.180  1.00  5.36
ATOM   2810  CD2 LEU   186      61.998  59.430  69.827  1.00  5.36
ATOM   2811 1HD2 LEU   186      62.947  59.966  69.794  1.00  5.36
ATOM   2812 2HD2 LEU   186      61.742  59.074  68.831  1.00  5.36
ATOM   2813 3HD2 LEU   186      61.214  60.107  70.139  1.00  5.36
ATOM   2814  C   LEU   186      59.873  57.090  73.447  1.00  5.36
ATOM   2815  O   LEU   186      60.792  57.176  74.258  1.00  5.36
ATOM   2816  N   ASP   187      58.846  56.267  73.669  1.00  4.58
ATOM   2817  H   ASP   187      58.124  56.222  72.957  1.00  4.58
ATOM   2818  CA  ASP   187      58.393  55.988  75.043  1.00  4.58
ATOM   2819  HA  ASP   187      58.903  56.694  75.700  1.00  4.58
ATOM   2820  CB  ASP   187      56.883  56.356  75.166  1.00  4.58
ATOM   2821  HB1 ASP   187      56.681  56.663  76.194  1.00  4.58
ATOM   2822  HB2 ASP   187      56.294  55.456  74.979  1.00  4.58
ATOM   2823  CG  ASP   187      56.365  57.445  74.190  1.00  4.58
ATOM   2824  OD1 ASP   187      56.247  58.652  74.536  1.00  4.58
ATOM   2825  OD2 ASP   187      56.017  57.040  73.057  1.00  4.58
ATOM   2826  C   ASP   187      58.783  54.598  75.582  1.00  4.58
ATOM   2827  O   ASP   187      57.955  53.857  76.121  1.00  4.58
ATOM   2828  N   THR   188      60.055  54.247  75.374  1.00  4.21
ATOM   2829  H   THR   188      60.675  54.990  75.078  1.00  4.21
ATOM   2830  CA  THR   188      60.606  52.883  75.288  1.00  4.21
ATOM   2831  HA  THR   188      60.215  52.475  74.356  1.00  4.21
ATOM   2832  CB  THR   188      62.130  52.933  75.084  1.00  4.21
ATOM   2833  HB  THR   188      62.637  53.438  75.885  1.00  4.21
ATOM   2834  CG2 THR   188      62.762  51.562  74.996  1.00  4.21
ATOM   2835 1HG2 THR   188      63.808  51.688  74.718  1.00  4.21
ATOM   2836 2HG2 THR   188      62.724  51.072  75.969  1.00  4.21
ATOM   2837 3HG2 THR   188      62.229  50.964  74.260  1.00  4.21
ATOM   2838  OG1 THR   188      62.418  53.622  73.887  1.00  4.21
ATOM   2839  HG1 THR   188      62.625  54.533  74.129  1.00  4.21
ATOM   2840  C   THR   188      60.186  51.926  76.397  1.00  4.21
ATOM   2841  O   THR   188      60.409  52.162  77.590  1.00  4.21
ATOM   2842  N   LYS   189      59.607  50.794  75.959  1.00  3.78
ATOM   2843  H   LYS   189      59.444  50.704  74.967  1.00  3.78
ATOM   2844  CA  LYS   189      59.183  49.685  76.820  1.00  3.78
ATOM   2845  HA  LYS   189      59.554  49.921  77.820  1.00  3.78
ATOM   2846  CB  LYS   189      57.648  49.597  77.009  1.00  3.78
ATOM   2847  HB1 LYS   189      57.444  48.983  77.888  1.00  3.78
ATOM   2848  HB2 LYS   189      57.161  49.141  76.149  1.00  3.78
ATOM   2849  CG  LYS   189      57.072  51.004  77.225  1.00  3.78
ATOM   2850  HG1 LYS   189      56.981  51.481  76.248  1.00  3.78
ATOM   2851  HG2 LYS   189      57.782  51.565  77.833  1.00  3.78
ATOM   2852  CD  LYS   189      55.715  51.083  77.931  1.00  3.78
ATOM   2853  HD1 LYS   189      55.825  50.740  78.962  1.00  3.78
ATOM   2854  HD2 LYS   189      54.997  50.439  77.420  1.00  3.78
ATOM   2855  CE  LYS   189      55.184  52.529  77.923  1.00  3.78
ATOM   2856  HE1 LYS   189      54.301  52.579  78.566  1.00  3.78
ATOM   2857  HE2 LYS   189      54.876  52.779  76.903  1.00  3.78
ATOM   2858  NZ  LYS   189      56.202  53.513  78.379  1.00  3.78
ATOM   2859  HZ1 LYS   189      56.993  53.522  77.736  1.00  3.78
ATOM   2860  HZ2 LYS   189      55.833  54.449  78.415  1.00  3.78
ATOM   2861  HZ3 LYS   189      56.567  53.267  79.298  1.00  3.78
ATOM   2862  C   LYS   189      59.952  48.397  76.494  1.00  3.78
ATOM   2863  O   LYS   189      61.186  48.362  76.578  1.00  3.78
ATOM   2864  N   ILE   190      59.257  47.329  76.135  1.00  5.36
ATOM   2865  H   ILE   190      58.260  47.432  76.014  1.00  5.36
ATOM   2866  CA  ILE   190      59.836  46.014  75.861  1.00  5.36
ATOM   2867  HA  ILE   190      60.919  46.060  75.967  1.00  5.36
ATOM   2868  CB  ILE   190      59.354  44.922  76.859  1.00  5.36
ATOM   2869  HB  ILE   190      60.021  44.978  77.720  1.00  5.36
ATOM   2870  CG2 ILE   190      57.926  45.170  77.385  1.00  5.36
ATOM   2871 1HG2 ILE   190      57.603  44.335  78.007  1.00  5.36
ATOM   2872 2HG2 ILE   190      57.891  46.075  77.992  1.00  5.36
ATOM   2873 3HG2 ILE   190      57.228  45.260  76.551  1.00  5.36
ATOM   2874  CG1 ILE   190      59.415  43.453  76.365  1.00  5.36
ATOM   2875 1HG1 ILE   190      58.504  43.210  75.815  1.00  5.36
ATOM   2876 2HG1 ILE   190      59.428  42.819  77.252  1.00  5.36
ATOM   2877  CD1 ILE   190      60.610  43.064  75.481  1.00  5.36
ATOM   2878  HD1 ILE   190      60.850  42.012  75.619  1.00  5.36
ATOM   2879  HD2 ILE   190      60.360  43.194  74.432  1.00  5.36
ATOM   2880  HD3 ILE   190      61.477  43.677  75.718  1.00  5.36
ATOM   2881  C   ILE   190      59.554  45.666  74.418  1.00  5.36
ATOM   2882  O   ILE   190      58.437  45.278  74.093  1.00  5.36
ATOM   2883  N   CYS   191      60.589  45.780  73.579  1.00  5.91
ATOM   2884  H   CYS   191      61.480  46.067  73.955  1.00  5.91
ATOM   2885  CA  CYS   191      60.471  45.624  72.130  1.00  5.91
ATOM   2886  HA  CYS   191      61.308  46.152  71.669  1.00  5.91
ATOM   2887  CB  CYS   191      60.630  44.142  71.752  1.00  5.91
ATOM   2888  HB1 CYS   191      59.750  43.589  72.081  1.00  5.91
ATOM   2889  HB2 CYS   191      61.514  43.736  72.246  1.00  5.91
ATOM   2890  SG  CYS   191      60.832  43.921  69.956  1.00  5.91
ATOM   2891  HG  CYS   191      61.401  45.104  69.653  1.00  5.91
ATOM   2892  C   CYS   191      59.207  46.302  71.601  1.00  5.91
ATOM   2893  O   CYS   191      58.245  45.651  71.189  1.00  5.91
ATOM   2894  N   SER   192      59.203  47.634  71.703  1.00  5.59
ATOM   2895  H   SER   192      60.037  48.101  72.028  1.00  5.59
ATOM   2896  CA  SER   192      58.046  48.460  71.409  1.00  5.59
ATOM   2897  HA  SER   192      57.481  47.992  70.604  1.00  5.59
ATOM   2898  CB  SER   192      57.161  48.523  72.669  1.00  5.59
ATOM   2899  HB1 SER   192      56.907  47.515  73.002  1.00  5.59
ATOM   2900  HB2 SER   192      56.240  49.054  72.431  1.00  5.59
ATOM   2901  OG  SER   192      57.823  49.207  73.719  1.00  5.59
ATOM   2902  HG  SER   192      58.254  49.976  73.314  1.00  5.59
ATOM   2903  C   SER   192      58.423  49.876  71.018  1.00  5.59
ATOM   2904  O   SER   192      59.165  50.545  71.739  1.00  5.59
ATOM   2905  N   CYS   193      57.789  50.356  69.951  1.00  5.74
ATOM   2906  H   CYS   193      57.234  49.739  69.381  1.00  5.74
ATOM   2907  CA  CYS   193      57.900  51.735  69.505  1.00  5.74
ATOM   2908  HA  CYS   193      58.451  52.300  70.251  1.00  5.74
ATOM   2909  CB  CYS   193      58.756  51.786  68.230  1.00  5.74
ATOM   2910  HB1 CYS   193      58.894  52.825  67.972  1.00  5.74
ATOM   2911  HB2 CYS   193      58.272  51.268  67.405  1.00  5.74
ATOM   2912  SG  CYS   193      60.372  51.049  68.572  1.00  5.74
ATOM   2913  HG  CYS   193      61.057  51.478  67.503  1.00  5.74
ATOM   2914  C   CYS   193      56.535  52.417  69.442  1.00  5.74
ATOM   2915  O   CYS   193      56.330  53.323  68.622  1.00  5.74
ATOM   2916  N   PRO   194      55.635  52.108  70.397  1.00  7.07
ATOM   2917  CD  PRO   194      55.234  53.259  71.199  1.00  7.07
ATOM   2918  HD1 PRO   194      55.937  54.091  71.132  1.00  7.07
ATOM   2919  HD2 PRO   194      55.139  52.971  72.245  1.00  7.07
ATOM   2920  CG  PRO   194      53.858  53.711  70.674  1.00  7.07
ATOM   2921  HG1 PRO   194      53.968  54.581  70.025  1.00  7.07
ATOM   2922  HG2 PRO   194      53.191  53.928  71.510  1.00  7.07
ATOM   2923  CB  PRO   194      53.341  52.514  69.862  1.00  7.07
ATOM   2924  HB1 PRO   194      53.394  52.745  68.800  1.00  7.07
ATOM   2925  HB2 PRO   194      52.330  52.238  70.156  1.00  7.07
ATOM   2926  CA  PRO   194      54.357  51.420  70.227  1.00  7.07
ATOM   2927  HA  PRO   194      54.067  51.130  71.239  1.00  7.07
ATOM   2928  C   PRO   194      54.127  50.067  69.528  1.00  7.07
ATOM   2929  O   PRO   194      53.451  49.972  68.528  1.00  7.07
ATOM   2930  N   SER   195      54.656  49.006  70.155  1.00  7.56
ATOM   2931  H   SER   195      55.022  49.159  71.080  1.00  7.56
ATOM   2932  CA  SER   195      54.457  47.602  69.776  1.00  7.56
ATOM   2933  HA  SER   195      55.202  47.346  69.024  1.00  7.56
ATOM   2934  CB  SER   195      54.721  46.693  70.989  1.00  7.56
ATOM   2935  HB1 SER   195      55.795  46.588  71.126  1.00  7.56
ATOM   2936  HB2 SER   195      54.299  45.704  70.804  1.00  7.56
ATOM   2937  OG  SER   195      54.162  47.244  72.169  1.00  7.56
ATOM   2938  HG  SER   195      53.199  47.178  72.072  1.00  7.56
ATOM   2939  C   SER   195      53.073  47.248  69.212  1.00  7.56
ATOM   2940  O   SER   195      52.068  47.330  69.913  1.00  7.56
ATOM   2941  N   ARG   196      53.086  46.773  67.959  1.00  8.05
ATOM   2942  H   ARG   196      53.947  46.877  67.446  1.00  8.05
ATOM   2943  CA  ARG   196      52.073  45.900  67.343  1.00  8.05
ATOM   2944  HA  ARG   196      51.097  46.360  67.504  1.00  8.05
ATOM   2945  CB  ARG   196      52.386  45.854  65.820  1.00  8.05
ATOM   2946  HB1 ARG   196      52.590  44.835  65.489  1.00  8.05
ATOM   2947  HB2 ARG   196      53.300  46.418  65.617  1.00  8.05
[truncated: 1,222,042 more chars]
