# Supplementary material for: Characterization of p53 Family Homologs in Evolutionary Remote Branches of Holozoa
Source: Int J Mol Sci. 2019 Dec 18;21(1):6. doi: 10.3390/ijms21010006 (PMC6981761; doi:10.3390/ijms21010006)
Supplement: Supplementary file 1 [file ijms-21-00006-s001.zip › Supplementary material 04 Predicted PDB structures using SWISS-MODELL.txt]

Supplementary material 4: Predicted structures of p53 family homologs

Capsaspora owczarzaki [XP_004365382.2]

REMARK   3 MODEL INFORMATION
REMARK   3  ENGIN   PROMOD3
REMARK   3  VERSN   1.2.0
REMARK   3  OSTAT   monomer
REMARK   3  OSRSN   MONOMER (USER)
REMARK   3  QSPRD   0.000
REMARK   3  GMQE    0.16
REMARK   3  QMN4    -4.76
REMARK   3  MODT    FALSE
REMARK   3 
REMARK   3 TEMPLATE 1
REMARK   3  PDBID   2rmn
REMARK   3  CHAIN   A
REMARK   3  MMCIF   A
REMARK   3  PDBV    2018-10-05
REMARK   3  SMTLE   2rmn.1.A
REMARK   3  SMTLV   2018-10-11
REMARK   3  MTHD    SOLUTION NMR 0.00 A
REMARK   3  FOUND   HHblits
REMARK   3  GMQE    0.16
REMARK   3  SIM     0.36
REMARK   3  SID     34.67
REMARK   3  OSTAT   monomer
REMARK   3  LIGND   ZN
ATOM      1  N   LEU A 129     -27.390 -20.695 -15.547  1.00  0.45           N  
ATOM      2  CA  LEU A 129     -26.406 -21.796 -15.265  1.00  0.45           C  
ATOM      3  C   LEU A 129     -24.952 -21.447 -15.460  1.00  0.45           C  
ATOM      4  O   LEU A 129     -24.112 -21.957 -14.736  1.00  0.45           O  
ATOM      5  CB  LEU A 129     -26.767 -23.028 -16.119  1.00  0.45           C  
ATOM      6  CG  LEU A 129     -28.161 -23.622 -15.846  1.00  0.45           C  
ATOM      7  CD1 LEU A 129     -28.453 -24.710 -16.885  1.00  0.45           C  
ATOM      8  CD2 LEU A 129     -28.258 -24.194 -14.426  1.00  0.45           C  
ATOM      9  N   SER A 130     -24.607 -20.536 -16.389  1.00  0.46           N  
ATOM     10  CA  SER A 130     -23.231 -20.111 -16.615  1.00  0.46           C  
ATOM     11  C   SER A 130     -22.503 -19.581 -15.381  1.00  0.46           C  
ATOM     12  O   SER A 130     -21.377 -19.980 -15.130  1.00  0.46           O  
ATOM     13  CB  SER A 130     -23.209 -19.035 -17.728  1.00  0.46           C  
ATOM     14  OG  SER A 130     -24.179 -19.362 -18.729  1.00  0.46           O  
ATOM     15  N   ILE A 131     -23.151 -18.718 -14.556  1.00  0.46           N  
ATOM     16  CA  ILE A 131     -22.685 -18.337 -13.204  1.00  0.46           C  
ATOM     17  C   ILE A 131     -21.356 -17.538 -13.219  1.00  0.46           C  
ATOM     18  O   ILE A 131     -20.600 -17.416 -12.255  1.00  0.46           O  
ATOM     19  CB  ILE A 131     -22.786 -19.527 -12.211  1.00  0.46           C  
ATOM     20  CG1 ILE A 131     -24.265 -19.968 -12.025  1.00  0.46           C  
ATOM     21  CG2 ILE A 131     -22.189 -19.203 -10.826  1.00  0.46           C  
ATOM     22  CD1 ILE A 131     -24.448 -21.304 -11.289  1.00  0.46           C  
ATOM     23  N   LEU A 132     -21.074 -16.856 -14.346  1.00  0.49           N  
ATOM     24  CA  LEU A 132     -19.774 -16.244 -14.627  1.00  0.49           C  
ATOM     25  C   LEU A 132     -18.644 -17.286 -14.612  1.00  0.49           C  
ATOM     26  O   LEU A 132     -18.900 -18.477 -14.730  1.00  0.49           O  
ATOM     27  CB  LEU A 132     -19.472 -15.021 -13.706  1.00  0.49           C  
ATOM     28  CG  LEU A 132     -20.555 -13.918 -13.727  1.00  0.49           C  
ATOM     29  CD1 LEU A 132     -20.481 -13.027 -12.475  1.00  0.49           C  
ATOM     30  CD2 LEU A 132     -20.467 -13.084 -15.012  1.00  0.49           C  
ATOM     31  N   GLN A 133     -17.356 -16.884 -14.522  1.00  0.48           N  
ATOM     32  CA  GLN A 133     -16.247 -17.821 -14.301  1.00  0.48           C  
ATOM     33  C   GLN A 133     -16.094 -18.949 -15.331  1.00  0.48           C  
ATOM     34  O   GLN A 133     -15.618 -20.044 -15.036  1.00  0.48           O  
ATOM     35  CB  GLN A 133     -16.333 -18.437 -12.880  1.00  0.48           C  
ATOM     36  CG  GLN A 133     -16.317 -17.386 -11.748  1.00  0.48           C  
ATOM     37  CD  GLN A 133     -16.385 -18.047 -10.370  1.00  0.48           C  
ATOM     38  OE1 GLN A 133     -15.853 -19.129 -10.130  1.00  0.48           O  
ATOM     39  NE2 GLN A 133     -17.044 -17.361  -9.408  1.00  0.48           N  
ATOM     40  N   GLY A 134     -16.462 -18.687 -16.596  1.00  0.47           N  
ATOM     41  CA  GLY A 134     -16.557 -19.736 -17.598  1.00  0.47           C  
ATOM     42  C   GLY A 134     -16.790 -19.151 -18.957  1.00  0.47           C  
ATOM     43  O   GLY A 134     -17.883 -18.686 -19.267  1.00  0.47           O  
ATOM     44  N   SER A 135     -15.751 -19.157 -19.815  1.00  0.47           N  
ATOM     45  CA  SER A 135     -15.773 -18.561 -21.156  1.00  0.47           C  
ATOM     46  C   SER A 135     -15.851 -17.038 -21.150  1.00  0.47           C  
ATOM     47  O   SER A 135     -14.837 -16.363 -21.274  1.00  0.47           O  
ATOM     48  CB  SER A 135     -16.845 -19.177 -22.106  1.00  0.47           C  
ATOM     49  OG  SER A 135     -16.683 -18.730 -23.454  1.00  0.47           O  
ATOM     50  N   ALA A 136     -17.042 -16.438 -20.974  1.00  0.52           N  
ATOM     51  CA  ALA A 136     -17.183 -15.004 -21.048  1.00  0.52           C  
ATOM     52  C   ALA A 136     -18.301 -14.556 -20.119  1.00  0.52           C  
ATOM     53  O   ALA A 136     -19.192 -15.355 -19.821  1.00  0.52           O  
ATOM     54  CB  ALA A 136     -17.522 -14.552 -22.485  1.00  0.52           C  
ATOM     55  N   PRO A 137     -18.331 -13.313 -19.643  1.00  0.54           N  
ATOM     56  CA  PRO A 137     -17.263 -12.316 -19.710  1.00  0.54           C  
ATOM     57  C   PRO A 137     -16.106 -12.664 -18.778  1.00  0.54           C  
ATOM     58  O   PRO A 137     -16.320 -13.204 -17.695  1.00  0.54           O  
ATOM     59  CB  PRO A 137     -17.959 -11.012 -19.281  1.00  0.54           C  
ATOM     60  CG  PRO A 137     -19.110 -11.463 -18.378  1.00  0.54           C  
ATOM     61  CD  PRO A 137     -19.522 -12.813 -18.959  1.00  0.54           C  
ATOM     62  N   GLU A 138     -14.860 -12.404 -19.208  1.00  0.54           N  
ATOM     63  CA  GLU A 138     -13.660 -12.634 -18.425  1.00  0.54           C  
ATOM     64  C   GLU A 138     -13.546 -11.723 -17.171  1.00  0.54           C  
ATOM     65  O   GLU A 138     -14.008 -10.577 -17.219  1.00  0.54           O  
ATOM     66  CB  GLU A 138     -12.431 -12.561 -19.368  1.00  0.54           C  
ATOM     67  CG  GLU A 138     -12.498 -13.607 -20.521  1.00  0.54           C  
ATOM     68  CD  GLU A 138     -11.389 -13.457 -21.561  1.00  0.54           C  
ATOM     69  OE1 GLU A 138     -11.218 -12.318 -22.063  1.00  0.54           O  
ATOM     70  OE2 GLU A 138     -10.742 -14.481 -21.895  1.00  0.54           O  
ATOM     71  N   PRO A 139     -12.997 -12.156 -16.016  1.00  0.58           N  
ATOM     72  CA  PRO A 139     -13.012 -11.371 -14.766  1.00  0.58           C  
ATOM     73  C   PRO A 139     -12.127 -10.140 -14.869  1.00  0.58           C  
ATOM     74  O   PRO A 139     -11.076 -10.266 -15.482  1.00  0.58           O  
ATOM     75  CB  PRO A 139     -12.402 -12.336 -13.725  1.00  0.58           C  
ATOM     76  CG  PRO A 139     -12.621 -13.747 -14.277  1.00  0.58           C  
ATOM     77  CD  PRO A 139     -12.580 -13.549 -15.788  1.00  0.58           C  
ATOM     78  N   PHE A 140     -12.406  -8.938 -14.280  1.00  0.56           N  
ATOM     79  CA  PHE A 140     -11.584  -7.786 -14.662  1.00  0.56           C  
ATOM     80  C   PHE A 140     -10.243  -7.719 -13.937  1.00  0.56           C  
ATOM     81  O   PHE A 140      -9.472  -6.771 -14.032  1.00  0.56           O  
ATOM     82  CB  PHE A 140     -12.269  -6.397 -14.594  1.00  0.56           C  
ATOM     83  CG  PHE A 140     -13.288  -6.084 -15.672  1.00  0.56           C  
ATOM     84  CD1 PHE A 140     -13.993  -7.050 -16.420  1.00  0.56           C  
ATOM     85  CD2 PHE A 140     -13.550  -4.726 -15.929  1.00  0.56           C  
ATOM     86  CE1 PHE A 140     -14.953  -6.666 -17.365  1.00  0.56           C  
ATOM     87  CE2 PHE A 140     -14.502  -4.338 -16.879  1.00  0.56           C  
ATOM     88  CZ  PHE A 140     -15.215  -5.311 -17.587  1.00  0.56           C  
ATOM     89  N   VAL A 141      -9.923  -8.788 -13.229  1.00  0.63           N  
ATOM     90  CA  VAL A 141      -8.768  -8.912 -12.376  1.00  0.63           C  
ATOM     91  C   VAL A 141      -7.850 -10.041 -12.849  1.00  0.63           C  
ATOM     92  O   VAL A 141      -6.880 -10.414 -12.195  1.00  0.63           O  
ATOM     93  CB  VAL A 141      -9.228  -9.088 -10.934  1.00  0.63           C  
ATOM     94  CG1 VAL A 141      -9.638  -7.726 -10.355  1.00  0.63           C  
ATOM     95  CG2 VAL A 141     -10.407 -10.075 -10.806  1.00  0.63           C  
ATOM     96  N   GLU A 142      -8.106 -10.578 -14.048  1.00  0.60           N  
ATOM     97  CA  GLU A 142      -7.290 -11.581 -14.723  1.00  0.60           C  
ATOM     98  C   GLU A 142      -6.671 -10.904 -15.924  1.00  0.60           C  
ATOM     99  O   GLU A 142      -7.380 -10.079 -16.485  1.00  0.60           O  
ATOM    100  CB  GLU A 142      -8.171 -12.781 -15.169  1.00  0.60           C  
ATOM    101  CG  GLU A 142      -7.418 -13.956 -15.850  1.00  0.60           C  
ATOM    102  CD  GLU A 142      -8.214 -15.258 -15.933  1.00  0.60           C  
ATOM    103  OE1 GLU A 142      -9.412 -15.266 -15.563  1.00  0.60           O  
ATOM    104  OE2 GLU A 142      -7.575 -16.292 -16.266  1.00  0.60           O  
ATOM    105  N   PRO A 143      -5.437 -11.110 -16.400  1.00  0.62           N  
ATOM    106  CA  PRO A 143      -4.812 -10.273 -17.427  1.00  0.62           C  
ATOM    107  C   PRO A 143      -5.545 -10.154 -18.750  1.00  0.62           C  
ATOM    108  O   PRO A 143      -5.228  -9.265 -19.532  1.00  0.62           O  
ATOM    109  CB  PRO A 143      -3.435 -10.920 -17.643  1.00  0.62           C  
ATOM    110  CG  PRO A 143      -3.619 -12.350 -17.135  1.00  0.62           C  
ATOM    111  CD  PRO A 143      -4.484 -12.098 -15.907  1.00  0.62           C  
ATOM    112  N   LEU A 144      -6.484 -11.060 -19.052  1.00  0.56           N  
ATOM    113  CA  LEU A 144      -7.202 -11.075 -20.309  1.00  0.56           C  
ATOM    114  C   LEU A 144      -8.380 -10.137 -20.370  1.00  0.56           C  
ATOM    115  O   LEU A 144      -8.922  -9.866 -21.438  1.00  0.56           O  
ATOM    116  CB  LEU A 144      -7.721 -12.497 -20.569  1.00  0.56           C  
ATOM    117  CG  LEU A 144      -6.614 -13.488 -20.956  1.00  0.56           C  
ATOM    118  CD1 LEU A 144      -7.223 -14.890 -21.055  1.00  0.56           C  
ATOM    119  CD2 LEU A 144      -5.950 -13.072 -22.278  1.00  0.56           C  
ATOM    120  N   THR A 145      -8.785  -9.567 -19.226  1.00  0.57           N  
ATOM    121  CA  THR A 145      -9.867  -8.598 -19.190  1.00  0.57           C  
ATOM    122  C   THR A 145      -9.675  -7.411 -20.111  1.00  0.57           C  
ATOM    123  O   THR A 145      -8.590  -6.867 -20.310  1.00  0.57           O  
ATOM    124  CB  THR A 145     -10.131  -8.052 -17.803  1.00  0.57           C  
ATOM    125  OG1 THR A 145     -11.114  -7.015 -17.753  1.00  0.57           O  
ATOM    126  CG2 THR A 145      -8.879  -7.442 -17.218  1.00  0.57           C  
ATOM    127  N   ILE A 146     -10.805  -6.943 -20.648  1.00  0.49           N  
ATOM    128  CA  ILE A 146     -10.895  -5.794 -21.508  1.00  0.49           C  
ATOM    129  C   ILE A 146     -10.458  -4.495 -20.838  1.00  0.49           C  
ATOM    130  O   ILE A 146      -9.920  -3.586 -21.467  1.00  0.49           O  
ATOM    131  CB  ILE A 146     -12.306  -5.729 -22.075  1.00  0.49           C  
ATOM    132  CG1 ILE A 146     -12.301  -4.885 -23.364  1.00  0.49           C  
ATOM    133  CG2 ILE A 146     -13.354  -5.294 -21.021  1.00  0.49           C  
ATOM    134  CD1 ILE A 146     -13.585  -4.992 -24.187  1.00  0.49           C  
ATOM    135  N   GLY A 147     -10.669  -4.393 -19.509  1.00  0.57           N  
ATOM    136  CA  GLY A 147     -10.318  -3.230 -18.707  1.00  0.57           C  
ATOM    137  C   GLY A 147      -9.175  -3.457 -17.755  1.00  0.57           C  
ATOM    138  O   GLY A 147      -9.154  -2.889 -16.668  1.00  0.57           O  
ATOM    139  N   GLU A 148      -8.176  -4.280 -18.128  1.00  0.58           N  
ATOM    140  CA  GLU A 148      -7.024  -4.605 -17.281  1.00  0.58           C  
ATOM    141  C   GLU A 148      -6.203  -3.423 -16.796  1.00  0.58           C  
ATOM    142  O   GLU A 148      -5.923  -3.382 -15.593  1.00  0.58           O  
ATOM    143  CB  GLU A 148      -6.064  -5.620 -17.952  1.00  0.58           C  
ATOM    144  CG  GLU A 148      -5.153  -6.377 -16.950  1.00  0.58           C  
ATOM    145  CD  GLU A 148      -3.778  -5.766 -16.685  1.00  0.58           C  
ATOM    146  OE1 GLU A 148      -3.389  -4.788 -17.371  1.00  0.58           O  
ATOM    147  OE2 GLU A 148      -3.098  -6.299 -15.767  1.00  0.58           O  
ATOM    148  N   PRO A 149      -5.870  -2.405 -17.624  1.00  0.46           N  
ATOM    149  CA  PRO A 149      -5.029  -1.281 -17.211  1.00  0.46           C  
ATOM    150  C   PRO A 149      -5.532  -0.511 -15.994  1.00  0.46           C  
ATOM    151  O   PRO A 149      -4.746   0.186 -15.359  1.00  0.46           O  
ATOM    152  CB  PRO A 149      -4.942  -0.403 -18.474  1.00  0.46           C  
ATOM    153  CG  PRO A 149      -5.117  -1.377 -19.639  1.00  0.46           C  
ATOM    154  CD  PRO A 149      -6.112  -2.377 -19.082  1.00  0.46           C  
ATOM    155  N   ILE A 150      -6.841  -0.588 -15.679  1.00  0.42           N  
ATOM    156  CA  ILE A 150      -7.450  -0.056 -14.465  1.00  0.42           C  
ATOM    157  C   ILE A 150      -7.017  -0.796 -13.203  1.00  0.42           C  
ATOM    158  O   ILE A 150      -6.698  -0.201 -12.175  1.00  0.42           O  
ATOM    159  CB  ILE A 150      -8.976  -0.175 -14.586  1.00  0.42           C  
ATOM    160  CG1 ILE A 150      -9.521   0.715 -15.730  1.00  0.42           C  
ATOM    161  CG2 ILE A 150      -9.687   0.136 -13.248  1.00  0.42           C  
ATOM    162  CD1 ILE A 150     -10.991   0.439 -16.079  1.00  0.42           C  
ATOM    163  N   TYR A 151      -7.033  -2.138 -13.237  1.00  0.56           N  
ATOM    164  CA  TYR A 151      -6.730  -2.964 -12.083  1.00  0.56           C  
ATOM    165  C   TYR A 151      -5.263  -3.099 -11.837  1.00  0.56           C  
ATOM    166  O   TYR A 151      -4.810  -3.112 -10.688  1.00  0.56           O  
ATOM    167  CB  TYR A 151      -7.328  -4.374 -12.242  1.00  0.56           C  
ATOM    168  CG  TYR A 151      -8.769  -4.300 -11.855  1.00  0.56           C  
ATOM    169  CD1 TYR A 151      -9.751  -4.054 -12.820  1.00  0.56           C  
ATOM    170  CD2 TYR A 151      -9.151  -4.455 -10.511  1.00  0.56           C  
ATOM    171  CE1 TYR A 151     -11.103  -4.118 -12.467  1.00  0.56           C  
ATOM    172  CE2 TYR A 151     -10.512  -4.464 -10.150  1.00  0.56           C  
ATOM    173  CZ  TYR A 151     -11.491  -4.349 -11.149  1.00  0.56           C  
ATOM    174  OH  TYR A 151     -12.881  -4.486 -10.951  1.00  0.56           O  
ATOM    175  N   ALA A 152      -4.494  -3.221 -12.912  1.00  0.57           N  
ATOM    176  CA  ALA A 152      -3.063  -3.250 -12.934  1.00  0.57           C  
ATOM    177  C   ALA A 152      -2.345  -2.189 -12.085  1.00  0.57           C  
ATOM    178  O   ALA A 152      -2.914  -1.184 -11.658  1.00  0.57           O  
ATOM    179  CB  ALA A 152      -2.743  -3.093 -14.414  1.00  0.57           C  
ATOM    180  N   SER A 153      -1.034  -2.328 -11.839  1.00  0.65           N  
ATOM    181  CA  SER A 153      -0.283  -1.287 -11.148  1.00  0.65           C  
ATOM    182  C   SER A 153       0.447  -0.279 -12.037  1.00  0.65           C  
ATOM    183  O   SER A 153       1.304   0.392 -11.458  1.00  0.65           O  
ATOM    184  CB  SER A 153       0.763  -1.910 -10.179  1.00  0.65           C  
ATOM    185  OG  SER A 153       1.449  -3.005 -10.789  1.00  0.65           O  
ATOM    186  N   PRO A 154       0.299  -0.044 -13.358  1.00  0.58           N  
ATOM    187  CA  PRO A 154       1.092   0.971 -14.025  1.00  0.58           C  
ATOM    188  C   PRO A 154       0.895   2.379 -13.486  1.00  0.58           C  
ATOM    189  O   PRO A 154      -0.205   2.936 -13.545  1.00  0.58           O  
ATOM    190  CB  PRO A 154       0.681   0.858 -15.495  1.00  0.58           C  
ATOM    191  CG  PRO A 154      -0.794   0.479 -15.440  1.00  0.58           C  
ATOM    192  CD  PRO A 154      -0.876  -0.364 -14.171  1.00  0.58           C  
ATOM    193  N   ASN A 155       1.979   3.011 -13.015  1.00  0.63           N  
ATOM    194  CA  ASN A 155       1.954   4.382 -12.559  1.00  0.63           C  
ATOM    195  C   ASN A 155       1.572   5.346 -13.665  1.00  0.63           C  
ATOM    196  O   ASN A 155       2.086   5.294 -14.781  1.00  0.63           O  
ATOM    197  CB  ASN A 155       3.321   4.809 -11.976  1.00  0.63           C  
ATOM    198  CG  ASN A 155       3.621   3.983 -10.731  1.00  0.63           C  
ATOM    199  OD1 ASN A 155       2.748   3.717  -9.906  1.00  0.63           O  
ATOM    200  ND2 ASN A 155       4.897   3.557 -10.574  1.00  0.63           N  
ATOM    201  N   SER A 156       0.648   6.264 -13.368  1.00  0.72           N  
ATOM    202  CA  SER A 156       0.221   7.233 -14.349  1.00  0.72           C  
ATOM    203  C   SER A 156      -0.010   8.538 -13.645  1.00  0.72           C  
ATOM    204  O   SER A 156      -0.937   8.700 -12.853  1.00  0.72           O  
ATOM    205  CB  SER A 156      -1.041   6.763 -15.111  1.00  0.72           C  
ATOM    206  OG  SER A 156      -1.406   7.675 -16.150  1.00  0.72           O  
ATOM    207  N   LEU A 157       0.871   9.516 -13.903  1.00  0.70           N  
ATOM    208  CA  LEU A 157       0.809  10.843 -13.325  1.00  0.70           C  
ATOM    209  C   LEU A 157      -0.409  11.621 -13.769  1.00  0.70           C  
ATOM    210  O   LEU A 157      -1.042  12.341 -12.993  1.00  0.70           O  
ATOM    211  CB  LEU A 157       2.071  11.631 -13.752  1.00  0.70           C  
ATOM    212  CG  LEU A 157       3.382  11.097 -13.152  1.00  0.70           C  
ATOM    213  CD1 LEU A 157       4.601  11.880 -13.662  1.00  0.70           C  
ATOM    214  CD2 LEU A 157       3.361  11.111 -11.628  1.00  0.70           C  
ATOM    215  N   GLY A 158      -0.745  11.485 -15.066  1.00  0.75           N  
ATOM    216  CA  GLY A 158      -1.752  12.292 -15.731  1.00  0.75           C  
ATOM    217  C   GLY A 158      -1.528  13.778 -15.646  1.00  0.75           C  
ATOM    218  O   GLY A 158      -0.423  14.272 -15.445  1.00  0.75           O  
ATOM    219  N   GLU A 159      -2.611  14.543 -15.817  1.00  0.70           N  
ATOM    220  CA  GLU A 159      -2.572  15.991 -15.866  1.00  0.70           C  
ATOM    221  C   GLU A 159      -2.129  16.691 -14.582  1.00  0.70           C  
ATOM    222  O   GLU A 159      -1.440  17.711 -14.598  1.00  0.70           O  
ATOM    223  CB  GLU A 159      -3.967  16.509 -16.258  1.00  0.70           C  
ATOM    224  CG  GLU A 159      -3.974  18.025 -16.546  1.00  0.70           C  
ATOM    225  CD  GLU A 159      -5.375  18.559 -16.793  1.00  0.70           C  
ATOM    226  OE1 GLU A 159      -6.226  17.832 -17.344  1.00  0.70           O  
ATOM    227  OE2 GLU A 159      -5.597  19.733 -16.390  1.00  0.70           O  
ATOM    228  N   ALA A 160      -2.532  16.177 -13.409  1.00  0.75           N  
ATOM    229  CA  ALA A 160      -2.313  16.878 -12.158  1.00  0.75           C  
ATOM    230  C   ALA A 160      -1.033  16.439 -11.466  1.00  0.75           C  
ATOM    231  O   ALA A 160      -0.679  16.948 -10.402  1.00  0.75           O  
ATOM    232  CB  ALA A 160      -3.525  16.623 -11.244  1.00  0.75           C  
ATOM    233  N   GLY A 161      -0.293  15.492 -12.079  1.00  0.74           N  
ATOM    234  CA  GLY A 161       0.896  14.879 -11.496  1.00  0.74           C  
ATOM    235  C   GLY A 161       0.603  14.144 -10.223  1.00  0.74           C  
ATOM    236  O   GLY A 161       1.249  14.369  -9.206  1.00  0.74           O  
ATOM    237  N   PHE A 162      -0.405  13.257 -10.247  1.00  0.70           N  
ATOM    238  CA  PHE A 162      -0.801  12.470  -9.095  1.00  0.70           C  
ATOM    239  C   PHE A 162       0.270  11.469  -8.694  1.00  0.70           C  
ATOM    240  O   PHE A 162       0.610  10.555  -9.443  1.00  0.70           O  
ATOM    241  CB  PHE A 162      -2.173  11.808  -9.383  1.00  0.70           C  
ATOM    242  CG  PHE A 162      -2.693  10.906  -8.289  1.00  0.70           C  
ATOM    243  CD1 PHE A 162      -3.250  11.412  -7.101  1.00  0.70           C  
ATOM    244  CD2 PHE A 162      -2.657   9.519  -8.478  1.00  0.70           C  
ATOM    245  CE1 PHE A 162      -3.780  10.539  -6.138  1.00  0.70           C  
ATOM    246  CE2 PHE A 162      -3.180   8.645  -7.521  1.00  0.70           C  
ATOM    247  CZ  PHE A 162      -3.756   9.155  -6.354  1.00  0.70           C  
ATOM    248  N   LEU A 163       0.813  11.654  -7.483  1.00  0.72           N  
ATOM    249  CA  LEU A 163       1.884  10.890  -6.904  1.00  0.72           C  
ATOM    250  C   LEU A 163       1.458  10.412  -5.539  1.00  0.72           C  
ATOM    251  O   LEU A 163       0.506  10.895  -4.928  1.00  0.72           O  
ATOM    252  CB  LEU A 163       3.142  11.771  -6.708  1.00  0.72           C  
ATOM    253  CG  LEU A 163       3.836  12.186  -8.010  1.00  0.72           C  
ATOM    254  CD1 LEU A 163       4.844  13.319  -7.747  1.00  0.72           C  
ATOM    255  CD2 LEU A 163       4.477  10.951  -8.650  1.00  0.72           C  
ATOM    256  N   LEU A 164       2.190   9.432  -5.009  1.00  0.74           N  
ATOM    257  CA  LEU A 164       1.914   8.879  -3.724  1.00  0.74           C  
ATOM    258  C   LEU A 164       3.204   8.892  -2.950  1.00  0.74           C  
ATOM    259  O   LEU A 164       4.293   8.814  -3.517  1.00  0.74           O  
ATOM    260  CB  LEU A 164       1.217   7.511  -3.877  1.00  0.74           C  
ATOM    261  CG  LEU A 164       2.026   6.275  -4.341  1.00  0.74           C  
ATOM    262  CD1 LEU A 164       3.207   5.803  -3.474  1.00  0.74           C  
ATOM    263  CD2 LEU A 164       1.067   5.090  -4.486  1.00  0.74           C  
ATOM    264  N   SER A 165       3.137   9.049  -1.629  1.00  0.73           N  
ATOM    265  CA  SER A 165       4.333   8.945  -0.824  1.00  0.73           C  
ATOM    266  C   SER A 165       3.956   8.599   0.576  1.00  0.73           C  
ATOM    267  O   SER A 165       2.831   8.799   1.032  1.00  0.73           O  
ATOM    268  CB  SER A 165       5.279  10.185  -0.803  1.00  0.73           C  
ATOM    269  OG  SER A 165       4.701  11.350  -0.207  1.00  0.73           O  
ATOM    270  N   VAL A 166       4.923   8.013   1.287  1.00  0.72           N  
ATOM    271  CA  VAL A 166       4.720   7.644   2.670  1.00  0.72           C  
ATOM    272  C   VAL A 166       5.689   8.393   3.583  1.00  0.72           C  
ATOM    273  O   VAL A 166       5.509   8.443   4.799  1.00  0.72           O  
ATOM    274  CB  VAL A 166       4.867   6.135   2.768  1.00  0.72           C  
ATOM    275  CG1 VAL A 166       4.781   5.669   4.208  1.00  0.72           C  
ATOM    276  CG2 VAL A 166       3.746   5.426   1.998  1.00  0.72           C  
ATOM    277  N   ASP A 167       6.709   9.075   3.040  1.00  0.51           N  
ATOM    278  CA  ASP A 167       7.743   9.771   3.795  1.00  0.51           C  
ATOM    279  C   ASP A 167       7.241  10.891   4.687  1.00  0.51           C  
ATOM    280  O   ASP A 167       7.589  10.999   5.860  1.00  0.51           O  
ATOM    281  CB  ASP A 167       8.830  10.341   2.851  1.00  0.51           C  
ATOM    282  CG  ASP A 167       9.784   9.264   2.365  1.00  0.51           C  
ATOM    283  OD1 ASP A 167       9.635   8.086   2.777  1.00  0.51           O  
ATOM    284  OD2 ASP A 167      10.711   9.650   1.615  1.00  0.51           O  
ATOM    285  N   VAL A 168       6.347  11.733   4.154  1.00  0.48           N  
ATOM    286  CA  VAL A 168       5.758  12.849   4.882  1.00  0.48           C  
ATOM    287  C   VAL A 168       4.967  12.404   6.101  1.00  0.48           C  
ATOM    288  O   VAL A 168       5.058  12.977   7.182  1.00  0.48           O  
ATOM    289  CB  VAL A 168       4.825  13.627   3.957  1.00  0.48           C  
ATOM    290  CG1 VAL A 168       3.971  14.674   4.703  1.00  0.48           C  
ATOM    291  CG2 VAL A 168       5.650  14.268   2.829  1.00  0.48           C  
ATOM    292  N   SER A 169       4.159  11.348   5.935  1.00  0.61           N  
ATOM    293  CA  SER A 169       3.288  10.829   6.959  1.00  0.61           C  
ATOM    294  C   SER A 169       3.981   9.875   7.903  1.00  0.61           C  
ATOM    295  O   SER A 169       3.725   9.853   9.102  1.00  0.61           O  
ATOM    296  CB  SER A 169       2.124  10.039   6.310  1.00  0.61           C  
ATOM    297  OG  SER A 169       2.539   9.181   5.244  1.00  0.61           O  
ATOM    298  N   ASN A 170       4.843   9.008   7.359  1.00  0.51           N  
ATOM    299  CA  ASN A 170       5.206   7.790   8.054  1.00  0.51           C  
ATOM    300  C   ASN A 170       6.680   7.446   7.944  1.00  0.51           C  
ATOM    301  O   ASN A 170       7.114   6.439   8.512  1.00  0.51           O  
ATOM    302  CB  ASN A 170       4.486   6.580   7.428  1.00  0.51           C  
ATOM    303  CG  ASN A 170       2.971   6.567   7.525  1.00  0.51           C  
ATOM    304  OD1 ASN A 170       2.294   7.369   8.169  1.00  0.51           O  
ATOM    305  ND2 ASN A 170       2.387   5.533   6.883  1.00  0.51           N  
ATOM    306  N   ALA A 171       7.523   8.243   7.257  1.00  0.61           N  
ATOM    307  CA  ALA A 171       8.952   8.015   7.357  1.00  0.61           C  
ATOM    308  C   ALA A 171       9.437   8.531   8.686  1.00  0.61           C  
ATOM    309  O   ALA A 171       9.172   9.655   9.106  1.00  0.61           O  
ATOM    310  CB  ALA A 171       9.835   8.638   6.274  1.00  0.61           C  
ATOM    311  N   ARG A 172      10.143   7.668   9.409  1.00  0.49           N  
ATOM    312  CA  ARG A 172      10.542   7.962  10.747  1.00  0.49           C  
ATOM    313  C   ARG A 172      11.679   7.051  11.100  1.00  0.49           C  
ATOM    314  O   ARG A 172      12.014   6.108  10.373  1.00  0.49           O  
ATOM    315  CB  ARG A 172       9.357   7.795  11.734  1.00  0.49           C  
ATOM    316  CG  ARG A 172       8.684   6.404  11.726  1.00  0.49           C  
ATOM    317  CD  ARG A 172       7.472   6.292  12.658  1.00  0.49           C  
ATOM    318  NE  ARG A 172       7.997   6.438  14.052  1.00  0.49           N  
ATOM    319  CZ  ARG A 172       7.225   6.615  15.131  1.00  0.49           C  
ATOM    320  NH1 ARG A 172       7.804   6.754  16.322  1.00  0.49           N  
ATOM    321  NH2 ARG A 172       5.900   6.663  15.046  1.00  0.49           N  
ATOM    322  N   HIS A 173      12.301   7.326  12.253  1.00  0.44           N  
ATOM    323  CA  HIS A 173      13.264   6.456  12.888  1.00  0.44           C  
ATOM    324  C   HIS A 173      12.724   5.050  13.127  1.00  0.44           C  
ATOM    325  O   HIS A 173      11.516   4.856  13.292  1.00  0.44           O  
ATOM    326  CB  HIS A 173      13.666   7.112  14.224  1.00  0.44           C  
ATOM    327  CG  HIS A 173      14.887   6.565  14.883  1.00  0.44           C  
ATOM    328  ND1 HIS A 173      14.789   5.405  15.618  1.00  0.44           N  
ATOM    329  CD2 HIS A 173      16.158   7.038  14.909  1.00  0.44           C  
ATOM    330  CE1 HIS A 173      16.002   5.187  16.081  1.00  0.44           C  
ATOM    331  NE2 HIS A 173      16.871   6.147  15.682  1.00  0.44           N  
ATOM    332  N   SER A 174      13.611   4.040  13.142  1.00  0.53           N  
ATOM    333  CA  SER A 174      13.302   2.632  13.352  1.00  0.53           C  
ATOM    334  C   SER A 174      12.914   2.313  14.785  1.00  0.53           C  
ATOM    335  O   SER A 174      13.483   1.444  15.443  1.00  0.53           O  
ATOM    336  CB  SER A 174      14.517   1.751  12.971  1.00  0.53           C  
ATOM    337  OG  SER A 174      14.852   1.951  11.598  1.00  0.53           O  
ATOM    338  N   ALA A 175      11.886   3.012  15.290  1.00  0.53           N  
ATOM    339  CA  ALA A 175      11.317   2.854  16.598  1.00  0.53           C  
ATOM    340  C   ALA A 175      10.747   1.463  16.842  1.00  0.53           C  
ATOM    341  O   ALA A 175      10.195   0.809  15.959  1.00  0.53           O  
ATOM    342  CB  ALA A 175      10.228   3.926  16.791  1.00  0.53           C  
ATOM    343  N   ILE A 176      10.881   0.956  18.074  1.00  0.45           N  
ATOM    344  CA  ILE A 176      10.233  -0.263  18.512  1.00  0.45           C  
ATOM    345  C   ILE A 176       8.727  -0.131  18.572  1.00  0.45           C  
ATOM    346  O   ILE A 176       8.199   0.942  18.862  1.00  0.45           O  
ATOM    347  CB  ILE A 176      10.753  -0.734  19.859  1.00  0.45           C  
ATOM    348  CG1 ILE A 176      10.412   0.263  20.996  1.00  0.45           C  
ATOM    349  CG2 ILE A 176      12.269  -0.984  19.717  1.00  0.45           C  
ATOM    350  CD1 ILE A 176      10.753  -0.251  22.395  1.00  0.45           C  
ATOM    351  N   SER A 177       7.984  -1.221  18.265  1.00  0.51           N  
ATOM    352  CA  SER A 177       6.519  -1.215  18.321  1.00  0.51           C  
ATOM    353  C   SER A 177       5.930  -0.166  17.391  1.00  0.51           C  
ATOM    354  O   SER A 177       4.900   0.460  17.634  1.00  0.51           O  
ATOM    355  CB  SER A 177       6.001  -1.033  19.769  1.00  0.51           C  
ATOM    356  OG  SER A 177       4.658  -1.496  19.896  1.00  0.51           O  
ATOM    357  N   SER A 178       6.637   0.072  16.265  1.00  0.61           N  
ATOM    358  CA  SER A 178       6.207   1.017  15.259  1.00  0.61           C  
ATOM    359  C   SER A 178       4.952   0.523  14.602  1.00  0.61           C  
ATOM    360  O   SER A 178       4.869  -0.613  14.140  1.00  0.61           O  
ATOM    361  CB  SER A 178       7.246   1.308  14.148  1.00  0.61           C  
ATOM    362  OG  SER A 178       6.909   2.500  13.431  1.00  0.61           O  
ATOM    363  N   ALA A 179       3.949   1.400  14.519  1.00  0.70           N  
ATOM    364  CA  ALA A 179       2.691   1.125  13.879  1.00  0.70           C  
ATOM    365  C   ALA A 179       2.877   0.762  12.407  1.00  0.70           C  
ATOM    366  O   ALA A 179       2.219  -0.115  11.846  1.00  0.70           O  
ATOM    367  CB  ALA A 179       1.860   2.404  14.055  1.00  0.70           C  
ATOM    368  N   TYR A 180       3.822   1.444  11.754  1.00  0.73           N  
ATOM    369  CA  TYR A 180       4.077   1.277  10.351  1.00  0.73           C  
ATOM    370  C   TYR A 180       5.459   1.808  10.026  1.00  0.73           C  
ATOM    371  O   TYR A 180       5.992   2.685  10.714  1.00  0.73           O  
ATOM    372  CB  TYR A 180       2.978   1.992   9.516  1.00  0.73           C  
ATOM    373  CG  TYR A 180       2.643   3.334  10.112  1.00  0.73           C  
ATOM    374  CD1 TYR A 180       3.519   4.415   9.950  1.00  0.73           C  
ATOM    375  CD2 TYR A 180       1.529   3.492  10.951  1.00  0.73           C  
ATOM    376  CE1 TYR A 180       3.278   5.636  10.586  1.00  0.73           C  
ATOM    377  CE2 TYR A 180       1.315   4.718  11.609  1.00  0.73           C  
ATOM    378  CZ  TYR A 180       2.158   5.798  11.390  1.00  0.73           C  
ATOM    379  OH  TYR A 180       1.933   7.027  12.038  1.00  0.73           O  
ATOM    380  N   SER A 181       6.106   1.305   8.967  1.00  0.74           N  
ATOM    381  CA  SER A 181       7.394   1.836   8.559  1.00  0.74           C  
ATOM    382  C   SER A 181       7.575   1.643   7.069  1.00  0.74           C  
ATOM    383  O   SER A 181       7.056   0.689   6.485  1.00  0.74           O  
ATOM    384  CB  SER A 181       8.597   1.293   9.391  1.00  0.74           C  
ATOM    385  OG  SER A 181       8.982  -0.034   9.054  1.00  0.74           O  
ATOM    386  N   TYR A 182       8.264   2.582   6.395  1.00  0.70           N  
ATOM    387  CA  TYR A 182       8.351   2.598   4.945  1.00  0.70           C  
ATOM    388  C   TYR A 182       9.780   2.698   4.456  1.00  0.70           C  
ATOM    389  O   TYR A 182      10.555   3.516   4.945  1.00  0.70           O  
ATOM    390  CB  TYR A 182       7.554   3.809   4.423  1.00  0.70           C  
ATOM    391  CG  TYR A 182       7.464   3.853   2.924  1.00  0.70           C  
ATOM    392  CD1 TYR A 182       8.336   4.655   2.167  1.00  0.70           C  
ATOM    393  CD2 TYR A 182       6.485   3.105   2.262  1.00  0.70           C  
ATOM    394  CE1 TYR A 182       8.217   4.714   0.770  1.00  0.70           C  
ATOM    395  CE2 TYR A 182       6.373   3.168   0.874  1.00  0.70           C  
ATOM    396  CZ  TYR A 182       7.227   3.971   0.120  1.00  0.70           C  
ATOM    397  OH  TYR A 182       7.074   4.021  -1.279  1.00  0.70           O  
ATOM    398  N   SER A 183      10.157   1.892   3.448  1.00  0.69           N  
ATOM    399  CA  SER A 183      11.474   1.981   2.826  1.00  0.69           C  
ATOM    400  C   SER A 183      11.361   2.521   1.416  1.00  0.69           C  
ATOM    401  O   SER A 183      10.793   1.872   0.539  1.00  0.69           O  
ATOM    402  CB  SER A 183      12.192   0.604   2.791  1.00  0.69           C  
ATOM    403  OG  SER A 183      13.504   0.671   2.226  1.00  0.69           O  
ATOM    404  N   GLU A 184      11.931   3.719   1.159  1.00  0.63           N  
ATOM    405  CA  GLU A 184      11.959   4.350  -0.157  1.00  0.63           C  
ATOM    406  C   GLU A 184      12.679   3.527  -1.215  1.00  0.63           C  
ATOM    407  O   GLU A 184      12.214   3.343  -2.334  1.00  0.63           O  
ATOM    408  CB  GLU A 184      12.618   5.749  -0.062  1.00  0.63           C  
ATOM    409  CG  GLU A 184      12.640   6.571  -1.383  1.00  0.63           C  
ATOM    410  CD  GLU A 184      11.273   6.928  -1.981  1.00  0.63           C  
ATOM    411  OE1 GLU A 184      10.221   6.583  -1.391  1.00  0.63           O  
ATOM    412  OE2 GLU A 184      11.286   7.554  -3.074  1.00  0.63           O  
ATOM    413  N   ALA A 185      13.821   2.909  -0.851  1.00  0.62           N  
ATOM    414  CA  ALA A 185      14.625   2.095  -1.749  1.00  0.62           C  
ATOM    415  C   ALA A 185      13.878   0.928  -2.380  1.00  0.62           C  
ATOM    416  O   ALA A 185      14.168   0.496  -3.493  1.00  0.62           O  
ATOM    417  CB  ALA A 185      15.813   1.520  -0.958  1.00  0.62           C  
ATOM    418  N   LEU A 186      12.906   0.381  -1.639  1.00  0.58           N  
ATOM    419  CA  LEU A 186      12.169  -0.790  -2.044  1.00  0.58           C  
ATOM    420  C   LEU A 186      10.719  -0.481  -2.343  1.00  0.58           C  
ATOM    421  O   LEU A 186       9.972  -1.377  -2.727  1.00  0.58           O  
ATOM    422  CB  LEU A 186      12.225  -1.796  -0.879  1.00  0.58           C  
ATOM    423  CG  LEU A 186      13.654  -2.142  -0.424  1.00  0.58           C  
ATOM    424  CD1 LEU A 186      13.595  -3.084   0.771  1.00  0.58           C  
ATOM    425  CD2 LEU A 186      14.497  -2.759  -1.545  1.00  0.58           C  
ATOM    426  N   GLY A 187      10.281   0.787  -2.166  1.00  0.68           N  
ATOM    427  CA  GLY A 187       8.895   1.233  -2.332  1.00  0.68           C  
ATOM    428  C   GLY A 187       7.854   0.356  -1.677  1.00  0.68           C  
ATOM    429  O   GLY A 187       6.949  -0.153  -2.329  1.00  0.68           O  
ATOM    430  N   THR A 188       7.970   0.126  -0.358  1.00  0.69           N  
ATOM    431  CA  THR A 188       7.194  -0.915   0.314  1.00  0.69           C  
ATOM    432  C   THR A 188       6.873  -0.510   1.731  1.00  0.69           C  
ATOM    433  O   THR A 188       7.628   0.213   2.388  1.00  0.69           O  
ATOM    434  CB  THR A 188       7.893  -2.277   0.295  1.00  0.69           C  
ATOM    435  OG1 THR A 188       7.081  -3.319   0.826  1.00  0.69           O  
ATOM    436  CG2 THR A 188       9.199  -2.249   1.103  1.00  0.69           C  
ATOM    437  N   LEU A 189       5.703  -0.952   2.224  1.00  0.72           N  
ATOM    438  CA  LEU A 189       5.198  -0.592   3.524  1.00  0.72           C  
ATOM    439  C   LEU A 189       4.909  -1.804   4.380  1.00  0.72           C  
ATOM    440  O   LEU A 189       4.264  -2.769   3.969  1.00  0.72           O  
ATOM    441  CB  LEU A 189       3.890   0.212   3.389  1.00  0.72           C  
ATOM    442  CG  LEU A 189       3.375   0.798   4.715  1.00  0.72           C  
ATOM    443  CD1 LEU A 189       4.185   2.011   5.153  1.00  0.72           C  
ATOM    444  CD2 LEU A 189       1.919   1.213   4.591  1.00  0.72           C  
ATOM    445  N   PHE A 190       5.348  -1.738   5.643  1.00  0.75           N  
ATOM    446  CA  PHE A 190       5.053  -2.742   6.633  1.00  0.75           C  
ATOM    447  C   PHE A 190       4.195  -2.110   7.699  1.00  0.75           C  
ATOM    448  O   PHE A 190       4.450  -0.982   8.127  1.00  0.75           O  
ATOM    449  CB  PHE A 190       6.349  -3.259   7.283  1.00  0.75           C  
ATOM    450  CG  PHE A 190       7.204  -3.917   6.251  1.00  0.75           C  
ATOM    451  CD1 PHE A 190       8.176  -3.181   5.552  1.00  0.75           C  
ATOM    452  CD2 PHE A 190       7.019  -5.274   5.948  1.00  0.75           C  
ATOM    453  CE1 PHE A 190       8.918  -3.782   4.531  1.00  0.75           C  
ATOM    454  CE2 PHE A 190       7.765  -5.875   4.930  1.00  0.75           C  
ATOM    455  CZ  PHE A 190       8.692  -5.123   4.211  1.00  0.75           C  
ATOM    456  N   THR A 191       3.132  -2.804   8.133  1.00  0.75           N  
ATOM    457  CA  THR A 191       2.158  -2.275   9.076  1.00  0.75           C  
ATOM    458  C   THR A 191       1.811  -3.344  10.089  1.00  0.75           C  
ATOM    459  O   THR A 191       2.025  -4.536   9.880  1.00  0.75           O  
ATOM    460  CB  THR A 191       0.866  -1.754   8.426  1.00  0.75           C  
ATOM    461  OG1 THR A 191       0.134  -2.776   7.763  1.00  0.75           O  
ATOM    462  CG2 THR A 191       1.213  -0.714   7.355  1.00  0.75           C  
ATOM    463  N   ASN A 192       1.282  -2.954  11.255  1.00  0.66           N  
ATOM    464  CA  ASN A 192       0.684  -3.880  12.202  1.00  0.66           C  
ATOM    465  C   ASN A 192      -0.835  -3.821  12.032  1.00  0.66           C  
ATOM    466  O   ASN A 192      -1.377  -2.926  11.386  1.00  0.66           O  
ATOM    467  CB  ASN A 192       1.218  -3.542  13.624  1.00  0.66           C  
ATOM    468  CG  ASN A 192       0.899  -4.538  14.739  1.00  0.66           C  
ATOM    469  OD1 ASN A 192       0.225  -4.208  15.711  1.00  0.66           O  
ATOM    470  ND2 ASN A 192       1.422  -5.781  14.645  1.00  0.66           N  
ATOM    471  N   PHE A 193      -1.576  -4.822  12.534  1.00  0.61           N  
ATOM    472  CA  PHE A 193      -3.035  -4.825  12.505  1.00  0.61           C  
ATOM    473  C   PHE A 193      -3.632  -3.724  13.376  1.00  0.61           C  
ATOM    474  O   PHE A 193      -3.041  -3.343  14.381  1.00  0.61           O  
ATOM    475  CB  PHE A 193      -3.649  -6.217  12.833  1.00  0.61           C  
ATOM    476  CG  PHE A 193      -3.320  -6.658  14.232  1.00  0.61           C  
ATOM    477  CD1 PHE A 193      -4.218  -6.367  15.270  1.00  0.61           C  
ATOM    478  CD2 PHE A 193      -2.104  -7.294  14.536  1.00  0.61           C  
ATOM    479  CE1 PHE A 193      -3.871  -6.613  16.601  1.00  0.61           C  
ATOM    480  CE2 PHE A 193      -1.750  -7.538  15.870  1.00  0.61           C  
ATOM    481  CZ  PHE A 193      -2.626  -7.178  16.903  1.00  0.61           C  
ATOM    482  N   ASP A 194      -4.792  -3.160  12.977  1.00  0.62           N  
ATOM    483  CA  ASP A 194      -5.531  -2.145  13.721  1.00  0.62           C  
ATOM    484  C   ASP A 194      -4.832  -0.817  13.983  1.00  0.62           C  
ATOM    485  O   ASP A 194      -5.387   0.099  14.591  1.00  0.62           O  
ATOM    486  CB  ASP A 194      -6.145  -2.729  15.013  1.00  0.62           C  
ATOM    487  CG  ASP A 194      -7.281  -3.661  14.654  1.00  0.62           C  
ATOM    488  OD1 ASP A 194      -8.049  -3.326  13.704  1.00  0.62           O  
ATOM    489  OD2 ASP A 194      -7.426  -4.700  15.341  1.00  0.62           O  
ATOM    490  N   VAL A 195      -3.620  -0.623  13.451  1.00  0.66           N  
ATOM    491  CA  VAL A 195      -2.941   0.646  13.511  1.00  0.66           C  
ATOM    492  C   VAL A 195      -3.444   1.579  12.420  1.00  0.66           C  
ATOM    493  O   VAL A 195      -3.932   1.160  11.369  1.00  0.66           O  
ATOM    494  CB  VAL A 195      -1.428   0.489  13.491  1.00  0.66           C  
ATOM    495  CG1 VAL A 195      -1.003  -0.538  14.559  1.00  0.66           C  
ATOM    496  CG2 VAL A 195      -0.917   0.052  12.113  1.00  0.66           C  
ATOM    497  N   GLY A 196      -3.375   2.906  12.650  1.00  0.75           N  
ATOM    498  CA  GLY A 196      -3.676   3.865  11.589  1.00  0.75           C  
ATOM    499  C   GLY A 196      -2.462   4.069  10.738  1.00  0.75           C  
ATOM    500  O   GLY A 196      -1.400   4.219  11.227  1.00  0.75           O  
ATOM    501  N   VAL A 197      -2.651   4.084   9.400  1.00  0.76           N  
ATOM    502  CA  VAL A 197      -1.558   4.282   8.464  1.00  0.76           C  
ATOM    503  C   VAL A 197      -1.902   5.533   7.672  1.00  0.76           C  
ATOM    504  O   VAL A 197      -2.706   5.485   6.738  1.00  0.76           O  
ATOM    505  CB  VAL A 197      -1.412   3.058   7.567  1.00  0.76           C  
ATOM    506  CG1 VAL A 197      -0.300   3.269   6.526  1.00  0.76           C  
ATOM    507  CG2 VAL A 197      -1.055   1.850   8.459  1.00  0.76           C  
ATOM    508  N   PRO A 198      -1.318   6.679   8.013  1.00  0.74           N  
ATOM    509  CA  PRO A 198      -1.523   7.907   7.259  1.00  0.74           C  
ATOM    510  C   PRO A 198      -0.760   7.880   5.944  1.00  0.74           C  
ATOM    511  O   PRO A 198       0.367   7.392   5.873  1.00  0.74           O  
ATOM    512  CB  PRO A 198      -1.030   9.036   8.181  1.00  0.74           C  
ATOM    513  CG  PRO A 198      -0.886   8.425   9.576  1.00  0.74           C  
ATOM    514  CD  PRO A 198      -0.717   6.933   9.326  1.00  0.74           C  
ATOM    515  N   PHE A 199      -1.359   8.385   4.868  1.00  0.78           N  
ATOM    516  CA  PHE A 199      -0.806   8.300   3.533  1.00  0.78           C  
ATOM    517  C   PHE A 199      -0.968   9.616   2.781  1.00  0.78           C  
ATOM    518  O   PHE A 199      -1.949  10.337   2.974  1.00  0.78           O  
ATOM    519  CB  PHE A 199      -1.525   7.142   2.807  1.00  0.78           C  
ATOM    520  CG  PHE A 199      -0.919   6.835   1.474  1.00  0.78           C  
ATOM    521  CD1 PHE A 199       0.266   6.090   1.413  1.00  0.78           C  
ATOM    522  CD2 PHE A 199      -1.547   7.235   0.284  1.00  0.78           C  
ATOM    523  CE1 PHE A 199       0.787   5.689   0.186  1.00  0.78           C  
ATOM    524  CE2 PHE A 199      -1.020   6.846  -0.953  1.00  0.78           C  
ATOM    525  CZ  PHE A 199       0.139   6.058  -0.981  1.00  0.78           C  
ATOM    526  N   VAL A 200       0.020   9.978   1.931  1.00  0.77           N  
ATOM    527  CA  VAL A 200       0.118  11.313   1.363  1.00  0.77           C  
ATOM    528  C   VAL A 200       0.029  11.292  -0.152  1.00  0.77           C  
ATOM    529  O   VAL A 200       0.724  10.555  -0.856  1.00  0.77           O  
ATOM    530  CB  VAL A 200       1.385  12.017   1.861  1.00  0.77           C  
ATOM    531  CG1 VAL A 200       1.547  13.434   1.306  1.00  0.77           C  
ATOM    532  CG2 VAL A 200       1.293  12.101   3.396  1.00  0.77           C  
ATOM    533  N   PHE A 201      -0.865  12.126  -0.710  1.00  0.74           N  
ATOM    534  CA  PHE A 201      -1.074  12.200  -2.141  1.00  0.74           C  
ATOM    535  C   PHE A 201      -0.505  13.482  -2.662  1.00  0.74           C  
ATOM    536  O   PHE A 201      -1.077  14.541  -2.436  1.00  0.74           O  
ATOM    537  CB  PHE A 201      -2.577  12.235  -2.477  1.00  0.74           C  
ATOM    538  CG  PHE A 201      -3.266  10.986  -2.024  1.00  0.74           C  
ATOM    539  CD1 PHE A 201      -4.017  10.967  -0.837  1.00  0.74           C  
ATOM    540  CD2 PHE A 201      -3.241   9.839  -2.831  1.00  0.74           C  
ATOM    541  CE1 PHE A 201      -4.776   9.843  -0.499  1.00  0.74           C  
ATOM    542  CE2 PHE A 201      -4.017   8.725  -2.504  1.00  0.74           C  
ATOM    543  CZ  PHE A 201      -4.782   8.727  -1.340  1.00  0.74           C  
ATOM    544  N   ARG A 202       0.615  13.462  -3.377  1.00  0.65           N  
ATOM    545  CA  ARG A 202       1.255  14.665  -3.869  1.00  0.65           C  
ATOM    546  C   ARG A 202       0.825  14.976  -5.290  1.00  0.65           C  
ATOM    547  O   ARG A 202       0.778  14.097  -6.145  1.00  0.65           O  
ATOM    548  CB  ARG A 202       2.779  14.475  -3.734  1.00  0.65           C  
ATOM    549  CG  ARG A 202       3.656  15.653  -4.194  1.00  0.65           C  
ATOM    550  CD  ARG A 202       5.149  15.343  -4.059  1.00  0.65           C  
ATOM    551  NE  ARG A 202       5.904  16.556  -4.503  1.00  0.65           N  
ATOM    552  CZ  ARG A 202       7.241  16.628  -4.523  1.00  0.65           C  
ATOM    553  NH1 ARG A 202       7.829  17.739  -4.958  1.00  0.65           N  
ATOM    554  NH2 ARG A 202       8.000  15.611  -4.123  1.00  0.65           N  
ATOM    555  N   VAL A 203       0.470  16.240  -5.569  1.00  0.68           N  
ATOM    556  CA  VAL A 203       0.017  16.691  -6.875  1.00  0.68           C  
ATOM    557  C   VAL A 203       0.617  18.061  -7.137  1.00  0.68           C  
ATOM    558  O   VAL A 203       1.010  18.772  -6.213  1.00  0.68           O  
ATOM    559  CB  VAL A 203      -1.503  16.789  -6.988  1.00  0.68           C  
ATOM    560  CG1 VAL A 203      -2.132  15.386  -7.069  1.00  0.68           C  
ATOM    561  CG2 VAL A 203      -2.061  17.575  -5.794  1.00  0.68           C  
ATOM    562  N   ALA A 204       0.739  18.460  -8.416  1.00  0.70           N  
ATOM    563  CA  ALA A 204       1.235  19.772  -8.804  1.00  0.70           C  
ATOM    564  C   ALA A 204       0.229  20.898  -8.621  1.00  0.70           C  
ATOM    565  O   ALA A 204       0.556  22.024  -8.255  1.00  0.70           O  
ATOM    566  CB  ALA A 204       1.622  19.735 -10.291  1.00  0.70           C  
ATOM    567  N   LYS A 205      -1.041  20.604  -8.919  1.00  0.59           N  
ATOM    568  CA  LYS A 205      -2.136  21.530  -8.800  1.00  0.59           C  
ATOM    569  C   LYS A 205      -3.204  20.758  -8.062  1.00  0.59           C  
ATOM    570  O   LYS A 205      -3.288  19.544  -8.269  1.00  0.59           O  
ATOM    571  CB  LYS A 205      -2.625  22.065 -10.181  1.00  0.59           C  
ATOM    572  CG  LYS A 205      -3.099  21.007 -11.195  1.00  0.59           C  
ATOM    573  CD  LYS A 205      -3.384  21.605 -12.588  1.00  0.59           C  
ATOM    574  CE  LYS A 205      -3.908  20.573 -13.589  1.00  0.59           C  
ATOM    575  NZ  LYS A 205      -4.198  21.223 -14.877  1.00  0.59           N  
ATOM    576  N   PRO A 206      -4.015  21.332  -7.177  1.00  0.61           N  
ATOM    577  CA  PRO A 206      -5.131  20.623  -6.569  1.00  0.61           C  
ATOM    578  C   PRO A 206      -6.048  19.947  -7.577  1.00  0.61           C  
ATOM    579  O   PRO A 206      -6.434  20.649  -8.513  1.00  0.61           O  
ATOM    580  CB  PRO A 206      -5.897  21.700  -5.791  1.00  0.61           C  
ATOM    581  CG  PRO A 206      -4.892  22.829  -5.579  1.00  0.61           C  
ATOM    582  CD  PRO A 206      -4.019  22.756  -6.829  1.00  0.61           C  
ATOM    583  N   PRO A 207      -6.460  18.689  -7.446  1.00  0.67           N  
ATOM    584  CA  PRO A 207      -7.566  18.148  -8.210  1.00  0.67           C  
ATOM    585  C   PRO A 207      -8.845  18.987  -8.254  1.00  0.67           C  
ATOM    586  O   PRO A 207      -9.356  19.061  -9.365  1.00  0.67           O  
ATOM    587  CB  PRO A 207      -7.780  16.739  -7.637  1.00  0.67           C  
ATOM    588  CG  PRO A 207      -6.495  16.409  -6.876  1.00  0.67           C  
ATOM    589  CD  PRO A 207      -6.049  17.769  -6.388  1.00  0.67           C  
ATOM    590  N   PRO A 208      -9.437  19.621  -7.222  1.00  0.51           N  
ATOM    591  CA  PRO A 208     -10.735  20.300  -7.297  1.00  0.51           C  
ATOM    592  C   PRO A 208     -10.914  21.367  -8.316  1.00  0.51           C  
ATOM    593  O   PRO A 208     -12.053  21.752  -8.570  1.00  0.51           O  
ATOM    594  CB  PRO A 208     -10.844  20.994  -5.945  1.00  0.51           C  
ATOM    595  CG  PRO A 208      -9.423  21.063  -5.425  1.00  0.51           C  
ATOM    596  CD  PRO A 208      -8.939  19.696  -5.851  1.00  0.51           C  
ATOM    597  N   THR A 209      -9.839  21.911  -8.883  1.00  0.45           N  
ATOM    598  CA  THR A 209      -9.929  22.942  -9.893  1.00  0.45           C  
ATOM    599  C   THR A 209     -10.539  22.395 -11.167  1.00  0.45           C  
ATOM    600  O   THR A 209     -11.107  23.128 -11.972  1.00  0.45           O  
ATOM    601  CB  THR A 209      -8.552  23.514 -10.175  1.00  0.45           C  
ATOM    602  OG1 THR A 209      -7.652  22.499 -10.600  1.00  0.45           O  
ATOM    603  CG2 THR A 209      -7.977  24.093  -8.871  1.00  0.45           C  
ATOM    604  N   VAL A 210     -10.460  21.064 -11.340  1.00  0.44           N  
ATOM    605  CA  VAL A 210     -11.031  20.369 -12.467  1.00  0.44           C  
ATOM    606  C   VAL A 210     -12.520  20.059 -12.359  1.00  0.44           C  
ATOM    607  O   VAL A 210     -13.121  19.934 -13.420  1.00  0.44           O  
ATOM    608  CB  VAL A 210     -10.167  19.154 -12.813  1.00  0.44           C  
ATOM    609  CG1 VAL A 210     -10.592  17.882 -12.071  1.00  0.44           C  
ATOM    610  CG2 VAL A 210     -10.150  18.932 -14.333  1.00  0.44           C  
ATOM    611  N   HIS A 211     -13.134  20.002 -11.130  1.00  0.49           N  
ATOM    612  CA  HIS A 211     -14.533  19.601 -10.819  1.00  0.49           C  
ATOM    613  C   HIS A 211     -14.642  18.849  -9.483  1.00  0.49           C  
ATOM    614  O   HIS A 211     -13.644  18.869  -8.774  1.00  0.49           O  
ATOM    615  CB  HIS A 211     -15.290  18.869 -11.972  1.00  0.49           C  
ATOM    616  CG  HIS A 211     -15.858  19.839 -12.991  1.00  0.49           C  
ATOM    617  ND1 HIS A 211     -16.382  19.379 -14.186  1.00  0.49           N  
ATOM    618  CD2 HIS A 211     -15.904  21.200 -12.964  1.00  0.49           C  
ATOM    619  CE1 HIS A 211     -16.715  20.458 -14.862  1.00  0.49           C  
ATOM    620  NE2 HIS A 211     -16.451  21.590 -14.169  1.00  0.49           N  
ATOM    621  N   PRO A 212     -15.747  18.263  -8.957  1.00  0.52           N  
ATOM    622  CA  PRO A 212     -15.692  17.395  -7.770  1.00  0.52           C  
ATOM    623  C   PRO A 212     -15.010  16.060  -8.004  1.00  0.52           C  
ATOM    624  O   PRO A 212     -15.293  15.411  -9.001  1.00  0.52           O  
ATOM    625  CB  PRO A 212     -17.168  17.125  -7.425  1.00  0.52           C  
ATOM    626  CG  PRO A 212     -17.882  18.374  -7.923  1.00  0.52           C  
ATOM    627  CD  PRO A 212     -17.130  18.689  -9.220  1.00  0.52           C  
ATOM    628  N   LEU A 213     -14.164  15.593  -7.068  1.00  0.65           N  
ATOM    629  CA  LEU A 213     -13.385  14.389  -7.275  1.00  0.65           C  
ATOM    630  C   LEU A 213     -13.379  13.558  -6.030  1.00  0.65           C  
ATOM    631  O   LEU A 213     -13.617  14.043  -4.922  1.00  0.65           O  
ATOM    632  CB  LEU A 213     -11.895  14.650  -7.612  1.00  0.65           C  
ATOM    633  CG  LEU A 213     -11.645  15.361  -8.943  1.00  0.65           C  
ATOM    634  CD1 LEU A 213     -11.657  16.866  -8.800  1.00  0.65           C  
ATOM    635  CD2 LEU A 213     -10.341  14.875  -9.549  1.00  0.65           C  
ATOM    636  N   HIS A 214     -13.057  12.272  -6.206  1.00  0.72           N  
ATOM    637  CA  HIS A 214     -13.029  11.308  -5.140  1.00  0.72           C  
ATOM    638  C   HIS A 214     -11.773  10.478  -5.292  1.00  0.72           C  
ATOM    639  O   HIS A 214     -11.210  10.338  -6.378  1.00  0.72           O  
ATOM    640  CB  HIS A 214     -14.283  10.406  -5.191  1.00  0.72           C  
ATOM    641  CG  HIS A 214     -15.580  11.165  -5.093  1.00  0.72           C  
ATOM    642  ND1 HIS A 214     -16.017  11.573  -3.852  1.00  0.72           N  
ATOM    643  CD2 HIS A 214     -16.470  11.550  -6.047  1.00  0.72           C  
ATOM    644  CE1 HIS A 214     -17.154  12.197  -4.063  1.00  0.72           C  
ATOM    645  NE2 HIS A 214     -17.480  12.212  -5.377  1.00  0.72           N  
ATOM    646  N   ILE A 215     -11.298   9.913  -4.177  1.00  0.76           N  
ATOM    647  CA  ILE A 215     -10.089   9.124  -4.123  1.00  0.76           C  
ATOM    648  C   ILE A 215     -10.551   7.722  -3.829  1.00  0.76           C  
ATOM    649  O   ILE A 215     -11.441   7.519  -3.004  1.00  0.76           O  
ATOM    650  CB  ILE A 215      -9.153   9.581  -3.010  1.00  0.76           C  
ATOM    651  CG1 ILE A 215      -8.789  11.079  -3.125  1.00  0.76           C  
ATOM    652  CG2 ILE A 215      -7.876   8.718  -3.016  1.00  0.76           C  
ATOM    653  CD1 ILE A 215      -8.336  11.679  -1.789  1.00  0.76           C  
ATOM    654  N   ARG A 216      -9.992   6.720  -4.527  1.00  0.78           N  
ATOM    655  CA  ARG A 216     -10.416   5.346  -4.376  1.00  0.78           C  
ATOM    656  C   ARG A 216      -9.260   4.504  -3.870  1.00  0.78           C  
ATOM    657  O   ARG A 216      -8.104   4.771  -4.196  1.00  0.78           O  
ATOM    658  CB  ARG A 216     -10.939   4.772  -5.718  1.00  0.78           C  
ATOM    659  CG  ARG A 216     -11.914   5.710  -6.465  1.00  0.78           C  
ATOM    660  CD  ARG A 216     -12.602   5.030  -7.656  1.00  0.78           C  
ATOM    661  NE  ARG A 216     -13.501   6.045  -8.304  1.00  0.78           N  
ATOM    662  CZ  ARG A 216     -13.833   6.011  -9.605  1.00  0.78           C  
ATOM    663  NH1 ARG A 216     -13.514   4.985 -10.386  1.00  0.78           N  
ATOM    664  NH2 ARG A 216     -14.457   7.043 -10.168  1.00  0.78           N  
ATOM    665  N   ALA A 217      -9.535   3.472  -3.048  1.00  0.80           N  
ATOM    666  CA  ALA A 217      -8.513   2.531  -2.629  1.00  0.80           C  
ATOM    667  C   ALA A 217      -9.035   1.109  -2.648  1.00  0.80           C  
ATOM    668  O   ALA A 217     -10.109   0.806  -2.123  1.00  0.80           O  
ATOM    669  CB  ALA A 217      -7.956   2.858  -1.233  1.00  0.80           C  
ATOM    670  N   THR A 218      -8.267   0.198  -3.274  1.00  0.77           N  
ATOM    671  CA  THR A 218      -8.718  -1.165  -3.523  1.00  0.77           C  
ATOM    672  C   THR A 218      -7.566  -2.120  -3.301  1.00  0.77           C  
ATOM    673  O   THR A 218      -6.457  -1.910  -3.791  1.00  0.77           O  
ATOM    674  CB  THR A 218      -9.224  -1.388  -4.951  1.00  0.77           C  
ATOM    675  OG1 THR A 218     -10.263  -0.476  -5.272  1.00  0.77           O  
ATOM    676  CG2 THR A 218      -9.823  -2.792  -5.110  1.00  0.77           C  
ATOM    677  N   LEU A 219      -7.797  -3.220  -2.555  1.00  0.74           N  
ATOM    678  CA  LEU A 219      -6.797  -4.246  -2.330  1.00  0.74           C  
ATOM    679  C   LEU A 219      -6.922  -5.361  -3.343  1.00  0.74           C  
ATOM    680  O   LEU A 219      -8.014  -5.843  -3.666  1.00  0.74           O  
ATOM    681  CB  LEU A 219      -6.970  -4.889  -0.933  1.00  0.74           C  
ATOM    682  CG  LEU A 219      -5.821  -5.814  -0.469  1.00  0.74           C  
ATOM    683  CD1 LEU A 219      -4.558  -5.033  -0.154  1.00  0.74           C  
ATOM    684  CD2 LEU A 219      -6.209  -6.571   0.781  1.00  0.74           C  
ATOM    685  N   ARG A 220      -5.778  -5.832  -3.853  1.00  0.69           N  
ATOM    686  CA  ARG A 220      -5.770  -6.961  -4.741  1.00  0.69           C  
ATOM    687  C   ARG A 220      -4.508  -7.766  -4.593  1.00  0.69           C  
ATOM    688  O   ARG A 220      -3.457  -7.270  -4.211  1.00  0.69           O  
ATOM    689  CB  ARG A 220      -5.955  -6.505  -6.201  1.00  0.69           C  
ATOM    690  CG  ARG A 220      -4.802  -5.618  -6.696  1.00  0.69           C  
ATOM    691  CD  ARG A 220      -4.964  -5.148  -8.138  1.00  0.69           C  
ATOM    692  NE  ARG A 220      -3.755  -4.354  -8.460  1.00  0.69           N  
ATOM    693  CZ  ARG A 220      -2.512  -4.812  -8.662  1.00  0.69           C  
ATOM    694  NH1 ARG A 220      -1.565  -3.917  -8.864  1.00  0.69           N  
ATOM    695  NH2 ARG A 220      -2.204  -6.105  -8.707  1.00  0.69           N  
ATOM    696  N   TYR A 221      -4.577  -9.072  -4.874  1.00  0.65           N  
ATOM    697  CA  TYR A 221      -3.400  -9.915  -4.889  1.00  0.65           C  
ATOM    698  C   TYR A 221      -2.366  -9.535  -5.941  1.00  0.65           C  
ATOM    699  O   TYR A 221      -2.695  -8.987  -6.994  1.00  0.65           O  
ATOM    700  CB  TYR A 221      -3.756 -11.386  -5.117  1.00  0.65           C  
ATOM    701  CG  TYR A 221      -4.659 -11.972  -4.074  1.00  0.65           C  
ATOM    702  CD1 TYR A 221      -4.115 -12.630  -2.961  1.00  0.65           C  
ATOM    703  CD2 TYR A 221      -6.047 -12.006  -4.270  1.00  0.65           C  
ATOM    704  CE1 TYR A 221      -4.946 -13.336  -2.078  1.00  0.65           C  
ATOM    705  CE2 TYR A 221      -6.877 -12.721  -3.397  1.00  0.65           C  
ATOM    706  CZ  TYR A 221      -6.326 -13.393  -2.305  1.00  0.65           C  
ATOM    707  OH  TYR A 221      -7.157 -14.148  -1.455  1.00  0.65           O  
ATOM    708  N   LYS A 222      -1.087  -9.820  -5.637  1.00  0.63           N  
ATOM    709  CA  LYS A 222       0.049  -9.438  -6.449  1.00  0.63           C  
ATOM    710  C   LYS A 222       0.166 -10.121  -7.816  1.00  0.63           C  
ATOM    711  O   LYS A 222       0.115  -9.503  -8.875  1.00  0.63           O  
ATOM    712  CB  LYS A 222       1.307  -9.776  -5.606  1.00  0.63           C  
ATOM    713  CG  LYS A 222       2.604  -9.220  -6.197  1.00  0.63           C  
ATOM    714  CD  LYS A 222       3.858  -9.608  -5.406  1.00  0.63           C  
ATOM    715  CE  LYS A 222       5.076  -8.848  -5.933  1.00  0.63           C  
ATOM    716  NZ  LYS A 222       6.288  -9.197  -5.163  1.00  0.63           N  
ATOM    717  N   GLN A 223       0.304 -11.462  -7.845  1.00  0.57           N  
ATOM    718  CA  GLN A 223       0.513 -12.172  -9.098  1.00  0.57           C  
ATOM    719  C   GLN A 223      -0.811 -12.452  -9.795  1.00  0.57           C  
ATOM    720  O   GLN A 223      -1.834 -12.673  -9.149  1.00  0.57           O  
ATOM    721  CB  GLN A 223       1.279 -13.505  -8.910  1.00  0.57           C  
ATOM    722  CG  GLN A 223       2.627 -13.395  -8.158  1.00  0.57           C  
ATOM    723  CD  GLN A 223       3.688 -12.747  -9.044  1.00  0.57           C  
ATOM    724  OE1 GLN A 223       3.907 -13.161 -10.181  1.00  0.57           O  
ATOM    725  NE2 GLN A 223       4.381 -11.708  -8.528  1.00  0.57           N  
ATOM    726  N   MET A 224      -0.822 -12.507 -11.144  1.00  0.58           N  
ATOM    727  CA  MET A 224      -2.021 -12.627 -11.968  1.00  0.58           C  
ATOM    728  C   MET A 224      -2.912 -13.813 -11.615  1.00  0.58           C  
ATOM    729  O   MET A 224      -4.139 -13.733 -11.615  1.00  0.58           O  
ATOM    730  CB  MET A 224      -1.601 -12.792 -13.444  1.00  0.58           C  
ATOM    731  CG  MET A 224      -0.909 -11.570 -14.076  1.00  0.58           C  
ATOM    732  SD  MET A 224      -0.197 -11.974 -15.699  1.00  0.58           S  
ATOM    733  CE  MET A 224       0.273 -10.281 -16.142  1.00  0.58           C  
ATOM    734  N   GLN A 225      -2.288 -14.939 -11.239  1.00  0.60           N  
ATOM    735  CA  GLN A 225      -2.947 -16.149 -10.790  1.00  0.60           C  
ATOM    736  C   GLN A 225      -3.858 -15.959  -9.584  1.00  0.60           C  
ATOM    737  O   GLN A 225      -4.855 -16.658  -9.427  1.00  0.60           O  
ATOM    738  CB  GLN A 225      -1.863 -17.175 -10.411  1.00  0.60           C  
ATOM    739  CG  GLN A 225      -1.018 -17.655 -11.613  1.00  0.60           C  
ATOM    740  CD  GLN A 225       0.087 -18.606 -11.146  1.00  0.60           C  
ATOM    741  OE1 GLN A 225       0.559 -18.542 -10.013  1.00  0.60           O  
ATOM    742  NE2 GLN A 225       0.523 -19.512 -12.051  1.00  0.60           N  
ATOM    743  N   PHE A 226      -3.525 -15.005  -8.703  1.00  0.58           N  
ATOM    744  CA  PHE A 226      -4.280 -14.745  -7.495  1.00  0.58           C  
ATOM    745  C   PHE A 226      -5.036 -13.448  -7.612  1.00  0.58           C  
ATOM    746  O   PHE A 226      -6.045 -13.241  -6.953  1.00  0.58           O  
ATOM    747  CB  PHE A 226      -3.339 -14.580  -6.284  1.00  0.58           C  
ATOM    748  CG  PHE A 226      -2.376 -15.718  -6.195  1.00  0.58           C  
ATOM    749  CD1 PHE A 226      -1.115 -15.580  -6.783  1.00  0.58           C  
ATOM    750  CD2 PHE A 226      -2.715 -16.928  -5.580  1.00  0.58           C  
ATOM    751  CE1 PHE A 226      -0.205 -16.642  -6.799  1.00  0.58           C  
ATOM    752  CE2 PHE A 226      -1.796 -17.986  -5.552  1.00  0.58           C  
ATOM    753  CZ  PHE A 226      -0.545 -17.847  -6.170  1.00  0.58           C  
ATOM    754  N   MET A 227      -4.594 -12.529  -8.493  1.00  0.60           N  
ATOM    755  CA  MET A 227      -5.247 -11.254  -8.747  1.00  0.60           C  
ATOM    756  C   MET A 227      -6.682 -11.443  -9.186  1.00  0.60           C  
ATOM    757  O   MET A 227      -7.553 -10.690  -8.767  1.00  0.60           O  
ATOM    758  CB  MET A 227      -4.457 -10.379  -9.748  1.00  0.60           C  
ATOM    759  CG  MET A 227      -5.016  -8.950  -9.945  1.00  0.60           C  
ATOM    760  SD  MET A 227      -4.014  -7.888 -11.037  1.00  0.60           S  
ATOM    761  CE  MET A 227      -3.963  -8.865 -12.571  1.00  0.60           C  
ATOM    762  N   LYS A 228      -6.984 -12.509  -9.945  1.00  0.59           N  
ATOM    763  CA  LYS A 228      -8.344 -12.846 -10.309  1.00  0.59           C  
ATOM    764  C   LYS A 228      -9.284 -13.221  -9.150  1.00  0.59           C  
ATOM    765  O   LYS A 228     -10.505 -13.125  -9.270  1.00  0.59           O  
ATOM    766  CB  LYS A 228      -8.336 -13.950 -11.371  1.00  0.59           C  
ATOM    767  CG  LYS A 228      -7.855 -15.302 -10.847  1.00  0.59           C  
ATOM    768  CD  LYS A 228      -7.731 -16.301 -11.997  1.00  0.59           C  
ATOM    769  CE  LYS A 228      -7.324 -17.686 -11.518  1.00  0.59           C  
ATOM    770  NZ  LYS A 228      -7.208 -18.578 -12.687  1.00  0.59           N  
ATOM    771  N   GLU A 229      -8.728 -13.627  -7.992  1.00  0.63           N  
ATOM    772  CA  GLU A 229      -9.465 -14.027  -6.804  1.00  0.63           C  
ATOM    773  C   GLU A 229      -9.784 -12.814  -5.930  1.00  0.63           C  
ATOM    774  O   GLU A 229      -8.927 -11.930  -5.772  1.00  0.63           O  
ATOM    775  CB  GLU A 229      -8.618 -15.036  -5.980  1.00  0.63           C  
ATOM    776  CG  GLU A 229      -9.309 -15.745  -4.783  1.00  0.63           C  
ATOM    777  CD  GLU A 229     -10.452 -16.678  -5.181  1.00  0.63           C  
ATOM    778  OE1 GLU A 229     -10.408 -17.221  -6.313  1.00  0.63           O  
ATOM    779  OE2 GLU A 229     -11.366 -16.860  -4.334  1.00  0.63           O  
ATOM    780  N   PRO A 230     -10.963 -12.660  -5.331  1.00  0.72           N  
ATOM    781  CA  PRO A 230     -11.228 -11.561  -4.418  1.00  0.72           C  
ATOM    782  C   PRO A 230     -10.509 -11.745  -3.085  1.00  0.72           C  
ATOM    783  O   PRO A 230     -10.326 -12.857  -2.594  1.00  0.72           O  
ATOM    784  CB  PRO A 230     -12.759 -11.556  -4.279  1.00  0.72           C  
ATOM    785  CG  PRO A 230     -13.169 -13.008  -4.533  1.00  0.72           C  
ATOM    786  CD  PRO A 230     -12.165 -13.463  -5.592  1.00  0.72           C  
ATOM    787  N   VAL A 231     -10.044 -10.641  -2.472  1.00  0.67           N  
ATOM    788  CA  VAL A 231      -9.479 -10.685  -1.132  1.00  0.67           C  
ATOM    789  C   VAL A 231     -10.645 -10.532  -0.184  1.00  0.67           C  
ATOM    790  O   VAL A 231     -11.530  -9.704  -0.397  1.00  0.67           O  
ATOM    791  CB  VAL A 231      -8.426  -9.615  -0.849  1.00  0.67           C  
ATOM    792  CG1 VAL A 231      -7.893  -9.762   0.589  1.00  0.67           C  
ATOM    793  CG2 VAL A 231      -7.238  -9.769  -1.812  1.00  0.67           C  
ATOM    794  N   ARG A 232     -10.695 -11.369   0.859  1.00  0.55           N  
ATOM    795  CA  ARG A 232     -11.873 -11.538   1.669  1.00  0.55           C  
ATOM    796  C   ARG A 232     -11.490 -11.536   3.135  1.00  0.55           C  
ATOM    797  O   ARG A 232     -10.348 -11.274   3.509  1.00  0.55           O  
ATOM    798  CB  ARG A 232     -12.625 -12.839   1.275  1.00  0.55           C  
ATOM    799  CG  ARG A 232     -11.882 -14.133   1.654  1.00  0.55           C  
ATOM    800  CD  ARG A 232     -12.561 -15.416   1.171  1.00  0.55           C  
ATOM    801  NE  ARG A 232     -11.910 -16.525   1.929  1.00  0.55           N  
ATOM    802  CZ  ARG A 232     -12.225 -17.819   1.794  1.00  0.55           C  
ATOM    803  NH1 ARG A 232     -11.635 -18.720   2.575  1.00  0.55           N  
ATOM    804  NH2 ARG A 232     -13.107 -18.223   0.887  1.00  0.55           N  
ATOM    805  N   ARG A 233     -12.469 -11.798   4.016  1.00  0.54           N  
ATOM    806  CA  ARG A 233     -12.259 -11.890   5.445  1.00  0.54           C  
ATOM    807  C   ARG A 233     -12.097 -13.341   5.894  1.00  0.54           C  
ATOM    808  O   ARG A 233     -12.573 -14.282   5.261  1.00  0.54           O  
ATOM    809  CB  ARG A 233     -13.449 -11.265   6.210  1.00  0.54           C  
ATOM    810  CG  ARG A 233     -13.758  -9.798   5.855  1.00  0.54           C  
ATOM    811  CD  ARG A 233     -15.020  -9.276   6.561  1.00  0.54           C  
ATOM    812  NE  ARG A 233     -14.757  -9.197   8.032  1.00  0.54           N  
ATOM    813  CZ  ARG A 233     -15.721  -9.057   8.956  1.00  0.54           C  
ATOM    814  NH1 ARG A 233     -17.008  -9.161   8.662  1.00  0.54           N  
ATOM    815  NH2 ARG A 233     -15.385  -8.907  10.232  1.00  0.54           N  
ATOM    816  N   CYS A 234     -11.405 -13.560   7.023  1.00  0.66           N  
ATOM    817  CA  CYS A 234     -11.190 -14.877   7.598  1.00  0.66           C  
ATOM    818  C   CYS A 234     -12.409 -15.402   8.323  1.00  0.66           C  
ATOM    819  O   CYS A 234     -13.082 -14.575   8.923  1.00  0.66           O  
ATOM    820  CB  CYS A 234     -10.074 -14.798   8.657  1.00  0.66           C  
ATOM    821  SG  CYS A 234      -8.590 -14.040   7.978  1.00  0.66           S  
ATOM    822  N   PRO A 235     -12.742 -16.693   8.381  1.00  0.57           N  
ATOM    823  CA  PRO A 235     -13.895 -17.205   9.132  1.00  0.57           C  
ATOM    824  C   PRO A 235     -13.969 -16.726  10.574  1.00  0.57           C  
ATOM    825  O   PRO A 235     -14.973 -16.157  10.980  1.00  0.57           O  
ATOM    826  CB  PRO A 235     -13.782 -18.739   9.032  1.00  0.57           C  
ATOM    827  CG  PRO A 235     -12.740 -19.017   7.940  1.00  0.57           C  
ATOM    828  CD  PRO A 235     -11.868 -17.770   7.919  1.00  0.57           C  
ATOM    829  N   LEU A 236     -12.884 -16.883  11.348  1.00  0.56           N  
ATOM    830  CA  LEU A 236     -12.786 -16.439  12.729  1.00  0.56           C  
ATOM    831  C   LEU A 236     -12.954 -14.933  12.919  1.00  0.56           C  
ATOM    832  O   LEU A 236     -13.640 -14.467  13.823  1.00  0.56           O  
ATOM    833  CB  LEU A 236     -11.402 -16.857  13.287  1.00  0.56           C  
ATOM    834  CG  LEU A 236     -11.156 -18.380  13.351  1.00  0.56           C  
ATOM    835  CD1 LEU A 236      -9.679 -18.681  13.643  1.00  0.56           C  
ATOM    836  CD2 LEU A 236     -12.044 -19.045  14.410  1.00  0.56           C  
ATOM    837  N   HIS A 237     -12.332 -14.117  12.050  1.00  0.60           N  
ATOM    838  CA  HIS A 237     -12.379 -12.669  12.175  1.00  0.60           C  
ATOM    839  C   HIS A 237     -13.598 -12.052  11.501  1.00  0.60           C  
ATOM    840  O   HIS A 237     -14.002 -10.930  11.802  1.00  0.60           O  
ATOM    841  CB  HIS A 237     -11.087 -12.074  11.574  1.00  0.60           C  
ATOM    842  CG  HIS A 237      -9.844 -12.688  12.170  1.00  0.60           C  
ATOM    843  ND1 HIS A 237      -8.663 -12.771  11.451  1.00  0.60           N  
ATOM    844  CD2 HIS A 237      -9.662 -13.187  13.420  1.00  0.60           C  
ATOM    845  CE1 HIS A 237      -7.792 -13.309  12.284  1.00  0.60           C  
ATOM    846  NE2 HIS A 237      -8.347 -13.586  13.485  1.00  0.60           N  
ATOM    847  N   LEU A 238     -14.248 -12.786  10.581  1.00  0.55           N  
ATOM    848  CA  LEU A 238     -15.556 -12.463  10.047  1.00  0.55           C  
ATOM    849  C   LEU A 238     -16.644 -12.632  11.095  1.00  0.55           C  
ATOM    850  O   LEU A 238     -17.417 -11.701  11.320  1.00  0.55           O  
ATOM    851  CB  LEU A 238     -15.817 -13.253   8.734  1.00  0.55           C  
ATOM    852  CG  LEU A 238     -17.094 -12.907   7.934  1.00  0.55           C  
ATOM    853  CD1 LEU A 238     -16.936 -13.252   6.443  1.00  0.55           C  
ATOM    854  CD2 LEU A 238     -18.343 -13.621   8.461  1.00  0.55           C  
ATOM    855  N   SER A 239     -16.644 -13.769  11.830  1.00  0.56           N  
ATOM    856  CA  SER A 239     -17.628 -14.155  12.850  1.00  0.56           C  
ATOM    857  C   SER A 239     -17.738 -13.223  14.038  1.00  0.56           C  
ATOM    858  O   SER A 239     -18.652 -13.319  14.850  1.00  0.56           O  
ATOM    859  CB  SER A 239     -17.248 -15.532  13.455  1.00  0.56           C  
ATOM    860  OG  SER A 239     -17.351 -16.570  12.482  1.00  0.56           O  
ATOM    861  N   ILE A 240     -16.809 -12.277  14.199  1.00  0.54           N  
ATOM    862  CA  ILE A 240     -16.927 -11.202  15.167  1.00  0.54           C  
ATOM    863  C   ILE A 240     -18.103 -10.243  14.877  1.00  0.54           C  
ATOM    864  O   ILE A 240     -18.577  -9.544  15.771  1.00  0.54           O  
ATOM    865  CB  ILE A 240     -15.579 -10.467  15.210  1.00  0.54           C  
ATOM    866  CG1 ILE A 240     -14.487 -11.362  15.853  1.00  0.54           C  
ATOM    867  CG2 ILE A 240     -15.680  -9.122  15.954  1.00  0.54           C  
ATOM    868  CD1 ILE A 240     -13.064 -10.794  15.753  1.00  0.54           C  
ATOM    869  N   ASP A 241     -18.563 -10.170  13.605  1.00  0.48           N  
ATOM    870  CA  ASP A 241     -19.691  -9.361  13.149  1.00  0.48           C  
ATOM    871  C   ASP A 241     -19.366  -7.874  13.093  1.00  0.48           C  
ATOM    872  O   ASP A 241     -20.235  -7.004  13.046  1.00  0.48           O  
ATOM    873  CB  ASP A 241     -21.030  -9.645  13.879  1.00  0.48           C  
ATOM    874  CG  ASP A 241     -21.486 -11.066  13.612  1.00  0.48           C  
ATOM    875  OD1 ASP A 241     -21.396 -11.488  12.427  1.00  0.48           O  
ATOM    876  OD2 ASP A 241     -21.971 -11.724  14.565  1.00  0.48           O  
ATOM    877  N   SER A 242     -18.058  -7.548  13.039  1.00  0.49           N  
ATOM    878  CA  SER A 242     -17.579  -6.173  12.922  1.00  0.49           C  
ATOM    879  C   SER A 242     -17.386  -5.782  11.460  1.00  0.49           C  
ATOM    880  O   SER A 242     -18.015  -6.347  10.565  1.00  0.49           O  
ATOM    881  CB  SER A 242     -16.262  -5.932  13.721  1.00  0.49           C  
ATOM    882  OG  SER A 242     -16.025  -4.542  13.967  1.00  0.49           O  
ATOM    883  N   ASP A 243     -16.482  -4.821  11.180  1.00  0.52           N  
ATOM    884  CA  ASP A 243     -16.068  -4.303   9.887  1.00  0.52           C  
ATOM    885  C   ASP A 243     -16.139  -5.269   8.691  1.00  0.52           C  
ATOM    886  O   ASP A 243     -15.396  -6.241   8.616  1.00  0.52           O  
ATOM    887  CB  ASP A 243     -14.596  -3.845  10.006  1.00  0.52           C  
ATOM    888  CG  ASP A 243     -14.353  -2.933  11.191  1.00  0.52           C  
ATOM    889  OD1 ASP A 243     -14.478  -1.689  11.062  1.00  0.52           O  
ATOM    890  OD2 ASP A 243     -13.923  -3.455  12.251  1.00  0.52           O  
ATOM    891  N   LEU A 244     -16.988  -5.033   7.670  1.00  0.53           N  
ATOM    892  CA  LEU A 244     -17.160  -6.011   6.592  1.00  0.53           C  
ATOM    893  C   LEU A 244     -16.179  -5.770   5.461  1.00  0.53           C  
ATOM    894  O   LEU A 244     -16.015  -6.587   4.557  1.00  0.53           O  
ATOM    895  CB  LEU A 244     -18.595  -6.004   6.013  1.00  0.53           C  
ATOM    896  CG  LEU A 244     -19.678  -6.466   7.010  1.00  0.53           C  
ATOM    897  CD1 LEU A 244     -21.034  -5.858   6.639  1.00  0.53           C  
ATOM    898  CD2 LEU A 244     -19.815  -7.994   7.077  1.00  0.53           C  
ATOM    899  N   HIS A 245     -15.449  -4.656   5.541  1.00  0.64           N  
ATOM    900  CA  HIS A 245     -14.494  -4.233   4.556  1.00  0.64           C  
ATOM    901  C   HIS A 245     -13.120  -4.259   5.162  1.00  0.64           C  
ATOM    902  O   HIS A 245     -12.883  -3.765   6.260  1.00  0.64           O  
ATOM    903  CB  HIS A 245     -14.803  -2.804   4.098  1.00  0.64           C  
ATOM    904  CG  HIS A 245     -16.176  -2.720   3.505  1.00  0.64           C  
ATOM    905  ND1 HIS A 245     -17.270  -2.478   4.315  1.00  0.64           N  
ATOM    906  CD2 HIS A 245     -16.574  -2.915   2.222  1.00  0.64           C  
ATOM    907  CE1 HIS A 245     -18.310  -2.525   3.509  1.00  0.64           C  
ATOM    908  NE2 HIS A 245     -17.947  -2.792   2.231  1.00  0.64           N  
ATOM    909  N   LEU A 246     -12.164  -4.879   4.451  1.00  0.67           N  
ATOM    910  CA  LEU A 246     -10.823  -5.079   4.950  1.00  0.67           C  
ATOM    911  C   LEU A 246     -10.051  -3.786   5.179  1.00  0.67           C  
ATOM    912  O   LEU A 246      -9.354  -3.593   6.180  1.00  0.67           O  
ATOM    913  CB  LEU A 246     -10.070  -5.973   3.955  1.00  0.67           C  
ATOM    914  CG  LEU A 246      -8.654  -6.376   4.390  1.00  0.67           C  
ATOM    915  CD1 LEU A 246      -8.632  -7.333   5.561  1.00  0.67           C  
ATOM    916  CD2 LEU A 246      -7.964  -7.056   3.231  1.00  0.67           C  
ATOM    917  N   LEU A 247     -10.194  -2.863   4.220  1.00  0.72           N  
ATOM    918  CA  LEU A 247      -9.598  -1.554   4.251  1.00  0.72           C  
ATOM    919  C   LEU A 247     -10.615  -0.579   4.772  1.00  0.72           C  
ATOM    920  O   LEU A 247     -11.785  -0.630   4.397  1.00  0.72           O  
ATOM    921  CB  LEU A 247      -9.213  -1.073   2.834  1.00  0.72           C  
ATOM    922  CG  LEU A 247      -8.217  -1.966   2.075  1.00  0.72           C  
ATOM    923  CD1 LEU A 247      -8.033  -1.434   0.645  1.00  0.72           C  
ATOM    924  CD2 LEU A 247      -6.874  -2.057   2.808  1.00  0.72           C  
ATOM    925  N   ARG A 248     -10.204   0.332   5.659  1.00  0.72           N  
ATOM    926  CA  ARG A 248     -11.125   1.263   6.260  1.00  0.72           C  
ATOM    927  C   ARG A 248     -10.489   2.615   6.347  1.00  0.72           C  
ATOM    928  O   ARG A 248      -9.266   2.745   6.388  1.00  0.72           O  
ATOM    929  CB  ARG A 248     -11.450   0.840   7.703  1.00  0.72           C  
ATOM    930  CG  ARG A 248     -12.128  -0.531   7.796  1.00  0.72           C  
ATOM    931  CD  ARG A 248     -12.344  -0.992   9.233  1.00  0.72           C  
ATOM    932  NE  ARG A 248     -11.029  -1.144   9.940  1.00  0.72           N  
ATOM    933  CZ  ARG A 248     -10.949  -1.294  11.275  1.00  0.72           C  
ATOM    934  NH1 ARG A 248     -12.006  -1.128  12.065  1.00  0.72           N  
ATOM    935  NH2 ARG A 248      -9.771  -1.569  11.840  1.00  0.72           N  
ATOM    936  N   ALA A 249     -11.317   3.663   6.423  1.00  0.76           N  
ATOM    937  CA  ALA A 249     -10.826   5.005   6.596  1.00  0.76           C  
ATOM    938  C   ALA A 249     -10.974   5.488   8.027  1.00  0.76           C  
ATOM    939  O   ALA A 249     -11.839   5.052   8.798  1.00  0.76           O  
ATOM    940  CB  ALA A 249     -11.561   5.959   5.648  1.00  0.76           C  
ATOM    941  N   CYS A 250     -10.092   6.405   8.431  1.00  0.70           N  
ATOM    942  CA  CYS A 250     -10.193   7.137   9.675  1.00  0.70           C  
ATOM    943  C   CYS A 250     -10.307   8.614   9.362  1.00  0.70           C  
ATOM    944  O   CYS A 250      -9.756   9.058   8.349  1.00  0.70           O  
ATOM    945  CB  CYS A 250      -8.971   6.829  10.569  1.00  0.70           C  
ATOM    946  SG  CYS A 250      -9.275   7.068  12.343  1.00  0.70           S  
ATOM    947  N   ASP A 251     -11.067   9.375  10.174  1.00  0.58           N  
ATOM    948  CA  ASP A 251     -11.161  10.826  10.086  1.00  0.58           C  
ATOM    949  C   ASP A 251     -11.934  11.402   8.900  1.00  0.58           C  
ATOM    950  O   ASP A 251     -11.689  12.528   8.474  1.00  0.58           O  
ATOM    951  CB  ASP A 251      -9.756  11.466  10.217  1.00  0.58           C  
ATOM    952  CG  ASP A 251      -9.144  11.052  11.543  1.00  0.58           C  
ATOM    953  OD1 ASP A 251      -9.923  10.786  12.498  1.00  0.58           O  
ATOM    954  OD2 ASP A 251      -7.895  10.952  11.601  1.00  0.58           O  
ATOM    955  N   GLN A 252     -12.935  10.677   8.354  1.00  0.57           N  
ATOM    956  CA  GLN A 252     -13.609  11.125   7.145  1.00  0.57           C  
ATOM    957  C   GLN A 252     -15.010  10.596   6.970  1.00  0.57           C  
ATOM    958  O   GLN A 252     -15.391   9.574   7.537  1.00  0.57           O  
ATOM    959  CB  GLN A 252     -12.860  10.642   5.862  1.00  0.57           C  
ATOM    960  CG  GLN A 252     -11.633  11.499   5.489  1.00  0.57           C  
ATOM    961  CD  GLN A 252     -12.097  12.907   5.130  1.00  0.57           C  
ATOM    962  OE1 GLN A 252     -13.283  13.099   4.856  1.00  0.57           O  
ATOM    963  NE2 GLN A 252     -11.170  13.887   5.126  1.00  0.57           N  
ATOM    964  N   ASP A 253     -15.770  11.264   6.075  1.00  0.64           N  
ATOM    965  CA  ASP A 253     -17.007  10.783   5.492  1.00  0.64           C  
ATOM    966  C   ASP A 253     -16.697   9.692   4.456  1.00  0.64           C  
ATOM    967  O   ASP A 253     -16.531   9.945   3.260  1.00  0.64           O  
ATOM    968  CB  ASP A 253     -17.733  12.002   4.860  1.00  0.64           C  
ATOM    969  CG  ASP A 253     -19.202  11.767   4.542  1.00  0.64           C  
ATOM    970  OD1 ASP A 253     -19.744  10.707   4.937  1.00  0.64           O  
ATOM    971  OD2 ASP A 253     -19.795  12.687   3.921  1.00  0.64           O  
ATOM    972  N   THR A 254     -16.495   8.440   4.920  1.00  0.74           N  
ATOM    973  CA  THR A 254     -16.098   7.324   4.065  1.00  0.74           C  
ATOM    974  C   THR A 254     -17.270   6.449   3.702  1.00  0.74           C  
ATOM    975  O   THR A 254     -18.183   6.216   4.494  1.00  0.74           O  
ATOM    976  CB  THR A 254     -14.975   6.450   4.633  1.00  0.74           C  
ATOM    977  OG1 THR A 254     -14.486   5.505   3.686  1.00  0.74           O  
ATOM    978  CG2 THR A 254     -15.372   5.674   5.901  1.00  0.74           C  
ATOM    979  N   VAL A 255     -17.251   5.906   2.477  1.00  0.75           N  
ATOM    980  CA  VAL A 255     -18.278   5.017   1.992  1.00  0.75           C  
ATOM    981  C   VAL A 255     -17.596   3.880   1.251  1.00  0.75           C  
ATOM    982  O   VAL A 255     -16.467   3.989   0.765  1.00  0.75           O  
ATOM    983  CB  VAL A 255     -19.314   5.761   1.156  1.00  0.75           C  
ATOM    984  CG1 VAL A 255     -18.690   6.312  -0.139  1.00  0.75           C  
ATOM    985  CG2 VAL A 255     -20.565   4.900   0.882  1.00  0.75           C  
ATOM    986  N   TYR A 256     -18.259   2.720   1.190  1.00  0.74           N  
ATOM    987  CA  TYR A 256     -17.679   1.490   0.712  1.00  0.74           C  
ATOM    988  C   TYR A 256     -18.498   1.014  -0.471  1.00  0.74           C  
ATOM    989  O   TYR A 256     -19.718   1.183  -0.491  1.00  0.74           O  
ATOM    990  CB  TYR A 256     -17.709   0.395   1.805  1.00  0.74           C  
ATOM    991  CG  TYR A 256     -16.987   0.818   3.060  1.00  0.74           C  
ATOM    992  CD1 TYR A 256     -15.687   0.366   3.283  1.00  0.74           C  
ATOM    993  CD2 TYR A 256     -17.586   1.628   4.040  1.00  0.74           C  
ATOM    994  CE1 TYR A 256     -14.962   0.760   4.420  1.00  0.74           C  
ATOM    995  CE2 TYR A 256     -16.862   2.041   5.171  1.00  0.74           C  
ATOM    996  CZ  TYR A 256     -15.545   1.610   5.355  1.00  0.74           C  
ATOM    997  OH  TYR A 256     -14.814   2.015   6.490  1.00  0.74           O  
ATOM    998  N   SER A 257     -17.869   0.406  -1.490  1.00  0.74           N  
ATOM    999  CA  SER A 257     -18.591  -0.120  -2.644  1.00  0.74           C  
ATOM   1000  C   SER A 257     -18.161  -1.545  -2.958  1.00  0.74           C  
ATOM   1001  O   SER A 257     -17.178  -2.058  -2.417  1.00  0.74           O  
ATOM   1002  CB  SER A 257     -18.489   0.775  -3.909  1.00  0.74           C  
ATOM   1003  OG  SER A 257     -17.139   0.988  -4.303  1.00  0.74           O  
ATOM   1004  N   VAL A 258     -18.958  -2.256  -3.788  1.00  0.68           N  
ATOM   1005  CA  VAL A 258     -18.745  -3.662  -4.106  1.00  0.68           C  
ATOM   1006  C   VAL A 258     -18.811  -3.843  -5.622  1.00  0.68           C  
ATOM   1007  O   VAL A 258     -19.824  -3.540  -6.249  1.00  0.68           O  
ATOM   1008  CB  VAL A 258     -19.792  -4.571  -3.439  1.00  0.68           C  
ATOM   1009  CG1 VAL A 258     -19.530  -6.057  -3.757  1.00  0.68           C  
ATOM   1010  CG2 VAL A 258     -19.800  -4.382  -1.907  1.00  0.68           C  
ATOM   1011  N   ASP A 259     -17.722  -4.333  -6.245  1.00  0.62           N  
ATOM   1012  CA  ASP A 259     -17.635  -4.690  -7.654  1.00  0.62           C  
ATOM   1013  C   ASP A 259     -18.485  -5.887  -8.101  1.00  0.62           C  
ATOM   1014  O   ASP A 259     -19.134  -6.591  -7.332  1.00  0.62           O  
ATOM   1015  CB  ASP A 259     -16.177  -5.097  -8.000  1.00  0.62           C  
ATOM   1016  CG  ASP A 259     -15.236  -3.946  -8.321  1.00  0.62           C  
ATOM   1017  OD1 ASP A 259     -15.631  -2.766  -8.245  1.00  0.62           O  
ATOM   1018  OD2 ASP A 259     -14.078  -4.268  -8.707  1.00  0.62           O  
ATOM   1019  N   TYR A 260     -18.419  -6.191  -9.417  1.00  0.43           N  
ATOM   1020  CA  TYR A 260     -19.018  -7.355 -10.050  1.00  0.43           C  
ATOM   1021  C   TYR A 260     -18.139  -8.596  -9.958  1.00  0.43           C  
ATOM   1022  O   TYR A 260     -18.614  -9.728  -9.945  1.00  0.43           O  
ATOM   1023  CB  TYR A 260     -19.226  -7.081 -11.557  1.00  0.43           C  
ATOM   1024  CG  TYR A 260     -20.128  -5.896 -11.729  1.00  0.43           C  
ATOM   1025  CD1 TYR A 260     -19.592  -4.614 -11.933  1.00  0.43           C  
ATOM   1026  CD2 TYR A 260     -21.521  -6.051 -11.647  1.00  0.43           C  
ATOM   1027  CE1 TYR A 260     -20.438  -3.505 -12.072  1.00  0.43           C  
ATOM   1028  CE2 TYR A 260     -22.369  -4.944 -11.796  1.00  0.43           C  
ATOM   1029  CZ  TYR A 260     -21.825  -3.674 -12.020  1.00  0.43           C  
ATOM   1030  OH  TYR A 260     -22.673  -2.564 -12.196  1.00  0.43           O  
ATOM   1031  N   HIS A 261     -16.813  -8.396  -9.825  1.00  0.58           N  
ATOM   1032  CA  HIS A 261     -15.821  -9.445  -9.657  1.00  0.58           C  
ATOM   1033  C   HIS A 261     -15.600  -9.665  -8.164  1.00  0.58           C  
ATOM   1034  O   HIS A 261     -14.595 -10.221  -7.727  1.00  0.58           O  
ATOM   1035  CB  HIS A 261     -14.493  -9.043 -10.348  1.00  0.58           C  
ATOM   1036  CG  HIS A 261     -14.719  -8.473 -11.721  1.00  0.58           C  
ATOM   1037  ND1 HIS A 261     -15.158  -9.314 -12.722  1.00  0.58           N  
ATOM   1038  CD2 HIS A 261     -14.733  -7.187 -12.159  1.00  0.58           C  
ATOM   1039  CE1 HIS A 261     -15.446  -8.534 -13.740  1.00  0.58           C  
ATOM   1040  NE2 HIS A 261     -15.209  -7.235 -13.450  1.00  0.58           N  
ATOM   1041  N   GLY A 262     -16.540  -9.154  -7.336  1.00  0.68           N  
ATOM   1042  CA  GLY A 262     -16.643  -9.349  -5.892  1.00  0.68           C  
ATOM   1043  C   GLY A 262     -15.692  -8.494  -5.092  1.00  0.68           C  
ATOM   1044  O   GLY A 262     -15.686  -8.522  -3.864  1.00  0.68           O  
ATOM   1045  N   ARG A 263     -14.848  -7.700  -5.770  1.00  0.63           N  
ATOM   1046  CA  ARG A 263     -13.909  -6.765  -5.172  1.00  0.63           C  
ATOM   1047  C   ARG A 263     -14.541  -5.703  -4.262  1.00  0.63           C  
ATOM   1048  O   ARG A 263     -15.603  -5.150  -4.533  1.00  0.63           O  
ATOM   1049  CB  ARG A 263     -13.046  -6.080  -6.265  1.00  0.63           C  
ATOM   1050  CG  ARG A 263     -11.966  -6.966  -6.916  1.00  0.63           C  
ATOM   1051  CD  ARG A 263     -10.796  -7.140  -5.951  1.00  0.63           C  
ATOM   1052  NE  ARG A 263      -9.664  -7.861  -6.618  1.00  0.63           N  
ATOM   1053  CZ  ARG A 263      -8.856  -8.654  -5.910  1.00  0.63           C  
ATOM   1054  NH1 ARG A 263      -8.872  -8.630  -4.585  1.00  0.63           N  
ATOM   1055  NH2 ARG A 263      -7.989  -9.465  -6.489  1.00  0.63           N  
ATOM   1056  N   ALA A 264     -13.865  -5.396  -3.138  1.00  0.73           N  
ATOM   1057  CA  ALA A 264     -14.321  -4.440  -2.152  1.00  0.73           C  
ATOM   1058  C   ALA A 264     -13.406  -3.226  -2.155  1.00  0.73           C  
ATOM   1059  O   ALA A 264     -12.181  -3.359  -2.220  1.00  0.73           O  
ATOM   1060  CB  ALA A 264     -14.291  -5.098  -0.756  1.00  0.73           C  
ATOM   1061  N   SER A 265     -13.974  -2.007  -2.105  1.00  0.77           N  
ATOM   1062  CA  SER A 265     -13.171  -0.797  -2.196  1.00  0.77           C  
ATOM   1063  C   SER A 265     -13.716   0.314  -1.341  1.00  0.77           C  
ATOM   1064  O   SER A 265     -14.848   0.273  -0.854  1.00  0.77           O  
ATOM   1065  CB  SER A 265     -12.962  -0.302  -3.654  1.00  0.77           C  
ATOM   1066  OG  SER A 265     -14.141   0.232  -4.251  1.00  0.77           O  
ATOM   1067  N   ILE A 266     -12.875   1.331  -1.092  1.00  0.74           N  
ATOM   1068  CA  ILE A 266     -13.248   2.455  -0.260  1.00  0.74           C  
ATOM   1069  C   ILE A 266     -13.087   3.736  -1.042  1.00  0.74           C  
ATOM   1070  O   ILE A 266     -12.171   3.893  -1.852  1.00  0.74           O  
ATOM   1071  CB  ILE A 266     -12.555   2.493   1.105  1.00  0.74           C  
ATOM   1072  CG1 ILE A 266     -11.031   2.642   1.053  1.00  0.74           C  
ATOM   1073  CG2 ILE A 266     -12.966   1.238   1.871  1.00  0.74           C  
ATOM   1074  CD1 ILE A 266     -10.405   2.800   2.443  1.00  0.74           C  
ATOM   1075  N   ALA A 267     -14.030   4.672  -0.845  1.00  0.81           N  
ATOM   1076  CA  ALA A 267     -14.075   5.918  -1.565  1.00  0.81           C  
ATOM   1077  C   ALA A 267     -14.293   7.044  -0.581  1.00  0.81           C  
ATOM   1078  O   ALA A 267     -15.069   6.936   0.369  1.00  0.81           O  
ATOM   1079  CB  ALA A 267     -15.170   5.913  -2.653  1.00  0.81           C  
ATOM   1080  N   VAL A 268     -13.563   8.151  -0.790  1.00  0.74           N  
ATOM   1081  CA  VAL A 268     -13.664   9.354   0.009  1.00  0.74           C  
ATOM   1082  C   VAL A 268     -13.598  10.551  -0.940  1.00  0.74           C  
ATOM   1083  O   VAL A 268     -12.976  10.445  -2.001  1.00  0.74           O  
ATOM   1084  CB  VAL A 268     -12.557   9.481   1.053  1.00  0.74           C  
ATOM   1085  CG1 VAL A 268     -12.757   8.366   2.092  1.00  0.74           C  
ATOM   1086  CG2 VAL A 268     -11.167   9.432   0.393  1.00  0.74           C  
ATOM   1087  N   PRO A 269     -14.198  11.691  -0.637  1.00  0.69           N  
ATOM   1088  CA  PRO A 269     -14.101  12.909  -1.471  1.00  0.69           C  
ATOM   1089  C   PRO A 269     -12.681  13.569  -1.462  1.00  0.69           C  
ATOM   1090  O   PRO A 269     -12.082  13.601  -0.400  1.00  0.69           O  
ATOM   1091  CB  PRO A 269     -15.211  13.809  -0.856  1.00  0.69           C  
ATOM   1092  CG  PRO A 269     -15.578  13.235   0.526  1.00  0.69           C  
ATOM   1093  CD  PRO A 269     -15.184  11.776   0.454  1.00  0.69           C  
ATOM   1094  N   PHE A 270     -12.057  14.124  -2.554  1.00  0.61           N  
ATOM   1095  CA  PHE A 270     -10.752  14.794  -2.394  1.00  0.61           C  
ATOM   1096  C   PHE A 270     -10.859  16.205  -1.887  1.00  0.61           C  
ATOM   1097  O   PHE A 270      -9.870  16.753  -1.414  1.00  0.61           O  
ATOM   1098  CB  PHE A 270      -9.933  14.853  -3.767  1.00  0.61           C  
ATOM   1099  CG  PHE A 270      -8.484  15.386  -3.689  1.00  0.61           C  
ATOM   1100  CD1 PHE A 270      -7.359  14.544  -3.668  1.00  0.61           C  
ATOM   1101  CD2 PHE A 270      -8.243  16.774  -3.572  1.00  0.61           C  
ATOM   1102  CE1 PHE A 270      -6.082  15.059  -3.390  1.00  0.61           C  
ATOM   1103  CE2 PHE A 270      -7.032  17.253  -3.049  1.00  0.61           C  
ATOM   1104  CZ  PHE A 270      -5.928  16.404  -3.029  1.00  0.61           C  
ATOM   1105  N   THR A 271     -11.912  16.983  -2.029  1.00  0.44           N  
ATOM   1106  CA  THR A 271     -11.712  18.435  -1.820  1.00  0.44           C  
ATOM   1107  C   THR A 271     -12.508  19.280  -0.798  1.00  0.44           C  
ATOM   1108  O   THR A 271     -11.997  19.429   0.297  1.00  0.44           O  
ATOM   1109  CB  THR A 271     -11.622  19.164  -3.127  1.00  0.44           C  
ATOM   1110  OG1 THR A 271     -11.393  20.563  -2.994  1.00  0.44           O  
ATOM   1111  CG2 THR A 271     -12.896  18.918  -3.930  1.00  0.44           C  
ATOM   1112  N   PRO A 272     -13.644  19.962  -0.974  1.00  0.47           N  
ATOM   1113  CA  PRO A 272     -14.693  19.785   0.024  1.00  0.47           C  
ATOM   1114  C   PRO A 272     -15.888  19.374  -0.824  1.00  0.47           C  
ATOM   1115  O   PRO A 272     -16.998  19.309  -0.348  1.00  0.47           O  
ATOM   1116  CB  PRO A 272     -15.003  21.168   0.638  1.00  0.47           C  
ATOM   1117  CG  PRO A 272     -14.606  22.155  -0.439  1.00  0.47           C  
ATOM   1118  CD  PRO A 272     -13.449  21.425  -1.106  1.00  0.47           C  
ATOM   1119  N   THR A 273     -15.658  19.136  -2.132  1.00  0.51           N  
ATOM   1120  CA  THR A 273     -16.621  19.012  -3.236  1.00  0.51           C  
ATOM   1121  C   THR A 273     -17.373  20.298  -3.485  1.00  0.51           C  
ATOM   1122  O   THR A 273     -16.981  21.348  -2.981  1.00  0.51           O  
ATOM   1123  CB  THR A 273     -17.493  17.754  -3.250  1.00  0.51           C  
ATOM   1124  OG1 THR A 273     -18.624  17.787  -2.405  1.00  0.51           O  
ATOM   1125  CG2 THR A 273     -16.669  16.540  -2.841  1.00  0.51           C  
ATOM   1126  N   MET A 274     -18.471  20.301  -4.255  1.00  0.33           N  
ATOM   1127  CA  MET A 274     -19.354  21.448  -4.304  1.00  0.33           C  
ATOM   1128  C   MET A 274     -20.361  21.360  -3.148  1.00  0.33           C  
ATOM   1129  O   MET A 274     -21.509  21.776  -3.252  1.00  0.33           O  
ATOM   1130  CB  MET A 274     -20.089  21.518  -5.663  1.00  0.33           C  
ATOM   1131  CG  MET A 274     -19.166  21.839  -6.860  1.00  0.33           C  
ATOM   1132  SD  MET A 274     -18.358  23.468  -6.823  1.00  0.33           S  
ATOM   1133  CE  MET A 274     -19.856  24.470  -7.040  1.00  0.33           C  
ATOM   1134  N   GLN A 275     -19.943  20.772  -2.003  1.00  0.35           N  
ATOM   1135  CA  GLN A 275     -20.727  20.681  -0.789  1.00  0.35           C  
ATOM   1136  C   GLN A 275     -21.108  22.050  -0.219  1.00  0.35           C  
ATOM   1137  O   GLN A 275     -20.270  22.957  -0.208  1.00  0.35           O  
ATOM   1138  CB  GLN A 275     -19.949  19.854   0.269  1.00  0.35           C  
ATOM   1139  CG  GLN A 275     -20.714  19.470   1.561  1.00  0.35           C  
ATOM   1140  CD  GLN A 275     -19.855  18.573   2.457  1.00  0.35           C  
ATOM   1141  OE1 GLN A 275     -18.694  18.284   2.174  1.00  0.35           O  
ATOM   1142  NE2 GLN A 275     -20.441  18.086   3.576  1.00  0.35           N  
ATOM   1143  N   PRO A 276     -22.334  22.286   0.258  1.00  0.39           N  
ATOM   1144  CA  PRO A 276     -22.705  23.588   0.785  1.00  0.39           C  
ATOM   1145  C   PRO A 276     -22.133  23.850   2.167  1.00  0.39           C  
ATOM   1146  O   PRO A 276     -22.018  22.943   2.991  1.00  0.39           O  
ATOM   1147  CB  PRO A 276     -24.238  23.537   0.845  1.00  0.39           C  
ATOM   1148  CG  PRO A 276     -24.548  22.059   1.076  1.00  0.39           C  
ATOM   1149  CD  PRO A 276     -23.481  21.365   0.227  1.00  0.39           C  
ATOM   1150  N   LEU A 277     -21.794  25.119   2.435  1.00  0.31           N  
ATOM   1151  CA  LEU A 277     -21.299  25.570   3.708  1.00  0.31           C  
ATOM   1152  C   LEU A 277     -21.853  26.975   3.957  1.00  0.31           C  
ATOM   1153  O   LEU A 277     -21.922  27.806   3.054  1.00  0.31           O  
ATOM   1154  CB  LEU A 277     -19.749  25.516   3.685  1.00  0.31           C  
ATOM   1155  CG  LEU A 277     -19.036  25.861   5.003  1.00  0.31           C  
ATOM   1156  CD1 LEU A 277     -19.426  24.898   6.134  1.00  0.31           C  
ATOM   1157  CD2 LEU A 277     -17.510  25.899   4.812  1.00  0.31           C  
ATOM   1158  N   VAL A 278     -22.325  27.258   5.188  1.00  0.31           N  
ATOM   1159  CA  VAL A 278     -22.759  28.570   5.675  1.00  0.31           C  
ATOM   1160  C   VAL A 278     -21.482  29.412   5.848  1.00  0.31           C  
ATOM   1161  O   VAL A 278     -20.522  28.756   6.228  1.00  0.31           O  
ATOM   1162  CB  VAL A 278     -23.564  28.336   6.966  1.00  0.31           C  
ATOM   1163  CG1 VAL A 278     -24.258  29.590   7.522  1.00  0.31           C  
ATOM   1164  CG2 VAL A 278     -24.672  27.301   6.677  1.00  0.31           C  
ATOM   1165  N   PRO A 279     -21.325  30.729   5.612  1.00  0.35           N  
ATOM   1166  CA  PRO A 279     -20.130  31.413   5.066  1.00  0.35           C  
ATOM   1167  C   PRO A 279     -18.721  30.792   5.003  1.00  0.35           C  
ATOM   1168  O   PRO A 279     -18.308  30.015   5.837  1.00  0.35           O  
ATOM   1169  CB  PRO A 279     -20.065  32.603   6.003  1.00  0.35           C  
ATOM   1170  CG  PRO A 279     -21.513  33.048   6.147  1.00  0.35           C  
ATOM   1171  CD  PRO A 279     -22.264  31.725   6.146  1.00  0.35           C  
ATOM   1172  N   VAL A 280     -17.897  31.227   4.009  1.00  0.34           N  
ATOM   1173  CA  VAL A 280     -16.506  30.788   3.870  1.00  0.34           C  
ATOM   1174  C   VAL A 280     -15.702  30.909   5.169  1.00  0.34           C  
ATOM   1175  O   VAL A 280     -15.510  31.993   5.718  1.00  0.34           O  
ATOM   1176  CB  VAL A 280     -15.755  31.445   2.695  1.00  0.34           C  
ATOM   1177  CG1 VAL A 280     -16.658  31.480   1.452  1.00  0.34           C  
ATOM   1178  CG2 VAL A 280     -15.214  32.858   2.990  1.00  0.34           C  
ATOM   1179  N   LEU A 281     -15.230  29.783   5.756  1.00  0.31           N  
ATOM   1180  CA  LEU A 281     -14.462  29.873   6.995  1.00  0.31           C  
ATOM   1181  C   LEU A 281     -13.089  30.479   6.726  1.00  0.31           C  
ATOM   1182  O   LEU A 281     -12.546  31.219   7.540  1.00  0.31           O  
ATOM   1183  CB  LEU A 281     -14.342  28.517   7.758  1.00  0.31           C  
ATOM   1184  CG  LEU A 281     -13.768  28.626   9.202  1.00  0.31           C  
ATOM   1185  CD1 LEU A 281     -14.660  29.490  10.101  1.00  0.31           C  
ATOM   1186  CD2 LEU A 281     -13.535  27.279   9.905  1.00  0.31           C  
ATOM   1187  N   ILE A 282     -12.523  30.147   5.539  1.00  0.32           N  
ATOM   1188  CA  ILE A 282     -11.206  30.541   5.052  1.00  0.32           C  
ATOM   1189  C   ILE A 282     -11.337  30.819   3.549  1.00  0.32           C  
ATOM   1190  O   ILE A 282     -11.911  31.811   3.127  1.00  0.32           O  
ATOM   1191  CB  ILE A 282     -10.162  29.451   5.347  1.00  0.32           C  
ATOM   1192  CG1 ILE A 282     -10.090  29.115   6.856  1.00  0.32           C  
ATOM   1193  CG2 ILE A 282      -8.752  29.856   4.857  1.00  0.32           C  
ATOM   1194  CD1 ILE A 282      -9.619  30.291   7.721  1.00  0.32           C  
ATOM   1195  N   ASN A 283     -10.885  29.895   2.673  1.00  0.35           N  
ATOM   1196  CA  ASN A 283     -10.906  30.052   1.228  1.00  0.35           C  
ATOM   1197  C   ASN A 283     -12.172  29.437   0.648  1.00  0.35           C  
ATOM   1198  O   ASN A 283     -12.248  29.245  -0.564  1.00  0.35           O  
ATOM   1199  CB  ASN A 283      -9.702  29.276   0.623  1.00  0.35           C  
ATOM   1200  CG  ASN A 283      -8.355  29.898   0.981  1.00  0.35           C  
ATOM   1201  OD1 ASN A 283      -8.215  31.072   1.309  1.00  0.35           O  
ATOM   1202  ND2 ASN A 283      -7.296  29.055   0.922  1.00  0.35           N  
ATOM   1203  N   THR A 284     -13.139  29.065   1.526  1.00  0.30           N  
ATOM   1204  CA  THR A 284     -14.380  28.286   1.295  1.00  0.30           C  
ATOM   1205  C   THR A 284     -14.181  26.914   1.930  1.00  0.30           C  
ATOM   1206  O   THR A 284     -15.023  26.021   1.937  1.00  0.30           O  
ATOM   1207  CB  THR A 284     -14.875  28.202  -0.166  1.00  0.30           C  
ATOM   1208  OG1 THR A 284     -15.220  29.501  -0.631  1.00  0.30           O  
ATOM   1209  CG2 THR A 284     -16.126  27.341  -0.367  1.00  0.30           C  
ATOM   1210  N   LEU A 285     -13.020  26.702   2.562  1.00  0.36           N  
ATOM   1211  CA  LEU A 285     -12.622  25.392   3.016  1.00  0.36           C  
ATOM   1212  C   LEU A 285     -12.384  25.393   4.522  1.00  0.36           C  
ATOM   1213  O   LEU A 285     -11.359  25.872   5.000  1.00  0.36           O  
ATOM   1214  CB  LEU A 285     -11.375  24.994   2.197  1.00  0.36           C  
ATOM   1215  CG  LEU A 285     -11.698  24.798   0.692  1.00  0.36           C  
ATOM   1216  CD1 LEU A 285     -11.490  26.038  -0.179  1.00  0.36           C  
ATOM   1217  CD2 LEU A 285     -10.813  23.732   0.109  1.00  0.36           C  
ATOM   1218  N   LYS A 286     -13.355  24.870   5.315  1.00  0.35           N  
ATOM   1219  CA  LYS A 286     -13.286  24.895   6.776  1.00  0.35           C  
ATOM   1220  C   LYS A 286     -12.583  23.673   7.374  1.00  0.35           C  
ATOM   1221  O   LYS A 286     -11.670  23.789   8.186  1.00  0.35           O  
ATOM   1222  CB  LYS A 286     -14.696  25.134   7.417  1.00  0.35           C  
ATOM   1223  CG  LYS A 286     -15.561  23.912   7.738  1.00  0.35           C  
ATOM   1224  CD  LYS A 286     -16.797  24.172   8.609  1.00  0.35           C  
ATOM   1225  CE  LYS A 286     -17.671  22.928   8.843  1.00  0.35           C  
ATOM   1226  NZ  LYS A 286     -16.963  21.953   9.683  1.00  0.35           N  
ATOM   1227  N   ASP A 287     -12.988  22.464   6.958  1.00  0.38           N  
ATOM   1228  CA  ASP A 287     -12.606  21.172   7.500  1.00  0.38           C  
ATOM   1229  C   ASP A 287     -12.405  20.243   6.322  1.00  0.38           C  
ATOM   1230  O   ASP A 287     -12.401  19.026   6.469  1.00  0.38           O  
ATOM   1231  CB  ASP A 287     -13.730  20.567   8.387  1.00  0.38           C  
ATOM   1232  CG  ASP A 287     -15.077  20.507   7.670  1.00  0.38           C  
ATOM   1233  OD1 ASP A 287     -15.262  21.133   6.599  1.00  0.38           O  
ATOM   1234  OD2 ASP A 287     -16.014  19.981   8.319  1.00  0.38           O  
ATOM   1235  N   ALA A 288     -12.293  20.870   5.141  1.00  0.42           N  
ATOM   1236  CA  ALA A 288     -12.280  20.320   3.811  1.00  0.42           C  
ATOM   1237  C   ALA A 288     -11.200  19.237   3.575  1.00  0.42           C  
ATOM   1238  O   ALA A 288     -10.987  18.320   4.349  1.00  0.42           O  
ATOM   1239  CB  ALA A 288     -12.155  21.530   2.868  1.00  0.42           C  
ATOM   1240  N   HIS A 289     -10.483  19.260   2.453  1.00  0.40           N  
ATOM   1241  CA  HIS A 289      -9.537  18.197   2.181  1.00  0.40           C  
ATOM   1242  C   HIS A 289      -8.598  18.647   1.068  1.00  0.40           C  
ATOM   1243  O   HIS A 289      -7.723  17.907   0.565  1.00  0.40           O  
ATOM   1244  CB  HIS A 289     -10.305  16.985   1.529  1.00  0.40           C  
ATOM   1245  CG  HIS A 289     -11.687  16.491   1.935  1.00  0.40           C  
ATOM   1246  ND1 HIS A 289     -11.872  15.576   2.937  1.00  0.40           N  
ATOM   1247  CD2 HIS A 289     -12.852  16.602   1.215  1.00  0.40           C  
ATOM   1248  CE1 HIS A 289     -13.124  15.158   2.816  1.00  0.40           C  
ATOM   1249  NE2 HIS A 289     -13.746  15.751   1.786  1.00  0.40           N  
ATOM   1250  N   VAL A 290      -8.745  19.846   0.514  1.00  0.48           N  
ATOM   1251  CA  VAL A 290      -7.675  20.628  -0.117  1.00  0.48           C  
ATOM   1252  C   VAL A 290      -6.353  20.457   0.631  1.00  0.48           C  
ATOM   1253  O   VAL A 290      -6.457  20.260   1.847  1.00  0.48           O  
ATOM   1254  CB  VAL A 290      -8.067  22.108  -0.138  1.00  0.48           C  
ATOM   1255  CG1 VAL A 290      -7.876  22.765   1.250  1.00  0.48           C  
ATOM   1256  CG2 VAL A 290      -7.441  22.983  -1.244  1.00  0.48           C  
ATOM   1257  N   PRO A 291      -5.134  20.464   0.090  1.00  0.54           N  
ATOM   1258  CA  PRO A 291      -3.958  20.182   0.890  1.00  0.54           C  
ATOM   1259  C   PRO A 291      -3.884  21.001   2.157  1.00  0.54           C  
ATOM   1260  O   PRO A 291      -4.133  22.209   2.132  1.00  0.54           O  
ATOM   1261  CB  PRO A 291      -2.827  20.491  -0.058  1.00  0.54           C  
ATOM   1262  CG  PRO A 291      -3.370  21.613  -0.922  1.00  0.54           C  
ATOM   1263  CD  PRO A 291      -4.735  21.007  -1.205  1.00  0.54           C  
ATOM   1264  N   LEU A 292      -3.713  20.273   3.269  1.00  0.56           N  
ATOM   1265  CA  LEU A 292      -3.960  20.722   4.618  1.00  0.56           C  
ATOM   1266  C   LEU A 292      -3.454  22.118   4.973  1.00  0.56           C  
ATOM   1267  O   LEU A 292      -2.536  22.691   4.394  1.00  0.56           O  
ATOM   1268  CB  LEU A 292      -3.427  19.698   5.653  1.00  0.56           C  
ATOM   1269  CG  LEU A 292      -4.089  18.303   5.678  1.00  0.56           C  
ATOM   1270  CD1 LEU A 292      -3.319  17.392   6.646  1.00  0.56           C  
ATOM   1271  CD2 LEU A 292      -5.559  18.341   6.111  1.00  0.56           C  
ATOM   1272  N   VAL A 293      -4.023  22.742   5.997  1.00  0.52           N  
ATOM   1273  CA  VAL A 293      -3.643  24.101   6.318  1.00  0.52           C  
ATOM   1274  C   VAL A 293      -3.686  24.173   7.811  1.00  0.52           C  
ATOM   1275  O   VAL A 293      -4.307  23.335   8.463  1.00  0.52           O  
ATOM   1276  CB  VAL A 293      -4.517  25.196   5.694  1.00  0.52           C  
ATOM   1277  CG1 VAL A 293      -4.385  25.222   4.158  1.00  0.52           C  
ATOM   1278  CG2 VAL A 293      -5.994  25.034   6.085  1.00  0.52           C  
ATOM   1279  N   THR A 294      -3.052  25.184   8.419  1.00  0.52           N  
ATOM   1280  CA  THR A 294      -2.936  25.311   9.871  1.00  0.52           C  
ATOM   1281  C   THR A 294      -4.247  25.623  10.553  1.00  0.52           C  
ATOM   1282  O   THR A 294      -4.399  25.517  11.765  1.00  0.52           O  
ATOM   1283  CB  THR A 294      -1.960  26.399  10.262  1.00  0.52           C  
ATOM   1284  OG1 THR A 294      -2.286  27.639   9.637  1.00  0.52           O  
ATOM   1285  CG2 THR A 294      -0.576  26.002   9.757  1.00  0.52           C  
ATOM   1286  N   ARG A 295      -5.260  25.995   9.758  1.00  0.47           N  
ATOM   1287  CA  ARG A 295      -6.614  26.178  10.222  1.00  0.47           C  
ATOM   1288  C   ARG A 295      -7.309  24.869  10.554  1.00  0.47           C  
ATOM   1289  O   ARG A 295      -8.303  24.857  11.274  1.00  0.47           O  
ATOM   1290  CB  ARG A 295      -7.427  26.906   9.136  1.00  0.47           C  
ATOM   1291  CG  ARG A 295      -6.885  28.307   8.801  1.00  0.47           C  
ATOM   1292  CD  ARG A 295      -7.086  29.302   9.947  1.00  0.47           C  
ATOM   1293  NE  ARG A 295      -6.716  30.649   9.417  1.00  0.47           N  
ATOM   1294  CZ  ARG A 295      -6.759  31.774  10.141  1.00  0.47           C  
ATOM   1295  NH1 ARG A 295      -6.458  32.931   9.556  1.00  0.47           N  
ATOM   1296  NH2 ARG A 295      -7.089  31.765  11.428  1.00  0.47           N  
ATOM   1297  N   HIS A 296      -6.776  23.735  10.066  1.00  0.47           N  
ATOM   1298  CA  HIS A 296      -7.128  22.421  10.562  1.00  0.47           C  
ATOM   1299  C   HIS A 296      -6.307  22.108  11.818  1.00  0.47           C  
ATOM   1300  O   HIS A 296      -5.077  22.005  11.725  1.00  0.47           O  
ATOM   1301  CB  HIS A 296      -6.868  21.372   9.458  1.00  0.47           C  
ATOM   1302  CG  HIS A 296      -7.361  19.988   9.749  1.00  0.47           C  
ATOM   1303  ND1 HIS A 296      -6.561  19.156  10.500  1.00  0.47           N  
ATOM   1304  CD2 HIS A 296      -8.520  19.356   9.420  1.00  0.47           C  
ATOM   1305  CE1 HIS A 296      -7.244  18.039  10.629  1.00  0.47           C  
ATOM   1306  NE2 HIS A 296      -8.438  18.103   9.992  1.00  0.47           N  
ATOM   1307  N   PRO A 297      -6.899  21.980  13.014  1.00  0.50           N  
ATOM   1308  CA  PRO A 297      -6.170  21.600  14.219  1.00  0.50           C  
ATOM   1309  C   PRO A 297      -5.428  20.277  14.105  1.00  0.50           C  
ATOM   1310  O   PRO A 297      -6.066  19.284  13.772  1.00  0.50           O  
ATOM   1311  CB  PRO A 297      -7.240  21.580  15.325  1.00  0.50           C  
ATOM   1312  CG  PRO A 297      -8.384  22.448  14.795  1.00  0.50           C  
ATOM   1313  CD  PRO A 297      -8.329  22.183  13.295  1.00  0.50           C  
ATOM   1314  N   SER A 298      -4.101  20.293  14.392  1.00  0.48           N  
ATOM   1315  CA  SER A 298      -3.136  19.189  14.313  1.00  0.48           C  
ATOM   1316  C   SER A 298      -2.217  19.367  13.128  1.00  0.48           C  
ATOM   1317  O   SER A 298      -1.203  18.686  13.013  1.00  0.48           O  
ATOM   1318  CB  SER A 298      -3.693  17.740  14.198  1.00  0.48           C  
ATOM   1319  OG  SER A 298      -4.410  17.354  15.370  1.00  0.48           O  
ATOM   1320  N   SER A 299      -2.504  20.322  12.224  1.00  0.52           N  
ATOM   1321  CA  SER A 299      -1.588  20.645  11.137  1.00  0.52           C  
ATOM   1322  C   SER A 299      -0.518  21.641  11.578  1.00  0.52           C  
ATOM   1323  O   SER A 299      -0.801  22.786  11.936  1.00  0.52           O  
ATOM   1324  CB  SER A 299      -2.353  21.197   9.916  1.00  0.52           C  
ATOM   1325  OG  SER A 299      -1.492  21.414   8.797  1.00  0.52           O  
ATOM   1326  N   THR A 300       0.759  21.212  11.590  1.00  0.36           N  
ATOM   1327  CA  THR A 300       1.903  22.001  12.050  1.00  0.36           C  
ATOM   1328  C   THR A 300       2.197  23.207  11.167  1.00  0.36           C  
ATOM   1329  O   THR A 300       2.237  23.127   9.942  1.00  0.36           O  
ATOM   1330  CB  THR A 300       3.167  21.156  12.178  1.00  0.36           C  
ATOM   1331  OG1 THR A 300       2.917  20.050  13.034  1.00  0.36           O  
ATOM   1332  CG2 THR A 300       4.322  21.942  12.820  1.00  0.36           C  
ATOM   1333  N   HIS A 301       2.467  24.396  11.753  1.00  0.38           N  
ATOM   1334  CA  HIS A 301       2.625  25.626  10.990  1.00  0.38           C  
ATOM   1335  C   HIS A 301       3.899  25.732  10.189  1.00  0.38           C  
ATOM   1336  O   HIS A 301       3.977  26.493   9.225  1.00  0.38           O  
ATOM   1337  CB  HIS A 301       2.497  26.871  11.887  1.00  0.38           C  
ATOM   1338  CG  HIS A 301       3.618  27.004  12.864  1.00  0.38           C  
ATOM   1339  ND1 HIS A 301       3.644  26.186  13.975  1.00  0.38           N  
ATOM   1340  CD2 HIS A 301       4.732  27.778  12.816  1.00  0.38           C  
ATOM   1341  CE1 HIS A 301       4.768  26.487  14.592  1.00  0.38           C  
ATOM   1342  NE2 HIS A 301       5.469  27.440  13.930  1.00  0.38           N  
ATOM   1343  N   GLY A 302       4.914  24.919  10.521  1.00  0.44           N  
ATOM   1344  CA  GLY A 302       6.134  24.831   9.731  1.00  0.44           C  
ATOM   1345  C   GLY A 302       5.967  24.050   8.444  1.00  0.44           C  
ATOM   1346  O   GLY A 302       6.851  24.049   7.592  1.00  0.44           O  
ATOM   1347  N   GLU A 303       4.813  23.381   8.255  1.00  0.40           N  
ATOM   1348  CA  GLU A 303       4.571  22.515   7.117  1.00  0.40           C  
ATOM   1349  C   GLU A 303       3.643  23.129   6.086  1.00  0.40           C  
ATOM   1350  O   GLU A 303       3.378  22.549   5.050  1.00  0.40           O  
ATOM   1351  CB  GLU A 303       4.091  21.129   7.611  1.00  0.40           C  
ATOM   1352  CG  GLU A 303       5.195  20.401   8.427  1.00  0.40           C  
ATOM   1353  CD  GLU A 303       4.807  19.010   8.925  1.00  0.40           C  
ATOM   1354  OE1 GLU A 303       3.681  18.542   8.626  1.00  0.40           O  
ATOM   1355  OE2 GLU A 303       5.656  18.416   9.637  1.00  0.40           O  
ATOM   1356  N   ALA A 304       3.165  24.367   6.269  1.00  0.60           N  
ATOM   1357  CA  ALA A 304       2.107  24.915   5.427  1.00  0.60           C  
ATOM   1358  C   ALA A 304       2.549  25.908   4.340  1.00  0.60           C  
ATOM   1359  O   ALA A 304       1.734  26.526   3.658  1.00  0.60           O  
ATOM   1360  CB  ALA A 304       1.048  25.546   6.350  1.00  0.60           C  
ATOM   1361  N   SER A 305       3.867  26.097   4.139  1.00  0.62           N  
ATOM   1362  CA  SER A 305       4.414  26.933   3.064  1.00  0.62           C  
ATOM   1363  C   SER A 305       4.199  26.382   1.660  1.00  0.62           C  
ATOM   1364  O   SER A 305       4.389  25.197   1.434  1.00  0.62           O  
ATOM   1365  CB  SER A 305       5.934  27.172   3.240  1.00  0.62           C  
ATOM   1366  OG  SER A 305       6.443  28.123   2.300  1.00  0.62           O  
ATOM   1367  N   ARG A 306       3.892  27.245   0.662  1.00  0.56           N  
ATOM   1368  CA  ARG A 306       3.586  26.886  -0.726  1.00  0.56           C  
ATOM   1369  C   ARG A 306       4.604  26.037  -1.477  1.00  0.56           C  
ATOM   1370  O   ARG A 306       4.292  25.458  -2.514  1.00  0.56           O  
ATOM   1371  CB  ARG A 306       3.444  28.158  -1.606  1.00  0.56           C  
ATOM   1372  CG  ARG A 306       2.222  29.046  -1.323  1.00  0.56           C  
ATOM   1373  CD  ARG A 306       2.241  30.293  -2.212  1.00  0.56           C  
ATOM   1374  NE  ARG A 306       1.007  31.073  -1.904  1.00  0.56           N  
ATOM   1375  CZ  ARG A 306       0.766  32.304  -2.374  1.00  0.56           C  
ATOM   1376  NH1 ARG A 306      -0.368  32.914  -2.039  1.00  0.56           N  
ATOM   1377  NH2 ARG A 306       1.630  32.934  -3.164  1.00  0.56           N  
ATOM   1378  N   SER A 307       5.857  25.984  -1.013  1.00  0.66           N  
ATOM   1379  CA  SER A 307       6.899  25.173  -1.609  1.00  0.66           C  
ATOM   1380  C   SER A 307       7.233  23.935  -0.798  1.00  0.66           C  
ATOM   1381  O   SER A 307       8.073  23.130  -1.196  1.00  0.66           O  
ATOM   1382  CB  SER A 307       8.193  26.007  -1.738  1.00  0.66           C  
ATOM   1383  OG  SER A 307       8.578  26.578  -0.481  1.00  0.66           O  
ATOM   1384  N   ASN A 308       6.582  23.733   0.361  1.00  0.62           N  
ATOM   1385  CA  ASN A 308       6.850  22.609   1.245  1.00  0.62           C  
ATOM   1386  C   ASN A 308       5.931  21.437   0.903  1.00  0.62           C  
ATOM   1387  O   ASN A 308       4.736  21.580   1.104  1.00  0.62           O  
ATOM   1388  CB  ASN A 308       6.664  23.057   2.730  1.00  0.62           C  
ATOM   1389  CG  ASN A 308       7.115  22.015   3.753  1.00  0.62           C  
ATOM   1390  OD1 ASN A 308       7.218  20.822   3.455  1.00  0.62           O  
ATOM   1391  ND2 ASN A 308       7.434  22.456   4.992  1.00  0.62           N  
ATOM   1392  N   PRO A 309       6.349  20.262   0.429  1.00  0.66           N  
ATOM   1393  CA  PRO A 309       5.425  19.252  -0.091  1.00  0.66           C  
ATOM   1394  C   PRO A 309       4.451  18.697   0.913  1.00  0.66           C  
ATOM   1395  O   PRO A 309       3.469  18.049   0.530  1.00  0.66           O  
ATOM   1396  CB  PRO A 309       6.350  18.105  -0.516  1.00  0.66           C  
ATOM   1397  CG  PRO A 309       7.665  18.786  -0.882  1.00  0.66           C  
ATOM   1398  CD  PRO A 309       7.744  19.946   0.109  1.00  0.66           C  
ATOM   1399  N   TYR A 310       4.777  18.819   2.195  1.00  0.56           N  
ATOM   1400  CA  TYR A 310       3.992  18.372   3.312  1.00  0.56           C  
ATOM   1401  C   TYR A 310       2.841  19.339   3.411  1.00  0.56           C  
ATOM   1402  O   TYR A 310       3.130  20.525   3.351  1.00  0.56           O  
ATOM   1403  CB  TYR A 310       4.784  18.500   4.650  1.00  0.56           C  
ATOM   1404  CG  TYR A 310       6.023  17.637   4.776  1.00  0.56           C  
ATOM   1405  CD1 TYR A 310       7.021  17.538   3.783  1.00  0.56           C  
ATOM   1406  CD2 TYR A 310       6.257  16.983   5.999  1.00  0.56           C  
ATOM   1407  CE1 TYR A 310       8.109  16.671   3.931  1.00  0.56           C  
ATOM   1408  CE2 TYR A 310       7.358  16.132   6.164  1.00  0.56           C  
ATOM   1409  CZ  TYR A 310       8.251  15.936   5.111  1.00  0.56           C  
ATOM   1410  OH  TYR A 310       9.308  15.024   5.269  1.00  0.56           O  
ATOM   1411  N   VAL A 311       1.550  18.950   3.513  1.00  0.60           N  
ATOM   1412  CA  VAL A 311       0.495  19.902   3.871  1.00  0.60           C  
ATOM   1413  C   VAL A 311       0.165  20.951   2.778  1.00  0.60           C  
ATOM   1414  O   VAL A 311      -0.992  21.257   2.577  1.00  0.60           O  
ATOM   1415  CB  VAL A 311       0.731  20.469   5.301  1.00  0.60           C  
ATOM   1416  CG1 VAL A 311      -0.104  21.699   5.657  1.00  0.60           C  
ATOM   1417  CG2 VAL A 311       0.451  19.373   6.352  1.00  0.60           C  
ATOM   1418  N   CYS A 312       1.095  21.494   1.958  1.00  0.48           N  
ATOM   1419  CA  CYS A 312       0.749  22.570   1.025  1.00  0.48           C  
ATOM   1420  C   CYS A 312       0.217  22.093  -0.316  1.00  0.48           C  
ATOM   1421  O   CYS A 312      -0.373  22.856  -1.088  1.00  0.48           O  
ATOM   1422  CB  CYS A 312       1.949  23.529   0.784  1.00  0.48           C  
ATOM   1423  SG  CYS A 312       3.063  23.138  -0.621  1.00  0.48           S  
ATOM   1424  N   TRP A 313       0.443  20.811  -0.636  1.00  0.39           N  
ATOM   1425  CA  TRP A 313       0.149  20.263  -1.946  1.00  0.39           C  
ATOM   1426  C   TRP A 313      -0.562  18.947  -1.887  1.00  0.39           C  
ATOM   1427  O   TRP A 313      -1.223  18.545  -2.844  1.00  0.39           O  
ATOM   1428  CB  TRP A 313       1.476  19.966  -2.672  1.00  0.39           C  
ATOM   1429  CG  TRP A 313       2.086  21.151  -3.367  1.00  0.39           C  
ATOM   1430  CD1 TRP A 313       1.509  22.324  -3.769  1.00  0.39           C  
ATOM   1431  CD2 TRP A 313       3.472  21.228  -3.723  1.00  0.39           C  
ATOM   1432  NE1 TRP A 313       2.449  23.132  -4.360  1.00  0.39           N  
ATOM   1433  CE2 TRP A 313       3.660  22.483  -4.339  1.00  0.39           C  
ATOM   1434  CE3 TRP A 313       4.533  20.344  -3.538  1.00  0.39           C  
ATOM   1435  CZ2 TRP A 313       4.912  22.874  -4.779  1.00  0.39           C  
ATOM   1436  CZ3 TRP A 313       5.808  20.762  -3.944  1.00  0.39           C  
ATOM   1437  CH2 TRP A 313       5.995  22.008  -4.563  1.00  0.39           C  
ATOM   1438  N   SER A 314      -0.451  18.226  -0.768  1.00  0.54           N  
ATOM   1439  CA  SER A 314      -0.938  16.882  -0.654  1.00  0.54           C  
ATOM   1440  C   SER A 314      -2.076  16.663   0.314  1.00  0.54           C  
ATOM   1441  O   SER A 314      -2.186  17.285   1.369  1.00  0.54           O  
ATOM   1442  CB  SER A 314       0.194  15.916  -0.254  1.00  0.54           C  
ATOM   1443  OG  SER A 314       0.897  16.329   0.910  1.00  0.54           O  
ATOM   1444  N   MET A 315      -2.972  15.716  -0.041  1.00  0.70           N  
ATOM   1445  CA  MET A 315      -3.972  15.192   0.868  1.00  0.70           C  
ATOM   1446  C   MET A 315      -3.373  14.161   1.801  1.00  0.70           C  
ATOM   1447  O   MET A 315      -2.581  13.316   1.388  1.00  0.70           O  
ATOM   1448  CB  MET A 315      -5.144  14.539   0.091  1.00  0.70           C  
ATOM   1449  CG  MET A 315      -6.256  13.894   0.951  1.00  0.70           C  
ATOM   1450  SD  MET A 315      -7.040  15.101   2.062  1.00  0.70           S  
ATOM   1451  CE  MET A 315      -8.316  14.093   2.867  1.00  0.70           C  
ATOM   1452  N   THR A 316      -3.789  14.204   3.076  1.00  0.70           N  
ATOM   1453  CA  THR A 316      -3.458  13.223   4.103  1.00  0.70           C  
ATOM   1454  C   THR A 316      -4.661  12.332   4.270  1.00  0.70           C  
ATOM   1455  O   THR A 316      -5.738  12.805   4.634  1.00  0.70           O  
ATOM   1456  CB  THR A 316      -3.188  13.855   5.474  1.00  0.70           C  
ATOM   1457  OG1 THR A 316      -1.983  14.604   5.452  1.00  0.70           O  
ATOM   1458  CG2 THR A 316      -3.053  12.849   6.632  1.00  0.70           C  
ATOM   1459  N   TRP A 317      -4.541  11.021   4.020  1.00  0.75           N  
ATOM   1460  CA  TRP A 317      -5.631  10.088   4.257  1.00  0.75           C  
ATOM   1461  C   TRP A 317      -5.202   8.972   5.183  1.00  0.75           C  
ATOM   1462  O   TRP A 317      -4.082   8.477   5.112  1.00  0.75           O  
ATOM   1463  CB  TRP A 317      -6.142   9.513   2.925  1.00  0.75           C  
ATOM   1464  CG  TRP A 317      -7.434   8.712   2.950  1.00  0.75           C  
ATOM   1465  CD1 TRP A 317      -8.575   8.913   3.677  1.00  0.75           C  
ATOM   1466  CD2 TRP A 317      -7.725   7.679   2.001  1.00  0.75           C  
ATOM   1467  NE1 TRP A 317      -9.550   8.036   3.265  1.00  0.75           N  
ATOM   1468  CE2 TRP A 317      -9.071   7.291   2.215  1.00  0.75           C  
ATOM   1469  CE3 TRP A 317      -6.975   7.115   0.981  1.00  0.75           C  
ATOM   1470  CZ2 TRP A 317      -9.681   6.367   1.382  1.00  0.75           C  
ATOM   1471  CZ3 TRP A 317      -7.612   6.231   0.104  1.00  0.75           C  
ATOM   1472  CH2 TRP A 317      -8.956   5.872   0.290  1.00  0.75           C  
ATOM   1473  N   PHE A 318      -6.083   8.558   6.104  1.00  0.75           N  
ATOM   1474  CA  PHE A 318      -5.731   7.652   7.176  1.00  0.75           C  
ATOM   1475  C   PHE A 318      -6.361   6.292   6.950  1.00  0.75           C  
ATOM   1476  O   PHE A 318      -7.579   6.124   7.020  1.00  0.75           O  
ATOM   1477  CB  PHE A 318      -6.224   8.201   8.530  1.00  0.75           C  
ATOM   1478  CG  PHE A 318      -5.576   9.513   8.868  1.00  0.75           C  
ATOM   1479  CD1 PHE A 318      -6.185  10.731   8.524  1.00  0.75           C  
ATOM   1480  CD2 PHE A 318      -4.373   9.536   9.586  1.00  0.75           C  
ATOM   1481  CE1 PHE A 318      -5.612  11.949   8.909  1.00  0.75           C  
ATOM   1482  CE2 PHE A 318      -3.791  10.752   9.971  1.00  0.75           C  
ATOM   1483  CZ  PHE A 318      -4.416  11.959   9.638  1.00  0.75           C  
ATOM   1484  N   LEU A 319      -5.534   5.273   6.673  1.00  0.76           N  
ATOM   1485  CA  LEU A 319      -6.004   3.942   6.362  1.00  0.76           C  
ATOM   1486  C   LEU A 319      -5.917   3.034   7.573  1.00  0.76           C  
ATOM   1487  O   LEU A 319      -5.081   3.220   8.458  1.00  0.76           O  
ATOM   1488  CB  LEU A 319      -5.165   3.351   5.206  1.00  0.76           C  
ATOM   1489  CG  LEU A 319      -5.172   4.211   3.925  1.00  0.76           C  
ATOM   1490  CD1 LEU A 319      -4.148   3.676   2.916  1.00  0.76           C  
ATOM   1491  CD2 LEU A 319      -6.570   4.286   3.299  1.00  0.76           C  
ATOM   1492  N   LYS A 320      -6.794   2.025   7.671  1.00  0.70           N  
ATOM   1493  CA  LYS A 320      -6.778   1.080   8.768  1.00  0.70           C  
ATOM   1494  C   LYS A 320      -7.047  -0.307   8.223  1.00  0.70           C  
ATOM   1495  O   LYS A 320      -7.890  -0.495   7.346  1.00  0.70           O  
ATOM   1496  CB  LYS A 320      -7.877   1.388   9.820  1.00  0.70           C  
ATOM   1497  CG  LYS A 320      -7.742   2.752  10.519  1.00  0.70           C  
ATOM   1498  CD  LYS A 320      -8.874   3.029  11.527  1.00  0.70           C  
ATOM   1499  CE  LYS A 320     -10.226   3.216  10.839  1.00  0.70           C  
ATOM   1500  NZ  LYS A 320     -11.239   3.771  11.761  1.00  0.70           N  
ATOM   1501  N   PHE A 321      -6.341  -1.319   8.752  1.00  0.70           N  
ATOM   1502  CA  PHE A 321      -6.418  -2.686   8.272  1.00  0.70           C  
ATOM   1503  C   PHE A 321      -7.024  -3.534   9.364  1.00  0.70           C  
ATOM   1504  O   PHE A 321      -6.599  -3.457  10.513  1.00  0.70           O  
ATOM   1505  CB  PHE A 321      -5.010  -3.266   7.995  1.00  0.70           C  
ATOM   1506  CG  PHE A 321      -4.318  -2.481   6.922  1.00  0.70           C  
ATOM   1507  CD1 PHE A 321      -4.444  -2.871   5.581  1.00  0.70           C  
ATOM   1508  CD2 PHE A 321      -3.553  -1.344   7.235  1.00  0.70           C  
ATOM   1509  CE1 PHE A 321      -3.831  -2.129   4.567  1.00  0.70           C  
ATOM   1510  CE2 PHE A 321      -2.959  -0.587   6.218  1.00  0.70           C  
ATOM   1511  CZ  PHE A 321      -3.097  -0.980   4.882  1.00  0.70           C  
ATOM   1512  N   MET A 322      -8.045  -4.345   9.043  1.00  0.64           N  
ATOM   1513  CA  MET A 322      -8.784  -5.096  10.054  1.00  0.64           C  
ATOM   1514  C   MET A 322      -8.393  -6.569  10.155  1.00  0.64           C  
ATOM   1515  O   MET A 322      -8.936  -7.327  10.954  1.00  0.64           O  
ATOM   1516  CB  MET A 322     -10.291  -4.955   9.741  1.00  0.64           C  
ATOM   1517  CG  MET A 322     -10.747  -5.636   8.438  1.00  0.64           C  
ATOM   1518  SD  MET A 322     -11.107  -7.418   8.486  1.00  0.64           S  
ATOM   1519  CE  MET A 322     -12.506  -7.172   9.589  1.00  0.64           C  
ATOM   1520  N   CYS A 323      -7.417  -7.021   9.348  1.00  0.73           N  
ATOM   1521  CA  CYS A 323      -6.929  -8.387   9.370  1.00  0.73           C  
ATOM   1522  C   CYS A 323      -5.448  -8.336   9.077  1.00  0.73           C  
ATOM   1523  O   CYS A 323      -4.918  -7.331   8.599  1.00  0.73           O  
ATOM   1524  CB  CYS A 323      -7.605  -9.301   8.311  1.00  0.73           C  
ATOM   1525  SG  CYS A 323      -8.931 -10.354   8.971  1.00  0.73           S  
ATOM   1526  N   TYR A 324      -4.733  -9.434   9.363  1.00  0.63           N  
ATOM   1527  CA  TYR A 324      -3.293  -9.507   9.286  1.00  0.63           C  
ATOM   1528  C   TYR A 324      -2.841 -10.521   8.237  1.00  0.63           C  
ATOM   1529  O   TYR A 324      -3.637 -11.281   7.703  1.00  0.63           O  
ATOM   1530  CB  TYR A 324      -2.681  -9.726  10.700  1.00  0.63           C  
ATOM   1531  CG  TYR A 324      -3.306 -10.854  11.486  1.00  0.63           C  
ATOM   1532  CD1 TYR A 324      -2.690 -12.109  11.495  1.00  0.63           C  
ATOM   1533  CD2 TYR A 324      -4.444 -10.657  12.295  1.00  0.63           C  
ATOM   1534  CE1 TYR A 324      -3.228 -13.172  12.235  1.00  0.63           C  
ATOM   1535  CE2 TYR A 324      -4.984 -11.716  13.041  1.00  0.63           C  
ATOM   1536  CZ  TYR A 324      -4.388 -12.979  12.995  1.00  0.63           C  
ATOM   1537  OH  TYR A 324      -4.972 -14.059  13.690  1.00  0.63           O  
ATOM   1538  N   THR A 325      -1.550 -10.557   7.846  1.00  0.67           N  
ATOM   1539  CA  THR A 325      -1.059 -11.388   6.734  1.00  0.67           C  
ATOM   1540  C   THR A 325      -1.227 -12.879   6.982  1.00  0.67           C  
ATOM   1541  O   THR A 325      -1.496 -13.676   6.081  1.00  0.67           O  
ATOM   1542  CB  THR A 325       0.409 -11.111   6.412  1.00  0.67           C  
ATOM   1543  OG1 THR A 325       0.595  -9.767   5.992  1.00  0.67           O  
ATOM   1544  CG2 THR A 325       0.965 -11.982   5.279  1.00  0.67           C  
ATOM   1545  N   SER A 326      -1.060 -13.319   8.237  1.00  0.70           N  
ATOM   1546  CA  SER A 326      -0.917 -14.727   8.553  1.00  0.70           C  
ATOM   1547  C   SER A 326      -2.222 -15.372   8.965  1.00  0.70           C  
ATOM   1548  O   SER A 326      -2.254 -16.566   9.263  1.00  0.70           O  
ATOM   1549  CB  SER A 326       0.139 -14.924   9.669  1.00  0.70           C  
ATOM   1550  OG  SER A 326      -0.220 -14.184  10.835  1.00  0.70           O  
ATOM   1551  N   CYS A 327      -3.348 -14.629   8.943  1.00  0.75           N  
ATOM   1552  CA  CYS A 327      -4.643 -15.226   9.229  1.00  0.75           C  
ATOM   1553  C   CYS A 327      -5.263 -15.948   8.030  1.00  0.75           C  
ATOM   1554  O   CYS A 327      -5.517 -15.401   6.952  1.00  0.75           O  
ATOM   1555  CB  CYS A 327      -5.658 -14.295   9.935  1.00  0.75           C  
ATOM   1556  SG  CYS A 327      -5.832 -12.643   9.210  1.00  0.75           S  
ATOM   1557  N   THR A 328      -5.506 -17.266   8.215  1.00  0.72           N  
ATOM   1558  CA  THR A 328      -6.096 -18.166   7.229  1.00  0.72           C  
ATOM   1559  C   THR A 328      -7.503 -17.755   6.851  1.00  0.72           C  
ATOM   1560  O   THR A 328      -8.396 -17.605   7.681  1.00  0.72           O  
ATOM   1561  CB  THR A 328      -6.142 -19.641   7.654  1.00  0.72           C  
ATOM   1562  OG1 THR A 328      -4.845 -20.124   7.989  1.00  0.72           O  
ATOM   1563  CG2 THR A 328      -6.659 -20.546   6.521  1.00  0.72           C  
ATOM   1564  N   GLY A 329      -7.727 -17.595   5.535  1.00  0.70           N  
ATOM   1565  CA  GLY A 329      -9.018 -17.277   4.954  1.00  0.70           C  
ATOM   1566  C   GLY A 329      -9.147 -15.863   4.486  1.00  0.70           C  
ATOM   1567  O   GLY A 329     -10.065 -15.589   3.723  1.00  0.70           O  
ATOM   1568  N   GLY A 330      -8.244 -14.957   4.890  1.00  0.74           N  
ATOM   1569  CA  GLY A 330      -8.232 -13.560   4.455  1.00  0.74           C  
ATOM   1570  C   GLY A 330      -7.041 -13.274   3.595  1.00  0.74           C  
ATOM   1571  O   GLY A 330      -7.016 -13.577   2.410  1.00  0.74           O  
ATOM   1572  N   MET A 331      -5.985 -12.698   4.191  1.00  0.66           N  
ATOM   1573  CA  MET A 331      -4.697 -12.486   3.550  1.00  0.66           C  
ATOM   1574  C   MET A 331      -3.975 -13.791   3.220  1.00  0.66           C  
ATOM   1575  O   MET A 331      -3.283 -13.901   2.213  1.00  0.66           O  
ATOM   1576  CB  MET A 331      -3.820 -11.618   4.464  1.00  0.66           C  
ATOM   1577  CG  MET A 331      -4.309 -10.163   4.637  1.00  0.66           C  
ATOM   1578  SD  MET A 331      -4.306  -9.177   3.110  1.00  0.66           S  
ATOM   1579  CE  MET A 331      -2.503  -9.188   2.882  1.00  0.66           C  
ATOM   1580  N   ASN A 332      -4.144 -14.831   4.063  1.00  0.69           N  
ATOM   1581  CA  ASN A 332      -3.784 -16.222   3.793  1.00  0.69           C  
ATOM   1582  C   ASN A 332      -2.336 -16.519   3.398  1.00  0.69           C  
ATOM   1583  O   ASN A 332      -2.059 -17.497   2.698  1.00  0.69           O  
ATOM   1584  CB  ASN A 332      -4.836 -16.944   2.887  1.00  0.69           C  
ATOM   1585  CG  ASN A 332      -4.856 -16.583   1.397  1.00  0.69           C  
ATOM   1586  OD1 ASN A 332      -4.379 -17.364   0.555  1.00  0.69           O  
ATOM   1587  ND2 ASN A 332      -5.526 -15.491   1.014  1.00  0.69           N  
ATOM   1588  N   ARG A 333      -1.379 -15.709   3.889  1.00  0.61           N  
ATOM   1589  CA  ARG A 333       0.051 -15.792   3.594  1.00  0.61           C  
ATOM   1590  C   ARG A 333       0.383 -15.383   2.170  1.00  0.61           C  
ATOM   1591  O   ARG A 333       1.445 -15.699   1.636  1.00  0.61           O  
ATOM   1592  CB  ARG A 333       0.717 -17.147   3.959  1.00  0.61           C  
ATOM   1593  CG  ARG A 333       0.540 -17.532   5.439  1.00  0.61           C  
ATOM   1594  CD  ARG A 333      -0.056 -18.927   5.628  1.00  0.61           C  
ATOM   1595  NE  ARG A 333      -0.154 -19.141   7.106  1.00  0.61           N  
ATOM   1596  CZ  ARG A 333      -0.912 -20.083   7.679  1.00  0.61           C  
ATOM   1597  NH1 ARG A 333      -1.652 -20.921   6.964  1.00  0.61           N  
ATOM   1598  NH2 ARG A 333      -0.925 -20.187   9.006  1.00  0.61           N  
ATOM   1599  N   ARG A 334      -0.510 -14.613   1.536  1.00  0.60           N  
ATOM   1600  CA  ARG A 334      -0.325 -14.132   0.191  1.00  0.60           C  
ATOM   1601  C   ARG A 334      -0.197 -12.624   0.205  1.00  0.60           C  
ATOM   1602  O   ARG A 334      -1.129 -11.893   0.528  1.00  0.60           O  
ATOM   1603  CB  ARG A 334      -1.513 -14.548  -0.704  1.00  0.60           C  
ATOM   1604  CG  ARG A 334      -1.532 -16.057  -1.016  1.00  0.60           C  
ATOM   1605  CD  ARG A 334      -2.672 -16.446  -1.954  1.00  0.60           C  
ATOM   1606  NE  ARG A 334      -2.681 -17.938  -2.024  1.00  0.60           N  
ATOM   1607  CZ  ARG A 334      -3.760 -18.650  -2.370  1.00  0.60           C  
ATOM   1608  NH1 ARG A 334      -4.891 -18.070  -2.757  1.00  0.60           N  
ATOM   1609  NH2 ARG A 334      -3.705 -19.978  -2.329  1.00  0.60           N  
ATOM   1610  N   ALA A 335       0.993 -12.108  -0.153  1.00  0.71           N  
ATOM   1611  CA  ALA A 335       1.225 -10.690  -0.309  1.00  0.71           C  
ATOM   1612  C   ALA A 335       0.381 -10.031  -1.403  1.00  0.71           C  
ATOM   1613  O   ALA A 335       0.076 -10.613  -2.449  1.00  0.71           O  
ATOM   1614  CB  ALA A 335       2.727 -10.449  -0.529  1.00  0.71           C  
ATOM   1615  N   THR A 336      -0.035  -8.781  -1.149  1.00  0.73           N  
ATOM   1616  CA  THR A 336      -1.025  -8.086  -1.949  1.00  0.73           C  
ATOM   1617  C   THR A 336      -0.546  -6.677  -2.261  1.00  0.73           C  
ATOM   1618  O   THR A 336       0.371  -6.144  -1.637  1.00  0.73           O  
ATOM   1619  CB  THR A 336      -2.394  -8.003  -1.270  1.00  0.73           C  
ATOM   1620  OG1 THR A 336      -2.308  -7.332  -0.024  1.00  0.73           O  
ATOM   1621  CG2 THR A 336      -2.969  -9.401  -0.987  1.00  0.73           C  
ATOM   1622  N   GLU A 337      -1.170  -6.042  -3.264  1.00  0.74           N  
ATOM   1623  CA  GLU A 337      -0.853  -4.704  -3.708  1.00  0.74           C  
ATOM   1624  C   GLU A 337      -2.076  -3.830  -3.447  1.00  0.74           C  
ATOM   1625  O   GLU A 337      -3.221  -4.292  -3.519  1.00  0.74           O  
ATOM   1626  CB  GLU A 337      -0.521  -4.683  -5.227  1.00  0.74           C  
ATOM   1627  CG  GLU A 337       0.705  -5.551  -5.638  1.00  0.74           C  
ATOM   1628  CD  GLU A 337       0.992  -5.567  -7.143  1.00  0.74           C  
ATOM   1629  OE1 GLU A 337       0.704  -4.564  -7.847  1.00  0.74           O  
ATOM   1630  OE2 GLU A 337       1.452  -6.623  -7.646  1.00  0.74           O  
ATOM   1631  N   ILE A 338      -1.883  -2.535  -3.118  1.00  0.74           N  
ATOM   1632  CA  ILE A 338      -2.993  -1.609  -2.922  1.00  0.74           C  
ATOM   1633  C   ILE A 338      -2.883  -0.533  -3.969  1.00  0.74           C  
ATOM   1634  O   ILE A 338      -1.826   0.054  -4.211  1.00  0.74           O  
ATOM   1635  CB  ILE A 338      -3.095  -0.982  -1.531  1.00  0.74           C  
ATOM   1636  CG1 ILE A 338      -3.101  -2.091  -0.472  1.00  0.74           C  
ATOM   1637  CG2 ILE A 338      -4.409  -0.180  -1.400  1.00  0.74           C  
ATOM   1638  CD1 ILE A 338      -3.156  -1.636   0.986  1.00  0.74           C  
ATOM   1639  N   VAL A 339      -4.004  -0.275  -4.653  1.00  0.76           N  
ATOM   1640  CA  VAL A 339      -4.060   0.650  -5.758  1.00  0.76           C  
ATOM   1641  C   VAL A 339      -4.833   1.859  -5.292  1.00  0.76           C  
ATOM   1642  O   VAL A 339      -5.918   1.730  -4.721  1.00  0.76           O  
ATOM   1643  CB  VAL A 339      -4.741  -0.001  -6.953  1.00  0.76           C  
ATOM   1644  CG1 VAL A 339      -4.808   0.961  -8.151  1.00  0.76           C  
ATOM   1645  CG2 VAL A 339      -3.959  -1.265  -7.356  1.00  0.76           C  
ATOM   1646  N   PHE A 340      -4.275   3.066  -5.495  1.00  0.75           N  
ATOM   1647  CA  PHE A 340      -4.903   4.294  -5.061  1.00  0.75           C  
ATOM   1648  C   PHE A 340      -5.062   5.195  -6.266  1.00  0.75           C  
ATOM   1649  O   PHE A 340      -4.109   5.444  -7.005  1.00  0.75           O  
ATOM   1650  CB  PHE A 340      -4.078   5.041  -3.988  1.00  0.75           C  
ATOM   1651  CG  PHE A 340      -3.762   4.164  -2.810  1.00  0.75           C  
ATOM   1652  CD1 PHE A 340      -2.541   3.475  -2.735  1.00  0.75           C  
ATOM   1653  CD2 PHE A 340      -4.654   4.085  -1.730  1.00  0.75           C  
ATOM   1654  CE1 PHE A 340      -2.228   2.707  -1.609  1.00  0.75           C  
ATOM   1655  CE2 PHE A 340      -4.348   3.316  -0.603  1.00  0.75           C  
ATOM   1656  CZ  PHE A 340      -3.135   2.620  -0.546  1.00  0.75           C  
ATOM   1657  N   THR A 341      -6.282   5.693  -6.527  1.00  0.77           N  
ATOM   1658  CA  THR A 341      -6.548   6.428  -7.763  1.00  0.77           C  
ATOM   1659  C   THR A 341      -7.249   7.736  -7.492  1.00  0.77           C  
ATOM   1660  O   THR A 341      -7.937   7.908  -6.484  1.00  0.77           O  
ATOM   1661  CB  THR A 341      -7.335   5.648  -8.823  1.00  0.77           C  
ATOM   1662  OG1 THR A 341      -8.609   5.217  -8.359  1.00  0.77           O  
ATOM   1663  CG2 THR A 341      -6.560   4.386  -9.229  1.00  0.77           C  
ATOM   1664  N   LEU A 342      -7.066   8.713  -8.403  1.00  0.76           N  
ATOM   1665  CA  LEU A 342      -7.715  10.006  -8.340  1.00  0.76           C  
ATOM   1666  C   LEU A 342      -8.645  10.167  -9.523  1.00  0.76           C  
ATOM   1667  O   LEU A 342      -8.241  10.072 -10.684  1.00  0.76           O  
ATOM   1668  CB  LEU A 342      -6.689  11.151  -8.404  1.00  0.76           C  
ATOM   1669  CG  LEU A 342      -7.304  12.563  -8.348  1.00  0.76           C  
ATOM   1670  CD1 LEU A 342      -7.761  12.922  -6.925  1.00  0.76           C  
ATOM   1671  CD2 LEU A 342      -6.307  13.556  -8.954  1.00  0.76           C  
ATOM   1672  N   GLU A 343      -9.933  10.429  -9.242  1.00  0.74           N  
ATOM   1673  CA  GLU A 343     -10.972  10.196 -10.216  1.00  0.74           C  
ATOM   1674  C   GLU A 343     -12.020  11.288 -10.205  1.00  0.74           C  
ATOM   1675  O   GLU A 343     -12.427  11.767  -9.145  1.00  0.74           O  
ATOM   1676  CB  GLU A 343     -11.711   8.912  -9.810  1.00  0.74           C  
ATOM   1677  CG  GLU A 343     -10.825   7.652  -9.753  1.00  0.74           C  
ATOM   1678  CD  GLU A 343     -10.559   7.037 -11.109  1.00  0.74           C  
ATOM   1679  OE1 GLU A 343     -11.554   6.690 -11.803  1.00  0.74           O  
ATOM   1680  OE2 GLU A 343      -9.364   6.815 -11.406  1.00  0.74           O  
ATOM   1681  N   ASP A 344     -12.517  11.694 -11.384  1.00  0.70           N  
ATOM   1682  CA  ASP A 344     -13.628  12.618 -11.475  1.00  0.70           C  
ATOM   1683  C   ASP A 344     -14.990  12.102 -10.938  1.00  0.70           C  
ATOM   1684  O   ASP A 344     -15.231  10.900 -10.797  1.00  0.70           O  
ATOM   1685  CB  ASP A 344     -13.822  13.054 -12.946  1.00  0.70           C  
ATOM   1686  CG  ASP A 344     -14.662  14.313 -12.934  1.00  0.70           C  
ATOM   1687  OD1 ASP A 344     -14.463  15.154 -12.026  1.00  0.70           O  
ATOM   1688  OD2 ASP A 344     -15.675  14.304 -13.666  1.00  0.70           O  
ATOM   1689  N   SER A 345     -15.963  13.024 -10.720  1.00  0.69           N  
ATOM   1690  CA  SER A 345     -17.378  12.723 -10.519  1.00  0.69           C  
ATOM   1691  C   SER A 345     -17.996  11.964 -11.680  1.00  0.69           C  
ATOM   1692  O   SER A 345     -18.827  11.074 -11.491  1.00  0.69           O  
ATOM   1693  CB  SER A 345     -18.233  13.982 -10.135  1.00  0.69           C  
ATOM   1694  OG  SER A 345     -18.646  14.843 -11.195  1.00  0.69           O  
ATOM   1695  N   GLN A 346     -17.551  12.247 -12.916  1.00  0.63           N  
ATOM   1696  CA  GLN A 346     -18.106  11.668 -14.125  1.00  0.63           C  
ATOM   1697  C   GLN A 346     -17.444  10.352 -14.524  1.00  0.63           C  
ATOM   1698  O   GLN A 346     -17.689   9.814 -15.601  1.00  0.63           O  
ATOM   1699  CB  GLN A 346     -17.938  12.670 -15.294  1.00  0.63           C  
ATOM   1700  CG  GLN A 346     -18.544  14.072 -15.039  1.00  0.63           C  
ATOM   1701  CD  GLN A 346     -20.051  14.016 -14.815  1.00  0.63           C  
ATOM   1702  OE1 GLN A 346     -20.852  13.879 -15.742  1.00  0.63           O  
ATOM   1703  NE2 GLN A 346     -20.465  14.124 -13.533  1.00  0.63           N  
ATOM   1704  N   GLY A 347     -16.603   9.762 -13.646  1.00  0.65           N  
ATOM   1705  CA  GLY A 347     -16.064   8.420 -13.876  1.00  0.65           C  
ATOM   1706  C   GLY A 347     -14.815   8.382 -14.713  1.00  0.65           C  
ATOM   1707  O   GLY A 347     -14.467   7.349 -15.279  1.00  0.65           O  
ATOM   1708  N   LEU A 348     -14.101   9.510 -14.809  1.00  0.66           N  
ATOM   1709  CA  LEU A 348     -12.912   9.627 -15.626  1.00  0.66           C  
ATOM   1710  C   LEU A 348     -11.647   9.634 -14.768  1.00  0.66           C  
ATOM   1711  O   LEU A 348     -11.568  10.289 -13.728  1.00  0.66           O  
ATOM   1712  CB  LEU A 348     -12.978  10.910 -16.490  1.00  0.66           C  
ATOM   1713  CG  LEU A 348     -14.220  11.017 -17.407  1.00  0.66           C  
ATOM   1714  CD1 LEU A 348     -14.295  12.413 -18.044  1.00  0.66           C  
ATOM   1715  CD2 LEU A 348     -14.255   9.933 -18.494  1.00  0.66           C  
ATOM   1716  N   ILE A 349     -10.622   8.875 -15.196  1.00  0.69           N  
ATOM   1717  CA  ILE A 349      -9.378   8.671 -14.466  1.00  0.69           C  
ATOM   1718  C   ILE A 349      -8.415   9.845 -14.666  1.00  0.69           C  
ATOM   1719  O   ILE A 349      -8.071  10.182 -15.797  1.00  0.69           O  
ATOM   1720  CB  ILE A 349      -8.710   7.374 -14.946  1.00  0.69           C  
ATOM   1721  CG1 ILE A 349      -9.644   6.160 -14.697  1.00  0.69           C  
ATOM   1722  CG2 ILE A 349      -7.354   7.173 -14.232  1.00  0.69           C  
ATOM   1723  CD1 ILE A 349      -9.175   4.824 -15.289  1.00  0.69           C  
ATOM   1724  N   TYR A 350      -7.925  10.503 -13.586  1.00  0.72           N  
ATOM   1725  CA  TYR A 350      -6.899  11.537 -13.726  1.00  0.72           C  
ATOM   1726  C   TYR A 350      -5.513  10.995 -13.496  1.00  0.72           C  
ATOM   1727  O   TYR A 350      -4.547  11.439 -14.110  1.00  0.72           O  
ATOM   1728  CB  TYR A 350      -7.034  12.658 -12.663  1.00  0.72           C  
ATOM   1729  CG  TYR A 350      -8.174  13.560 -13.014  1.00  0.72           C  
ATOM   1730  CD1 TYR A 350      -9.425  13.449 -12.394  1.00  0.72           C  
ATOM   1731  CD2 TYR A 350      -8.010  14.490 -14.056  1.00  0.72           C  
ATOM   1732  CE1 TYR A 350     -10.501  14.196 -12.874  1.00  0.72           C  
ATOM   1733  CE2 TYR A 350      -9.080  15.282 -14.491  1.00  0.72           C  
ATOM   1734  CZ  TYR A 350     -10.346  15.102 -13.925  1.00  0.72           C  
ATOM   1735  OH  TYR A 350     -11.459  15.854 -14.368  1.00  0.72           O  
ATOM   1736  N   GLY A 351      -5.362  10.045 -12.569  1.00  0.78           N  
ATOM   1737  CA  GLY A 351      -4.040   9.588 -12.204  1.00  0.78           C  
ATOM   1738  C   GLY A 351      -4.144   8.394 -11.319  1.00  0.78           C  
ATOM   1739  O   GLY A 351      -5.084   8.244 -10.539  1.00  0.78           O  
ATOM   1740  N   ALA A 352      -3.151   7.506 -11.419  1.00  0.75           N  
ATOM   1741  CA  ALA A 352      -3.169   6.228 -10.755  1.00  0.75           C  
ATOM   1742  C   ALA A 352      -1.789   5.933 -10.218  1.00  0.75           C  
ATOM   1743  O   ALA A 352      -0.783   6.165 -10.889  1.00  0.75           O  
ATOM   1744  CB  ALA A 352      -3.585   5.126 -11.746  1.00  0.75           C  
ATOM   1745  N   GLN A 353      -1.710   5.442  -8.971  1.00  0.71           N  
ATOM   1746  CA  GLN A 353      -0.453   5.114  -8.337  1.00  0.71           C  
ATOM   1747  C   GLN A 353      -0.689   3.895  -7.454  1.00  0.71           C  
ATOM   1748  O   GLN A 353      -1.810   3.619  -7.026  1.00  0.71           O  
ATOM   1749  CB  GLN A 353       0.063   6.283  -7.462  1.00  0.71           C  
ATOM   1750  CG  GLN A 353       0.396   7.610  -8.183  1.00  0.71           C  
ATOM   1751  CD  GLN A 353       1.687   7.554  -9.008  1.00  0.71           C  
ATOM   1752  OE1 GLN A 353       2.762   7.234  -8.498  1.00  0.71           O  
ATOM   1753  NE2 GLN A 353       1.606   7.925 -10.305  1.00  0.71           N  
ATOM   1754  N   ALA A 354       0.359   3.107  -7.161  1.00  0.76           N  
ATOM   1755  CA  ALA A 354       0.187   1.866  -6.432  1.00  0.76           C  
ATOM   1756  C   ALA A 354       1.341   1.602  -5.481  1.00  0.76           C  
ATOM   1757  O   ALA A 354       2.430   2.155  -5.624  1.00  0.76           O  
ATOM   1758  CB  ALA A 354       0.062   0.705  -7.432  1.00  0.76           C  
ATOM   1759  N   LEU A 355       1.109   0.770  -4.450  1.00  0.75           N  
ATOM   1760  CA  LEU A 355       2.126   0.487  -3.459  1.00  0.75           C  
ATOM   1761  C   LEU A 355       1.920  -0.905  -2.863  1.00  0.75           C  
ATOM   1762  O   LEU A 355       0.797  -1.414  -2.815  1.00  0.75           O  
ATOM   1763  CB  LEU A 355       2.126   1.624  -2.390  1.00  0.75           C  
ATOM   1764  CG  LEU A 355       3.122   1.460  -1.231  1.00  0.75           C  
ATOM   1765  CD1 LEU A 355       4.546   1.603  -1.758  1.00  0.75           C  
ATOM   1766  CD2 LEU A 355       2.879   2.456  -0.090  1.00  0.75           C  
ATOM   1767  N   ASP A 356       3.014  -1.551  -2.408  1.00  0.76           N  
ATOM   1768  CA  ASP A 356       3.017  -2.908  -1.894  1.00  0.76           C  
ATOM   1769  C   ASP A 356       2.935  -2.896  -0.363  1.00  0.76           C  
ATOM   1770  O   ASP A 356       3.587  -2.094   0.313  1.00  0.76           O  
ATOM   1771  CB  ASP A 356       4.303  -3.666  -2.320  1.00  0.76           C  
ATOM   1772  CG  ASP A 356       4.394  -3.952  -3.810  1.00  0.76           C  
ATOM   1773  OD1 ASP A 356       3.520  -3.497  -4.582  1.00  0.76           O  
ATOM   1774  OD2 ASP A 356       5.349  -4.687  -4.186  1.00  0.76           O  
ATOM   1775  N   PHE A 357       2.093  -3.769   0.234  1.00  0.75           N  
ATOM   1776  CA  PHE A 357       1.742  -3.662   1.642  1.00  0.75           C  
ATOM   1777  C   PHE A 357       1.854  -5.004   2.331  1.00  0.75           C  
ATOM   1778  O   PHE A 357       1.550  -6.058   1.772  1.00  0.75           O  
ATOM   1779  CB  PHE A 357       0.276  -3.187   1.864  1.00  0.75           C  
ATOM   1780  CG  PHE A 357       0.088  -1.716   1.584  1.00  0.75           C  
ATOM   1781  CD1 PHE A 357       0.114  -1.235   0.271  1.00  0.75           C  
ATOM   1782  CD2 PHE A 357      -0.181  -0.801   2.619  1.00  0.75           C  
ATOM   1783  CE1 PHE A 357      -0.080   0.120  -0.004  1.00  0.75           C  
ATOM   1784  CE2 PHE A 357      -0.404   0.558   2.344  1.00  0.75           C  
ATOM   1785  CZ  PHE A 357      -0.345   1.022   1.029  1.00  0.75           C  
ATOM   1786  N   ARG A 358       2.287  -4.997   3.602  1.00  0.72           N  
ATOM   1787  CA  ARG A 358       2.384  -6.212   4.370  1.00  0.72           C  
ATOM   1788  C   ARG A 358       2.034  -5.983   5.820  1.00  0.72           C  
ATOM   1789  O   ARG A 358       2.543  -5.077   6.474  1.00  0.72           O  
ATOM   1790  CB  ARG A 358       3.823  -6.755   4.286  1.00  0.72           C  
ATOM   1791  CG  ARG A 358       3.999  -8.167   4.872  1.00  0.72           C  
ATOM   1792  CD  ARG A 358       5.461  -8.601   4.865  1.00  0.72           C  
ATOM   1793  NE  ARG A 358       5.513 -10.037   5.265  1.00  0.72           N  
ATOM   1794  CZ  ARG A 358       6.566 -10.827   5.021  1.00  0.72           C  
ATOM   1795  NH1 ARG A 358       7.625 -10.395   4.345  1.00  0.72           N  
ATOM   1796  NH2 ARG A 358       6.560 -12.082   5.459  1.00  0.72           N  
ATOM   1797  N   THR A 359       1.170  -6.845   6.378  1.00  0.75           N  
ATOM   1798  CA  THR A 359       0.784  -6.745   7.775  1.00  0.75           C  
ATOM   1799  C   THR A 359       1.590  -7.735   8.596  1.00  0.75           C  
ATOM   1800  O   THR A 359       1.637  -8.928   8.294  1.00  0.75           O  
ATOM   1801  CB  THR A 359      -0.695  -7.007   7.992  1.00  0.75           C  
ATOM   1802  OG1 THR A 359      -1.484  -6.178   7.153  1.00  0.75           O  
ATOM   1803  CG2 THR A 359      -1.073  -6.691   9.443  1.00  0.75           C  
ATOM   1804  N   CYS A 360       2.278  -7.287   9.651  1.00  0.72           N  
ATOM   1805  CA  CYS A 360       3.275  -8.105  10.323  1.00  0.72           C  
ATOM   1806  C   CYS A 360       3.398  -7.788  11.807  1.00  0.72           C  
ATOM   1807  O   CYS A 360       2.873  -6.804  12.326  1.00  0.72           O  
ATOM   1808  CB  CYS A 360       4.657  -7.965   9.638  1.00  0.72           C  
ATOM   1809  SG  CYS A 360       5.149  -6.228   9.432  1.00  0.72           S  
ATOM   1810  N   ALA A 361       4.087  -8.672  12.562  1.00  0.68           N  
ATOM   1811  CA  ALA A 361       4.323  -8.491  13.984  1.00  0.68           C  
ATOM   1812  C   ALA A 361       5.236  -7.315  14.313  1.00  0.68           C  
ATOM   1813  O   ALA A 361       5.002  -6.573  15.261  1.00  0.68           O  
ATOM   1814  CB  ALA A 361       4.924  -9.770  14.596  1.00  0.68           C  
ATOM   1815  N   SER A 362       6.311  -7.120  13.526  1.00  0.67           N  
ATOM   1816  CA  SER A 362       7.247  -6.024  13.749  1.00  0.67           C  
ATOM   1817  C   SER A 362       7.597  -5.352  12.437  1.00  0.67           C  
ATOM   1818  O   SER A 362       8.540  -5.779  11.769  1.00  0.67           O  
ATOM   1819  CB  SER A 362       8.565  -6.511  14.412  1.00  0.67           C  
ATOM   1820  OG  SER A 362       9.462  -5.440  14.736  1.00  0.67           O  
ATOM   1821  N   PRO A 363       6.918  -4.274  12.048  1.00  0.73           N  
ATOM   1822  CA  PRO A 363       7.201  -3.562  10.800  1.00  0.73           C  
ATOM   1823  C   PRO A 363       8.612  -3.026  10.726  1.00  0.73           C  
ATOM   1824  O   PRO A 363       9.234  -2.993   9.667  1.00  0.73           O  
ATOM   1825  CB  PRO A 363       6.167  -2.432  10.812  1.00  0.73           C  
ATOM   1826  CG  PRO A 363       4.970  -3.042  11.535  1.00  0.73           C  
ATOM   1827  CD  PRO A 363       5.617  -3.891  12.617  1.00  0.73           C  
ATOM   1828  N   SER A 364       9.140  -2.595  11.875  1.00  0.69           N  
ATOM   1829  CA  SER A 364      10.499  -2.125  12.060  1.00  0.69           C  
ATOM   1830  C   SER A 364      11.552  -3.167  11.740  1.00  0.69           C  
ATOM   1831  O   SER A 364      12.598  -2.869  11.165  1.00  0.69           O  
ATOM   1832  CB  SER A 364      10.695  -1.685  13.525  1.00  0.69           C  
ATOM   1833  OG  SER A 364       9.730  -0.688  13.840  1.00  0.69           O  
ATOM   1834  N   ARG A 365      11.302  -4.435  12.113  1.00  0.63           N  
ATOM   1835  CA  ARG A 365      12.202  -5.536  11.828  1.00  0.63           C  
ATOM   1836  C   ARG A 365      12.286  -5.893  10.357  1.00  0.63           C  
ATOM   1837  O   ARG A 365      13.377  -6.007   9.802  1.00  0.63           O  
ATOM   1838  CB  ARG A 365      11.711  -6.774  12.603  1.00  0.63           C  
ATOM   1839  CG  ARG A 365      12.683  -7.965  12.615  1.00  0.63           C  
ATOM   1840  CD  ARG A 365      12.107  -9.171  13.362  1.00  0.63           C  
ATOM   1841  NE  ARG A 365      13.197 -10.192  13.457  1.00  0.63           N  
ATOM   1842  CZ  ARG A 365      13.249 -11.160  14.380  1.00  0.63           C  
ATOM   1843  NH1 ARG A 365      12.293 -11.324  15.290  1.00  0.63           N  
ATOM   1844  NH2 ARG A 365      14.288 -11.990  14.394  1.00  0.63           N  
ATOM   1845  N   ASP A 366      11.131  -6.034   9.685  1.00  0.67           N  
ATOM   1846  CA  ASP A 366      11.051  -6.396   8.281  1.00  0.67           C  
ATOM   1847  C   ASP A 366      11.677  -5.349   7.365  1.00  0.67           C  
ATOM   1848  O   ASP A 366      12.411  -5.671   6.428  1.00  0.67           O  
ATOM   1849  CB  ASP A 366       9.578  -6.609   7.874  1.00  0.67           C  
ATOM   1850  CG  ASP A 366       8.946  -7.819   8.535  1.00  0.67           C  
ATOM   1851  OD1 ASP A 366       9.680  -8.719   9.011  1.00  0.67           O  
ATOM   1852  OD2 ASP A 366       7.687  -7.876   8.528  1.00  0.67           O  
ATOM   1853  N   ARG A 367      11.449  -4.050   7.657  1.00  0.62           N  
ATOM   1854  CA  ARG A 367      12.105  -2.960   6.956  1.00  0.62           C  
ATOM   1855  C   ARG A 367      13.626  -3.027   7.065  1.00  0.62           C  
ATOM   1856  O   ARG A 367      14.339  -3.042   6.065  1.00  0.62           O  
ATOM   1857  CB  ARG A 367      11.616  -1.620   7.560  1.00  0.62           C  
ATOM   1858  CG  ARG A 367      12.178  -0.367   6.862  1.00  0.62           C  
ATOM   1859  CD  ARG A 367      11.715   0.953   7.477  1.00  0.62           C  
ATOM   1860  NE  ARG A 367      12.506   2.039   6.818  1.00  0.62           N  
ATOM   1861  CZ  ARG A 367      12.467   3.323   7.197  1.00  0.62           C  
ATOM   1862  NH1 ARG A 367      11.875   3.710   8.325  1.00  0.62           N  
ATOM   1863  NH2 ARG A 367      13.052   4.245   6.442  1.00  0.62           N  
ATOM   1864  N   LYS A 368      14.143  -3.184   8.301  1.00  0.59           N  
ATOM   1865  CA  LYS A 368      15.559  -3.332   8.587  1.00  0.59           C  
ATOM   1866  C   LYS A 368      16.170  -4.567   7.953  1.00  0.59           C  
ATOM   1867  O   LYS A 368      17.285  -4.545   7.450  1.00  0.59           O  
ATOM   1868  CB  LYS A 368      15.793  -3.412  10.116  1.00  0.59           C  
ATOM   1869  CG  LYS A 368      17.275  -3.382  10.527  1.00  0.59           C  
ATOM   1870  CD  LYS A 368      17.469  -3.649  12.026  1.00  0.59           C  
ATOM   1871  CE  LYS A 368      18.928  -3.511  12.461  1.00  0.59           C  
ATOM   1872  NZ  LYS A 368      19.061  -3.865  13.892  1.00  0.59           N  
ATOM   1873  N   GLN A 369      15.452  -5.700   7.954  1.00  0.59           N  
ATOM   1874  CA  GLN A 369      15.898  -6.934   7.335  1.00  0.59           C  
ATOM   1875  C   GLN A 369      16.127  -6.803   5.840  1.00  0.59           C  
ATOM   1876  O   GLN A 369      17.152  -7.236   5.309  1.00  0.59           O  
ATOM   1877  CB  GLN A 369      14.865  -8.049   7.593  1.00  0.59           C  
ATOM   1878  CG  GLN A 369      15.307  -9.451   7.112  1.00  0.59           C  
ATOM   1879  CD  GLN A 369      16.508  -9.980   7.901  1.00  0.59           C  
ATOM   1880  OE1 GLN A 369      16.568  -9.949   9.132  1.00  0.59           O  
ATOM   1881  NE2 GLN A 369      17.521 -10.504   7.174  1.00  0.59           N  
ATOM   1882  N   LEU A 370      15.220  -6.134   5.117  1.00  0.54           N  
ATOM   1883  CA  LEU A 370      15.392  -5.870   3.716  1.00  0.54           C  
ATOM   1884  C   LEU A 370      16.345  -4.721   3.429  1.00  0.54           C  
ATOM   1885  O   LEU A 370      16.777  -4.567   2.311  1.00  0.54           O  
ATOM   1886  CB  LEU A 370      14.061  -5.480   3.066  1.00  0.54           C  
ATOM   1887  CG  LEU A 370      12.924  -6.511   3.030  1.00  0.54           C  
ATOM   1888  CD1 LEU A 370      11.674  -5.767   2.559  1.00  0.54           C  
ATOM   1889  CD2 LEU A 370      13.220  -7.659   2.060  1.00  0.54           C  
ATOM   1890  N   GLU A 371      16.712  -3.901   4.439  1.00  0.56           N  
ATOM   1891  CA  GLU A 371      17.782  -2.940   4.298  1.00  0.56           C  
ATOM   1892  C   GLU A 371      19.084  -3.593   4.750  1.00  0.56           C  
ATOM   1893  O   GLU A 371      20.150  -3.042   4.529  1.00  0.56           O  
ATOM   1894  CB  GLU A 371      17.490  -1.657   5.138  1.00  0.56           C  
ATOM   1895  CG  GLU A 371      16.284  -0.759   4.667  1.00  0.56           C  
ATOM   1896  CD  GLU A 371      15.803   0.309   5.667  1.00  0.56           C  
ATOM   1897  OE1 GLU A 371      16.396   0.425   6.764  1.00  0.56           O  
ATOM   1898  OE2 GLU A 371      14.791   1.014   5.357  1.00  0.56           O  
ATOM   1899  N   LYS A 372      19.083  -4.823   5.308  1.00  0.53           N  
ATOM   1900  CA  LYS A 372      20.293  -5.541   5.623  1.00  0.53           C  
ATOM   1901  C   LYS A 372      20.666  -6.522   4.518  1.00  0.53           C  
ATOM   1902  O   LYS A 372      21.756  -7.012   4.473  1.00  0.53           O  
ATOM   1903  CB  LYS A 372      20.126  -6.261   6.984  1.00  0.53           C  
ATOM   1904  CG  LYS A 372      21.383  -6.991   7.487  1.00  0.53           C  
ATOM   1905  CD  LYS A 372      21.159  -7.841   8.749  1.00  0.53           C  
ATOM   1906  CE  LYS A 372      22.386  -8.671   9.144  1.00  0.53           C  
ATOM   1907  NZ  LYS A 372      22.065  -9.482  10.340  1.00  0.53           N  
ATOM   1908  N   SER A 373      19.762  -6.798   3.555  1.00  0.53           N  
ATOM   1909  CA  SER A 373      20.127  -7.602   2.384  1.00  0.53           C  
ATOM   1910  C   SER A 373      20.866  -6.835   1.278  1.00  0.53           C  
ATOM   1911  O   SER A 373      21.650  -7.470   0.579  1.00  0.53           O  
ATOM   1912  CB  SER A 373      18.919  -8.386   1.807  1.00  0.53           C  
ATOM   1913  OG  SER A 373      18.306  -9.131   2.863  1.00  0.53           O  
ATOM   1914  N   PRO A 374      20.713  -5.521   1.051  1.00  0.42           N  
ATOM   1915  CA  PRO A 374      21.523  -4.818   0.049  1.00  0.42           C  
ATOM   1916  C   PRO A 374      22.900  -4.292   0.473  1.00  0.42           C  
ATOM   1917  O   PRO A 374      23.670  -4.045  -0.451  1.00  0.42           O  
ATOM   1918  CB  PRO A 374      20.660  -3.612  -0.381  1.00  0.42           C  
ATOM   1919  CG  PRO A 374      19.228  -3.940   0.026  1.00  0.42           C  
ATOM   1920  CD  PRO A 374      19.410  -4.880   1.210  1.00  0.42           C  
ATOM   1921  N   PRO A 375      23.262  -3.994   1.716  1.00  0.41           N  
ATOM   1922  CA  PRO A 375      24.639  -3.669   2.076  1.00  0.41           C  
ATOM   1923  C   PRO A 375      25.656  -4.822   2.056  1.00  0.41           C  
ATOM   1924  O   PRO A 375      26.838  -4.476   1.981  1.00  0.41           O  
ATOM   1925  CB  PRO A 375      24.530  -3.064   3.493  1.00  0.41           C  
ATOM   1926  CG  PRO A 375      23.094  -2.563   3.619  1.00  0.41           C  
ATOM   1927  CD  PRO A 375      22.320  -3.505   2.709  1.00  0.41           C  
ATOM   1928  N   PRO A 376      25.321  -6.102   2.218  1.00  0.43           N  
ATOM   1929  CA  PRO A 376      26.242  -7.211   2.027  1.00  0.43           C  
ATOM   1930  C   PRO A 376      26.635  -7.472   0.585  1.00  0.43           C  
ATOM   1931  O   PRO A 376      26.052  -6.862  -0.350  1.00  0.43           O  
ATOM   1932  CB  PRO A 376      25.455  -8.427   2.553  1.00  0.43           C  
ATOM   1933  CG  PRO A 376      24.520  -7.858   3.605  1.00  0.43           C  
ATOM   1934  CD  PRO A 376      24.154  -6.529   2.969  1.00  0.43           C  
ATOM   1935  OXT PRO A 376      27.514  -8.361   0.386  1.00  0.43           O  
TER    1936      PRO A 376                                                      
END   


Sphaeroforma arctica [XP_014156832.1]

REMARK   3 MODEL INFORMATION
REMARK   3  ENGIN   PROMOD3
REMARK   3  VERSN   1.2.0
REMARK   3  OSTAT   monomer
REMARK   3  OSRSN   MONOMER (USER)
REMARK   3  QSPRD   0.000
REMARK   3  GMQE    0.24
REMARK   3  QMN4    -2.39
REMARK   3  MODT    FALSE
REMARK   3 
REMARK   3 TEMPLATE 1
REMARK   3  PDBID   2rmn
REMARK   3  CHAIN   A
REMARK   3  MMCIF   A
REMARK   3  PDBV    2018-10-05
REMARK   3  SMTLE   2rmn.1.A
REMARK   3  SMTLV   2018-10-11
REMARK   3  MTHD    SOLUTION NMR 0.00 A
REMARK   3  FOUND   HHblits
REMARK   3  GMQE    0.24
REMARK   3  SIM     0.38
REMARK   3  SID     34.63
REMARK   3  OSTAT   monomer
REMARK   3  LIGND   ZN
ATOM      1  N   ARG A  34     -16.653 -18.505 -16.569  1.00  0.62           N  
ATOM      2  CA  ARG A  34     -16.698 -19.642 -17.554  1.00  0.62           C  
ATOM      3  C   ARG A  34     -16.823 -19.088 -18.948  1.00  0.62           C  
ATOM      4  O   ARG A  34     -17.871 -18.538 -19.249  1.00  0.62           O  
ATOM      5  CB  ARG A  34     -17.941 -20.538 -17.239  1.00  0.62           C  
ATOM      6  CG  ARG A  34     -18.211 -21.692 -18.241  1.00  0.62           C  
ATOM      7  CD  ARG A  34     -19.529 -22.442 -17.976  1.00  0.62           C  
ATOM      8  NE  ARG A  34     -19.651 -23.540 -18.996  1.00  0.62           N  
ATOM      9  CZ  ARG A  34     -20.642 -24.445 -19.002  1.00  0.62           C  
ATOM     10  NH1 ARG A  34     -20.667 -25.395 -19.935  1.00  0.62           N  
ATOM     11  NH2 ARG A  34     -21.611 -24.421 -18.093  1.00  0.62           N  
ATOM     12  N   GLN A  35     -15.771 -19.187 -19.797  1.00  0.70           N  
ATOM     13  CA  GLN A  35     -15.724 -18.577 -21.119  1.00  0.70           C  
ATOM     14  C   GLN A  35     -15.772 -17.051 -21.092  1.00  0.70           C  
ATOM     15  O   GLN A  35     -14.733 -16.398 -21.085  1.00  0.70           O  
ATOM     16  CB  GLN A  35     -16.789 -19.164 -22.086  1.00  0.70           C  
ATOM     17  CG  GLN A  35     -16.666 -20.683 -22.359  1.00  0.70           C  
ATOM     18  CD  GLN A  35     -15.418 -20.993 -23.182  1.00  0.70           C  
ATOM     19  OE1 GLN A  35     -15.163 -20.384 -24.217  1.00  0.70           O  
ATOM     20  NE2 GLN A  35     -14.602 -21.972 -22.727  1.00  0.70           N  
ATOM     21  N   THR A  36     -16.976 -16.455 -21.039  1.00  0.76           N  
ATOM     22  CA  THR A  36     -17.181 -15.017 -21.117  1.00  0.76           C  
ATOM     23  C   THR A  36     -18.226 -14.586 -20.092  1.00  0.76           C  
ATOM     24  O   THR A  36     -18.945 -15.428 -19.552  1.00  0.76           O  
ATOM     25  CB  THR A  36     -17.625 -14.525 -22.502  1.00  0.76           C  
ATOM     26  OG1 THR A  36     -18.795 -15.196 -22.948  1.00  0.76           O  
ATOM     27  CG2 THR A  36     -16.527 -14.795 -23.543  1.00  0.76           C  
ATOM     28  N   PRO A  37     -18.355 -13.292 -19.785  1.00  0.76           N  
ATOM     29  CA  PRO A  37     -17.279 -12.300 -19.789  1.00  0.76           C  
ATOM     30  C   PRO A  37     -16.066 -12.717 -18.943  1.00  0.76           C  
ATOM     31  O   PRO A  37     -16.267 -13.395 -17.934  1.00  0.76           O  
ATOM     32  CB  PRO A  37     -17.951 -11.022 -19.267  1.00  0.76           C  
ATOM     33  CG  PRO A  37     -19.085 -11.521 -18.361  1.00  0.76           C  
ATOM     34  CD  PRO A  37     -19.506 -12.851 -18.992  1.00  0.76           C  
ATOM     35  N   PRO A  38     -14.825 -12.401 -19.298  1.00  0.68           N  
ATOM     36  CA  PRO A  38     -13.673 -12.679 -18.453  1.00  0.68           C  
ATOM     37  C   PRO A  38     -13.588 -11.693 -17.301  1.00  0.68           C  
ATOM     38  O   PRO A  38     -14.071 -10.569 -17.406  1.00  0.68           O  
ATOM     39  CB  PRO A  38     -12.482 -12.521 -19.411  1.00  0.68           C  
ATOM     40  CG  PRO A  38     -12.947 -11.465 -20.419  1.00  0.68           C  
ATOM     41  CD  PRO A  38     -14.447 -11.742 -20.549  1.00  0.68           C  
ATOM     42  N   VAL A  39     -12.995 -12.110 -16.163  1.00  0.64           N  
ATOM     43  CA  VAL A  39     -12.779 -11.263 -15.002  1.00  0.64           C  
ATOM     44  C   VAL A  39     -11.867 -10.083 -15.317  1.00  0.64           C  
ATOM     45  O   VAL A  39     -10.833 -10.236 -15.961  1.00  0.64           O  
ATOM     46  CB  VAL A  39     -12.196 -12.088 -13.852  1.00  0.64           C  
ATOM     47  CG1 VAL A  39     -11.886 -11.240 -12.600  1.00  0.64           C  
ATOM     48  CG2 VAL A  39     -13.193 -13.204 -13.481  1.00  0.64           C  
ATOM     49  N   LEU A  40     -12.231  -8.860 -14.872  1.00  0.58           N  
ATOM     50  CA  LEU A  40     -11.396  -7.686 -15.035  1.00  0.58           C  
ATOM     51  C   LEU A  40     -10.088  -7.772 -14.260  1.00  0.58           C  
ATOM     52  O   LEU A  40     -10.091  -8.028 -13.058  1.00  0.58           O  
ATOM     53  CB  LEU A  40     -12.132  -6.401 -14.575  1.00  0.58           C  
ATOM     54  CG  LEU A  40     -13.445  -6.121 -15.332  1.00  0.58           C  
ATOM     55  CD1 LEU A  40     -14.203  -4.959 -14.674  1.00  0.58           C  
ATOM     56  CD2 LEU A  40     -13.195  -5.813 -16.817  1.00  0.58           C  
ATOM     57  N   ASP A  41      -8.949  -7.516 -14.931  1.00  0.57           N  
ATOM     58  CA  ASP A  41      -7.637  -7.548 -14.324  1.00  0.57           C  
ATOM     59  C   ASP A  41      -7.181  -6.114 -14.077  1.00  0.57           C  
ATOM     60  O   ASP A  41      -7.075  -5.284 -14.981  1.00  0.57           O  
ATOM     61  CB  ASP A  41      -6.654  -8.337 -15.229  1.00  0.57           C  
ATOM     62  CG  ASP A  41      -5.312  -8.583 -14.555  1.00  0.57           C  
ATOM     63  OD1 ASP A  41      -5.154  -8.142 -13.387  1.00  0.57           O  
ATOM     64  OD2 ASP A  41      -4.438  -9.223 -15.192  1.00  0.57           O  
ATOM     65  N   SER A  42      -6.961  -5.756 -12.800  1.00  0.65           N  
ATOM     66  CA  SER A  42      -6.596  -4.395 -12.455  1.00  0.65           C  
ATOM     67  C   SER A  42      -5.099  -4.234 -12.502  1.00  0.65           C  
ATOM     68  O   SER A  42      -4.347  -5.061 -12.005  1.00  0.65           O  
ATOM     69  CB  SER A  42      -7.045  -3.981 -11.037  1.00  0.65           C  
ATOM     70  OG  SER A  42      -6.906  -2.568 -10.835  1.00  0.65           O  
ATOM     71  N   SER A  43      -4.618  -3.123 -13.078  1.00  0.66           N  
ATOM     72  CA  SER A  43      -3.197  -2.943 -13.282  1.00  0.66           C  
ATOM     73  C   SER A  43      -2.607  -1.918 -12.340  1.00  0.66           C  
ATOM     74  O   SER A  43      -3.252  -0.946 -11.938  1.00  0.66           O  
ATOM     75  CB  SER A  43      -2.885  -2.551 -14.741  1.00  0.66           C  
ATOM     76  OG  SER A  43      -1.480  -2.623 -14.987  1.00  0.66           O  
ATOM     77  N   HIS A  44      -1.329  -2.145 -11.985  1.00  0.72           N  
ATOM     78  CA  HIS A  44      -0.556  -1.351 -11.057  1.00  0.72           C  
ATOM     79  C   HIS A  44       0.345  -0.366 -11.768  1.00  0.72           C  
ATOM     80  O   HIS A  44       1.210   0.236 -11.140  1.00  0.72           O  
ATOM     81  CB  HIS A  44       0.336  -2.276 -10.197  1.00  0.72           C  
ATOM     82  CG  HIS A  44      -0.485  -3.198  -9.367  1.00  0.72           C  
ATOM     83  ND1 HIS A  44      -1.208  -2.663  -8.325  1.00  0.72           N  
ATOM     84  CD2 HIS A  44      -0.702  -4.533  -9.464  1.00  0.72           C  
ATOM     85  CE1 HIS A  44      -1.851  -3.683  -7.800  1.00  0.72           C  
ATOM     86  NE2 HIS A  44      -1.587  -4.839  -8.452  1.00  0.72           N  
ATOM     87  N   THR A  45       0.175  -0.179 -13.095  1.00  0.72           N  
ATOM     88  CA  THR A  45       0.939   0.769 -13.904  1.00  0.72           C  
ATOM     89  C   THR A  45       0.844   2.212 -13.405  1.00  0.72           C  
ATOM     90  O   THR A  45      -0.273   2.721 -13.298  1.00  0.72           O  
ATOM     91  CB  THR A  45       0.486   0.776 -15.359  1.00  0.72           C  
ATOM     92  OG1 THR A  45       0.539  -0.542 -15.883  1.00  0.72           O  
ATOM     93  CG2 THR A  45       1.427   1.607 -16.241  1.00  0.72           C  
ATOM     94  N   PRO A  46       1.924   2.932 -13.096  1.00  0.74           N  
ATOM     95  CA  PRO A  46       1.831   4.295 -12.589  1.00  0.74           C  
ATOM     96  C   PRO A  46       1.508   5.280 -13.693  1.00  0.74           C  
ATOM     97  O   PRO A  46       2.026   5.174 -14.802  1.00  0.74           O  
ATOM     98  CB  PRO A  46       3.229   4.557 -12.000  1.00  0.74           C  
ATOM     99  CG  PRO A  46       4.157   3.663 -12.829  1.00  0.74           C  
ATOM    100  CD  PRO A  46       3.296   2.422 -13.056  1.00  0.74           C  
ATOM    101  N   MET A  47       0.637   6.259 -13.410  1.00  0.76           N  
ATOM    102  CA  MET A  47       0.232   7.230 -14.396  1.00  0.76           C  
ATOM    103  C   MET A  47       0.042   8.582 -13.718  1.00  0.76           C  
ATOM    104  O   MET A  47      -0.959   8.749 -13.020  1.00  0.76           O  
ATOM    105  CB  MET A  47      -1.082   6.743 -15.049  1.00  0.76           C  
ATOM    106  CG  MET A  47      -1.584   7.563 -16.251  1.00  0.76           C  
ATOM    107  SD  MET A  47      -3.073   6.844 -17.018  1.00  0.76           S  
ATOM    108  CE  MET A  47      -2.312   5.381 -17.792  1.00  0.76           C  
ATOM    109  N   PRO A  48       0.926   9.584 -13.871  1.00  0.78           N  
ATOM    110  CA  PRO A  48       0.800  10.853 -13.155  1.00  0.78           C  
ATOM    111  C   PRO A  48      -0.381  11.664 -13.638  1.00  0.78           C  
ATOM    112  O   PRO A  48      -0.927  12.464 -12.881  1.00  0.78           O  
ATOM    113  CB  PRO A  48       2.116  11.608 -13.450  1.00  0.78           C  
ATOM    114  CG  PRO A  48       3.121  10.519 -13.843  1.00  0.78           C  
ATOM    115  CD  PRO A  48       2.250   9.431 -14.479  1.00  0.78           C  
ATOM    116  N   GLY A  49      -0.737  11.496 -14.929  1.00  0.75           N  
ATOM    117  CA  GLY A  49      -1.724  12.294 -15.645  1.00  0.75           C  
ATOM    118  C   GLY A  49      -1.505  13.787 -15.586  1.00  0.75           C  
ATOM    119  O   GLY A  49      -0.396  14.273 -15.393  1.00  0.75           O  
ATOM    120  N   ILE A  50      -2.591  14.558 -15.779  1.00  0.72           N  
ATOM    121  CA  ILE A  50      -2.603  16.014 -15.836  1.00  0.72           C  
ATOM    122  C   ILE A  50      -2.128  16.674 -14.550  1.00  0.72           C  
ATOM    123  O   ILE A  50      -1.392  17.655 -14.564  1.00  0.72           O  
ATOM    124  CB  ILE A  50      -4.021  16.495 -16.180  1.00  0.72           C  
ATOM    125  CG1 ILE A  50      -4.437  15.996 -17.590  1.00  0.72           C  
ATOM    126  CG2 ILE A  50      -4.139  18.037 -16.083  1.00  0.72           C  
ATOM    127  CD1 ILE A  50      -5.934  16.169 -17.887  1.00  0.72           C  
ATOM    128  N   TYR A  51      -2.531  16.141 -13.383  1.00  0.73           N  
ATOM    129  CA  TYR A  51      -2.338  16.831 -12.124  1.00  0.73           C  
ATOM    130  C   TYR A  51      -1.044  16.408 -11.437  1.00  0.73           C  
ATOM    131  O   TYR A  51      -0.718  16.918 -10.366  1.00  0.73           O  
ATOM    132  CB  TYR A  51      -3.552  16.546 -11.190  1.00  0.73           C  
ATOM    133  CG  TYR A  51      -4.784  17.241 -11.718  1.00  0.73           C  
ATOM    134  CD1 TYR A  51      -5.676  16.606 -12.604  1.00  0.73           C  
ATOM    135  CD2 TYR A  51      -5.048  18.566 -11.335  1.00  0.73           C  
ATOM    136  CE1 TYR A  51      -6.783  17.299 -13.117  1.00  0.73           C  
ATOM    137  CE2 TYR A  51      -6.155  19.258 -11.844  1.00  0.73           C  
ATOM    138  CZ  TYR A  51      -7.015  18.624 -12.743  1.00  0.73           C  
ATOM    139  OH  TYR A  51      -8.130  19.310 -13.258  1.00  0.73           O  
ATOM    140  N   ASN A  52      -0.255  15.485 -12.045  1.00  0.76           N  
ATOM    141  CA  ASN A  52       0.942  14.897 -11.460  1.00  0.76           C  
ATOM    142  C   ASN A  52       0.635  14.181 -10.149  1.00  0.76           C  
ATOM    143  O   ASN A  52       1.231  14.463  -9.115  1.00  0.76           O  
ATOM    144  CB  ASN A  52       2.095  15.940 -11.343  1.00  0.76           C  
ATOM    145  CG  ASN A  52       3.449  15.359 -10.931  1.00  0.76           C  
ATOM    146  OD1 ASN A  52       3.826  14.209 -11.181  1.00  0.76           O  
ATOM    147  ND2 ASN A  52       4.257  16.217 -10.259  1.00  0.76           N  
ATOM    148  N   PHE A  53      -0.339  13.250 -10.177  1.00  0.76           N  
ATOM    149  CA  PHE A  53      -0.767  12.471  -9.035  1.00  0.76           C  
ATOM    150  C   PHE A  53       0.298  11.466  -8.613  1.00  0.76           C  
ATOM    151  O   PHE A  53       0.711  10.589  -9.372  1.00  0.76           O  
ATOM    152  CB  PHE A  53      -2.118  11.781  -9.381  1.00  0.76           C  
ATOM    153  CG  PHE A  53      -2.656  10.878  -8.299  1.00  0.76           C  
ATOM    154  CD1 PHE A  53      -3.288  11.397  -7.158  1.00  0.76           C  
ATOM    155  CD2 PHE A  53      -2.549   9.486  -8.438  1.00  0.76           C  
ATOM    156  CE1 PHE A  53      -3.825  10.537  -6.189  1.00  0.76           C  
ATOM    157  CE2 PHE A  53      -3.106   8.625  -7.487  1.00  0.76           C  
ATOM    158  CZ  PHE A  53      -3.747   9.150  -6.361  1.00  0.76           C  
ATOM    159  N   ARG A  54       0.781  11.603  -7.368  1.00  0.74           N  
ATOM    160  CA  ARG A  54       1.827  10.778  -6.823  1.00  0.74           C  
ATOM    161  C   ARG A  54       1.450  10.412  -5.404  1.00  0.74           C  
ATOM    162  O   ARG A  54       0.684  11.109  -4.740  1.00  0.74           O  
ATOM    163  CB  ARG A  54       3.181  11.539  -6.805  1.00  0.74           C  
ATOM    164  CG  ARG A  54       3.608  12.056  -8.194  1.00  0.74           C  
ATOM    165  CD  ARG A  54       4.877  12.911  -8.202  1.00  0.74           C  
ATOM    166  NE  ARG A  54       6.047  11.985  -8.279  1.00  0.74           N  
ATOM    167  CZ  ARG A  54       6.559  11.544  -9.435  1.00  0.74           C  
ATOM    168  NH1 ARG A  54       7.586  10.697  -9.403  1.00  0.74           N  
ATOM    169  NH2 ARG A  54       6.073  11.930 -10.612  1.00  0.74           N  
ATOM    170  N   VAL A  55       1.993   9.294  -4.897  1.00  0.80           N  
ATOM    171  CA  VAL A  55       1.691   8.791  -3.570  1.00  0.80           C  
ATOM    172  C   VAL A  55       2.995   8.647  -2.844  1.00  0.80           C  
ATOM    173  O   VAL A  55       4.023   8.330  -3.446  1.00  0.80           O  
ATOM    174  CB  VAL A  55       0.960   7.453  -3.600  1.00  0.80           C  
ATOM    175  CG1 VAL A  55       0.679   6.918  -2.180  1.00  0.80           C  
ATOM    176  CG2 VAL A  55      -0.380   7.660  -4.325  1.00  0.80           C  
ATOM    177  N   ARG A  56       3.006   8.923  -1.533  1.00  0.73           N  
ATOM    178  CA  ARG A  56       4.218   8.867  -0.768  1.00  0.73           C  
ATOM    179  C   ARG A  56       3.873   8.644   0.699  1.00  0.73           C  
ATOM    180  O   ARG A  56       2.739   8.868   1.125  1.00  0.73           O  
ATOM    181  CB  ARG A  56       4.991  10.176  -1.053  1.00  0.73           C  
ATOM    182  CG  ARG A  56       6.412  10.222  -0.496  1.00  0.73           C  
ATOM    183  CD  ARG A  56       7.206  11.471  -0.886  1.00  0.73           C  
ATOM    184  NE  ARG A  56       6.458  12.655  -0.344  1.00  0.73           N  
ATOM    185  CZ  ARG A  56       6.667  13.918  -0.732  1.00  0.73           C  
ATOM    186  NH1 ARG A  56       5.807  14.875  -0.390  1.00  0.73           N  
ATOM    187  NH2 ARG A  56       7.726  14.249  -1.466  1.00  0.73           N  
ATOM    188  N   LEU A  57       4.804   8.105   1.516  1.00  0.72           N  
ATOM    189  CA  LEU A  57       4.464   7.596   2.845  1.00  0.72           C  
ATOM    190  C   LEU A  57       5.444   7.983   3.942  1.00  0.72           C  
ATOM    191  O   LEU A  57       6.465   7.310   4.082  1.00  0.72           O  
ATOM    192  CB  LEU A  57       4.477   6.042   2.822  1.00  0.72           C  
ATOM    193  CG  LEU A  57       3.346   5.391   2.014  1.00  0.72           C  
ATOM    194  CD1 LEU A  57       3.566   3.900   1.810  1.00  0.72           C  
ATOM    195  CD2 LEU A  57       2.004   5.595   2.687  1.00  0.72           C  
ATOM    196  N   GLY A  58       5.174   9.015   4.784  1.00  0.68           N  
ATOM    197  CA  GLY A  58       6.135   9.800   5.597  1.00  0.68           C  
ATOM    198  C   GLY A  58       7.392   9.125   6.120  1.00  0.68           C  
ATOM    199  O   GLY A  58       8.502   9.550   5.884  1.00  0.68           O  
ATOM    200  N   HIS A  59       7.219   7.951   6.754  1.00  0.52           N  
ATOM    201  CA  HIS A  59       8.198   6.938   7.084  1.00  0.52           C  
ATOM    202  C   HIS A  59       9.262   6.500   6.076  1.00  0.52           C  
ATOM    203  O   HIS A  59      10.220   5.844   6.498  1.00  0.52           O  
ATOM    204  CB  HIS A  59       7.430   5.658   7.511  1.00  0.52           C  
ATOM    205  CG  HIS A  59       6.300   5.928   8.455  1.00  0.52           C  
ATOM    206  ND1 HIS A  59       5.113   6.417   7.941  1.00  0.52           N  
ATOM    207  CD2 HIS A  59       6.232   5.848   9.804  1.00  0.52           C  
ATOM    208  CE1 HIS A  59       4.345   6.622   8.987  1.00  0.52           C  
ATOM    209  NE2 HIS A  59       4.971   6.294  10.143  1.00  0.52           N  
ATOM    210  N   PHE A  60       9.193   6.788   4.755  1.00  0.61           N  
ATOM    211  CA  PHE A  60      10.187   6.376   3.768  1.00  0.61           C  
ATOM    212  C   PHE A  60      11.633   6.719   4.072  1.00  0.61           C  
ATOM    213  O   PHE A  60      11.932   7.775   4.592  1.00  0.61           O  
ATOM    214  CB  PHE A  60       9.877   6.885   2.320  1.00  0.61           C  
ATOM    215  CG  PHE A  60       9.642   8.342   2.254  1.00  0.61           C  
ATOM    216  CD1 PHE A  60      10.661   9.272   2.069  1.00  0.61           C  
ATOM    217  CD2 PHE A  60       8.338   8.796   2.325  1.00  0.61           C  
ATOM    218  CE1 PHE A  60      10.356  10.624   1.949  1.00  0.61           C  
ATOM    219  CE2 PHE A  60       8.043  10.147   2.411  1.00  0.61           C  
ATOM    220  CZ  PHE A  60       9.058  11.072   2.205  1.00  0.61           C  
ATOM    221  N   ASP A  61      12.585   5.834   3.698  1.00  0.66           N  
ATOM    222  CA  ASP A  61      13.992   5.949   4.035  1.00  0.66           C  
ATOM    223  C   ASP A  61      14.652   7.252   3.591  1.00  0.66           C  
ATOM    224  O   ASP A  61      15.414   7.867   4.329  1.00  0.66           O  
ATOM    225  CB  ASP A  61      14.706   4.671   3.526  1.00  0.66           C  
ATOM    226  CG  ASP A  61      15.963   4.416   4.324  1.00  0.66           C  
ATOM    227  OD1 ASP A  61      15.791   4.279   5.566  1.00  0.66           O  
ATOM    228  OD2 ASP A  61      17.050   4.327   3.700  1.00  0.66           O  
ATOM    229  N   SER A  62      14.264   7.789   2.421  1.00  0.65           N  
ATOM    230  CA  SER A  62      14.675   9.120   2.002  1.00  0.65           C  
ATOM    231  C   SER A  62      14.296  10.276   2.936  1.00  0.65           C  
ATOM    232  O   SER A  62      14.885  11.334   2.796  1.00  0.65           O  
ATOM    233  CB  SER A  62      14.201   9.492   0.566  1.00  0.65           C  
ATOM    234  OG  SER A  62      14.462   8.424  -0.356  1.00  0.65           O  
ATOM    235  N   THR A  63      13.348  10.120   3.905  1.00  0.61           N  
ATOM    236  CA  THR A  63      13.020  11.134   4.933  1.00  0.61           C  
ATOM    237  C   THR A  63      13.106  10.591   6.339  1.00  0.61           C  
ATOM    238  O   THR A  63      13.747  11.178   7.195  1.00  0.61           O  
ATOM    239  CB  THR A  63      11.569  11.611   4.889  1.00  0.61           C  
ATOM    240  OG1 THR A  63      11.365  12.542   3.852  1.00  0.61           O  
ATOM    241  CG2 THR A  63      11.031  12.437   6.067  1.00  0.61           C  
ATOM    242  N   ASN A  64      12.416   9.463   6.614  1.00  0.63           N  
ATOM    243  CA  ASN A  64      12.434   8.699   7.846  1.00  0.63           C  
ATOM    244  C   ASN A  64      12.178   9.466   9.157  1.00  0.63           C  
ATOM    245  O   ASN A  64      13.001   9.365  10.066  1.00  0.63           O  
ATOM    246  CB  ASN A  64      13.770   7.909   7.854  1.00  0.63           C  
ATOM    247  CG  ASN A  64      13.809   6.727   8.810  1.00  0.63           C  
ATOM    248  OD1 ASN A  64      12.807   6.062   9.099  1.00  0.63           O  
ATOM    249  ND2 ASN A  64      15.040   6.378   9.247  1.00  0.63           N  
ATOM    250  N   PRO A  65      11.085  10.212   9.344  1.00  0.61           N  
ATOM    251  CA  PRO A  65      10.936  11.157  10.452  1.00  0.61           C  
ATOM    252  C   PRO A  65      10.697  10.466  11.783  1.00  0.61           C  
ATOM    253  O   PRO A  65      10.932  11.069  12.823  1.00  0.61           O  
ATOM    254  CB  PRO A  65       9.715  11.995  10.031  1.00  0.61           C  
ATOM    255  CG  PRO A  65       8.852  11.018   9.228  1.00  0.61           C  
ATOM    256  CD  PRO A  65       9.873  10.121   8.530  1.00  0.61           C  
ATOM    257  N   THR A  66      10.187   9.223  11.777  1.00  0.49           N  
ATOM    258  CA  THR A  66       9.907   8.420  12.953  1.00  0.49           C  
ATOM    259  C   THR A  66      11.132   7.640  13.395  1.00  0.49           C  
ATOM    260  O   THR A  66      11.320   7.287  14.553  1.00  0.49           O  
ATOM    261  CB  THR A  66       8.811   7.394  12.652  1.00  0.49           C  
ATOM    262  OG1 THR A  66       9.110   6.600  11.505  1.00  0.49           O  
ATOM    263  CG2 THR A  66       7.527   8.146  12.294  1.00  0.49           C  
ATOM    264  N   GLY A  67      12.043   7.325  12.469  1.00  0.57           N  
ATOM    265  CA  GLY A  67      13.113   6.379  12.713  1.00  0.57           C  
ATOM    266  C   GLY A  67      12.651   4.969  13.005  1.00  0.57           C  
ATOM    267  O   GLY A  67      11.471   4.651  13.111  1.00  0.57           O  
ATOM    268  N   LYS A  68      13.603   4.039  13.148  1.00  0.59           N  
ATOM    269  CA  LYS A  68      13.276   2.654  13.407  1.00  0.59           C  
ATOM    270  C   LYS A  68      12.788   2.371  14.819  1.00  0.59           C  
ATOM    271  O   LYS A  68      11.916   1.529  15.026  1.00  0.59           O  
ATOM    272  CB  LYS A  68      14.505   1.788  13.074  1.00  0.59           C  
ATOM    273  CG  LYS A  68      14.855   1.868  11.581  1.00  0.59           C  
ATOM    274  CD  LYS A  68      16.056   1.000  11.208  1.00  0.59           C  
ATOM    275  CE  LYS A  68      16.237   0.903   9.694  1.00  0.59           C  
ATOM    276  NZ  LYS A  68      17.060  -0.269   9.398  1.00  0.59           N  
ATOM    277  N   LEU A  69      13.354   3.076  15.821  1.00  0.48           N  
ATOM    278  CA  LEU A  69      13.072   2.874  17.231  1.00  0.48           C  
ATOM    279  C   LEU A  69      11.675   3.282  17.663  1.00  0.48           C  
ATOM    280  O   LEU A  69      11.116   2.693  18.579  1.00  0.48           O  
ATOM    281  CB  LEU A  69      14.097   3.634  18.104  1.00  0.48           C  
ATOM    282  CG  LEU A  69      15.544   3.109  17.997  1.00  0.48           C  
ATOM    283  CD1 LEU A  69      16.493   4.037  18.768  1.00  0.48           C  
ATOM    284  CD2 LEU A  69      15.690   1.675  18.535  1.00  0.48           C  
ATOM    285  N   THR A  70      11.060   4.281  16.991  1.00  0.44           N  
ATOM    286  CA  THR A  70       9.662   4.672  17.209  1.00  0.44           C  
ATOM    287  C   THR A  70       8.704   3.543  16.922  1.00  0.44           C  
ATOM    288  O   THR A  70       7.669   3.387  17.567  1.00  0.44           O  
ATOM    289  CB  THR A  70       9.266   5.841  16.335  1.00  0.44           C  
ATOM    290  OG1 THR A  70       9.957   6.995  16.784  1.00  0.44           O  
ATOM    291  CG2 THR A  70       7.776   6.195  16.367  1.00  0.44           C  
ATOM    292  N   GLY A  71       9.041   2.695  15.931  1.00  0.51           N  
ATOM    293  CA  GLY A  71       8.220   1.564  15.558  1.00  0.51           C  
ATOM    294  C   GLY A  71       6.988   1.947  14.803  1.00  0.51           C  
ATOM    295  O   GLY A  71       7.033   2.822  13.942  1.00  0.51           O  
ATOM    296  N   SER A  72       5.858   1.267  15.091  1.00  0.63           N  
ATOM    297  CA  SER A  72       4.628   1.372  14.313  1.00  0.63           C  
ATOM    298  C   SER A  72       4.811   0.981  12.851  1.00  0.63           C  
ATOM    299  O   SER A  72       5.716   0.232  12.493  1.00  0.63           O  
ATOM    300  CB  SER A  72       4.005   2.799  14.424  1.00  0.63           C  
ATOM    301  OG  SER A  72       2.620   2.838  14.064  1.00  0.63           O  
ATOM    302  N   THR A  73       3.924   1.478  11.976  1.00  0.72           N  
ATOM    303  CA  THR A  73       4.006   1.444  10.522  1.00  0.72           C  
ATOM    304  C   THR A  73       5.298   2.069  10.019  1.00  0.72           C  
ATOM    305  O   THR A  73       5.756   3.082  10.533  1.00  0.72           O  
ATOM    306  CB  THR A  73       2.796   2.162   9.924  1.00  0.72           C  
ATOM    307  OG1 THR A  73       1.635   1.372  10.138  1.00  0.72           O  
ATOM    308  CG2 THR A  73       2.891   2.408   8.419  1.00  0.72           C  
ATOM    309  N   THR A  74       5.956   1.455   9.014  1.00  0.75           N  
ATOM    310  CA  THR A  74       7.269   1.907   8.565  1.00  0.75           C  
ATOM    311  C   THR A  74       7.456   1.511   7.102  1.00  0.75           C  
ATOM    312  O   THR A  74       6.911   0.504   6.647  1.00  0.75           O  
ATOM    313  CB  THR A  74       8.375   1.375   9.479  1.00  0.75           C  
ATOM    314  OG1 THR A  74       9.620   2.067   9.390  1.00  0.75           O  
ATOM    315  CG2 THR A  74       8.637  -0.107   9.221  1.00  0.75           C  
ATOM    316  N   TYR A  75       8.206   2.297   6.299  1.00  0.72           N  
ATOM    317  CA  TYR A  75       8.279   2.144   4.849  1.00  0.72           C  
ATOM    318  C   TYR A  75       9.703   2.365   4.402  1.00  0.72           C  
ATOM    319  O   TYR A  75      10.413   3.192   4.964  1.00  0.72           O  
ATOM    320  CB  TYR A  75       7.394   3.225   4.153  1.00  0.72           C  
ATOM    321  CG  TYR A  75       7.343   3.226   2.626  1.00  0.72           C  
ATOM    322  CD1 TYR A  75       8.218   4.025   1.885  1.00  0.72           C  
ATOM    323  CD2 TYR A  75       6.388   2.513   1.897  1.00  0.72           C  
ATOM    324  CE1 TYR A  75       8.051   4.261   0.518  1.00  0.72           C  
ATOM    325  CE2 TYR A  75       6.294   2.615   0.503  1.00  0.72           C  
ATOM    326  CZ  TYR A  75       7.092   3.537  -0.168  1.00  0.72           C  
ATOM    327  OH  TYR A  75       6.903   3.775  -1.534  1.00  0.72           O  
ATOM    328  N   SER A  76      10.156   1.662   3.353  1.00  0.73           N  
ATOM    329  CA  SER A  76      11.477   1.873   2.775  1.00  0.73           C  
ATOM    330  C   SER A  76      11.354   2.490   1.389  1.00  0.73           C  
ATOM    331  O   SER A  76      10.593   1.992   0.563  1.00  0.73           O  
ATOM    332  CB  SER A  76      12.235   0.531   2.654  1.00  0.73           C  
ATOM    333  OG  SER A  76      13.556   0.695   2.130  1.00  0.73           O  
ATOM    334  N   SER A  77      12.090   3.595   1.093  1.00  0.70           N  
ATOM    335  CA  SER A  77      12.088   4.245  -0.222  1.00  0.70           C  
ATOM    336  C   SER A  77      12.802   3.444  -1.273  1.00  0.70           C  
ATOM    337  O   SER A  77      12.404   3.428  -2.425  1.00  0.70           O  
ATOM    338  CB  SER A  77      12.753   5.649  -0.259  1.00  0.70           C  
ATOM    339  OG  SER A  77      14.040   5.650   0.358  1.00  0.70           O  
ATOM    340  N   LEU A  78      13.887   2.745  -0.898  1.00  0.67           N  
ATOM    341  CA  LEU A  78      14.679   1.927  -1.787  1.00  0.67           C  
ATOM    342  C   LEU A  78      13.905   0.757  -2.368  1.00  0.67           C  
ATOM    343  O   LEU A  78      14.261   0.217  -3.410  1.00  0.67           O  
ATOM    344  CB  LEU A  78      15.876   1.363  -0.981  1.00  0.67           C  
ATOM    345  CG  LEU A  78      16.878   2.422  -0.475  1.00  0.67           C  
ATOM    346  CD1 LEU A  78      17.861   1.772   0.509  1.00  0.67           C  
ATOM    347  CD2 LEU A  78      17.648   3.081  -1.631  1.00  0.67           C  
ATOM    348  N   LEU A  79      12.847   0.318  -1.662  1.00  0.64           N  
ATOM    349  CA  LEU A  79      12.107  -0.865  -2.019  1.00  0.64           C  
ATOM    350  C   LEU A  79      10.639  -0.588  -2.277  1.00  0.64           C  
ATOM    351  O   LEU A  79       9.869  -1.530  -2.422  1.00  0.64           O  
ATOM    352  CB  LEU A  79      12.192  -1.867  -0.841  1.00  0.64           C  
ATOM    353  CG  LEU A  79      13.628  -2.186  -0.377  1.00  0.64           C  
ATOM    354  CD1 LEU A  79      13.565  -3.117   0.833  1.00  0.64           C  
ATOM    355  CD2 LEU A  79      14.490  -2.815  -1.485  1.00  0.64           C  
ATOM    356  N   ASP A  80      10.219   0.696  -2.283  1.00  0.67           N  
ATOM    357  CA  ASP A  80       8.852   1.157  -2.438  1.00  0.67           C  
ATOM    358  C   ASP A  80       7.779   0.385  -1.660  1.00  0.67           C  
ATOM    359  O   ASP A  80       6.681   0.121  -2.141  1.00  0.67           O  
ATOM    360  CB  ASP A  80       8.525   1.287  -3.939  1.00  0.67           C  
ATOM    361  CG  ASP A  80       9.414   2.363  -4.533  1.00  0.67           C  
ATOM    362  OD1 ASP A  80       9.285   3.526  -4.067  1.00  0.67           O  
ATOM    363  OD2 ASP A  80      10.220   2.038  -5.439  1.00  0.67           O  
ATOM    364  N   ARG A  81       8.048   0.027  -0.387  1.00  0.70           N  
ATOM    365  CA  ARG A  81       7.243  -0.980   0.287  1.00  0.70           C  
ATOM    366  C   ARG A  81       6.946  -0.700   1.747  1.00  0.70           C  
ATOM    367  O   ARG A  81       7.807  -0.258   2.508  1.00  0.70           O  
ATOM    368  CB  ARG A  81       7.955  -2.336   0.149  1.00  0.70           C  
ATOM    369  CG  ARG A  81       7.176  -3.519   0.742  1.00  0.70           C  
ATOM    370  CD  ARG A  81       7.709  -4.867   0.276  1.00  0.70           C  
ATOM    371  NE  ARG A  81       7.389  -4.991  -1.182  1.00  0.70           N  
ATOM    372  CZ  ARG A  81       7.892  -5.916  -2.014  1.00  0.70           C  
ATOM    373  NH1 ARG A  81       7.422  -6.007  -3.245  1.00  0.70           N  
ATOM    374  NH2 ARG A  81       8.864  -6.735  -1.629  1.00  0.70           N  
ATOM    375  N   LEU A  82       5.681  -0.969   2.158  1.00  0.75           N  
ATOM    376  CA  LEU A  82       5.152  -0.657   3.469  1.00  0.75           C  
ATOM    377  C   LEU A  82       4.945  -1.883   4.333  1.00  0.75           C  
ATOM    378  O   LEU A  82       4.441  -2.917   3.892  1.00  0.75           O  
ATOM    379  CB  LEU A  82       3.774   0.046   3.345  1.00  0.75           C  
ATOM    380  CG  LEU A  82       3.259   0.697   4.643  1.00  0.75           C  
ATOM    381  CD1 LEU A  82       4.166   1.840   5.096  1.00  0.75           C  
ATOM    382  CD2 LEU A  82       1.841   1.241   4.473  1.00  0.75           C  
ATOM    383  N   PHE A  83       5.311  -1.767   5.619  1.00  0.75           N  
ATOM    384  CA  PHE A  83       5.044  -2.769   6.621  1.00  0.75           C  
ATOM    385  C   PHE A  83       4.187  -2.125   7.706  1.00  0.75           C  
ATOM    386  O   PHE A  83       4.501  -1.033   8.182  1.00  0.75           O  
ATOM    387  CB  PHE A  83       6.373  -3.276   7.225  1.00  0.75           C  
ATOM    388  CG  PHE A  83       7.222  -3.947   6.180  1.00  0.75           C  
ATOM    389  CD1 PHE A  83       8.172  -3.211   5.451  1.00  0.75           C  
ATOM    390  CD2 PHE A  83       7.099  -5.322   5.936  1.00  0.75           C  
ATOM    391  CE1 PHE A  83       8.994  -3.838   4.506  1.00  0.75           C  
ATOM    392  CE2 PHE A  83       7.922  -5.954   4.994  1.00  0.75           C  
ATOM    393  CZ  PHE A  83       8.873  -5.214   4.282  1.00  0.75           C  
ATOM    394  N   ILE A  84       3.067  -2.769   8.105  1.00  0.72           N  
ATOM    395  CA  ILE A  84       2.114  -2.231   9.074  1.00  0.72           C  
ATOM    396  C   ILE A  84       1.749  -3.300  10.095  1.00  0.72           C  
ATOM    397  O   ILE A  84       2.001  -4.489   9.908  1.00  0.72           O  
ATOM    398  CB  ILE A  84       0.824  -1.673   8.443  1.00  0.72           C  
ATOM    399  CG1 ILE A  84      -0.109  -2.748   7.852  1.00  0.72           C  
ATOM    400  CG2 ILE A  84       1.167  -0.684   7.317  1.00  0.72           C  
ATOM    401  CD1 ILE A  84      -1.293  -3.110   8.752  1.00  0.72           C  
ATOM    402  N   ASN A  85       1.136  -2.907  11.230  1.00  0.70           N  
ATOM    403  CA  ASN A  85       0.650  -3.825  12.243  1.00  0.70           C  
ATOM    404  C   ASN A  85      -0.859  -3.673  12.297  1.00  0.70           C  
ATOM    405  O   ASN A  85      -1.397  -2.619  11.977  1.00  0.70           O  
ATOM    406  CB  ASN A  85       1.323  -3.525  13.605  1.00  0.70           C  
ATOM    407  CG  ASN A  85       0.944  -4.536  14.676  1.00  0.70           C  
ATOM    408  OD1 ASN A  85       0.209  -4.222  15.608  1.00  0.70           O  
ATOM    409  ND2 ASN A  85       1.438  -5.787  14.557  1.00  0.70           N  
ATOM    410  N   MET A  86      -1.598  -4.755  12.614  1.00  0.70           N  
ATOM    411  CA  MET A  86      -3.044  -4.761  12.510  1.00  0.70           C  
ATOM    412  C   MET A  86      -3.741  -3.737  13.399  1.00  0.70           C  
ATOM    413  O   MET A  86      -3.370  -3.494  14.536  1.00  0.70           O  
ATOM    414  CB  MET A  86      -3.619  -6.164  12.794  1.00  0.70           C  
ATOM    415  CG  MET A  86      -3.375  -6.648  14.239  1.00  0.70           C  
ATOM    416  SD  MET A  86      -3.966  -8.325  14.593  1.00  0.70           S  
ATOM    417  CE  MET A  86      -5.745  -7.958  14.537  1.00  0.70           C  
ATOM    418  N   GLY A  87      -4.779  -3.068  12.877  1.00  0.67           N  
ATOM    419  CA  GLY A  87      -5.535  -2.083  13.631  1.00  0.67           C  
ATOM    420  C   GLY A  87      -4.861  -0.755  13.825  1.00  0.67           C  
ATOM    421  O   GLY A  87      -5.485   0.169  14.332  1.00  0.67           O  
ATOM    422  N   VAL A  88      -3.606  -0.617  13.366  1.00  0.73           N  
ATOM    423  CA  VAL A  88      -2.801   0.574  13.499  1.00  0.73           C  
ATOM    424  C   VAL A  88      -3.150   1.560  12.401  1.00  0.73           C  
ATOM    425  O   VAL A  88      -3.585   1.202  11.306  1.00  0.73           O  
ATOM    426  CB  VAL A  88      -1.313   0.217  13.521  1.00  0.73           C  
ATOM    427  CG1 VAL A  88      -0.389   1.446  13.609  1.00  0.73           C  
ATOM    428  CG2 VAL A  88      -1.054  -0.708  14.729  1.00  0.73           C  
ATOM    429  N   TYR A  89      -2.998   2.862  12.695  1.00  0.73           N  
ATOM    430  CA  TYR A  89      -3.255   3.930  11.763  1.00  0.73           C  
ATOM    431  C   TYR A  89      -2.087   4.108  10.816  1.00  0.73           C  
ATOM    432  O   TYR A  89      -0.951   4.320  11.239  1.00  0.73           O  
ATOM    433  CB  TYR A  89      -3.463   5.281  12.496  1.00  0.73           C  
ATOM    434  CG  TYR A  89      -4.686   5.212  13.366  1.00  0.73           C  
ATOM    435  CD1 TYR A  89      -4.606   4.755  14.695  1.00  0.73           C  
ATOM    436  CD2 TYR A  89      -5.936   5.590  12.850  1.00  0.73           C  
ATOM    437  CE1 TYR A  89      -5.760   4.657  15.484  1.00  0.73           C  
ATOM    438  CE2 TYR A  89      -7.086   5.512  13.651  1.00  0.73           C  
ATOM    439  CZ  TYR A  89      -6.997   5.035  14.960  1.00  0.73           C  
ATOM    440  OH  TYR A  89      -8.155   4.949  15.756  1.00  0.73           O  
ATOM    441  N   THR A  90      -2.350   4.064   9.502  1.00  0.78           N  
ATOM    442  CA  THR A  90      -1.349   4.346   8.488  1.00  0.78           C  
ATOM    443  C   THR A  90      -1.774   5.605   7.754  1.00  0.78           C  
ATOM    444  O   THR A  90      -2.653   5.544   6.892  1.00  0.78           O  
ATOM    445  CB  THR A  90      -1.238   3.169   7.541  1.00  0.78           C  
ATOM    446  OG1 THR A  90      -0.613   2.094   8.232  1.00  0.78           O  
ATOM    447  CG2 THR A  90      -0.371   3.432   6.306  1.00  0.78           C  
ATOM    448  N   PRO A  91      -1.204   6.779   8.051  1.00  0.79           N  
ATOM    449  CA  PRO A  91      -1.359   7.974   7.230  1.00  0.79           C  
ATOM    450  C   PRO A  91      -0.631   7.842   5.900  1.00  0.79           C  
ATOM    451  O   PRO A  91       0.545   7.484   5.881  1.00  0.79           O  
ATOM    452  CB  PRO A  91      -0.767   9.115   8.098  1.00  0.79           C  
ATOM    453  CG  PRO A  91      -0.733   8.555   9.527  1.00  0.79           C  
ATOM    454  CD  PRO A  91      -0.504   7.065   9.299  1.00  0.79           C  
ATOM    455  N   ILE A  92      -1.298   8.163   4.779  1.00  0.77           N  
ATOM    456  CA  ILE A  92      -0.733   8.099   3.443  1.00  0.77           C  
ATOM    457  C   ILE A  92      -0.845   9.472   2.816  1.00  0.77           C  
ATOM    458  O   ILE A  92      -1.871  10.130   2.980  1.00  0.77           O  
ATOM    459  CB  ILE A  92      -1.461   7.058   2.591  1.00  0.77           C  
ATOM    460  CG1 ILE A  92      -1.401   5.693   3.327  1.00  0.77           C  
ATOM    461  CG2 ILE A  92      -0.867   7.034   1.161  1.00  0.77           C  
ATOM    462  CD1 ILE A  92      -1.819   4.472   2.506  1.00  0.77           C  
ATOM    463  N   THR A  93       0.195   9.968   2.097  1.00  0.79           N  
ATOM    464  CA  THR A  93       0.151  11.313   1.534  1.00  0.79           C  
ATOM    465  C   THR A  93       0.007  11.281   0.033  1.00  0.79           C  
ATOM    466  O   THR A  93       0.658  10.518  -0.682  1.00  0.79           O  
ATOM    467  CB  THR A  93       1.286  12.264   1.918  1.00  0.79           C  
ATOM    468  OG1 THR A  93       2.585  11.853   1.508  1.00  0.79           O  
ATOM    469  CG2 THR A  93       1.325  12.409   3.445  1.00  0.79           C  
ATOM    470  N   LEU A  94      -0.894  12.134  -0.489  1.00  0.78           N  
ATOM    471  CA  LEU A  94      -1.085  12.317  -1.912  1.00  0.78           C  
ATOM    472  C   LEU A  94      -0.439  13.620  -2.306  1.00  0.78           C  
ATOM    473  O   LEU A  94      -0.713  14.669  -1.727  1.00  0.78           O  
ATOM    474  CB  LEU A  94      -2.573  12.416  -2.324  1.00  0.78           C  
ATOM    475  CG  LEU A  94      -3.441  11.202  -1.950  1.00  0.78           C  
ATOM    476  CD1 LEU A  94      -4.897  11.473  -2.353  1.00  0.78           C  
ATOM    477  CD2 LEU A  94      -2.941   9.908  -2.607  1.00  0.78           C  
ATOM    478  N   PHE A  95       0.435  13.588  -3.317  1.00  0.75           N  
ATOM    479  CA  PHE A  95       1.136  14.751  -3.802  1.00  0.75           C  
ATOM    480  C   PHE A  95       0.647  15.027  -5.216  1.00  0.75           C  
ATOM    481  O   PHE A  95       0.450  14.111  -6.011  1.00  0.75           O  
ATOM    482  CB  PHE A  95       2.661  14.465  -3.737  1.00  0.75           C  
ATOM    483  CG  PHE A  95       3.492  15.614  -4.222  1.00  0.75           C  
ATOM    484  CD1 PHE A  95       3.700  16.740  -3.418  1.00  0.75           C  
ATOM    485  CD2 PHE A  95       4.031  15.592  -5.516  1.00  0.75           C  
ATOM    486  CE1 PHE A  95       4.442  17.823  -3.902  1.00  0.75           C  
ATOM    487  CE2 PHE A  95       4.793  16.663  -5.998  1.00  0.75           C  
ATOM    488  CZ  PHE A  95       4.999  17.783  -5.185  1.00  0.75           C  
ATOM    489  N   SER A  96       0.415  16.310  -5.545  1.00  0.77           N  
ATOM    490  CA  SER A  96      -0.020  16.729  -6.862  1.00  0.77           C  
ATOM    491  C   SER A  96       0.516  18.113  -7.135  1.00  0.77           C  
ATOM    492  O   SER A  96       0.810  18.878  -6.221  1.00  0.77           O  
ATOM    493  CB  SER A  96      -1.557  16.700  -7.086  1.00  0.77           C  
ATOM    494  OG  SER A  96      -2.296  17.470  -6.126  1.00  0.77           O  
ATOM    495  N   HIS A  97       0.706  18.456  -8.426  1.00  0.72           N  
ATOM    496  CA  HIS A  97       1.211  19.753  -8.856  1.00  0.72           C  
ATOM    497  C   HIS A  97       0.210  20.869  -8.622  1.00  0.72           C  
ATOM    498  O   HIS A  97       0.533  21.985  -8.227  1.00  0.72           O  
ATOM    499  CB  HIS A  97       1.555  19.701 -10.362  1.00  0.72           C  
ATOM    500  CG  HIS A  97       2.185  20.943 -10.901  1.00  0.72           C  
ATOM    501  ND1 HIS A  97       3.424  21.323 -10.433  1.00  0.72           N  
ATOM    502  CD2 HIS A  97       1.733  21.829 -11.825  1.00  0.72           C  
ATOM    503  CE1 HIS A  97       3.703  22.439 -11.075  1.00  0.72           C  
ATOM    504  NE2 HIS A  97       2.714  22.789 -11.934  1.00  0.72           N  
ATOM    505  N   THR A  98      -1.069  20.566  -8.877  1.00  0.75           N  
ATOM    506  CA  THR A  98      -2.168  21.494  -8.743  1.00  0.75           C  
ATOM    507  C   THR A  98      -3.283  20.725  -8.064  1.00  0.75           C  
ATOM    508  O   THR A  98      -3.318  19.493  -8.176  1.00  0.75           O  
ATOM    509  CB  THR A  98      -2.660  22.046 -10.082  1.00  0.75           C  
ATOM    510  OG1 THR A  98      -2.815  21.013 -11.046  1.00  0.75           O  
ATOM    511  CG2 THR A  98      -1.604  23.003 -10.650  1.00  0.75           C  
ATOM    512  N   PRO A  99      -4.189  21.348  -7.303  1.00  0.77           N  
ATOM    513  CA  PRO A  99      -5.316  20.655  -6.692  1.00  0.77           C  
ATOM    514  C   PRO A  99      -6.223  19.952  -7.709  1.00  0.77           C  
ATOM    515  O   PRO A  99      -6.455  20.557  -8.758  1.00  0.77           O  
ATOM    516  CB  PRO A  99      -6.062  21.743  -5.894  1.00  0.77           C  
ATOM    517  CG  PRO A  99      -4.996  22.812  -5.627  1.00  0.77           C  
ATOM    518  CD  PRO A  99      -4.127  22.750  -6.884  1.00  0.77           C  
ATOM    519  N   PRO A 100      -6.720  18.735  -7.506  1.00  0.78           N  
ATOM    520  CA  PRO A 100      -7.721  18.117  -8.376  1.00  0.78           C  
ATOM    521  C   PRO A 100      -9.040  18.888  -8.486  1.00  0.78           C  
ATOM    522  O   PRO A 100      -9.286  19.745  -7.634  1.00  0.78           O  
ATOM    523  CB  PRO A 100      -7.909  16.731  -7.744  1.00  0.78           C  
ATOM    524  CG  PRO A 100      -7.620  16.943  -6.269  1.00  0.78           C  
ATOM    525  CD  PRO A 100      -6.473  17.944  -6.302  1.00  0.78           C  
ATOM    526  N   PRO A 101      -9.885  18.649  -9.501  1.00  0.80           N  
ATOM    527  CA  PRO A 101     -11.228  19.225  -9.599  1.00  0.80           C  
ATOM    528  C   PRO A 101     -12.083  19.128  -8.342  1.00  0.80           C  
ATOM    529  O   PRO A 101     -12.043  18.105  -7.662  1.00  0.80           O  
ATOM    530  CB  PRO A 101     -11.908  18.470 -10.766  1.00  0.80           C  
ATOM    531  CG  PRO A 101     -10.776  17.752 -11.507  1.00  0.80           C  
ATOM    532  CD  PRO A 101      -9.737  17.516 -10.414  1.00  0.80           C  
ATOM    533  N   GLU A 102     -12.908  20.144  -8.026  1.00  0.73           N  
ATOM    534  CA  GLU A 102     -13.901  20.037  -6.972  1.00  0.73           C  
ATOM    535  C   GLU A 102     -14.910  18.909  -7.209  1.00  0.73           C  
ATOM    536  O   GLU A 102     -15.320  18.622  -8.331  1.00  0.73           O  
ATOM    537  CB  GLU A 102     -14.612  21.394  -6.784  1.00  0.73           C  
ATOM    538  CG  GLU A 102     -15.554  21.470  -5.560  1.00  0.73           C  
ATOM    539  CD  GLU A 102     -16.185  22.852  -5.397  1.00  0.73           C  
ATOM    540  OE1 GLU A 102     -15.854  23.768  -6.191  1.00  0.73           O  
ATOM    541  OE2 GLU A 102     -17.014  22.980  -4.461  1.00  0.73           O  
ATOM    542  N   GLY A 103     -15.272  18.178  -6.133  1.00  0.79           N  
ATOM    543  CA  GLY A 103     -16.081  16.973  -6.209  1.00  0.79           C  
ATOM    544  C   GLY A 103     -15.298  15.705  -6.390  1.00  0.79           C  
ATOM    545  O   GLY A 103     -15.836  14.639  -6.182  1.00  0.79           O  
ATOM    546  N   ALA A 104     -13.985  15.784  -6.716  1.00  0.80           N  
ATOM    547  CA  ALA A 104     -13.153  14.638  -6.967  1.00  0.80           C  
ATOM    548  C   ALA A 104     -13.026  13.649  -5.822  1.00  0.80           C  
ATOM    549  O   ALA A 104     -12.992  14.006  -4.647  1.00  0.80           O  
ATOM    550  CB  ALA A 104     -11.766  15.062  -7.471  1.00  0.80           C  
ATOM    551  N   VAL A 105     -12.952  12.351  -6.155  1.00  0.80           N  
ATOM    552  CA  VAL A 105     -12.970  11.292  -5.169  1.00  0.80           C  
ATOM    553  C   VAL A 105     -11.716  10.467  -5.267  1.00  0.80           C  
ATOM    554  O   VAL A 105     -11.140  10.262  -6.336  1.00  0.80           O  
ATOM    555  CB  VAL A 105     -14.205  10.406  -5.260  1.00  0.80           C  
ATOM    556  CG1 VAL A 105     -15.438  11.303  -5.032  1.00  0.80           C  
ATOM    557  CG2 VAL A 105     -14.301   9.682  -6.622  1.00  0.80           C  
ATOM    558  N   VAL A 106     -11.247   9.972  -4.112  1.00  0.82           N  
ATOM    559  CA  VAL A 106     -10.062   9.151  -4.032  1.00  0.82           C  
ATOM    560  C   VAL A 106     -10.531   7.744  -3.766  1.00  0.82           C  
ATOM    561  O   VAL A 106     -11.394   7.505  -2.921  1.00  0.82           O  
ATOM    562  CB  VAL A 106      -9.115   9.627  -2.942  1.00  0.82           C  
ATOM    563  CG1 VAL A 106      -7.842   8.757  -2.886  1.00  0.82           C  
ATOM    564  CG2 VAL A 106      -8.741  11.093  -3.226  1.00  0.82           C  
ATOM    565  N   ARG A 107     -10.004   6.770  -4.527  1.00  0.81           N  
ATOM    566  CA  ARG A 107     -10.431   5.393  -4.435  1.00  0.81           C  
ATOM    567  C   ARG A 107      -9.263   4.558  -3.988  1.00  0.81           C  
ATOM    568  O   ARG A 107      -8.147   4.744  -4.469  1.00  0.81           O  
ATOM    569  CB  ARG A 107     -10.921   4.841  -5.796  1.00  0.81           C  
ATOM    570  CG  ARG A 107     -11.993   5.722  -6.464  1.00  0.81           C  
ATOM    571  CD  ARG A 107     -12.665   5.013  -7.647  1.00  0.81           C  
ATOM    572  NE  ARG A 107     -13.583   5.995  -8.310  1.00  0.81           N  
ATOM    573  CZ  ARG A 107     -13.927   5.963  -9.609  1.00  0.81           C  
ATOM    574  NH1 ARG A 107     -13.568   4.991 -10.441  1.00  0.81           N  
ATOM    575  NH2 ARG A 107     -14.581   7.007 -10.128  1.00  0.81           N  
ATOM    576  N   CYS A 108      -9.495   3.619  -3.056  1.00  0.82           N  
ATOM    577  CA  CYS A 108      -8.486   2.676  -2.620  1.00  0.82           C  
ATOM    578  C   CYS A 108      -9.060   1.272  -2.694  1.00  0.82           C  
ATOM    579  O   CYS A 108     -10.199   1.038  -2.291  1.00  0.82           O  
ATOM    580  CB  CYS A 108      -8.027   2.998  -1.174  1.00  0.82           C  
ATOM    581  SG  CYS A 108      -6.767   1.840  -0.524  1.00  0.82           S  
ATOM    582  N   PHE A 109      -8.286   0.296  -3.216  1.00  0.76           N  
ATOM    583  CA  PHE A 109      -8.739  -1.080  -3.292  1.00  0.76           C  
ATOM    584  C   PHE A 109      -7.603  -2.072  -3.073  1.00  0.76           C  
ATOM    585  O   PHE A 109      -6.425  -1.769  -3.266  1.00  0.76           O  
ATOM    586  CB  PHE A 109      -9.556  -1.381  -4.590  1.00  0.76           C  
ATOM    587  CG  PHE A 109      -8.789  -1.192  -5.871  1.00  0.76           C  
ATOM    588  CD1 PHE A 109      -8.082  -2.258  -6.416  1.00  0.76           C  
ATOM    589  CD2 PHE A 109      -8.764   0.033  -6.549  1.00  0.76           C  
ATOM    590  CE1 PHE A 109      -7.308  -2.103  -7.569  1.00  0.76           C  
ATOM    591  CE2 PHE A 109      -7.975   0.220  -7.689  1.00  0.76           C  
ATOM    592  CZ  PHE A 109      -7.251  -0.853  -8.197  1.00  0.76           C  
ATOM    593  N   VAL A 110      -7.947  -3.295  -2.619  1.00  0.77           N  
ATOM    594  CA  VAL A 110      -6.993  -4.331  -2.265  1.00  0.77           C  
ATOM    595  C   VAL A 110      -7.049  -5.438  -3.296  1.00  0.77           C  
ATOM    596  O   VAL A 110      -8.116  -5.952  -3.627  1.00  0.77           O  
ATOM    597  CB  VAL A 110      -7.248  -4.868  -0.848  1.00  0.77           C  
ATOM    598  CG1 VAL A 110      -8.758  -5.054  -0.572  1.00  0.77           C  
ATOM    599  CG2 VAL A 110      -6.518  -6.193  -0.557  1.00  0.77           C  
ATOM    600  N   VAL A 111      -5.881  -5.828  -3.853  1.00  0.72           N  
ATOM    601  CA  VAL A 111      -5.797  -6.932  -4.799  1.00  0.72           C  
ATOM    602  C   VAL A 111      -4.534  -7.735  -4.564  1.00  0.72           C  
ATOM    603  O   VAL A 111      -3.528  -7.238  -4.067  1.00  0.72           O  
ATOM    604  CB  VAL A 111      -5.803  -6.513  -6.273  1.00  0.72           C  
ATOM    605  CG1 VAL A 111      -7.186  -5.939  -6.637  1.00  0.72           C  
ATOM    606  CG2 VAL A 111      -4.665  -5.510  -6.578  1.00  0.72           C  
ATOM    607  N   PHE A 112      -4.551  -9.036  -4.909  1.00  0.69           N  
ATOM    608  CA  PHE A 112      -3.374  -9.887  -4.898  1.00  0.69           C  
ATOM    609  C   PHE A 112      -2.288  -9.488  -5.899  1.00  0.69           C  
ATOM    610  O   PHE A 112      -2.556  -8.881  -6.928  1.00  0.69           O  
ATOM    611  CB  PHE A 112      -3.730 -11.355  -5.171  1.00  0.69           C  
ATOM    612  CG  PHE A 112      -4.500 -12.025  -4.066  1.00  0.69           C  
ATOM    613  CD1 PHE A 112      -5.902 -12.057  -4.089  1.00  0.69           C  
ATOM    614  CD2 PHE A 112      -3.828 -12.770  -3.083  1.00  0.69           C  
ATOM    615  CE1 PHE A 112      -6.621 -12.838  -3.175  1.00  0.69           C  
ATOM    616  CE2 PHE A 112      -4.547 -13.541  -2.158  1.00  0.69           C  
ATOM    617  CZ  PHE A 112      -5.943 -13.579  -2.206  1.00  0.69           C  
ATOM    618  N   SER A 113      -1.018  -9.820  -5.576  1.00  0.72           N  
ATOM    619  CA  SER A 113       0.157  -9.499  -6.380  1.00  0.72           C  
ATOM    620  C   SER A 113       0.296 -10.170  -7.746  1.00  0.72           C  
ATOM    621  O   SER A 113       0.504  -9.508  -8.758  1.00  0.72           O  
ATOM    622  CB  SER A 113       1.407  -9.857  -5.524  1.00  0.72           C  
ATOM    623  OG  SER A 113       2.664  -9.608  -6.163  1.00  0.72           O  
ATOM    624  N   SER A 114       0.186 -11.511  -7.835  1.00  0.64           N  
ATOM    625  CA  SER A 114       0.402 -12.224  -9.087  1.00  0.64           C  
ATOM    626  C   SER A 114      -0.896 -12.429  -9.833  1.00  0.64           C  
ATOM    627  O   SER A 114      -1.976 -12.400  -9.246  1.00  0.64           O  
ATOM    628  CB  SER A 114       1.069 -13.604  -8.868  1.00  0.64           C  
ATOM    629  OG  SER A 114       0.381 -14.363  -7.871  1.00  0.64           O  
ATOM    630  N   GLN A 115      -0.834 -12.655 -11.165  1.00  0.61           N  
ATOM    631  CA  GLN A 115      -2.002 -12.762 -12.027  1.00  0.61           C  
ATOM    632  C   GLN A 115      -2.936 -13.911 -11.654  1.00  0.61           C  
ATOM    633  O   GLN A 115      -4.160 -13.804 -11.698  1.00  0.61           O  
ATOM    634  CB  GLN A 115      -1.601 -12.855 -13.523  1.00  0.61           C  
ATOM    635  CG  GLN A 115      -1.046 -11.524 -14.093  1.00  0.61           C  
ATOM    636  CD  GLN A 115      -0.604 -11.671 -15.551  1.00  0.61           C  
ATOM    637  OE1 GLN A 115      -0.150 -12.715 -16.013  1.00  0.61           O  
ATOM    638  NE2 GLN A 115      -0.694 -10.564 -16.324  1.00  0.61           N  
ATOM    639  N   GLU A 116      -2.364 -15.039 -11.205  1.00  0.64           N  
ATOM    640  CA  GLU A 116      -3.016 -16.248 -10.776  1.00  0.64           C  
ATOM    641  C   GLU A 116      -3.827 -16.032  -9.520  1.00  0.64           C  
ATOM    642  O   GLU A 116      -4.721 -16.811  -9.195  1.00  0.64           O  
ATOM    643  CB  GLU A 116      -1.950 -17.339 -10.461  1.00  0.64           C  
ATOM    644  CG  GLU A 116      -1.035 -17.724 -11.660  1.00  0.64           C  
ATOM    645  CD  GLU A 116       0.022 -16.677 -12.070  1.00  0.64           C  
ATOM    646  OE1 GLU A 116       0.222 -15.687 -11.314  1.00  0.64           O  
ATOM    647  OE2 GLU A 116       0.636 -16.878 -13.145  1.00  0.64           O  
ATOM    648  N   LYS A 117      -3.514 -14.964  -8.765  1.00  0.68           N  
ATOM    649  CA  LYS A 117      -4.242 -14.627  -7.575  1.00  0.68           C  
ATOM    650  C   LYS A 117      -5.036 -13.340  -7.717  1.00  0.68           C  
ATOM    651  O   LYS A 117      -5.983 -13.145  -6.966  1.00  0.68           O  
ATOM    652  CB  LYS A 117      -3.251 -14.475  -6.403  1.00  0.68           C  
ATOM    653  CG  LYS A 117      -2.372 -15.700  -6.124  1.00  0.68           C  
ATOM    654  CD  LYS A 117      -3.153 -16.926  -5.627  1.00  0.68           C  
ATOM    655  CE  LYS A 117      -2.204 -18.072  -5.279  1.00  0.68           C  
ATOM    656  NZ  LYS A 117      -2.901 -19.149  -4.534  1.00  0.68           N  
ATOM    657  N   CYS A 118      -4.732 -12.424  -8.671  1.00  0.70           N  
ATOM    658  CA  CYS A 118      -5.405 -11.129  -8.791  1.00  0.70           C  
ATOM    659  C   CYS A 118      -6.871 -11.234  -9.160  1.00  0.70           C  
ATOM    660  O   CYS A 118      -7.696 -10.396  -8.807  1.00  0.70           O  
ATOM    661  CB  CYS A 118      -4.688 -10.161  -9.781  1.00  0.70           C  
ATOM    662  SG  CYS A 118      -4.837 -10.603 -11.553  1.00  0.70           S  
ATOM    663  N   THR A 119      -7.206 -12.326  -9.862  1.00  0.67           N  
ATOM    664  CA  THR A 119      -8.533 -12.716 -10.277  1.00  0.67           C  
ATOM    665  C   THR A 119      -9.381 -13.235  -9.130  1.00  0.67           C  
ATOM    666  O   THR A 119     -10.601 -13.325  -9.249  1.00  0.67           O  
ATOM    667  CB  THR A 119      -8.446 -13.815 -11.331  1.00  0.67           C  
ATOM    668  OG1 THR A 119      -7.709 -14.933 -10.845  1.00  0.67           O  
ATOM    669  CG2 THR A 119      -7.672 -13.295 -12.552  1.00  0.67           C  
ATOM    670  N   THR A 120      -8.754 -13.573  -7.987  1.00  0.69           N  
ATOM    671  CA  THR A 120      -9.416 -14.060  -6.790  1.00  0.69           C  
ATOM    672  C   THR A 120      -9.655 -12.900  -5.862  1.00  0.69           C  
ATOM    673  O   THR A 120      -8.740 -12.175  -5.491  1.00  0.69           O  
ATOM    674  CB  THR A 120      -8.559 -15.065  -6.029  1.00  0.69           C  
ATOM    675  OG1 THR A 120      -8.413 -16.245  -6.801  1.00  0.69           O  
ATOM    676  CG2 THR A 120      -9.180 -15.510  -4.697  1.00  0.69           C  
ATOM    677  N   THR A 121     -10.906 -12.682  -5.428  1.00  0.67           N  
ATOM    678  CA  THR A 121     -11.252 -11.663  -4.443  1.00  0.67           C  
ATOM    679  C   THR A 121     -10.542 -11.814  -3.104  1.00  0.67           C  
ATOM    680  O   THR A 121     -10.444 -12.914  -2.567  1.00  0.67           O  
ATOM    681  CB  THR A 121     -12.744 -11.687  -4.173  1.00  0.67           C  
ATOM    682  OG1 THR A 121     -13.417 -11.581  -5.414  1.00  0.67           O  
ATOM    683  CG2 THR A 121     -13.197 -10.511  -3.316  1.00  0.67           C  
ATOM    684  N   VAL A 122     -10.041 -10.709  -2.502  1.00  0.70           N  
ATOM    685  CA  VAL A 122      -9.470 -10.722  -1.157  1.00  0.70           C  
ATOM    686  C   VAL A 122     -10.603 -10.563  -0.144  1.00  0.70           C  
ATOM    687  O   VAL A 122     -11.418  -9.650  -0.244  1.00  0.70           O  
ATOM    688  CB  VAL A 122      -8.431  -9.620  -0.933  1.00  0.70           C  
ATOM    689  CG1 VAL A 122      -7.731  -9.813   0.432  1.00  0.70           C  
ATOM    690  CG2 VAL A 122      -7.359  -9.664  -2.042  1.00  0.70           C  
ATOM    691  N   THR A 123     -10.714 -11.482   0.836  1.00  0.64           N  
ATOM    692  CA  THR A 123     -11.915 -11.669   1.653  1.00  0.64           C  
ATOM    693  C   THR A 123     -11.626 -11.580   3.157  1.00  0.64           C  
ATOM    694  O   THR A 123     -10.539 -11.213   3.587  1.00  0.64           O  
ATOM    695  CB  THR A 123     -12.605 -12.995   1.336  1.00  0.64           C  
ATOM    696  OG1 THR A 123     -11.696 -14.075   1.493  1.00  0.64           O  
ATOM    697  CG2 THR A 123     -13.063 -13.018  -0.131  1.00  0.64           C  
ATOM    698  N   ARG A 124     -12.621 -11.861   4.033  1.00  0.54           N  
ATOM    699  CA  ARG A 124     -12.436 -11.873   5.481  1.00  0.54           C  
ATOM    700  C   ARG A 124     -12.362 -13.318   5.981  1.00  0.54           C  
ATOM    701  O   ARG A 124     -13.161 -14.154   5.573  1.00  0.54           O  
ATOM    702  CB  ARG A 124     -13.624 -11.218   6.248  1.00  0.54           C  
ATOM    703  CG  ARG A 124     -13.919  -9.736   5.941  1.00  0.54           C  
ATOM    704  CD  ARG A 124     -15.218  -9.219   6.600  1.00  0.54           C  
ATOM    705  NE  ARG A 124     -15.081  -9.262   8.100  1.00  0.54           N  
ATOM    706  CZ  ARG A 124     -16.068  -9.010   8.984  1.00  0.54           C  
ATOM    707  NH1 ARG A 124     -17.330  -8.805   8.636  1.00  0.54           N  
ATOM    708  NH2 ARG A 124     -15.774  -8.972  10.285  1.00  0.54           N  
ATOM    709  N   CYS A 125     -11.426 -13.628   6.915  1.00  0.67           N  
ATOM    710  CA  CYS A 125     -11.263 -14.930   7.554  1.00  0.67           C  
ATOM    711  C   CYS A 125     -12.495 -15.450   8.270  1.00  0.67           C  
ATOM    712  O   CYS A 125     -13.194 -14.627   8.845  1.00  0.67           O  
ATOM    713  CB  CYS A 125     -10.200 -14.872   8.675  1.00  0.67           C  
ATOM    714  SG  CYS A 125      -8.625 -14.234   8.124  1.00  0.67           S  
ATOM    715  N   PRO A 126     -12.817 -16.740   8.344  1.00  0.64           N  
ATOM    716  CA  PRO A 126     -13.940 -17.252   9.134  1.00  0.64           C  
ATOM    717  C   PRO A 126     -14.001 -16.767  10.574  1.00  0.64           C  
ATOM    718  O   PRO A 126     -15.035 -16.275  11.005  1.00  0.64           O  
ATOM    719  CB  PRO A 126     -13.824 -18.791   9.044  1.00  0.64           C  
ATOM    720  CG  PRO A 126     -12.807 -19.063   7.924  1.00  0.64           C  
ATOM    721  CD  PRO A 126     -11.935 -17.811   7.902  1.00  0.64           C  
ATOM    722  N   ASN A 127     -12.899 -16.860  11.335  1.00  0.60           N  
ATOM    723  CA  ASN A 127     -12.811 -16.407  12.708  1.00  0.60           C  
ATOM    724  C   ASN A 127     -12.981 -14.897  12.896  1.00  0.60           C  
ATOM    725  O   ASN A 127     -13.685 -14.445  13.794  1.00  0.60           O  
ATOM    726  CB  ASN A 127     -11.496 -16.930  13.364  1.00  0.60           C  
ATOM    727  CG  ASN A 127     -10.233 -16.490  12.628  1.00  0.60           C  
ATOM    728  OD1 ASN A 127     -10.239 -16.114  11.460  1.00  0.60           O  
ATOM    729  ND2 ASN A 127      -9.071 -16.540  13.319  1.00  0.60           N  
ATOM    730  N   HIS A 128     -12.352 -14.075  12.033  1.00  0.60           N  
ATOM    731  CA  HIS A 128     -12.394 -12.626  12.136  1.00  0.60           C  
ATOM    732  C   HIS A 128     -13.601 -12.017  11.433  1.00  0.60           C  
ATOM    733  O   HIS A 128     -13.939 -10.850  11.619  1.00  0.60           O  
ATOM    734  CB  HIS A 128     -11.100 -12.024  11.540  1.00  0.60           C  
ATOM    735  CG  HIS A 128      -9.861 -12.583  12.179  1.00  0.60           C  
ATOM    736  ND1 HIS A 128      -8.690 -12.688  11.448  1.00  0.60           N  
ATOM    737  CD2 HIS A 128      -9.650 -12.983  13.462  1.00  0.60           C  
ATOM    738  CE1 HIS A 128      -7.796 -13.146  12.301  1.00  0.60           C  
ATOM    739  NE2 HIS A 128      -8.324 -13.343  13.533  1.00  0.60           N  
ATOM    740  N   ARG A 129     -14.296 -12.807  10.596  1.00  0.55           N  
ATOM    741  CA  ARG A 129     -15.581 -12.479  10.029  1.00  0.55           C  
ATOM    742  C   ARG A 129     -16.724 -12.724  10.979  1.00  0.55           C  
ATOM    743  O   ARG A 129     -17.650 -11.925  11.041  1.00  0.55           O  
ATOM    744  CB  ARG A 129     -15.794 -13.245   8.714  1.00  0.55           C  
ATOM    745  CG  ARG A 129     -17.043 -12.833   7.926  1.00  0.55           C  
ATOM    746  CD  ARG A 129     -17.146 -13.587   6.603  1.00  0.55           C  
ATOM    747  NE  ARG A 129     -18.416 -13.136   5.952  1.00  0.55           N  
ATOM    748  CZ  ARG A 129     -18.833 -13.584   4.761  1.00  0.55           C  
ATOM    749  NH1 ARG A 129     -19.998 -13.174   4.267  1.00  0.55           N  
ATOM    750  NH2 ARG A 129     -18.096 -14.437   4.055  1.00  0.55           N  
ATOM    751  N   SER A 130     -16.664 -13.826  11.756  1.00  0.61           N  
ATOM    752  CA  SER A 130     -17.654 -14.193  12.756  1.00  0.61           C  
ATOM    753  C   SER A 130     -17.822 -13.202  13.876  1.00  0.61           C  
ATOM    754  O   SER A 130     -18.881 -13.136  14.493  1.00  0.61           O  
ATOM    755  CB  SER A 130     -17.298 -15.536  13.429  1.00  0.61           C  
ATOM    756  OG  SER A 130     -17.478 -16.595  12.493  1.00  0.61           O  
ATOM    757  N   ALA A 131     -16.775 -12.412  14.194  1.00  0.63           N  
ATOM    758  CA  ALA A 131     -16.874 -11.336  15.149  1.00  0.63           C  
ATOM    759  C   ALA A 131     -17.931 -10.309  14.758  1.00  0.63           C  
ATOM    760  O   ALA A 131     -17.911  -9.799  13.641  1.00  0.63           O  
ATOM    761  CB  ALA A 131     -15.511 -10.621  15.244  1.00  0.63           C  
ATOM    762  N   THR A 132     -18.873  -9.985  15.680  1.00  0.52           N  
ATOM    763  CA  THR A 132     -19.923  -8.982  15.495  1.00  0.52           C  
ATOM    764  C   THR A 132     -19.416  -7.702  14.859  1.00  0.52           C  
ATOM    765  O   THR A 132     -18.499  -7.084  15.387  1.00  0.52           O  
ATOM    766  CB  THR A 132     -20.588  -8.596  16.819  1.00  0.52           C  
ATOM    767  OG1 THR A 132     -21.088  -9.749  17.474  1.00  0.52           O  
ATOM    768  CG2 THR A 132     -21.786  -7.652  16.630  1.00  0.52           C  
ATOM    769  N   ASP A 133     -19.994  -7.255  13.715  1.00  0.49           N  
ATOM    770  CA  ASP A 133     -19.481  -6.136  12.943  1.00  0.49           C  
ATOM    771  C   ASP A 133     -19.398  -4.828  13.738  1.00  0.49           C  
ATOM    772  O   ASP A 133     -18.520  -4.004  13.509  1.00  0.49           O  
ATOM    773  CB  ASP A 133     -20.367  -5.911  11.689  1.00  0.49           C  
ATOM    774  CG  ASP A 133     -20.207  -6.979  10.605  1.00  0.49           C  
ATOM    775  OD1 ASP A 133     -19.055  -7.346  10.239  1.00  0.49           O  
ATOM    776  OD2 ASP A 133     -21.278  -7.368  10.068  1.00  0.49           O  
ATOM    777  N   HIS A 134     -20.369  -4.594  14.657  1.00  0.46           N  
ATOM    778  CA  HIS A 134     -20.429  -3.448  15.564  1.00  0.46           C  
ATOM    779  C   HIS A 134     -20.669  -2.145  14.824  1.00  0.46           C  
ATOM    780  O   HIS A 134     -20.558  -1.061  15.384  1.00  0.46           O  
ATOM    781  CB  HIS A 134     -19.216  -3.319  16.523  1.00  0.46           C  
ATOM    782  CG  HIS A 134     -19.060  -4.499  17.437  1.00  0.46           C  
ATOM    783  ND1 HIS A 134     -20.079  -4.797  18.327  1.00  0.46           N  
ATOM    784  CD2 HIS A 134     -18.021  -5.360  17.608  1.00  0.46           C  
ATOM    785  CE1 HIS A 134     -19.634  -5.830  19.019  1.00  0.46           C  
ATOM    786  NE2 HIS A 134     -18.395  -6.210  18.624  1.00  0.46           N  
ATOM    787  N   SER A 135     -21.065  -2.260  13.550  1.00  0.50           N  
ATOM    788  CA  SER A 135     -21.170  -1.158  12.611  1.00  0.50           C  
ATOM    789  C   SER A 135     -22.214  -1.495  11.573  1.00  0.50           C  
ATOM    790  O   SER A 135     -22.620  -0.670  10.769  1.00  0.50           O  
ATOM    791  CB  SER A 135     -19.861  -0.975  11.793  1.00  0.50           C  
ATOM    792  OG  SER A 135     -18.700  -0.780  12.618  1.00  0.50           O  
ATOM    793  N   ASN A 136     -22.699  -2.751  11.579  1.00  0.46           N  
ATOM    794  CA  ASN A 136     -23.722  -3.264  10.702  1.00  0.46           C  
ATOM    795  C   ASN A 136     -24.985  -3.400  11.534  1.00  0.46           C  
ATOM    796  O   ASN A 136     -25.357  -4.497  11.938  1.00  0.46           O  
ATOM    797  CB  ASN A 136     -23.224  -4.632  10.172  1.00  0.46           C  
ATOM    798  CG  ASN A 136     -24.115  -5.237   9.102  1.00  0.46           C  
ATOM    799  OD1 ASN A 136     -25.022  -4.603   8.565  1.00  0.46           O  
ATOM    800  ND2 ASN A 136     -23.829  -6.517   8.774  1.00  0.46           N  
ATOM    801  N   THR A 137     -25.619  -2.262  11.897  1.00  0.44           N  
ATOM    802  CA  THR A 137     -26.964  -2.238  12.498  1.00  0.44           C  
ATOM    803  C   THR A 137     -27.021  -2.769  13.934  1.00  0.44           C  
ATOM    804  O   THR A 137     -28.053  -2.858  14.583  1.00  0.44           O  
ATOM    805  CB  THR A 137     -27.984  -2.935  11.590  1.00  0.44           C  
ATOM    806  OG1 THR A 137     -27.931  -2.354  10.298  1.00  0.44           O  
ATOM    807  CG2 THR A 137     -29.442  -2.804  12.045  1.00  0.44           C  
ATOM    808  N   GLY A 138     -25.856  -3.096  14.518  1.00  0.51           N  
ATOM    809  CA  GLY A 138     -25.767  -3.586  15.890  1.00  0.51           C  
ATOM    810  C   GLY A 138     -25.534  -2.421  16.788  1.00  0.51           C  
ATOM    811  O   GLY A 138     -26.453  -1.898  17.421  1.00  0.51           O  
ATOM    812  N   ASN A 139     -24.292  -1.930  16.831  1.00  0.44           N  
ATOM    813  CA  ASN A 139     -24.059  -0.567  17.257  1.00  0.44           C  
ATOM    814  C   ASN A 139     -24.096   0.317  16.043  1.00  0.44           C  
ATOM    815  O   ASN A 139     -23.340   0.150  15.105  1.00  0.44           O  
ATOM    816  CB  ASN A 139     -22.690  -0.342  17.903  1.00  0.44           C  
ATOM    817  CG  ASN A 139     -22.656  -1.169  19.158  1.00  0.44           C  
ATOM    818  OD1 ASN A 139     -23.444  -0.953  20.076  1.00  0.44           O  
ATOM    819  ND2 ASN A 139     -21.741  -2.160  19.224  1.00  0.44           N  
ATOM    820  N   ASP A 140     -24.948   1.335  16.030  1.00  0.39           N  
ATOM    821  CA  ASP A 140     -24.975   2.274  14.952  1.00  0.39           C  
ATOM    822  C   ASP A 140     -24.175   3.521  15.309  1.00  0.39           C  
ATOM    823  O   ASP A 140     -24.832   4.511  15.593  1.00  0.39           O  
ATOM    824  CB  ASP A 140     -26.471   2.581  14.667  1.00  0.39           C  
ATOM    825  CG  ASP A 140     -26.669   3.402  13.401  1.00  0.39           C  
ATOM    826  OD1 ASP A 140     -25.676   3.614  12.657  1.00  0.39           O  
ATOM    827  OD2 ASP A 140     -27.839   3.798  13.169  1.00  0.39           O  
ATOM    828  N   PRO A 141     -22.799   3.545  15.345  1.00  0.44           N  
ATOM    829  CA  PRO A 141     -22.178   4.873  15.360  1.00  0.44           C  
ATOM    830  C   PRO A 141     -20.887   4.872  14.588  1.00  0.44           C  
ATOM    831  O   PRO A 141     -20.084   5.776  14.779  1.00  0.44           O  
ATOM    832  CB  PRO A 141     -21.918   5.075  16.865  1.00  0.44           C  
ATOM    833  CG  PRO A 141     -21.395   3.705  17.318  1.00  0.44           C  
ATOM    834  CD  PRO A 141     -22.149   2.731  16.414  1.00  0.44           C  
ATOM    835  N   GLN A 142     -20.658   3.896  13.697  1.00  0.49           N  
ATOM    836  CA  GLN A 142     -19.346   3.660  13.142  1.00  0.49           C  
ATOM    837  C   GLN A 142     -19.295   3.908  11.646  1.00  0.49           C  
ATOM    838  O   GLN A 142     -20.127   3.445  10.873  1.00  0.49           O  
ATOM    839  CB  GLN A 142     -18.943   2.190  13.365  1.00  0.49           C  
ATOM    840  CG  GLN A 142     -18.702   1.754  14.829  1.00  0.49           C  
ATOM    841  CD  GLN A 142     -17.536   2.493  15.473  1.00  0.49           C  
ATOM    842  OE1 GLN A 142     -16.407   2.500  14.982  1.00  0.49           O  
ATOM    843  NE2 GLN A 142     -17.795   3.146  16.631  1.00  0.49           N  
ATOM    844  N   LYS A 143     -18.260   4.639  11.192  1.00  0.57           N  
ATOM    845  CA  LYS A 143     -18.052   4.956   9.791  1.00  0.57           C  
ATOM    846  C   LYS A 143     -17.403   3.843   8.991  1.00  0.57           C  
ATOM    847  O   LYS A 143     -17.439   3.845   7.765  1.00  0.57           O  
ATOM    848  CB  LYS A 143     -17.092   6.163   9.678  1.00  0.57           C  
ATOM    849  CG  LYS A 143     -17.641   7.432  10.332  1.00  0.57           C  
ATOM    850  CD  LYS A 143     -16.624   8.577  10.284  1.00  0.57           C  
ATOM    851  CE  LYS A 143     -17.166   9.819  10.989  1.00  0.57           C  
ATOM    852  NZ  LYS A 143     -16.106  10.839  11.117  1.00  0.57           N  
ATOM    853  N   ALA A 144     -16.759   2.875   9.662  1.00  0.63           N  
ATOM    854  CA  ALA A 144     -16.082   1.799   8.996  1.00  0.63           C  
ATOM    855  C   ALA A 144     -16.586   0.479   9.562  1.00  0.63           C  
ATOM    856  O   ALA A 144     -16.345   0.172  10.724  1.00  0.63           O  
ATOM    857  CB  ALA A 144     -14.564   1.948   9.180  1.00  0.63           C  
ATOM    858  N   PRO A 145     -17.315  -0.326   8.800  1.00  0.55           N  
ATOM    859  CA  PRO A 145     -17.646  -1.666   9.239  1.00  0.55           C  
ATOM    860  C   PRO A 145     -16.513  -2.629   8.997  1.00  0.55           C  
ATOM    861  O   PRO A 145     -15.681  -2.430   8.119  1.00  0.55           O  
ATOM    862  CB  PRO A 145     -18.935  -2.017   8.466  1.00  0.55           C  
ATOM    863  CG  PRO A 145     -18.945  -1.092   7.246  1.00  0.55           C  
ATOM    864  CD  PRO A 145     -18.196   0.143   7.732  1.00  0.55           C  
ATOM    865  N   LEU A 146     -16.462  -3.710   9.798  1.00  0.56           N  
ATOM    866  CA  LEU A 146     -15.472  -4.758   9.703  1.00  0.56           C  
ATOM    867  C   LEU A 146     -15.664  -5.598   8.459  1.00  0.56           C  
ATOM    868  O   LEU A 146     -14.799  -6.371   8.070  1.00  0.56           O  
ATOM    869  CB  LEU A 146     -15.556  -5.681  10.937  1.00  0.56           C  
ATOM    870  CG  LEU A 146     -15.175  -5.025  12.279  1.00  0.56           C  
ATOM    871  CD1 LEU A 146     -15.476  -5.997  13.428  1.00  0.56           C  
ATOM    872  CD2 LEU A 146     -13.691  -4.620  12.334  1.00  0.56           C  
ATOM    873  N   THR A 147     -16.811  -5.417   7.774  1.00  0.61           N  
ATOM    874  CA  THR A 147     -17.180  -6.015   6.507  1.00  0.61           C  
ATOM    875  C   THR A 147     -16.167  -5.697   5.431  1.00  0.61           C  
ATOM    876  O   THR A 147     -15.858  -6.560   4.616  1.00  0.61           O  
ATOM    877  CB  THR A 147     -18.587  -5.657   6.040  1.00  0.61           C  
ATOM    878  OG1 THR A 147     -18.801  -4.259   6.051  1.00  0.61           O  
ATOM    879  CG2 THR A 147     -19.617  -6.238   7.017  1.00  0.61           C  
ATOM    880  N   HIS A 148     -15.575  -4.488   5.440  1.00  0.65           N  
ATOM    881  CA  HIS A 148     -14.522  -4.111   4.524  1.00  0.65           C  
ATOM    882  C   HIS A 148     -13.135  -4.261   5.138  1.00  0.65           C  
ATOM    883  O   HIS A 148     -12.888  -3.866   6.273  1.00  0.65           O  
ATOM    884  CB  HIS A 148     -14.750  -2.664   4.040  1.00  0.65           C  
ATOM    885  CG  HIS A 148     -16.100  -2.555   3.392  1.00  0.65           C  
ATOM    886  ND1 HIS A 148     -17.203  -2.152   4.123  1.00  0.65           N  
ATOM    887  CD2 HIS A 148     -16.487  -2.990   2.168  1.00  0.65           C  
ATOM    888  CE1 HIS A 148     -18.234  -2.350   3.330  1.00  0.65           C  
ATOM    889  NE2 HIS A 148     -17.859  -2.864   2.132  1.00  0.65           N  
ATOM    890  N   ILE A 149     -12.177  -4.857   4.379  1.00  0.66           N  
ATOM    891  CA  ILE A 149     -10.793  -5.093   4.795  1.00  0.66           C  
ATOM    892  C   ILE A 149     -10.050  -3.804   5.087  1.00  0.66           C  
ATOM    893  O   ILE A 149      -9.300  -3.682   6.059  1.00  0.66           O  
ATOM    894  CB  ILE A 149     -10.027  -5.884   3.725  1.00  0.66           C  
ATOM    895  CG1 ILE A 149     -10.580  -7.325   3.648  1.00  0.66           C  
ATOM    896  CG2 ILE A 149      -8.491  -5.895   3.973  1.00  0.66           C  
ATOM    897  CD1 ILE A 149     -10.103  -8.068   2.401  1.00  0.66           C  
ATOM    898  N   LEU A 150     -10.262  -2.812   4.211  1.00  0.75           N  
ATOM    899  CA  LEU A 150      -9.613  -1.533   4.256  1.00  0.75           C  
ATOM    900  C   LEU A 150     -10.598  -0.539   4.794  1.00  0.75           C  
ATOM    901  O   LEU A 150     -11.747  -0.511   4.362  1.00  0.75           O  
ATOM    902  CB  LEU A 150      -9.229  -1.071   2.836  1.00  0.75           C  
ATOM    903  CG  LEU A 150      -8.254  -2.005   2.101  1.00  0.75           C  
ATOM    904  CD1 LEU A 150      -8.089  -1.492   0.667  1.00  0.75           C  
ATOM    905  CD2 LEU A 150      -6.894  -2.083   2.806  1.00  0.75           C  
ATOM    906  N   GLN A 151     -10.174   0.290   5.757  1.00  0.74           N  
ATOM    907  CA  GLN A 151     -11.066   1.197   6.433  1.00  0.74           C  
ATOM    908  C   GLN A 151     -10.481   2.591   6.445  1.00  0.74           C  
ATOM    909  O   GLN A 151      -9.269   2.779   6.338  1.00  0.74           O  
ATOM    910  CB  GLN A 151     -11.280   0.705   7.881  1.00  0.74           C  
ATOM    911  CG  GLN A 151     -12.025  -0.649   7.964  1.00  0.74           C  
ATOM    912  CD  GLN A 151     -12.244  -1.045   9.421  1.00  0.74           C  
ATOM    913  OE1 GLN A 151     -11.512  -0.648  10.332  1.00  0.74           O  
ATOM    914  NE2 GLN A 151     -13.300  -1.847   9.671  1.00  0.74           N  
ATOM    915  N   VAL A 152     -11.349   3.613   6.572  1.00  0.76           N  
ATOM    916  CA  VAL A 152     -10.951   5.009   6.557  1.00  0.76           C  
ATOM    917  C   VAL A 152     -11.176   5.632   7.921  1.00  0.76           C  
ATOM    918  O   VAL A 152     -12.268   5.595   8.481  1.00  0.76           O  
ATOM    919  CB  VAL A 152     -11.764   5.820   5.553  1.00  0.76           C  
ATOM    920  CG1 VAL A 152     -11.379   7.316   5.606  1.00  0.76           C  
ATOM    921  CG2 VAL A 152     -11.539   5.270   4.130  1.00  0.76           C  
ATOM    922  N   SER A 153     -10.132   6.277   8.475  1.00  0.76           N  
ATOM    923  CA  SER A 153     -10.216   6.982   9.746  1.00  0.76           C  
ATOM    924  C   SER A 153     -10.239   8.484   9.532  1.00  0.76           C  
ATOM    925  O   SER A 153      -9.315   9.202   9.906  1.00  0.76           O  
ATOM    926  CB  SER A 153      -9.037   6.617  10.674  1.00  0.76           C  
ATOM    927  OG  SER A 153      -9.073   5.225  10.994  1.00  0.76           O  
ATOM    928  N   HIS A 154     -11.316   9.005   8.907  1.00  0.63           N  
ATOM    929  CA  HIS A 154     -11.484  10.418   8.606  1.00  0.63           C  
ATOM    930  C   HIS A 154     -12.981  10.662   8.385  1.00  0.63           C  
ATOM    931  O   HIS A 154     -13.734   9.684   8.355  1.00  0.63           O  
ATOM    932  CB  HIS A 154     -10.640  10.831   7.363  1.00  0.63           C  
ATOM    933  CG  HIS A 154     -10.173  12.256   7.344  1.00  0.63           C  
ATOM    934  ND1 HIS A 154     -10.621  13.115   6.363  1.00  0.63           N  
ATOM    935  CD2 HIS A 154      -9.298  12.898   8.164  1.00  0.63           C  
ATOM    936  CE1 HIS A 154     -10.017  14.262   6.600  1.00  0.63           C  
ATOM    937  NE2 HIS A 154      -9.207  14.186   7.683  1.00  0.63           N  
ATOM    938  N   PRO A 155     -13.554  11.861   8.308  1.00  0.64           N  
ATOM    939  CA  PRO A 155     -14.951  12.034   7.912  1.00  0.64           C  
ATOM    940  C   PRO A 155     -15.310  11.577   6.503  1.00  0.64           C  
ATOM    941  O   PRO A 155     -14.434  11.452   5.660  1.00  0.64           O  
ATOM    942  CB  PRO A 155     -15.209  13.537   8.120  1.00  0.64           C  
ATOM    943  CG  PRO A 155     -14.167  13.960   9.162  1.00  0.64           C  
ATOM    944  CD  PRO A 155     -12.959  13.115   8.774  1.00  0.64           C  
ATOM    945  N   GLN A 156     -16.618  11.336   6.250  1.00  0.71           N  
ATOM    946  CA  GLN A 156     -17.176  11.161   4.914  1.00  0.71           C  
ATOM    947  C   GLN A 156     -16.635   9.987   4.098  1.00  0.71           C  
ATOM    948  O   GLN A 156     -16.294  10.110   2.925  1.00  0.71           O  
ATOM    949  CB  GLN A 156     -17.151  12.497   4.121  1.00  0.71           C  
ATOM    950  CG  GLN A 156     -17.923  13.656   4.804  1.00  0.71           C  
ATOM    951  CD  GLN A 156     -19.436  13.427   4.774  1.00  0.71           C  
ATOM    952  OE1 GLN A 156     -20.037  13.150   3.741  1.00  0.71           O  
ATOM    953  NE2 GLN A 156     -20.099  13.552   5.949  1.00  0.71           N  
ATOM    954  N   ALA A 157     -16.588   8.792   4.717  1.00  0.76           N  
ATOM    955  CA  ALA A 157     -16.204   7.558   4.066  1.00  0.76           C  
ATOM    956  C   ALA A 157     -17.404   6.755   3.578  1.00  0.76           C  
ATOM    957  O   ALA A 157     -18.484   6.808   4.158  1.00  0.76           O  
ATOM    958  CB  ALA A 157     -15.404   6.686   5.056  1.00  0.76           C  
ATOM    959  N   GLN A 158     -17.218   5.966   2.501  1.00  0.73           N  
ATOM    960  CA  GLN A 158     -18.233   5.079   1.971  1.00  0.73           C  
ATOM    961  C   GLN A 158     -17.525   3.929   1.275  1.00  0.73           C  
ATOM    962  O   GLN A 158     -16.373   4.044   0.865  1.00  0.73           O  
ATOM    963  CB  GLN A 158     -19.156   5.850   0.986  1.00  0.73           C  
ATOM    964  CG  GLN A 158     -20.220   5.038   0.197  1.00  0.73           C  
ATOM    965  CD  GLN A 158     -21.254   4.353   1.094  1.00  0.73           C  
ATOM    966  OE1 GLN A 158     -21.935   4.972   1.907  1.00  0.73           O  
ATOM    967  NE2 GLN A 158     -21.411   3.017   0.935  1.00  0.73           N  
ATOM    968  N   TYR A 159     -18.186   2.766   1.147  1.00  0.71           N  
ATOM    969  CA  TYR A 159     -17.590   1.570   0.592  1.00  0.71           C  
ATOM    970  C   TYR A 159     -18.439   1.116  -0.569  1.00  0.71           C  
ATOM    971  O   TYR A 159     -19.633   1.410  -0.613  1.00  0.71           O  
ATOM    972  CB  TYR A 159     -17.509   0.436   1.638  1.00  0.71           C  
ATOM    973  CG  TYR A 159     -16.679   0.887   2.807  1.00  0.71           C  
ATOM    974  CD1 TYR A 159     -15.283   0.736   2.809  1.00  0.71           C  
ATOM    975  CD2 TYR A 159     -17.296   1.513   3.901  1.00  0.71           C  
ATOM    976  CE1 TYR A 159     -14.519   1.227   3.880  1.00  0.71           C  
ATOM    977  CE2 TYR A 159     -16.532   2.031   4.950  1.00  0.71           C  
ATOM    978  CZ  TYR A 159     -15.143   1.888   4.937  1.00  0.71           C  
ATOM    979  OH  TYR A 159     -14.396   2.468   5.988  1.00  0.71           O  
ATOM    980  N   LEU A 160     -17.846   0.412  -1.548  1.00  0.72           N  
ATOM    981  CA  LEU A 160     -18.571  -0.088  -2.700  1.00  0.72           C  
ATOM    982  C   LEU A 160     -18.105  -1.512  -3.004  1.00  0.72           C  
ATOM    983  O   LEU A 160     -16.971  -1.877  -2.694  1.00  0.72           O  
ATOM    984  CB  LEU A 160     -18.347   0.825  -3.943  1.00  0.72           C  
ATOM    985  CG  LEU A 160     -18.799   2.300  -3.783  1.00  0.72           C  
ATOM    986  CD1 LEU A 160     -18.284   3.147  -4.956  1.00  0.72           C  
ATOM    987  CD2 LEU A 160     -20.326   2.456  -3.675  1.00  0.72           C  
ATOM    988  N   THR A 161     -18.979  -2.326  -3.637  1.00  0.75           N  
ATOM    989  CA  THR A 161     -18.748  -3.733  -3.972  1.00  0.75           C  
ATOM    990  C   THR A 161     -18.762  -3.867  -5.460  1.00  0.75           C  
ATOM    991  O   THR A 161     -19.675  -3.373  -6.119  1.00  0.75           O  
ATOM    992  CB  THR A 161     -19.855  -4.613  -3.501  1.00  0.75           C  
ATOM    993  OG1 THR A 161     -19.952  -4.301  -2.071  1.00  0.75           O  
ATOM    994  CG2 THR A 161     -19.609  -6.141  -3.677  1.00  0.75           C  
ATOM    995  N   THR A 162     -17.748  -4.501  -6.065  1.00  0.72           N  
ATOM    996  CA  THR A 162     -17.738  -4.690  -7.512  1.00  0.72           C  
ATOM    997  C   THR A 162     -18.422  -5.975  -7.956  1.00  0.72           C  
ATOM    998  O   THR A 162     -18.481  -6.974  -7.246  1.00  0.72           O  
ATOM    999  CB  THR A 162     -16.389  -4.655  -8.206  1.00  0.72           C  
ATOM   1000  OG1 THR A 162     -15.637  -5.873  -8.035  1.00  0.72           O  
ATOM   1001  CG2 THR A 162     -15.508  -3.499  -7.707  1.00  0.72           C  
ATOM   1002  N   PRO A 163     -18.921  -5.920  -9.184  1.00  0.59           N  
ATOM   1003  CA  PRO A 163     -19.035  -7.083 -10.078  1.00  0.59           C  
ATOM   1004  C   PRO A 163     -18.177  -8.324  -9.890  1.00  0.59           C  
ATOM   1005  O   PRO A 163     -18.691  -9.428  -9.877  1.00  0.59           O  
ATOM   1006  CB  PRO A 163     -20.537  -7.396 -10.104  1.00  0.59           C  
ATOM   1007  CG  PRO A 163     -21.144  -5.988 -10.120  1.00  0.59           C  
ATOM   1008  CD  PRO A 163     -20.177  -5.156  -9.258  1.00  0.59           C  
ATOM   1009  N   SER A 164     -16.842  -8.174  -9.782  1.00  0.66           N  
ATOM   1010  CA  SER A 164     -15.919  -9.291  -9.657  1.00  0.66           C  
ATOM   1011  C   SER A 164     -15.635  -9.598  -8.210  1.00  0.66           C  
ATOM   1012  O   SER A 164     -14.751 -10.374  -7.886  1.00  0.66           O  
ATOM   1013  CB  SER A 164     -14.557  -9.046 -10.372  1.00  0.66           C  
ATOM   1014  OG  SER A 164     -14.031  -7.737 -10.102  1.00  0.66           O  
ATOM   1015  N   GLY A 165     -16.409  -9.002  -7.291  1.00  0.72           N  
ATOM   1016  CA  GLY A 165     -16.352  -9.302  -5.886  1.00  0.72           C  
ATOM   1017  C   GLY A 165     -15.348  -8.523  -5.102  1.00  0.72           C  
ATOM   1018  O   GLY A 165     -15.238  -8.664  -3.916  1.00  0.72           O  
ATOM   1019  N   VAL A 166     -14.590  -7.646  -5.775  1.00  0.75           N  
ATOM   1020  CA  VAL A 166     -13.632  -6.768  -5.157  1.00  0.75           C  
ATOM   1021  C   VAL A 166     -14.309  -5.736  -4.264  1.00  0.75           C  
ATOM   1022  O   VAL A 166     -15.291  -5.112  -4.658  1.00  0.75           O  
ATOM   1023  CB  VAL A 166     -12.826  -6.068  -6.244  1.00  0.75           C  
ATOM   1024  CG1 VAL A 166     -11.753  -5.139  -5.648  1.00  0.75           C  
ATOM   1025  CG2 VAL A 166     -12.153  -7.101  -7.174  1.00  0.75           C  
ATOM   1026  N   GLU A 167     -13.782  -5.509  -3.047  1.00  0.72           N  
ATOM   1027  CA  GLU A 167     -14.293  -4.511  -2.129  1.00  0.72           C  
ATOM   1028  C   GLU A 167     -13.420  -3.263  -2.172  1.00  0.72           C  
ATOM   1029  O   GLU A 167     -12.191  -3.346  -2.256  1.00  0.72           O  
ATOM   1030  CB  GLU A 167     -14.313  -5.079  -0.690  1.00  0.72           C  
ATOM   1031  CG  GLU A 167     -15.239  -6.314  -0.538  1.00  0.72           C  
ATOM   1032  CD  GLU A 167     -16.743  -6.038  -0.627  1.00  0.72           C  
ATOM   1033  OE1 GLU A 167     -17.178  -4.861  -0.762  1.00  0.72           O  
ATOM   1034  OE2 GLU A 167     -17.491  -7.044  -0.532  1.00  0.72           O  
ATOM   1035  N   SER A 168     -14.013  -2.052  -2.134  1.00  0.76           N  
ATOM   1036  CA  SER A 168     -13.230  -0.822  -2.180  1.00  0.76           C  
ATOM   1037  C   SER A 168     -13.806   0.274  -1.315  1.00  0.76           C  
ATOM   1038  O   SER A 168     -14.971   0.243  -0.920  1.00  0.76           O  
ATOM   1039  CB  SER A 168     -13.033  -0.289  -3.628  1.00  0.76           C  
ATOM   1040  OG  SER A 168     -14.236   0.220  -4.215  1.00  0.76           O  
ATOM   1041  N   ALA A 169     -12.976   1.280  -0.970  1.00  0.80           N  
ATOM   1042  CA  ALA A 169     -13.396   2.398  -0.157  1.00  0.80           C  
ATOM   1043  C   ALA A 169     -13.182   3.688  -0.915  1.00  0.80           C  
ATOM   1044  O   ALA A 169     -12.202   3.845  -1.647  1.00  0.80           O  
ATOM   1045  CB  ALA A 169     -12.629   2.434   1.176  1.00  0.80           C  
ATOM   1046  N   VAL A 170     -14.130   4.633  -0.777  1.00  0.80           N  
ATOM   1047  CA  VAL A 170     -14.107   5.898  -1.481  1.00  0.80           C  
ATOM   1048  C   VAL A 170     -14.237   7.037  -0.485  1.00  0.80           C  
ATOM   1049  O   VAL A 170     -14.905   6.917   0.545  1.00  0.80           O  
ATOM   1050  CB  VAL A 170     -15.174   5.996  -2.580  1.00  0.80           C  
ATOM   1051  CG1 VAL A 170     -14.976   4.849  -3.596  1.00  0.80           C  
ATOM   1052  CG2 VAL A 170     -16.604   5.950  -2.000  1.00  0.80           C  
ATOM   1053  N   VAL A 171     -13.569   8.177  -0.761  1.00  0.80           N  
ATOM   1054  CA  VAL A 171     -13.633   9.377   0.066  1.00  0.80           C  
ATOM   1055  C   VAL A 171     -13.596  10.591  -0.848  1.00  0.80           C  
ATOM   1056  O   VAL A 171     -13.014  10.497  -1.933  1.00  0.80           O  
ATOM   1057  CB  VAL A 171     -12.480   9.519   1.070  1.00  0.80           C  
ATOM   1058  CG1 VAL A 171     -12.599   8.408   2.123  1.00  0.80           C  
ATOM   1059  CG2 VAL A 171     -11.101   9.458   0.380  1.00  0.80           C  
ATOM   1060  N   PRO A 172     -14.182  11.739  -0.514  1.00  0.81           N  
ATOM   1061  CA  PRO A 172     -13.964  12.972  -1.257  1.00  0.81           C  
ATOM   1062  C   PRO A 172     -12.574  13.531  -0.988  1.00  0.81           C  
ATOM   1063  O   PRO A 172     -12.091  13.458   0.140  1.00  0.81           O  
ATOM   1064  CB  PRO A 172     -15.065  13.910  -0.725  1.00  0.81           C  
ATOM   1065  CG  PRO A 172     -15.317  13.440   0.715  1.00  0.81           C  
ATOM   1066  CD  PRO A 172     -15.060  11.932   0.644  1.00  0.81           C  
ATOM   1067  N   TYR A 173     -11.892  14.072  -2.015  1.00  0.76           N  
ATOM   1068  CA  TYR A 173     -10.627  14.765  -1.850  1.00  0.76           C  
ATOM   1069  C   TYR A 173     -10.827  16.108  -1.154  1.00  0.76           C  
ATOM   1070  O   TYR A 173     -11.715  16.879  -1.516  1.00  0.76           O  
ATOM   1071  CB  TYR A 173      -9.963  14.958  -3.246  1.00  0.76           C  
ATOM   1072  CG  TYR A 173      -8.542  15.480  -3.182  1.00  0.76           C  
ATOM   1073  CD1 TYR A 173      -8.296  16.850  -2.971  1.00  0.76           C  
ATOM   1074  CD2 TYR A 173      -7.443  14.627  -3.384  1.00  0.76           C  
ATOM   1075  CE1 TYR A 173      -6.989  17.348  -2.932  1.00  0.76           C  
ATOM   1076  CE2 TYR A 173      -6.131  15.126  -3.366  1.00  0.76           C  
ATOM   1077  CZ  TYR A 173      -5.910  16.489  -3.138  1.00  0.76           C  
ATOM   1078  OH  TYR A 173      -4.608  17.028  -3.181  1.00  0.76           O  
ATOM   1079  N   ASN A 174      -9.971  16.452  -0.172  1.00  0.72           N  
ATOM   1080  CA  ASN A 174     -10.065  17.728   0.508  1.00  0.72           C  
ATOM   1081  C   ASN A 174      -8.888  18.589   0.100  1.00  0.72           C  
ATOM   1082  O   ASN A 174      -7.736  18.299   0.388  1.00  0.72           O  
ATOM   1083  CB  ASN A 174     -10.034  17.568   2.047  1.00  0.72           C  
ATOM   1084  CG  ASN A 174     -11.331  16.935   2.535  1.00  0.72           C  
ATOM   1085  OD1 ASN A 174     -12.410  17.515   2.424  1.00  0.72           O  
ATOM   1086  ND2 ASN A 174     -11.232  15.731   3.140  1.00  0.72           N  
ATOM   1087  N   ALA A 175      -9.134  19.719  -0.585  1.00  0.63           N  
ATOM   1088  CA  ALA A 175      -8.055  20.625  -0.900  1.00  0.63           C  
ATOM   1089  C   ALA A 175      -7.807  21.567   0.263  1.00  0.63           C  
ATOM   1090  O   ALA A 175      -8.726  22.085   0.888  1.00  0.63           O  
ATOM   1091  CB  ALA A 175      -8.340  21.410  -2.193  1.00  0.63           C  
ATOM   1092  N   ARG A 176      -6.526  21.791   0.619  1.00  0.53           N  
ATOM   1093  CA  ARG A 176      -6.192  22.733   1.665  1.00  0.53           C  
ATOM   1094  C   ARG A 176      -6.579  24.171   1.342  1.00  0.53           C  
ATOM   1095  O   ARG A 176      -6.387  24.663   0.231  1.00  0.53           O  
ATOM   1096  CB  ARG A 176      -4.695  22.689   2.052  1.00  0.53           C  
ATOM   1097  CG  ARG A 176      -3.743  23.201   0.954  1.00  0.53           C  
ATOM   1098  CD  ARG A 176      -2.257  23.054   1.268  1.00  0.53           C  
ATOM   1099  NE  ARG A 176      -1.520  23.638   0.105  1.00  0.53           N  
ATOM   1100  CZ  ARG A 176      -1.119  24.911   0.028  1.00  0.53           C  
ATOM   1101  NH1 ARG A 176      -0.348  25.280  -0.994  1.00  0.53           N  
ATOM   1102  NH2 ARG A 176      -1.472  25.818   0.933  1.00  0.53           N  
ATOM   1103  N   GLU A 177      -7.098  24.885   2.347  1.00  0.53           N  
ATOM   1104  CA  GLU A 177      -7.459  26.279   2.238  1.00  0.53           C  
ATOM   1105  C   GLU A 177      -6.500  27.092   3.084  1.00  0.53           C  
ATOM   1106  O   GLU A 177      -5.507  26.583   3.601  1.00  0.53           O  
ATOM   1107  CB  GLU A 177      -8.893  26.507   2.758  1.00  0.53           C  
ATOM   1108  CG  GLU A 177      -9.986  25.730   1.991  1.00  0.53           C  
ATOM   1109  CD  GLU A 177     -11.351  25.961   2.635  1.00  0.53           C  
ATOM   1110  OE1 GLU A 177     -11.376  26.491   3.777  1.00  0.53           O  
ATOM   1111  OE2 GLU A 177     -12.365  25.590   1.994  1.00  0.53           O  
ATOM   1112  N   SER A 178      -6.769  28.399   3.260  1.00  0.52           N  
ATOM   1113  CA  SER A 178      -5.954  29.271   4.092  1.00  0.52           C  
ATOM   1114  C   SER A 178      -6.492  29.426   5.498  1.00  0.52           C  
ATOM   1115  O   SER A 178      -5.942  30.176   6.299  1.00  0.52           O  
ATOM   1116  CB  SER A 178      -5.839  30.685   3.473  1.00  0.52           C  
ATOM   1117  OG  SER A 178      -7.132  31.220   3.177  1.00  0.52           O  
ATOM   1118  N   SER A 179      -7.561  28.687   5.862  1.00  0.50           N  
ATOM   1119  CA  SER A 179      -8.022  28.594   7.241  1.00  0.50           C  
ATOM   1120  C   SER A 179      -6.956  28.027   8.172  1.00  0.50           C  
ATOM   1121  O   SER A 179      -6.340  27.002   7.891  1.00  0.50           O  
ATOM   1122  CB  SER A 179      -9.308  27.729   7.352  1.00  0.50           C  
ATOM   1123  OG  SER A 179      -9.830  27.700   8.684  1.00  0.50           O  
ATOM   1124  N   VAL A 180      -6.740  28.694   9.324  1.00  0.41           N  
ATOM   1125  CA  VAL A 180      -5.672  28.453  10.286  1.00  0.41           C  
ATOM   1126  C   VAL A 180      -5.675  27.045  10.855  1.00  0.41           C  
ATOM   1127  O   VAL A 180      -4.638  26.462  11.145  1.00  0.41           O  
ATOM   1128  CB  VAL A 180      -5.782  29.474  11.420  1.00  0.41           C  
ATOM   1129  CG1 VAL A 180      -4.784  29.203  12.568  1.00  0.41           C  
ATOM   1130  CG2 VAL A 180      -5.533  30.885  10.851  1.00  0.41           C  
ATOM   1131  N   LYS A 181      -6.871  26.461  11.034  1.00  0.46           N  
ATOM   1132  CA  LYS A 181      -7.025  25.137  11.591  1.00  0.46           C  
ATOM   1133  C   LYS A 181      -7.283  24.074  10.533  1.00  0.46           C  
ATOM   1134  O   LYS A 181      -7.688  22.962  10.858  1.00  0.46           O  
ATOM   1135  CB  LYS A 181      -8.203  25.131  12.589  1.00  0.46           C  
ATOM   1136  CG  LYS A 181      -8.005  26.079  13.781  1.00  0.46           C  
ATOM   1137  CD  LYS A 181      -9.194  25.986  14.748  1.00  0.46           C  
ATOM   1138  CE  LYS A 181      -9.042  26.877  15.981  1.00  0.46           C  
ATOM   1139  NZ  LYS A 181     -10.234  26.733  16.845  1.00  0.46           N  
ATOM   1140  N   ASN A 182      -7.065  24.356   9.229  1.00  0.49           N  
ATOM   1141  CA  ASN A 182      -7.133  23.320   8.215  1.00  0.49           C  
ATOM   1142  C   ASN A 182      -5.902  22.422   8.332  1.00  0.49           C  
ATOM   1143  O   ASN A 182      -4.781  22.896   8.204  1.00  0.49           O  
ATOM   1144  CB  ASN A 182      -7.247  23.977   6.804  1.00  0.49           C  
ATOM   1145  CG  ASN A 182      -7.544  22.975   5.688  1.00  0.49           C  
ATOM   1146  OD1 ASN A 182      -6.926  21.917   5.583  1.00  0.49           O  
ATOM   1147  ND2 ASN A 182      -8.507  23.318   4.799  1.00  0.49           N  
ATOM   1148  N   SER A 183      -6.085  21.099   8.554  1.00  0.41           N  
ATOM   1149  CA  SER A 183      -5.012  20.130   8.773  1.00  0.41           C  
ATOM   1150  C   SER A 183      -3.953  20.075   7.697  1.00  0.41           C  
ATOM   1151  O   SER A 183      -2.818  19.710   7.958  1.00  0.41           O  
ATOM   1152  CB  SER A 183      -5.532  18.670   8.861  1.00  0.41           C  
ATOM   1153  OG  SER A 183      -6.531  18.542   9.874  1.00  0.41           O  
ATOM   1154  N   ALA A 184      -4.341  20.401   6.452  1.00  0.58           N  
ATOM   1155  CA  ALA A 184      -3.474  20.383   5.310  1.00  0.58           C  
ATOM   1156  C   ALA A 184      -2.987  21.771   4.941  1.00  0.58           C  
ATOM   1157  O   ALA A 184      -2.260  21.935   3.968  1.00  0.58           O  
ATOM   1158  CB  ALA A 184      -4.269  19.781   4.136  1.00  0.58           C  
ATOM   1159  N   ALA A 185      -3.342  22.836   5.685  1.00  0.56           N  
ATOM   1160  CA  ALA A 185      -2.697  24.118   5.548  1.00  0.56           C  
ATOM   1161  C   ALA A 185      -1.288  24.115   6.126  1.00  0.56           C  
ATOM   1162  O   ALA A 185      -1.057  23.520   7.174  1.00  0.56           O  
ATOM   1163  CB  ALA A 185      -3.542  25.214   6.214  1.00  0.56           C  
ATOM   1164  N   LYS A 186      -0.357  24.806   5.415  1.00  0.58           N  
ATOM   1165  CA  LYS A 186       1.076  24.959   5.654  1.00  0.58           C  
ATOM   1166  C   LYS A 186       1.849  24.165   4.596  1.00  0.58           C  
ATOM   1167  O   LYS A 186       1.301  23.771   3.567  1.00  0.58           O  
ATOM   1168  CB  LYS A 186       1.516  24.667   7.126  1.00  0.58           C  
ATOM   1169  CG  LYS A 186       2.910  25.083   7.631  1.00  0.58           C  
ATOM   1170  CD  LYS A 186       3.027  24.802   9.136  1.00  0.58           C  
ATOM   1171  CE  LYS A 186       4.450  24.900   9.688  1.00  0.58           C  
ATOM   1172  NZ  LYS A 186       4.424  24.552  11.125  1.00  0.58           N  
ATOM   1173  N   LYS A 187       3.170  23.987   4.788  1.00  0.43           N  
ATOM   1174  CA  LYS A 187       4.024  23.108   4.028  1.00  0.43           C  
ATOM   1175  C   LYS A 187       4.563  22.052   4.968  1.00  0.43           C  
ATOM   1176  O   LYS A 187       4.955  22.347   6.090  1.00  0.43           O  
ATOM   1177  CB  LYS A 187       5.282  23.797   3.443  1.00  0.43           C  
ATOM   1178  CG  LYS A 187       4.999  24.926   2.449  1.00  0.43           C  
ATOM   1179  CD  LYS A 187       6.311  25.556   1.951  1.00  0.43           C  
ATOM   1180  CE  LYS A 187       6.084  26.720   0.983  1.00  0.43           C  
ATOM   1181  NZ  LYS A 187       7.378  27.290   0.542  1.00  0.43           N  
ATOM   1182  N   GLU A 188       4.623  20.812   4.473  1.00  0.46           N  
ATOM   1183  CA  GLU A 188       5.140  19.645   5.144  1.00  0.46           C  
ATOM   1184  C   GLU A 188       6.644  19.536   4.979  1.00  0.46           C  
ATOM   1185  O   GLU A 188       7.259  20.333   4.276  1.00  0.46           O  
ATOM   1186  CB  GLU A 188       4.439  18.395   4.569  1.00  0.46           C  
ATOM   1187  CG  GLU A 188       2.923  18.407   4.875  1.00  0.46           C  
ATOM   1188  CD  GLU A 188       2.605  18.116   6.341  1.00  0.46           C  
ATOM   1189  OE1 GLU A 188       3.545  17.803   7.115  1.00  0.46           O  
ATOM   1190  OE2 GLU A 188       1.392  18.157   6.659  1.00  0.46           O  
ATOM   1191  N   ARG A 189       7.297  18.552   5.634  1.00  0.50           N  
ATOM   1192  CA  ARG A 189       8.742  18.367   5.548  1.00  0.50           C  
ATOM   1193  C   ARG A 189       9.134  16.986   5.026  1.00  0.50           C  
ATOM   1194  O   ARG A 189       8.960  15.973   5.697  1.00  0.50           O  
ATOM   1195  CB  ARG A 189       9.400  18.589   6.939  1.00  0.50           C  
ATOM   1196  CG  ARG A 189      10.943  18.452   6.969  1.00  0.50           C  
ATOM   1197  CD  ARG A 189      11.531  18.715   8.360  1.00  0.50           C  
ATOM   1198  NE  ARG A 189      13.019  18.510   8.281  1.00  0.50           N  
ATOM   1199  CZ  ARG A 189      13.846  18.628   9.330  1.00  0.50           C  
ATOM   1200  NH1 ARG A 189      15.150  18.414   9.168  1.00  0.50           N  
ATOM   1201  NH2 ARG A 189      13.395  18.953  10.537  1.00  0.50           N  
ATOM   1202  N   THR A 190       9.747  16.924   3.824  1.00  0.63           N  
ATOM   1203  CA  THR A 190      10.302  15.700   3.249  1.00  0.63           C  
ATOM   1204  C   THR A 190      11.791  15.880   3.106  1.00  0.63           C  
ATOM   1205  O   THR A 190      12.269  16.552   2.200  1.00  0.63           O  
ATOM   1206  CB  THR A 190       9.735  15.434   1.858  1.00  0.63           C  
ATOM   1207  OG1 THR A 190       8.378  15.030   1.966  1.00  0.63           O  
ATOM   1208  CG2 THR A 190      10.435  14.309   1.081  1.00  0.63           C  
ATOM   1209  N   ALA A 191      12.583  15.279   4.014  1.00  0.60           N  
ATOM   1210  CA  ALA A 191      14.036  15.229   3.965  1.00  0.60           C  
ATOM   1211  C   ALA A 191      14.781  16.561   3.861  1.00  0.60           C  
ATOM   1212  O   ALA A 191      15.932  16.636   3.449  1.00  0.60           O  
ATOM   1213  CB  ALA A 191      14.432  14.282   2.831  1.00  0.60           C  
ATOM   1214  N   GLY A 192      14.121  17.658   4.279  1.00  0.56           N  
ATOM   1215  CA  GLY A 192      14.630  19.020   4.143  1.00  0.56           C  
ATOM   1216  C   GLY A 192      13.937  19.804   3.061  1.00  0.56           C  
ATOM   1217  O   GLY A 192      13.957  21.028   3.088  1.00  0.56           O  
ATOM   1218  N   PHE A 193      13.244  19.137   2.122  1.00  0.55           N  
ATOM   1219  CA  PHE A 193      12.444  19.785   1.100  1.00  0.55           C  
ATOM   1220  C   PHE A 193      10.987  19.845   1.535  1.00  0.55           C  
ATOM   1221  O   PHE A 193      10.360  18.841   1.871  1.00  0.55           O  
ATOM   1222  CB  PHE A 193      12.526  19.038  -0.260  1.00  0.55           C  
ATOM   1223  CG  PHE A 193      13.915  19.158  -0.828  1.00  0.55           C  
ATOM   1224  CD1 PHE A 193      14.868  18.145  -0.629  1.00  0.55           C  
ATOM   1225  CD2 PHE A 193      14.283  20.304  -1.554  1.00  0.55           C  
ATOM   1226  CE1 PHE A 193      16.170  18.282  -1.130  1.00  0.55           C  
ATOM   1227  CE2 PHE A 193      15.583  20.444  -2.057  1.00  0.55           C  
ATOM   1228  CZ  PHE A 193      16.529  19.435  -1.840  1.00  0.55           C  
ATOM   1229  N   GLY A 194      10.391  21.053   1.555  1.00  0.58           N  
ATOM   1230  CA  GLY A 194       9.014  21.230   1.994  1.00  0.58           C  
ATOM   1231  C   GLY A 194       8.057  21.428   0.863  1.00  0.58           C  
ATOM   1232  O   GLY A 194       8.360  22.089  -0.126  1.00  0.58           O  
ATOM   1233  N   ALA A 195       6.838  20.886   1.001  1.00  0.59           N  
ATOM   1234  CA  ALA A 195       5.877  20.882  -0.073  1.00  0.59           C  
ATOM   1235  C   ALA A 195       4.485  20.749   0.509  1.00  0.59           C  
ATOM   1236  O   ALA A 195       4.323  20.587   1.713  1.00  0.59           O  
ATOM   1237  CB  ALA A 195       6.151  19.720  -1.048  1.00  0.59           C  
ATOM   1238  N   PHE A 196       3.433  20.833  -0.323  1.00  0.48           N  
ATOM   1239  CA  PHE A 196       2.065  20.667   0.128  1.00  0.48           C  
ATOM   1240  C   PHE A 196       1.528  19.328  -0.356  1.00  0.48           C  
ATOM   1241  O   PHE A 196       1.984  18.797  -1.365  1.00  0.48           O  
ATOM   1242  CB  PHE A 196       1.167  21.853  -0.321  1.00  0.48           C  
ATOM   1243  CG  PHE A 196       1.106  22.033  -1.820  1.00  0.48           C  
ATOM   1244  CD1 PHE A 196       0.095  21.405  -2.568  1.00  0.48           C  
ATOM   1245  CD2 PHE A 196       2.068  22.805  -2.496  1.00  0.48           C  
ATOM   1246  CE1 PHE A 196       0.065  21.517  -3.963  1.00  0.48           C  
ATOM   1247  CE2 PHE A 196       2.041  22.917  -3.893  1.00  0.48           C  
ATOM   1248  CZ  PHE A 196       1.043  22.265  -4.626  1.00  0.48           C  
ATOM   1249  N   GLN A 197       0.570  18.731   0.377  1.00  0.65           N  
ATOM   1250  CA  GLN A 197       0.060  17.414   0.054  1.00  0.65           C  
ATOM   1251  C   GLN A 197      -1.268  17.212   0.772  1.00  0.65           C  
ATOM   1252  O   GLN A 197      -1.646  18.058   1.581  1.00  0.65           O  
ATOM   1253  CB  GLN A 197       1.108  16.299   0.378  1.00  0.65           C  
ATOM   1254  CG  GLN A 197       1.647  16.297   1.831  1.00  0.65           C  
ATOM   1255  CD  GLN A 197       2.912  15.449   2.015  1.00  0.65           C  
ATOM   1256  OE1 GLN A 197       3.505  14.850   1.108  1.00  0.65           O  
ATOM   1257  NE2 GLN A 197       3.382  15.388   3.282  1.00  0.65           N  
ATOM   1258  N   ASP A 198      -2.011  16.125   0.467  1.00  0.74           N  
ATOM   1259  CA  ASP A 198      -3.246  15.752   1.149  1.00  0.74           C  
ATOM   1260  C   ASP A 198      -2.969  14.485   1.960  1.00  0.74           C  
ATOM   1261  O   ASP A 198      -2.040  13.740   1.644  1.00  0.74           O  
ATOM   1262  CB  ASP A 198      -4.403  15.567   0.124  1.00  0.74           C  
ATOM   1263  CG  ASP A 198      -5.768  15.351   0.775  1.00  0.74           C  
ATOM   1264  OD1 ASP A 198      -5.889  15.634   1.997  1.00  0.74           O  
ATOM   1265  OD2 ASP A 198      -6.688  14.880   0.060  1.00  0.74           O  
ATOM   1266  N   THR A 199      -3.741  14.229   3.034  1.00  0.75           N  
ATOM   1267  CA  THR A 199      -3.439  13.174   4.006  1.00  0.75           C  
ATOM   1268  C   THR A 199      -4.632  12.291   4.257  1.00  0.75           C  
ATOM   1269  O   THR A 199      -5.610  12.698   4.873  1.00  0.75           O  
ATOM   1270  CB  THR A 199      -2.999  13.693   5.371  1.00  0.75           C  
ATOM   1271  OG1 THR A 199      -1.775  14.398   5.233  1.00  0.75           O  
ATOM   1272  CG2 THR A 199      -2.697  12.548   6.358  1.00  0.75           C  
ATOM   1273  N   THR A 200      -4.540  11.004   3.871  1.00  0.79           N  
ATOM   1274  CA  THR A 200      -5.625  10.040   4.043  1.00  0.79           C  
ATOM   1275  C   THR A 200      -5.200   8.987   5.042  1.00  0.79           C  
ATOM   1276  O   THR A 200      -4.084   8.478   4.993  1.00  0.79           O  
ATOM   1277  CB  THR A 200      -6.007   9.370   2.733  1.00  0.79           C  
ATOM   1278  OG1 THR A 200      -6.492  10.360   1.845  1.00  0.79           O  
ATOM   1279  CG2 THR A 200      -7.157   8.368   2.902  1.00  0.79           C  
ATOM   1280  N   SER A 201      -6.073   8.631   6.011  1.00  0.80           N  
ATOM   1281  CA  SER A 201      -5.729   7.719   7.098  1.00  0.80           C  
ATOM   1282  C   SER A 201      -6.371   6.364   6.890  1.00  0.80           C  
ATOM   1283  O   SER A 201      -7.598   6.250   6.839  1.00  0.80           O  
ATOM   1284  CB  SER A 201      -6.187   8.283   8.463  1.00  0.80           C  
ATOM   1285  OG  SER A 201      -5.715   7.496   9.571  1.00  0.80           O  
ATOM   1286  N   ILE A 202      -5.543   5.310   6.752  1.00  0.76           N  
ATOM   1287  CA  ILE A 202      -5.970   3.971   6.385  1.00  0.76           C  
ATOM   1288  C   ILE A 202      -5.795   3.040   7.567  1.00  0.76           C  
ATOM   1289  O   ILE A 202      -4.805   3.099   8.295  1.00  0.76           O  
ATOM   1290  CB  ILE A 202      -5.152   3.436   5.209  1.00  0.76           C  
ATOM   1291  CG1 ILE A 202      -5.263   4.350   3.962  1.00  0.76           C  
ATOM   1292  CG2 ILE A 202      -5.531   1.980   4.843  1.00  0.76           C  
ATOM   1293  CD1 ILE A 202      -6.683   4.524   3.402  1.00  0.76           C  
ATOM   1294  N   ARG A 203      -6.781   2.152   7.790  1.00  0.74           N  
ATOM   1295  CA  ARG A 203      -6.750   1.153   8.833  1.00  0.74           C  
ATOM   1296  C   ARG A 203      -6.997  -0.229   8.237  1.00  0.74           C  
ATOM   1297  O   ARG A 203      -7.750  -0.375   7.275  1.00  0.74           O  
ATOM   1298  CB  ARG A 203      -7.828   1.528   9.877  1.00  0.74           C  
ATOM   1299  CG  ARG A 203      -7.940   0.604  11.103  1.00  0.74           C  
ATOM   1300  CD  ARG A 203      -9.031   1.080  12.066  1.00  0.74           C  
ATOM   1301  NE  ARG A 203      -9.006   0.165  13.250  1.00  0.74           N  
ATOM   1302  CZ  ARG A 203      -9.834   0.276  14.297  1.00  0.74           C  
ATOM   1303  NH1 ARG A 203      -9.718  -0.567  15.319  1.00  0.74           N  
ATOM   1304  NH2 ARG A 203     -10.766   1.221  14.342  1.00  0.74           N  
ATOM   1305  N   TYR A 204      -6.344  -1.278   8.790  1.00  0.69           N  
ATOM   1306  CA  TYR A 204      -6.444  -2.652   8.315  1.00  0.69           C  
ATOM   1307  C   TYR A 204      -7.046  -3.535   9.402  1.00  0.69           C  
ATOM   1308  O   TYR A 204      -6.622  -3.481  10.558  1.00  0.69           O  
ATOM   1309  CB  TYR A 204      -5.042  -3.232   7.972  1.00  0.69           C  
ATOM   1310  CG  TYR A 204      -4.394  -2.467   6.846  1.00  0.69           C  
ATOM   1311  CD1 TYR A 204      -3.632  -1.313   7.108  1.00  0.69           C  
ATOM   1312  CD2 TYR A 204      -4.525  -2.903   5.517  1.00  0.69           C  
ATOM   1313  CE1 TYR A 204      -3.041  -0.595   6.060  1.00  0.69           C  
ATOM   1314  CE2 TYR A 204      -3.926  -2.188   4.468  1.00  0.69           C  
ATOM   1315  CZ  TYR A 204      -3.202  -1.022   4.743  1.00  0.69           C  
ATOM   1316  OH  TYR A 204      -2.629  -0.267   3.699  1.00  0.69           O  
ATOM   1317  N   MET A 205      -8.060  -4.367   9.065  1.00  0.63           N  
ATOM   1318  CA  MET A 205      -8.843  -5.097  10.060  1.00  0.63           C  
ATOM   1319  C   MET A 205      -8.467  -6.571  10.238  1.00  0.63           C  
ATOM   1320  O   MET A 205      -8.964  -7.251  11.131  1.00  0.63           O  
ATOM   1321  CB  MET A 205     -10.343  -4.964   9.694  1.00  0.63           C  
ATOM   1322  CG  MET A 205     -10.789  -5.677   8.395  1.00  0.63           C  
ATOM   1323  SD  MET A 205     -11.190  -7.454   8.463  1.00  0.63           S  
ATOM   1324  CE  MET A 205     -12.323  -7.408   9.873  1.00  0.63           C  
ATOM   1325  N   CYS A 206      -7.527  -7.073   9.415  1.00  0.70           N  
ATOM   1326  CA  CYS A 206      -7.012  -8.432   9.407  1.00  0.70           C  
ATOM   1327  C   CYS A 206      -5.496  -8.338   9.281  1.00  0.70           C  
ATOM   1328  O   CYS A 206      -4.950  -7.245   9.162  1.00  0.70           O  
ATOM   1329  CB  CYS A 206      -7.601  -9.259   8.225  1.00  0.70           C  
ATOM   1330  SG  CYS A 206      -9.024 -10.281   8.731  1.00  0.70           S  
ATOM   1331  N   TYR A 207      -4.765  -9.471   9.342  1.00  0.69           N  
ATOM   1332  CA  TYR A 207      -3.311  -9.508   9.321  1.00  0.69           C  
ATOM   1333  C   TYR A 207      -2.812 -10.539   8.313  1.00  0.69           C  
ATOM   1334  O   TYR A 207      -3.594 -11.283   7.732  1.00  0.69           O  
ATOM   1335  CB  TYR A 207      -2.713  -9.691  10.750  1.00  0.69           C  
ATOM   1336  CG  TYR A 207      -3.305 -10.846  11.516  1.00  0.69           C  
ATOM   1337  CD1 TYR A 207      -2.662 -12.090  11.546  1.00  0.69           C  
ATOM   1338  CD2 TYR A 207      -4.488 -10.683  12.254  1.00  0.69           C  
ATOM   1339  CE1 TYR A 207      -3.197 -13.157  12.281  1.00  0.69           C  
ATOM   1340  CE2 TYR A 207      -5.000 -11.728  13.032  1.00  0.69           C  
ATOM   1341  CZ  TYR A 207      -4.358 -12.970  13.029  1.00  0.69           C  
ATOM   1342  OH  TYR A 207      -4.917 -14.034  13.763  1.00  0.69           O  
ATOM   1343  N   SER A 208      -1.497 -10.589   7.990  1.00  0.67           N  
ATOM   1344  CA  SER A 208      -1.027 -11.393   6.860  1.00  0.67           C  
ATOM   1345  C   SER A 208      -1.141 -12.885   7.047  1.00  0.67           C  
ATOM   1346  O   SER A 208      -1.296 -13.650   6.099  1.00  0.67           O  
ATOM   1347  CB  SER A 208       0.437 -11.144   6.428  1.00  0.67           C  
ATOM   1348  OG  SER A 208       0.669  -9.781   6.110  1.00  0.67           O  
ATOM   1349  N   SER A 209      -1.038 -13.346   8.301  1.00  0.69           N  
ATOM   1350  CA  SER A 209      -0.896 -14.753   8.598  1.00  0.69           C  
ATOM   1351  C   SER A 209      -2.196 -15.421   8.967  1.00  0.69           C  
ATOM   1352  O   SER A 209      -2.209 -16.631   9.191  1.00  0.69           O  
ATOM   1353  CB  SER A 209       0.121 -14.994   9.744  1.00  0.69           C  
ATOM   1354  OG  SER A 209      -0.215 -14.252  10.920  1.00  0.69           O  
ATOM   1355  N   CYS A 210      -3.334 -14.692   8.994  1.00  0.74           N  
ATOM   1356  CA  CYS A 210      -4.618 -15.315   9.237  1.00  0.74           C  
ATOM   1357  C   CYS A 210      -5.236 -15.961   8.004  1.00  0.74           C  
ATOM   1358  O   CYS A 210      -5.376 -15.387   6.923  1.00  0.74           O  
ATOM   1359  CB  CYS A 210      -5.633 -14.404   9.960  1.00  0.74           C  
ATOM   1360  SG  CYS A 210      -5.827 -12.732   9.254  1.00  0.74           S  
ATOM   1361  N   ALA A 211      -5.589 -17.251   8.166  1.00  0.73           N  
ATOM   1362  CA  ALA A 211      -6.150 -18.087   7.135  1.00  0.73           C  
ATOM   1363  C   ALA A 211      -7.564 -17.675   6.729  1.00  0.73           C  
ATOM   1364  O   ALA A 211      -8.462 -17.550   7.556  1.00  0.73           O  
ATOM   1365  CB  ALA A 211      -6.116 -19.565   7.587  1.00  0.73           C  
ATOM   1366  N   GLY A 212      -7.789 -17.467   5.414  1.00  0.73           N  
ATOM   1367  CA  GLY A 212      -9.081 -17.048   4.881  1.00  0.73           C  
ATOM   1368  C   GLY A 212      -9.215 -15.582   4.570  1.00  0.73           C  
ATOM   1369  O   GLY A 212     -10.249 -15.175   4.062  1.00  0.73           O  
ATOM   1370  N   SER A 213      -8.190 -14.751   4.849  1.00  0.73           N  
ATOM   1371  CA  SER A 213      -8.138 -13.369   4.358  1.00  0.73           C  
ATOM   1372  C   SER A 213      -6.902 -13.221   3.512  1.00  0.73           C  
ATOM   1373  O   SER A 213      -6.862 -13.653   2.366  1.00  0.73           O  
ATOM   1374  CB  SER A 213      -8.163 -12.318   5.518  1.00  0.73           C  
ATOM   1375  OG  SER A 213      -7.961 -10.957   5.127  1.00  0.73           O  
ATOM   1376  N   ILE A 214      -5.820 -12.656   4.070  1.00  0.68           N  
ATOM   1377  CA  ILE A 214      -4.539 -12.496   3.415  1.00  0.68           C  
ATOM   1378  C   ILE A 214      -3.879 -13.841   3.128  1.00  0.68           C  
ATOM   1379  O   ILE A 214      -3.202 -14.023   2.125  1.00  0.68           O  
ATOM   1380  CB  ILE A 214      -3.631 -11.623   4.263  1.00  0.68           C  
ATOM   1381  CG1 ILE A 214      -4.291 -10.288   4.706  1.00  0.68           C  
ATOM   1382  CG2 ILE A 214      -2.306 -11.347   3.522  1.00  0.68           C  
ATOM   1383  CD1 ILE A 214      -4.650  -9.328   3.570  1.00  0.68           C  
ATOM   1384  N   ASN A 215      -4.086 -14.842   4.012  1.00  0.72           N  
ATOM   1385  CA  ASN A 215      -3.788 -16.253   3.798  1.00  0.72           C  
ATOM   1386  C   ASN A 215      -2.335 -16.643   3.490  1.00  0.72           C  
ATOM   1387  O   ASN A 215      -2.064 -17.748   3.039  1.00  0.72           O  
ATOM   1388  CB  ASN A 215      -4.863 -16.974   2.919  1.00  0.72           C  
ATOM   1389  CG  ASN A 215      -4.813 -16.714   1.408  1.00  0.72           C  
ATOM   1390  OD1 ASN A 215      -4.346 -17.540   0.629  1.00  0.72           O  
ATOM   1391  ND2 ASN A 215      -5.412 -15.591   0.940  1.00  0.72           N  
ATOM   1392  N   ARG A 216      -1.389 -15.742   3.838  1.00  0.65           N  
ATOM   1393  CA  ARG A 216       0.050 -15.792   3.632  1.00  0.65           C  
ATOM   1394  C   ARG A 216       0.467 -15.331   2.241  1.00  0.65           C  
ATOM   1395  O   ARG A 216       1.625 -15.460   1.860  1.00  0.65           O  
ATOM   1396  CB  ARG A 216       0.742 -17.133   3.997  1.00  0.65           C  
ATOM   1397  CG  ARG A 216       0.551 -17.553   5.466  1.00  0.65           C  
ATOM   1398  CD  ARG A 216      -0.070 -18.941   5.630  1.00  0.65           C  
ATOM   1399  NE  ARG A 216      -0.188 -19.159   7.111  1.00  0.65           N  
ATOM   1400  CZ  ARG A 216      -0.944 -20.103   7.687  1.00  0.65           C  
ATOM   1401  NH1 ARG A 216      -1.678 -20.939   6.962  1.00  0.65           N  
ATOM   1402  NH2 ARG A 216      -0.960 -20.212   9.014  1.00  0.65           N  
ATOM   1403  N   GLU A 217      -0.449 -14.708   1.482  1.00  0.68           N  
ATOM   1404  CA  GLU A 217      -0.212 -14.264   0.128  1.00  0.68           C  
ATOM   1405  C   GLU A 217      -0.049 -12.753   0.108  1.00  0.68           C  
ATOM   1406  O   GLU A 217      -0.951 -12.001   0.469  1.00  0.68           O  
ATOM   1407  CB  GLU A 217      -1.431 -14.634  -0.734  1.00  0.68           C  
ATOM   1408  CG  GLU A 217      -1.620 -16.152  -0.962  1.00  0.68           C  
ATOM   1409  CD  GLU A 217      -1.012 -16.691  -2.253  1.00  0.68           C  
ATOM   1410  OE1 GLU A 217      -0.465 -15.894  -3.073  1.00  0.68           O  
ATOM   1411  OE2 GLU A 217      -1.173 -17.925  -2.463  1.00  0.68           O  
ATOM   1412  N   ASN A 218       1.135 -12.239  -0.295  1.00  0.71           N  
ATOM   1413  CA  ASN A 218       1.360 -10.800  -0.392  1.00  0.71           C  
ATOM   1414  C   ASN A 218       0.461 -10.097  -1.417  1.00  0.71           C  
ATOM   1415  O   ASN A 218       0.143 -10.622  -2.483  1.00  0.71           O  
ATOM   1416  CB  ASN A 218       2.837 -10.426  -0.683  1.00  0.71           C  
ATOM   1417  CG  ASN A 218       3.715 -10.914   0.459  1.00  0.71           C  
ATOM   1418  OD1 ASN A 218       3.555 -10.523   1.611  1.00  0.71           O  
ATOM   1419  ND2 ASN A 218       4.735 -11.747   0.152  1.00  0.71           N  
ATOM   1420  N   ILE A 219       0.043  -8.858  -1.109  1.00  0.72           N  
ATOM   1421  CA  ILE A 219      -0.967  -8.150  -1.869  1.00  0.72           C  
ATOM   1422  C   ILE A 219      -0.483  -6.752  -2.183  1.00  0.72           C  
ATOM   1423  O   ILE A 219       0.479  -6.248  -1.602  1.00  0.72           O  
ATOM   1424  CB  ILE A 219      -2.302  -8.074  -1.123  1.00  0.72           C  
ATOM   1425  CG1 ILE A 219      -2.129  -7.461   0.286  1.00  0.72           C  
ATOM   1426  CG2 ILE A 219      -2.877  -9.503  -1.018  1.00  0.72           C  
ATOM   1427  CD1 ILE A 219      -3.440  -7.165   1.018  1.00  0.72           C  
ATOM   1428  N   HIS A 220      -1.153  -6.093  -3.138  1.00  0.73           N  
ATOM   1429  CA  HIS A 220      -0.842  -4.750  -3.570  1.00  0.73           C  
ATOM   1430  C   HIS A 220      -2.038  -3.852  -3.323  1.00  0.73           C  
ATOM   1431  O   HIS A 220      -3.192  -4.280  -3.384  1.00  0.73           O  
ATOM   1432  CB  HIS A 220      -0.501  -4.716  -5.069  1.00  0.73           C  
ATOM   1433  CG  HIS A 220       0.662  -5.581  -5.428  1.00  0.73           C  
ATOM   1434  ND1 HIS A 220       0.772  -6.036  -6.725  1.00  0.73           N  
ATOM   1435  CD2 HIS A 220       1.781  -5.878  -4.725  1.00  0.73           C  
ATOM   1436  CE1 HIS A 220       1.962  -6.593  -6.793  1.00  0.73           C  
ATOM   1437  NE2 HIS A 220       2.621  -6.523  -5.610  1.00  0.73           N  
ATOM   1438  N   THR A 221      -1.793  -2.569  -3.013  1.00  0.81           N  
ATOM   1439  CA  THR A 221      -2.852  -1.597  -2.768  1.00  0.81           C  
ATOM   1440  C   THR A 221      -2.759  -0.481  -3.788  1.00  0.81           C  
ATOM   1441  O   THR A 221      -1.713   0.129  -4.002  1.00  0.81           O  
ATOM   1442  CB  THR A 221      -2.889  -1.037  -1.349  1.00  0.81           C  
ATOM   1443  OG1 THR A 221      -1.590  -0.697  -0.864  1.00  0.81           O  
ATOM   1444  CG2 THR A 221      -3.420  -2.125  -0.406  1.00  0.81           C  
ATOM   1445  N   VAL A 222      -3.875  -0.189  -4.486  1.00  0.81           N  
ATOM   1446  CA  VAL A 222      -3.893   0.780  -5.575  1.00  0.81           C  
ATOM   1447  C   VAL A 222      -4.725   1.954  -5.134  1.00  0.81           C  
ATOM   1448  O   VAL A 222      -5.796   1.783  -4.557  1.00  0.81           O  
ATOM   1449  CB  VAL A 222      -4.475   0.221  -6.864  1.00  0.81           C  
ATOM   1450  CG1 VAL A 222      -4.493   1.254  -8.010  1.00  0.81           C  
ATOM   1451  CG2 VAL A 222      -3.631  -0.966  -7.330  1.00  0.81           C  
ATOM   1452  N   PHE A 223      -4.227   3.179  -5.385  1.00  0.82           N  
ATOM   1453  CA  PHE A 223      -4.863   4.407  -4.970  1.00  0.82           C  
ATOM   1454  C   PHE A 223      -5.061   5.233  -6.234  1.00  0.82           C  
ATOM   1455  O   PHE A 223      -4.140   5.397  -7.033  1.00  0.82           O  
ATOM   1456  CB  PHE A 223      -4.014   5.188  -3.920  1.00  0.82           C  
ATOM   1457  CG  PHE A 223      -3.665   4.323  -2.725  1.00  0.82           C  
ATOM   1458  CD1 PHE A 223      -2.625   3.373  -2.791  1.00  0.82           C  
ATOM   1459  CD2 PHE A 223      -4.369   4.453  -1.516  1.00  0.82           C  
ATOM   1460  CE1 PHE A 223      -2.322   2.553  -1.698  1.00  0.82           C  
ATOM   1461  CE2 PHE A 223      -4.041   3.663  -0.405  1.00  0.82           C  
ATOM   1462  CZ  PHE A 223      -3.030   2.700  -0.501  1.00  0.82           C  
ATOM   1463  N   ARG A 224      -6.281   5.741  -6.493  1.00  0.79           N  
ATOM   1464  CA  ARG A 224      -6.560   6.449  -7.734  1.00  0.79           C  
ATOM   1465  C   ARG A 224      -7.274   7.754  -7.476  1.00  0.79           C  
ATOM   1466  O   ARG A 224      -8.012   7.894  -6.500  1.00  0.79           O  
ATOM   1467  CB  ARG A 224      -7.426   5.615  -8.715  1.00  0.79           C  
ATOM   1468  CG  ARG A 224      -6.800   4.267  -9.114  1.00  0.79           C  
ATOM   1469  CD  ARG A 224      -7.580   3.567 -10.229  1.00  0.79           C  
ATOM   1470  NE  ARG A 224      -6.769   2.369 -10.637  1.00  0.79           N  
ATOM   1471  CZ  ARG A 224      -7.251   1.364 -11.378  1.00  0.79           C  
ATOM   1472  NH1 ARG A 224      -6.486   0.296 -11.625  1.00  0.79           N  
ATOM   1473  NH2 ARG A 224      -8.485   1.407 -11.866  1.00  0.79           N  
ATOM   1474  N   LEU A 225      -7.070   8.734  -8.376  1.00  0.80           N  
ATOM   1475  CA  LEU A 225      -7.728  10.019  -8.329  1.00  0.80           C  
ATOM   1476  C   LEU A 225      -8.684  10.125  -9.496  1.00  0.80           C  
ATOM   1477  O   LEU A 225      -8.310   9.959 -10.660  1.00  0.80           O  
ATOM   1478  CB  LEU A 225      -6.704  11.160  -8.439  1.00  0.80           C  
ATOM   1479  CG  LEU A 225      -7.324  12.569  -8.409  1.00  0.80           C  
ATOM   1480  CD1 LEU A 225      -7.748  12.957  -6.983  1.00  0.80           C  
ATOM   1481  CD2 LEU A 225      -6.349  13.585  -9.012  1.00  0.80           C  
ATOM   1482  N   GLU A 226      -9.969  10.372  -9.192  1.00  0.73           N  
ATOM   1483  CA  GLU A 226     -11.040  10.128 -10.123  1.00  0.73           C  
ATOM   1484  C   GLU A 226     -12.137  11.158  -9.885  1.00  0.73           C  
ATOM   1485  O   GLU A 226     -12.207  11.794  -8.837  1.00  0.73           O  
ATOM   1486  CB  GLU A 226     -11.669   8.742  -9.822  1.00  0.73           C  
ATOM   1487  CG  GLU A 226     -10.730   7.493  -9.780  1.00  0.73           C  
ATOM   1488  CD  GLU A 226     -10.760   6.497 -10.947  1.00  0.73           C  
ATOM   1489  OE1 GLU A 226     -11.806   6.385 -11.627  1.00  0.73           O  
ATOM   1490  OE2 GLU A 226      -9.767   5.719 -11.065  1.00  0.73           O  
ATOM   1491  N   LEU A 227     -13.069  11.333 -10.837  1.00  0.56           N  
ATOM   1492  CA  LEU A 227     -14.324  12.004 -10.511  1.00  0.56           C  
ATOM   1493  C   LEU A 227     -15.465  11.428 -11.313  1.00  0.56           C  
ATOM   1494  O   LEU A 227     -16.082  10.458 -10.886  1.00  0.56           O  
ATOM   1495  CB  LEU A 227     -14.255  13.551 -10.631  1.00  0.56           C  
ATOM   1496  CG  LEU A 227     -15.570  14.329 -10.353  1.00  0.56           C  
ATOM   1497  CD1 LEU A 227     -16.321  13.853  -9.099  1.00  0.56           C  
ATOM   1498  CD2 LEU A 227     -15.284  15.835 -10.259  1.00  0.56           C  
ATOM   1499  N   GLY A 228     -15.767  11.989 -12.508  1.00  0.67           N  
ATOM   1500  CA  GLY A 228     -17.004  11.764 -13.268  1.00  0.67           C  
ATOM   1501  C   GLY A 228     -17.086  10.457 -14.000  1.00  0.67           C  
ATOM   1502  O   GLY A 228     -17.709  10.368 -15.046  1.00  0.67           O  
ATOM   1503  N   SER A 229     -16.413   9.445 -13.436  1.00  0.52           N  
ATOM   1504  CA  SER A 229     -16.089   8.131 -13.976  1.00  0.52           C  
ATOM   1505  C   SER A 229     -14.826   8.171 -14.803  1.00  0.52           C  
ATOM   1506  O   SER A 229     -14.365   7.133 -15.266  1.00  0.52           O  
ATOM   1507  CB  SER A 229     -17.233   7.392 -14.717  1.00  0.52           C  
ATOM   1508  OG  SER A 229     -18.269   7.059 -13.786  1.00  0.52           O  
ATOM   1509  N   ASP A 230     -14.181   9.354 -14.902  1.00  0.64           N  
ATOM   1510  CA  ASP A 230     -12.947   9.549 -15.632  1.00  0.64           C  
ATOM   1511  C   ASP A 230     -11.725   9.527 -14.717  1.00  0.64           C  
ATOM   1512  O   ASP A 230     -11.717  10.096 -13.620  1.00  0.64           O  
ATOM   1513  CB  ASP A 230     -12.966  10.883 -16.417  1.00  0.64           C  
ATOM   1514  CG  ASP A 230     -14.094  10.891 -17.435  1.00  0.64           C  
ATOM   1515  OD1 ASP A 230     -14.384   9.813 -18.011  1.00  0.64           O  
ATOM   1516  OD2 ASP A 230     -14.652  11.997 -17.648  1.00  0.64           O  
ATOM   1517  N   ILE A 231     -10.653   8.847 -15.177  1.00  0.69           N  
ATOM   1518  CA  ILE A 231      -9.409   8.638 -14.454  1.00  0.69           C  
ATOM   1519  C   ILE A 231      -8.456   9.813 -14.653  1.00  0.69           C  
ATOM   1520  O   ILE A 231      -8.151  10.202 -15.778  1.00  0.69           O  
ATOM   1521  CB  ILE A 231      -8.733   7.343 -14.925  1.00  0.69           C  
ATOM   1522  CG1 ILE A 231      -9.686   6.136 -14.715  1.00  0.69           C  
ATOM   1523  CG2 ILE A 231      -7.382   7.128 -14.196  1.00  0.69           C  
ATOM   1524  CD1 ILE A 231      -9.171   4.822 -15.321  1.00  0.69           C  
ATOM   1525  N   LEU A 232      -7.944  10.419 -13.558  1.00  0.74           N  
ATOM   1526  CA  LEU A 232      -7.019  11.537 -13.654  1.00  0.74           C  
ATOM   1527  C   LEU A 232      -5.593  11.162 -13.298  1.00  0.74           C  
ATOM   1528  O   LEU A 232      -4.647  11.820 -13.724  1.00  0.74           O  
ATOM   1529  CB  LEU A 232      -7.441  12.643 -12.667  1.00  0.74           C  
ATOM   1530  CG  LEU A 232      -8.814  13.262 -12.976  1.00  0.74           C  
ATOM   1531  CD1 LEU A 232      -9.213  14.185 -11.819  1.00  0.74           C  
ATOM   1532  CD2 LEU A 232      -8.795  14.028 -14.308  1.00  0.74           C  
ATOM   1533  N   GLY A 233      -5.397  10.079 -12.523  1.00  0.81           N  
ATOM   1534  CA  GLY A 233      -4.064   9.624 -12.176  1.00  0.81           C  
ATOM   1535  C   GLY A 233      -4.115   8.409 -11.304  1.00  0.81           C  
ATOM   1536  O   GLY A 233      -5.052   8.212 -10.530  1.00  0.81           O  
ATOM   1537  N   VAL A 234      -3.092   7.546 -11.426  1.00  0.80           N  
ATOM   1538  CA  VAL A 234      -3.074   6.231 -10.808  1.00  0.80           C  
ATOM   1539  C   VAL A 234      -1.715   5.962 -10.205  1.00  0.80           C  
ATOM   1540  O   VAL A 234      -0.677   6.189 -10.828  1.00  0.80           O  
ATOM   1541  CB  VAL A 234      -3.396   5.121 -11.813  1.00  0.80           C  
ATOM   1542  CG1 VAL A 234      -3.268   3.713 -11.191  1.00  0.80           C  
ATOM   1543  CG2 VAL A 234      -4.830   5.317 -12.337  1.00  0.80           C  
ATOM   1544  N   ALA A 235      -1.696   5.455  -8.957  1.00  0.81           N  
ATOM   1545  CA  ALA A 235      -0.482   5.076  -8.286  1.00  0.81           C  
ATOM   1546  C   ALA A 235      -0.759   3.858  -7.411  1.00  0.81           C  
ATOM   1547  O   ALA A 235      -1.904   3.501  -7.133  1.00  0.81           O  
ATOM   1548  CB  ALA A 235       0.040   6.273  -7.471  1.00  0.81           C  
ATOM   1549  N   SER A 236       0.290   3.142  -6.988  1.00  0.80           N  
ATOM   1550  CA  SER A 236       0.146   1.841  -6.361  1.00  0.80           C  
ATOM   1551  C   SER A 236       1.303   1.613  -5.428  1.00  0.80           C  
ATOM   1552  O   SER A 236       2.356   2.224  -5.596  1.00  0.80           O  
ATOM   1553  CB  SER A 236       0.151   0.696  -7.408  1.00  0.80           C  
ATOM   1554  OG  SER A 236       1.282   0.821  -8.282  1.00  0.80           O  
ATOM   1555  N   LEU A 237       1.121   0.760  -4.400  1.00  0.77           N  
ATOM   1556  CA  LEU A 237       2.156   0.474  -3.427  1.00  0.77           C  
ATOM   1557  C   LEU A 237       1.967  -0.919  -2.847  1.00  0.77           C  
ATOM   1558  O   LEU A 237       0.867  -1.475  -2.853  1.00  0.77           O  
ATOM   1559  CB  LEU A 237       2.104   1.471  -2.237  1.00  0.77           C  
ATOM   1560  CG  LEU A 237       2.549   2.910  -2.563  1.00  0.77           C  
ATOM   1561  CD1 LEU A 237       2.229   3.834  -1.395  1.00  0.77           C  
ATOM   1562  CD2 LEU A 237       4.052   2.968  -2.860  1.00  0.77           C  
ATOM   1563  N   ASP A 238       3.051  -1.514  -2.307  1.00  0.77           N  
ATOM   1564  CA  ASP A 238       3.026  -2.856  -1.770  1.00  0.77           C  
ATOM   1565  C   ASP A 238       2.870  -2.832  -0.257  1.00  0.77           C  
ATOM   1566  O   ASP A 238       3.593  -2.132   0.454  1.00  0.77           O  
ATOM   1567  CB  ASP A 238       4.331  -3.598  -2.124  1.00  0.77           C  
ATOM   1568  CG  ASP A 238       4.430  -3.891  -3.612  1.00  0.77           C  
ATOM   1569  OD1 ASP A 238       3.496  -3.597  -4.385  1.00  0.77           O  
ATOM   1570  OD2 ASP A 238       5.478  -4.502  -3.951  1.00  0.77           O  
ATOM   1571  N   THR A 239       1.911  -3.619   0.270  1.00  0.77           N  
ATOM   1572  CA  THR A 239       1.504  -3.556   1.670  1.00  0.77           C  
ATOM   1573  C   THR A 239       1.692  -4.910   2.314  1.00  0.77           C  
ATOM   1574  O   THR A 239       1.262  -5.928   1.778  1.00  0.77           O  
ATOM   1575  CB  THR A 239       0.037  -3.194   1.835  1.00  0.77           C  
ATOM   1576  OG1 THR A 239      -0.237  -1.853   1.304  1.00  0.77           O  
ATOM   1577  CG2 THR A 239      -0.403  -3.189   3.303  1.00  0.77           C  
ATOM   1578  N   LYS A 240       2.339  -4.978   3.496  1.00  0.75           N  
ATOM   1579  CA  LYS A 240       2.448  -6.196   4.277  1.00  0.75           C  
ATOM   1580  C   LYS A 240       2.068  -5.941   5.720  1.00  0.75           C  
ATOM   1581  O   LYS A 240       2.395  -4.906   6.294  1.00  0.75           O  
ATOM   1582  CB  LYS A 240       3.892  -6.734   4.262  1.00  0.75           C  
ATOM   1583  CG  LYS A 240       4.268  -7.331   2.904  1.00  0.75           C  
ATOM   1584  CD  LYS A 240       5.733  -7.761   2.905  1.00  0.75           C  
ATOM   1585  CE  LYS A 240       6.165  -8.436   1.613  1.00  0.75           C  
ATOM   1586  NZ  LYS A 240       7.532  -8.957   1.793  1.00  0.75           N  
ATOM   1587  N   ILE A 241       1.361  -6.898   6.350  1.00  0.72           N  
ATOM   1588  CA  ILE A 241       0.917  -6.781   7.727  1.00  0.72           C  
ATOM   1589  C   ILE A 241       1.699  -7.774   8.582  1.00  0.72           C  
ATOM   1590  O   ILE A 241       1.785  -8.961   8.279  1.00  0.72           O  
ATOM   1591  CB  ILE A 241      -0.588  -7.016   7.855  1.00  0.72           C  
ATOM   1592  CG1 ILE A 241      -1.374  -6.191   6.795  1.00  0.72           C  
ATOM   1593  CG2 ILE A 241      -0.993  -6.690   9.313  1.00  0.72           C  
ATOM   1594  CD1 ILE A 241      -2.882  -6.466   6.771  1.00  0.72           C  
ATOM   1595  N   CYS A 242       2.330  -7.339   9.677  1.00  0.75           N  
ATOM   1596  CA  CYS A 242       3.308  -8.173  10.345  1.00  0.75           C  
ATOM   1597  C   CYS A 242       3.456  -7.798  11.801  1.00  0.75           C  
ATOM   1598  O   CYS A 242       3.001  -6.753  12.264  1.00  0.75           O  
ATOM   1599  CB  CYS A 242       4.692  -8.048   9.652  1.00  0.75           C  
ATOM   1600  SG  CYS A 242       5.200  -6.315   9.379  1.00  0.75           S  
ATOM   1601  N   SER A 243       4.089  -8.698  12.584  1.00  0.69           N  
ATOM   1602  CA  SER A 243       4.318  -8.537  14.011  1.00  0.69           C  
ATOM   1603  C   SER A 243       5.219  -7.378  14.362  1.00  0.69           C  
ATOM   1604  O   SER A 243       4.971  -6.667  15.329  1.00  0.69           O  
ATOM   1605  CB  SER A 243       4.953  -9.794  14.653  1.00  0.69           C  
ATOM   1606  OG  SER A 243       4.145 -10.936  14.371  1.00  0.69           O  
ATOM   1607  N   CYS A 244       6.301  -7.160  13.585  1.00  0.73           N  
ATOM   1608  CA  CYS A 244       7.221  -6.067  13.839  1.00  0.73           C  
ATOM   1609  C   CYS A 244       7.641  -5.388  12.540  1.00  0.73           C  
ATOM   1610  O   CYS A 244       8.653  -5.780  11.962  1.00  0.73           O  
ATOM   1611  CB  CYS A 244       8.485  -6.561  14.590  1.00  0.73           C  
ATOM   1612  SG  CYS A 244       9.542  -5.185  15.188  1.00  0.73           S  
ATOM   1613  N   PRO A 245       6.953  -4.346  12.071  1.00  0.75           N  
ATOM   1614  CA  PRO A 245       7.268  -3.661  10.817  1.00  0.75           C  
ATOM   1615  C   PRO A 245       8.687  -3.139  10.720  1.00  0.75           C  
ATOM   1616  O   PRO A 245       9.296  -3.170   9.650  1.00  0.75           O  
ATOM   1617  CB  PRO A 245       6.237  -2.524  10.784  1.00  0.75           C  
ATOM   1618  CG  PRO A 245       5.015  -3.101  11.497  1.00  0.75           C  
ATOM   1619  CD  PRO A 245       5.648  -3.936  12.603  1.00  0.75           C  
ATOM   1620  N   SER A 246       9.236  -2.660  11.852  1.00  0.73           N  
ATOM   1621  CA  SER A 246      10.604  -2.192  12.014  1.00  0.73           C  
ATOM   1622  C   SER A 246      11.652  -3.223  11.686  1.00  0.73           C  
ATOM   1623  O   SER A 246      12.728  -2.907  11.167  1.00  0.73           O  
ATOM   1624  CB  SER A 246      10.894  -1.790  13.479  1.00  0.73           C  
ATOM   1625  OG  SER A 246       9.993  -0.770  13.879  1.00  0.73           O  
ATOM   1626  N   ARG A 247      11.366  -4.491  12.037  1.00  0.71           N  
ATOM   1627  CA  ARG A 247      12.240  -5.611  11.808  1.00  0.71           C  
ATOM   1628  C   ARG A 247      12.342  -5.982  10.345  1.00  0.71           C  
ATOM   1629  O   ARG A 247      13.445  -6.140   9.824  1.00  0.71           O  
ATOM   1630  CB  ARG A 247      11.722  -6.826  12.604  1.00  0.71           C  
ATOM   1631  CG  ARG A 247      12.686  -8.021  12.646  1.00  0.71           C  
ATOM   1632  CD  ARG A 247      12.097  -9.205  13.414  1.00  0.71           C  
ATOM   1633  NE  ARG A 247      13.188 -10.228  13.519  1.00  0.71           N  
ATOM   1634  CZ  ARG A 247      13.232 -11.203  14.438  1.00  0.71           C  
ATOM   1635  NH1 ARG A 247      12.254 -11.373  15.320  1.00  0.71           N  
ATOM   1636  NH2 ARG A 247      14.278 -12.026  14.477  1.00  0.71           N  
ATOM   1637  N   ASP A 248      11.193  -6.086   9.651  1.00  0.74           N  
ATOM   1638  CA  ASP A 248      11.107  -6.449   8.255  1.00  0.74           C  
ATOM   1639  C   ASP A 248      11.713  -5.413   7.316  1.00  0.74           C  
ATOM   1640  O   ASP A 248      12.438  -5.747   6.377  1.00  0.74           O  
ATOM   1641  CB  ASP A 248       9.632  -6.716   7.896  1.00  0.74           C  
ATOM   1642  CG  ASP A 248       9.110  -7.940   8.628  1.00  0.74           C  
ATOM   1643  OD1 ASP A 248       9.887  -8.920   8.786  1.00  0.74           O  
ATOM   1644  OD2 ASP A 248       7.915  -7.908   9.011  1.00  0.74           O  
ATOM   1645  N   ARG A 249      11.480  -4.110   7.590  1.00  0.70           N  
ATOM   1646  CA  ARG A 249      12.135  -3.019   6.896  1.00  0.70           C  
ATOM   1647  C   ARG A 249      13.657  -3.061   7.038  1.00  0.70           C  
ATOM   1648  O   ARG A 249      14.395  -3.038   6.057  1.00  0.70           O  
ATOM   1649  CB  ARG A 249      11.580  -1.693   7.478  1.00  0.70           C  
ATOM   1650  CG  ARG A 249      12.153  -0.441   6.802  1.00  0.70           C  
ATOM   1651  CD  ARG A 249      11.753   0.886   7.427  1.00  0.70           C  
ATOM   1652  NE  ARG A 249      12.689   1.922   6.886  1.00  0.70           N  
ATOM   1653  CZ  ARG A 249      12.572   3.213   7.238  1.00  0.70           C  
ATOM   1654  NH1 ARG A 249      11.651   3.616   8.093  1.00  0.70           N  
ATOM   1655  NH2 ARG A 249      13.442   4.126   6.787  1.00  0.70           N  
ATOM   1656  N   THR A 250      14.145  -3.234   8.288  1.00  0.76           N  
ATOM   1657  CA  THR A 250      15.560  -3.362   8.625  1.00  0.76           C  
ATOM   1658  C   THR A 250      16.211  -4.544   7.965  1.00  0.76           C  
ATOM   1659  O   THR A 250      17.347  -4.464   7.502  1.00  0.76           O  
ATOM   1660  CB  THR A 250      15.776  -3.520  10.127  1.00  0.76           C  
ATOM   1661  OG1 THR A 250      15.428  -2.314  10.814  1.00  0.76           O  
ATOM   1662  CG2 THR A 250      17.216  -3.857  10.528  1.00  0.76           C  
ATOM   1663  N   LYS A 251      15.509  -5.689   7.914  1.00  0.73           N  
ATOM   1664  CA  LYS A 251      15.986  -6.906   7.307  1.00  0.73           C  
ATOM   1665  C   LYS A 251      16.301  -6.754   5.833  1.00  0.73           C  
ATOM   1666  O   LYS A 251      17.366  -7.162   5.379  1.00  0.73           O  
ATOM   1667  CB  LYS A 251      14.911  -8.002   7.503  1.00  0.73           C  
ATOM   1668  CG  LYS A 251      15.298  -9.390   6.976  1.00  0.73           C  
ATOM   1669  CD  LYS A 251      14.172 -10.404   7.225  1.00  0.73           C  
ATOM   1670  CE  LYS A 251      14.486 -11.795   6.675  1.00  0.73           C  
ATOM   1671  NZ  LYS A 251      13.347 -12.695   6.956  1.00  0.73           N  
ATOM   1672  N   ALA A 252      15.404  -6.115   5.062  1.00  0.77           N  
ATOM   1673  CA  ALA A 252      15.594  -5.915   3.648  1.00  0.77           C  
ATOM   1674  C   ALA A 252      16.751  -4.977   3.302  1.00  0.77           C  
ATOM   1675  O   ALA A 252      17.536  -5.239   2.395  1.00  0.77           O  
ATOM   1676  CB  ALA A 252      14.252  -5.461   3.058  1.00  0.77           C  
ATOM   1677  N   GLU A 253      16.921  -3.884   4.072  1.00  0.75           N  
ATOM   1678  CA  GLU A 253      18.045  -2.971   3.967  1.00  0.75           C  
ATOM   1679  C   GLU A 253      19.398  -3.635   4.250  1.00  0.75           C  
ATOM   1680  O   GLU A 253      20.407  -3.342   3.605  1.00  0.75           O  
ATOM   1681  CB  GLU A 253      17.838  -1.801   4.950  1.00  0.75           C  
ATOM   1682  CG  GLU A 253      16.578  -0.943   4.675  1.00  0.75           C  
ATOM   1683  CD  GLU A 253      16.162  -0.150   5.925  1.00  0.75           C  
ATOM   1684  OE1 GLU A 253      16.989  -0.093   6.888  1.00  0.75           O  
ATOM   1685  OE2 GLU A 253      15.020   0.363   5.970  1.00  0.75           O  
ATOM   1686  N   LYS A 254      19.454  -4.578   5.222  1.00  0.75           N  
ATOM   1687  CA  LYS A 254      20.631  -5.387   5.498  1.00  0.75           C  
ATOM   1688  C   LYS A 254      21.054  -6.263   4.331  1.00  0.75           C  
ATOM   1689  O   LYS A 254      22.247  -6.343   4.048  1.00  0.75           O  
ATOM   1690  CB  LYS A 254      20.440  -6.290   6.747  1.00  0.75           C  
ATOM   1691  CG  LYS A 254      20.440  -5.533   8.084  1.00  0.75           C  
ATOM   1692  CD  LYS A 254      20.067  -6.455   9.259  1.00  0.75           C  
ATOM   1693  CE  LYS A 254      20.293  -5.809  10.631  1.00  0.75           C  
ATOM   1694  NZ  LYS A 254      19.784  -6.687  11.710  1.00  0.75           N  
ATOM   1695  N   LEU A 255      20.100  -6.898   3.609  1.00  0.74           N  
ATOM   1696  CA  LEU A 255      20.376  -7.710   2.434  1.00  0.74           C  
ATOM   1697  C   LEU A 255      21.075  -6.924   1.334  1.00  0.74           C  
ATOM   1698  O   LEU A 255      22.096  -7.355   0.808  1.00  0.74           O  
ATOM   1699  CB  LEU A 255      19.060  -8.278   1.839  1.00  0.74           C  
ATOM   1700  CG  LEU A 255      18.277  -9.233   2.762  1.00  0.74           C  
ATOM   1701  CD1 LEU A 255      16.878  -9.497   2.182  1.00  0.74           C  
ATOM   1702  CD2 LEU A 255      19.011 -10.564   2.984  1.00  0.74           C  
ATOM   1703  N   THR A 256      20.582  -5.704   1.020  1.00  0.76           N  
ATOM   1704  CA  THR A 256      21.216  -4.782   0.077  1.00  0.76           C  
ATOM   1705  C   THR A 256      22.633  -4.413   0.464  1.00  0.76           C  
ATOM   1706  O   THR A 256      23.552  -4.485  -0.345  1.00  0.76           O  
ATOM   1707  CB  THR A 256      20.425  -3.482  -0.038  1.00  0.76           C  
ATOM   1708  OG1 THR A 256      19.091  -3.770  -0.418  1.00  0.76           O  
ATOM   1709  CG2 THR A 256      20.992  -2.546  -1.115  1.00  0.76           C  
ATOM   1710  N   ARG A 257      22.872  -4.066   1.747  1.00  0.69           N  
ATOM   1711  CA  ARG A 257      24.189  -3.706   2.240  1.00  0.69           C  
ATOM   1712  C   ARG A 257      25.218  -4.832   2.184  1.00  0.69           C  
ATOM   1713  O   ARG A 257      26.394  -4.600   1.946  1.00  0.69           O  
ATOM   1714  CB  ARG A 257      24.076  -3.176   3.688  1.00  0.69           C  
ATOM   1715  CG  ARG A 257      25.386  -2.581   4.258  1.00  0.69           C  
ATOM   1716  CD  ARG A 257      25.328  -2.246   5.751  1.00  0.69           C  
ATOM   1717  NE  ARG A 257      24.273  -1.192   5.901  1.00  0.69           N  
ATOM   1718  CZ  ARG A 257      23.557  -0.966   7.008  1.00  0.69           C  
ATOM   1719  NH1 ARG A 257      23.802  -1.618   8.140  1.00  0.69           N  
ATOM   1720  NH2 ARG A 257      22.576  -0.064   6.977  1.00  0.69           N  
ATOM   1721  N   GLN A 258      24.811  -6.094   2.419  1.00  0.71           N  
ATOM   1722  CA  GLN A 258      25.681  -7.252   2.305  1.00  0.71           C  
ATOM   1723  C   GLN A 258      26.184  -7.486   0.888  1.00  0.71           C  
ATOM   1724  O   GLN A 258      27.327  -7.881   0.675  1.00  0.71           O  
ATOM   1725  CB  GLN A 258      24.932  -8.512   2.802  1.00  0.71           C  
ATOM   1726  CG  GLN A 258      24.692  -8.504   4.331  1.00  0.71           C  
ATOM   1727  CD  GLN A 258      23.701  -9.590   4.750  1.00  0.71           C  
ATOM   1728  OE1 GLN A 258      22.884 -10.093   3.983  1.00  0.71           O  
ATOM   1729  NE2 GLN A 258      23.755  -9.973   6.047  1.00  0.71           N  
ATOM   1730  N   GLN A 259      25.321  -7.247  -0.118  1.00  0.60           N  
ATOM   1731  CA  GLN A 259      25.673  -7.300  -1.520  1.00  0.60           C  
ATOM   1732  C   GLN A 259      26.633  -6.192  -1.951  1.00  0.60           C  
ATOM   1733  O   GLN A 259      27.521  -6.410  -2.774  1.00  0.60           O  
ATOM   1734  CB  GLN A 259      24.375  -7.255  -2.361  1.00  0.60           C  
ATOM   1735  CG  GLN A 259      23.457  -8.473  -2.090  1.00  0.60           C  
ATOM   1736  CD  GLN A 259      22.097  -8.307  -2.766  1.00  0.60           C  
ATOM   1737  OE1 GLN A 259      21.725  -7.253  -3.275  1.00  0.60           O  
ATOM   1738  NE2 GLN A 259      21.302  -9.402  -2.779  1.00  0.60           N  
ATOM   1739  N   GLU A 260      26.468  -4.971  -1.408  1.00  0.60           N  
ATOM   1740  CA  GLU A 260      27.224  -3.800  -1.796  1.00  0.60           C  
ATOM   1741  C   GLU A 260      28.442  -3.573  -0.904  1.00  0.60           C  
ATOM   1742  O   GLU A 260      28.348  -3.241   0.274  1.00  0.60           O  
ATOM   1743  CB  GLU A 260      26.292  -2.568  -1.737  1.00  0.60           C  
ATOM   1744  CG  GLU A 260      26.922  -1.233  -2.206  1.00  0.60           C  
ATOM   1745  CD  GLU A 260      25.947  -0.058  -2.113  1.00  0.60           C  
ATOM   1746  OE1 GLU A 260      24.800  -0.246  -1.630  1.00  0.60           O  
ATOM   1747  OE2 GLU A 260      26.364   1.053  -2.530  1.00  0.60           O  
ATOM   1748  N   ALA A 261      29.663  -3.731  -1.452  1.00  0.59           N  
ATOM   1749  CA  ALA A 261      30.872  -3.497  -0.690  1.00  0.59           C  
ATOM   1750  C   ALA A 261      31.434  -2.108  -0.945  1.00  0.59           C  
ATOM   1751  O   ALA A 261      31.724  -1.729  -2.077  1.00  0.59           O  
ATOM   1752  CB  ALA A 261      31.934  -4.560  -1.018  1.00  0.59           C  
ATOM   1753  N   SER A 262      31.604  -1.314   0.130  1.00  0.54           N  
ATOM   1754  CA  SER A 262      32.141   0.036   0.042  1.00  0.54           C  
ATOM   1755  C   SER A 262      33.650   0.020   0.162  1.00  0.54           C  
ATOM   1756  O   SER A 262      34.206  -0.845   0.838  1.00  0.54           O  
ATOM   1757  CB  SER A 262      31.569   0.962   1.142  1.00  0.54           C  
ATOM   1758  OG  SER A 262      31.686   2.344   0.784  1.00  0.54           O  
ATOM   1759  N   GLY A 263      34.338   0.966  -0.499  1.00  0.55           N  
ATOM   1760  CA  GLY A 263      35.791   1.061  -0.464  1.00  0.55           C  
ATOM   1761  C   GLY A 263      36.287   2.211   0.414  1.00  0.55           C  
ATOM   1762  O   GLY A 263      35.453   2.940   1.015  1.00  0.55           O  
ATOM   1763  OXT GLY A 263      37.536   2.370   0.470  1.00  0.55           O  
TER    1764      GLY A 263                                                      
END   


Creolimax fragrantissima [CFRG4869T1]

REMARK   3 MODEL INFORMATION
REMARK   3  ENGIN   PROMOD3
REMARK   3  VERSN   1.2.0
REMARK   3  OSTAT   monomer
REMARK   3  OSRSN   MONOMER (USER)
REMARK   3  QSPRD   0.000
REMARK   3  GMQE    0.15
REMARK   3  QMN4    -2.86
REMARK   3  MODT    FALSE
REMARK   3 
REMARK   3 TEMPLATE 1
REMARK   3  PDBID   2rmn
REMARK   3  CHAIN   A
REMARK   3  MMCIF   A
REMARK   3  PDBV    2018-10-05
REMARK   3  SMTLE   2rmn.1.A
REMARK   3  SMTLV   2018-10-11
REMARK   3  MTHD    SOLUTION NMR 0.00 A
REMARK   3  FOUND   BLAST
REMARK   3  GMQE    0.15
REMARK   3  SIM     0.39
REMARK   3  SID     36.54
REMARK   3  OSTAT   monomer
REMARK   3  LIGND   ZN
ATOM      1  N   PRO A 181     -18.415 -13.305 -19.755  1.00  0.51           N  
ATOM      2  CA  PRO A 181     -17.324 -12.283 -19.906  1.00  0.51           C  
ATOM      3  C   PRO A 181     -16.190 -12.816 -19.056  1.00  0.51           C  
ATOM      4  O   PRO A 181     -16.440 -13.684 -18.221  1.00  0.51           O  
ATOM      5  CB  PRO A 181     -17.958 -10.983 -19.382  1.00  0.51           C  
ATOM      6  CG  PRO A 181     -19.021 -11.435 -18.373  1.00  0.51           C  
ATOM      7  CD  PRO A 181     -19.567 -12.740 -18.956  1.00  0.51           C  
ATOM      8  N   LEU A 182     -14.951 -12.335 -19.266  1.00  0.47           N  
ATOM      9  CA  LEU A 182     -13.785 -12.690 -18.475  1.00  0.47           C  
ATOM     10  C   LEU A 182     -13.719 -11.780 -17.245  1.00  0.47           C  
ATOM     11  O   LEU A 182     -14.242 -10.666 -17.316  1.00  0.47           O  
ATOM     12  CB  LEU A 182     -12.486 -12.567 -19.322  1.00  0.47           C  
ATOM     13  CG  LEU A 182     -12.435 -13.521 -20.539  1.00  0.47           C  
ATOM     14  CD1 LEU A 182     -11.261 -13.169 -21.466  1.00  0.47           C  
ATOM     15  CD2 LEU A 182     -12.354 -14.996 -20.114  1.00  0.47           C  
ATOM     16  N   PRO A 183     -13.161 -12.169 -16.097  1.00  0.51           N  
ATOM     17  CA  PRO A 183     -12.834 -11.250 -15.008  1.00  0.51           C  
ATOM     18  C   PRO A 183     -11.959 -10.073 -15.410  1.00  0.51           C  
ATOM     19  O   PRO A 183     -10.991 -10.259 -16.142  1.00  0.51           O  
ATOM     20  CB  PRO A 183     -12.145 -12.127 -13.945  1.00  0.51           C  
ATOM     21  CG  PRO A 183     -12.545 -13.560 -14.308  1.00  0.51           C  
ATOM     22  CD  PRO A 183     -12.647 -13.511 -15.831  1.00  0.51           C  
ATOM     23  N   LEU A 184     -12.276  -8.855 -14.931  1.00  0.54           N  
ATOM     24  CA  LEU A 184     -11.409  -7.701 -15.065  1.00  0.54           C  
ATOM     25  C   LEU A 184     -10.107  -7.861 -14.284  1.00  0.54           C  
ATOM     26  O   LEU A 184     -10.116  -8.238 -13.113  1.00  0.54           O  
ATOM     27  CB  LEU A 184     -12.132  -6.407 -14.601  1.00  0.54           C  
ATOM     28  CG  LEU A 184     -13.450  -6.098 -15.348  1.00  0.54           C  
ATOM     29  CD1 LEU A 184     -14.189  -4.934 -14.669  1.00  0.54           C  
ATOM     30  CD2 LEU A 184     -13.214  -5.787 -16.834  1.00  0.54           C  
ATOM     31  N   ASP A 185      -8.966  -7.542 -14.922  1.00  0.54           N  
ATOM     32  CA  ASP A 185      -7.660  -7.559 -14.308  1.00  0.54           C  
ATOM     33  C   ASP A 185      -7.285  -6.099 -14.068  1.00  0.54           C  
ATOM     34  O   ASP A 185      -7.412  -5.239 -14.943  1.00  0.54           O  
ATOM     35  CB  ASP A 185      -6.663  -8.343 -15.214  1.00  0.54           C  
ATOM     36  CG  ASP A 185      -5.351  -8.651 -14.511  1.00  0.54           C  
ATOM     37  OD1 ASP A 185      -5.200  -8.219 -13.340  1.00  0.54           O  
ATOM     38  OD2 ASP A 185      -4.491  -9.327 -15.131  1.00  0.54           O  
ATOM     39  N   SER A 186      -6.885  -5.766 -12.828  1.00  0.62           N  
ATOM     40  CA  SER A 186      -6.575  -4.404 -12.425  1.00  0.62           C  
ATOM     41  C   SER A 186      -5.086  -4.193 -12.408  1.00  0.62           C  
ATOM     42  O   SER A 186      -4.334  -4.899 -11.743  1.00  0.62           O  
ATOM     43  CB  SER A 186      -7.108  -3.994 -11.031  1.00  0.62           C  
ATOM     44  OG  SER A 186      -7.010  -2.574 -10.844  1.00  0.62           O  
ATOM     45  N   SER A 187      -4.618  -3.170 -13.138  1.00  0.67           N  
ATOM     46  CA  SER A 187      -3.198  -2.943 -13.317  1.00  0.67           C  
ATOM     47  C   SER A 187      -2.645  -1.933 -12.328  1.00  0.67           C  
ATOM     48  O   SER A 187      -3.325  -0.999 -11.892  1.00  0.67           O  
ATOM     49  CB  SER A 187      -2.836  -2.536 -14.768  1.00  0.67           C  
ATOM     50  OG  SER A 187      -1.422  -2.606 -14.964  1.00  0.67           O  
ATOM     51  N   HIS A 188      -1.357  -2.133 -11.983  1.00  0.72           N  
ATOM     52  CA  HIS A 188      -0.575  -1.360 -11.034  1.00  0.72           C  
ATOM     53  C   HIS A 188       0.322  -0.353 -11.725  1.00  0.72           C  
ATOM     54  O   HIS A 188       1.150   0.279 -11.072  1.00  0.72           O  
ATOM     55  CB  HIS A 188       0.337  -2.286 -10.198  1.00  0.72           C  
ATOM     56  CG  HIS A 188      -0.474  -3.225  -9.385  1.00  0.72           C  
ATOM     57  ND1 HIS A 188      -1.204  -2.700  -8.343  1.00  0.72           N  
ATOM     58  CD2 HIS A 188      -0.691  -4.559  -9.497  1.00  0.72           C  
ATOM     59  CE1 HIS A 188      -1.851  -3.725  -7.833  1.00  0.72           C  
ATOM     60  NE2 HIS A 188      -1.577  -4.876  -8.491  1.00  0.72           N  
ATOM     61  N   THR A 189       0.185  -0.189 -13.061  1.00  0.74           N  
ATOM     62  CA  THR A 189       0.943   0.761 -13.884  1.00  0.74           C  
ATOM     63  C   THR A 189       0.827   2.201 -13.387  1.00  0.74           C  
ATOM     64  O   THR A 189      -0.298   2.696 -13.289  1.00  0.74           O  
ATOM     65  CB  THR A 189       0.507   0.784 -15.355  1.00  0.74           C  
ATOM     66  OG1 THR A 189       0.539  -0.518 -15.917  1.00  0.74           O  
ATOM     67  CG2 THR A 189       1.447   1.626 -16.234  1.00  0.74           C  
ATOM     68  N   PRO A 190       1.898   2.934 -13.071  1.00  0.76           N  
ATOM     69  CA  PRO A 190       1.784   4.298 -12.570  1.00  0.76           C  
ATOM     70  C   PRO A 190       1.450   5.262 -13.695  1.00  0.76           C  
ATOM     71  O   PRO A 190       2.019   5.167 -14.782  1.00  0.76           O  
ATOM     72  CB  PRO A 190       3.181   4.580 -11.980  1.00  0.76           C  
ATOM     73  CG  PRO A 190       4.124   3.690 -12.797  1.00  0.76           C  
ATOM     74  CD  PRO A 190       3.277   2.442 -13.034  1.00  0.76           C  
ATOM     75  N   VAL A 191       0.536   6.218 -13.464  1.00  0.76           N  
ATOM     76  CA  VAL A 191       0.228   7.231 -14.456  1.00  0.76           C  
ATOM     77  C   VAL A 191       0.090   8.569 -13.717  1.00  0.76           C  
ATOM     78  O   VAL A 191      -0.784   8.695 -12.854  1.00  0.76           O  
ATOM     79  CB  VAL A 191      -0.955   6.825 -15.353  1.00  0.76           C  
ATOM     80  CG1 VAL A 191      -2.313   6.910 -14.641  1.00  0.76           C  
ATOM     81  CG2 VAL A 191      -0.967   7.637 -16.661  1.00  0.76           C  
ATOM     82  N   PRO A 192       0.918   9.604 -13.959  1.00  0.78           N  
ATOM     83  CA  PRO A 192       0.812  10.854 -13.199  1.00  0.78           C  
ATOM     84  C   PRO A 192      -0.373  11.675 -13.657  1.00  0.78           C  
ATOM     85  O   PRO A 192      -0.926  12.458 -12.884  1.00  0.78           O  
ATOM     86  CB  PRO A 192       2.124  11.609 -13.500  1.00  0.78           C  
ATOM     87  CG  PRO A 192       3.125  10.511 -13.863  1.00  0.78           C  
ATOM     88  CD  PRO A 192       2.260   9.447 -14.541  1.00  0.78           C  
ATOM     89  N   GLY A 193      -0.726  11.534 -14.950  1.00  0.79           N  
ATOM     90  CA  GLY A 193      -1.712  12.342 -15.655  1.00  0.79           C  
ATOM     91  C   GLY A 193      -1.513  13.836 -15.582  1.00  0.79           C  
ATOM     92  O   GLY A 193      -0.414  14.343 -15.377  1.00  0.79           O  
ATOM     93  N   ILE A 194      -2.610  14.586 -15.779  1.00  0.74           N  
ATOM     94  CA  ILE A 194      -2.635  16.044 -15.850  1.00  0.74           C  
ATOM     95  C   ILE A 194      -2.148  16.723 -14.575  1.00  0.74           C  
ATOM     96  O   ILE A 194      -1.427  17.719 -14.599  1.00  0.74           O  
ATOM     97  CB  ILE A 194      -4.053  16.512 -16.183  1.00  0.74           C  
ATOM     98  CG1 ILE A 194      -4.450  15.998 -17.587  1.00  0.74           C  
ATOM     99  CG2 ILE A 194      -4.168  18.055 -16.104  1.00  0.74           C  
ATOM    100  CD1 ILE A 194      -5.943  16.163 -17.889  1.00  0.74           C  
ATOM    101  N   TYR A 195      -2.538  16.184 -13.406  1.00  0.73           N  
ATOM    102  CA  TYR A 195      -2.328  16.853 -12.135  1.00  0.73           C  
ATOM    103  C   TYR A 195      -1.041  16.419 -11.457  1.00  0.73           C  
ATOM    104  O   TYR A 195      -0.650  16.992 -10.443  1.00  0.73           O  
ATOM    105  CB  TYR A 195      -3.519  16.578 -11.174  1.00  0.73           C  
ATOM    106  CG  TYR A 195      -4.742  17.280 -11.693  1.00  0.73           C  
ATOM    107  CD1 TYR A 195      -5.637  16.643 -12.570  1.00  0.73           C  
ATOM    108  CD2 TYR A 195      -4.972  18.619 -11.338  1.00  0.73           C  
ATOM    109  CE1 TYR A 195      -6.709  17.355 -13.127  1.00  0.73           C  
ATOM    110  CE2 TYR A 195      -6.055  19.325 -11.879  1.00  0.73           C  
ATOM    111  CZ  TYR A 195      -6.907  18.696 -12.792  1.00  0.73           C  
ATOM    112  OH  TYR A 195      -7.973  19.405 -13.372  1.00  0.73           O  
ATOM    113  N   GLY A 196      -0.321  15.420 -12.011  1.00  0.79           N  
ATOM    114  CA  GLY A 196       0.921  14.921 -11.428  1.00  0.79           C  
ATOM    115  C   GLY A 196       0.706  14.114 -10.179  1.00  0.79           C  
ATOM    116  O   GLY A 196       1.416  14.283  -9.196  1.00  0.79           O  
ATOM    117  N   PHE A 197      -0.311  13.235 -10.186  1.00  0.76           N  
ATOM    118  CA  PHE A 197      -0.706  12.419  -9.052  1.00  0.76           C  
ATOM    119  C   PHE A 197       0.370  11.421  -8.633  1.00  0.76           C  
ATOM    120  O   PHE A 197       0.691  10.470  -9.344  1.00  0.76           O  
ATOM    121  CB  PHE A 197      -2.074  11.745  -9.364  1.00  0.76           C  
ATOM    122  CG  PHE A 197      -2.597  10.836  -8.277  1.00  0.76           C  
ATOM    123  CD1 PHE A 197      -3.258  11.325  -7.137  1.00  0.76           C  
ATOM    124  CD2 PHE A 197      -2.460   9.449  -8.433  1.00  0.76           C  
ATOM    125  CE1 PHE A 197      -3.810  10.435  -6.199  1.00  0.76           C  
ATOM    126  CE2 PHE A 197      -3.010   8.564  -7.502  1.00  0.76           C  
ATOM    127  CZ  PHE A 197      -3.694   9.054  -6.387  1.00  0.76           C  
ATOM    128  N   GLY A 198       0.947  11.646  -7.437  1.00  0.79           N  
ATOM    129  CA  GLY A 198       1.926  10.771  -6.822  1.00  0.79           C  
ATOM    130  C   GLY A 198       1.535  10.419  -5.417  1.00  0.79           C  
ATOM    131  O   GLY A 198       0.811  11.143  -4.738  1.00  0.79           O  
ATOM    132  N   VAL A 199       2.046   9.277  -4.934  1.00  0.77           N  
ATOM    133  CA  VAL A 199       1.787   8.749  -3.609  1.00  0.77           C  
ATOM    134  C   VAL A 199       3.133   8.620  -2.937  1.00  0.77           C  
ATOM    135  O   VAL A 199       4.141   8.348  -3.585  1.00  0.77           O  
ATOM    136  CB  VAL A 199       1.052   7.406  -3.636  1.00  0.77           C  
ATOM    137  CG1 VAL A 199       0.834   6.829  -2.221  1.00  0.77           C  
ATOM    138  CG2 VAL A 199      -0.324   7.632  -4.284  1.00  0.77           C  
ATOM    139  N   ASN A 200       3.197   8.855  -1.619  1.00  0.71           N  
ATOM    140  CA  ASN A 200       4.418   8.739  -0.858  1.00  0.71           C  
ATOM    141  C   ASN A 200       3.989   8.358   0.554  1.00  0.71           C  
ATOM    142  O   ASN A 200       2.796   8.319   0.868  1.00  0.71           O  
ATOM    143  CB  ASN A 200       5.220  10.078  -0.947  1.00  0.71           C  
ATOM    144  CG  ASN A 200       6.688   9.956  -0.553  1.00  0.71           C  
ATOM    145  OD1 ASN A 200       7.186   8.934  -0.085  1.00  0.71           O  
ATOM    146  ND2 ASN A 200       7.437  11.067  -0.745  1.00  0.71           N  
ATOM    147  N   VAL A 201       4.946   8.050   1.439  1.00  0.72           N  
ATOM    148  CA  VAL A 201       4.705   7.685   2.823  1.00  0.72           C  
ATOM    149  C   VAL A 201       5.762   8.424   3.627  1.00  0.72           C  
ATOM    150  O   VAL A 201       6.902   8.575   3.192  1.00  0.72           O  
ATOM    151  CB  VAL A 201       4.772   6.178   3.083  1.00  0.72           C  
ATOM    152  CG1 VAL A 201       4.471   5.874   4.566  1.00  0.72           C  
ATOM    153  CG2 VAL A 201       3.759   5.442   2.177  1.00  0.72           C  
ATOM    154  N   GLY A 202       5.396   8.989   4.801  1.00  0.63           N  
ATOM    155  CA  GLY A 202       6.348   9.647   5.696  1.00  0.63           C  
ATOM    156  C   GLY A 202       7.403   8.737   6.285  1.00  0.63           C  
ATOM    157  O   GLY A 202       7.114   7.633   6.734  1.00  0.63           O  
ATOM    158  N   HIS A 203       8.658   9.223   6.345  1.00  0.52           N  
ATOM    159  CA  HIS A 203       9.782   8.482   6.894  1.00  0.52           C  
ATOM    160  C   HIS A 203       9.956   8.817   8.359  1.00  0.52           C  
ATOM    161  O   HIS A 203       9.842   9.976   8.755  1.00  0.52           O  
ATOM    162  CB  HIS A 203      11.111   8.799   6.168  1.00  0.52           C  
ATOM    163  CG  HIS A 203      11.021   8.497   4.707  1.00  0.52           C  
ATOM    164  ND1 HIS A 203      11.091   7.183   4.295  1.00  0.52           N  
ATOM    165  CD2 HIS A 203      10.701   9.302   3.661  1.00  0.52           C  
ATOM    166  CE1 HIS A 203      10.805   7.208   3.014  1.00  0.52           C  
ATOM    167  NE2 HIS A 203      10.559   8.465   2.574  1.00  0.52           N  
ATOM    168  N   LEU A 204      10.235   7.800   9.191  1.00  0.46           N  
ATOM    169  CA  LEU A 204      10.381   7.940  10.624  1.00  0.46           C  
ATOM    170  C   LEU A 204      11.534   7.056  11.057  1.00  0.46           C  
ATOM    171  O   LEU A 204      11.924   6.135  10.337  1.00  0.46           O  
ATOM    172  CB  LEU A 204       9.111   7.478  11.397  1.00  0.46           C  
ATOM    173  CG  LEU A 204       7.836   8.304  11.122  1.00  0.46           C  
ATOM    174  CD1 LEU A 204       6.594   7.596  11.689  1.00  0.46           C  
ATOM    175  CD2 LEU A 204       7.945   9.737  11.669  1.00  0.46           C  
ATOM    176  N   ASP A 205      12.100   7.323  12.250  1.00  0.48           N  
ATOM    177  CA  ASP A 205      13.115   6.512  12.895  1.00  0.48           C  
ATOM    178  C   ASP A 205      12.672   5.062  13.152  1.00  0.48           C  
ATOM    179  O   ASP A 205      11.494   4.752  13.328  1.00  0.48           O  
ATOM    180  CB  ASP A 205      13.606   7.177  14.210  1.00  0.48           C  
ATOM    181  CG  ASP A 205      14.070   8.600  13.937  1.00  0.48           C  
ATOM    182  OD1 ASP A 205      14.911   8.770  13.020  1.00  0.48           O  
ATOM    183  OD2 ASP A 205      13.578   9.539  14.617  1.00  0.48           O  
ATOM    184  N   THR A 206      13.624   4.101  13.166  1.00  0.60           N  
ATOM    185  CA  THR A 206      13.325   2.671  13.319  1.00  0.60           C  
ATOM    186  C   THR A 206      12.893   2.296  14.724  1.00  0.60           C  
ATOM    187  O   THR A 206      12.250   1.264  14.940  1.00  0.60           O  
ATOM    188  CB  THR A 206      14.506   1.762  12.971  1.00  0.60           C  
ATOM    189  OG1 THR A 206      15.682   2.120  13.685  1.00  0.60           O  
ATOM    190  CG2 THR A 206      14.845   1.909  11.484  1.00  0.60           C  
ATOM    191  N   SER A 207      13.242   3.158  15.692  1.00  0.54           N  
ATOM    192  CA  SER A 207      12.974   3.012  17.106  1.00  0.54           C  
ATOM    193  C   SER A 207      12.190   4.210  17.584  1.00  0.54           C  
ATOM    194  O   SER A 207      12.456   5.348  17.210  1.00  0.54           O  
ATOM    195  CB  SER A 207      14.253   2.942  17.979  1.00  0.54           C  
ATOM    196  OG  SER A 207      14.997   1.754  17.704  1.00  0.54           O  
ATOM    197  N   ASN A 208      11.185   3.972  18.441  1.00  0.51           N  
ATOM    198  CA  ASN A 208      10.357   4.983  19.075  1.00  0.51           C  
ATOM    199  C   ASN A 208      11.124   5.732  20.219  1.00  0.51           C  
ATOM    200  O   ASN A 208      12.279   5.375  20.467  1.00  0.51           O  
ATOM    201  CB  ASN A 208       9.017   4.268  19.450  1.00  0.51           C  
ATOM    202  CG  ASN A 208       9.153   3.468  20.736  1.00  0.51           C  
ATOM    203  OD1 ASN A 208      10.245   3.196  21.232  1.00  0.51           O  
ATOM    204  ND2 ASN A 208       8.023   3.106  21.366  1.00  0.51           N  
ATOM    205  N   PRO A 209      10.633   6.733  20.978  1.00  0.70           N  
ATOM    206  CA  PRO A 209      11.395   7.348  22.077  1.00  0.70           C  
ATOM    207  C   PRO A 209      11.660   6.421  23.269  1.00  0.70           C  
ATOM    208  O   PRO A 209      12.354   6.844  24.189  1.00  0.70           O  
ATOM    209  CB  PRO A 209      10.524   8.553  22.487  1.00  0.70           C  
ATOM    210  CG  PRO A 209       9.102   8.091  22.181  1.00  0.70           C  
ATOM    211  CD  PRO A 209       9.282   7.293  20.887  1.00  0.70           C  
ATOM    212  N   THR A 210      11.139   5.171  23.304  1.00  0.73           N  
ATOM    213  CA  THR A 210      11.453   4.193  24.351  1.00  0.73           C  
ATOM    214  C   THR A 210      12.443   3.159  23.851  1.00  0.73           C  
ATOM    215  O   THR A 210      12.740   2.184  24.539  1.00  0.73           O  
ATOM    216  CB  THR A 210      10.244   3.495  25.002  1.00  0.73           C  
ATOM    217  OG1 THR A 210       9.440   2.716  24.125  1.00  0.73           O  
ATOM    218  CG2 THR A 210       9.301   4.564  25.560  1.00  0.73           C  
ATOM    219  N   GLY A 211      13.011   3.368  22.638  1.00  0.78           N  
ATOM    220  CA  GLY A 211      14.037   2.507  22.055  1.00  0.78           C  
ATOM    221  C   GLY A 211      13.503   1.259  21.403  1.00  0.78           C  
ATOM    222  O   GLY A 211      14.259   0.362  21.041  1.00  0.78           O  
ATOM    223  N   LYS A 212      12.173   1.160  21.249  1.00  0.69           N  
ATOM    224  CA  LYS A 212      11.495  -0.052  20.852  1.00  0.69           C  
ATOM    225  C   LYS A 212      10.967  -0.011  19.432  1.00  0.69           C  
ATOM    226  O   LYS A 212      10.739   1.032  18.821  1.00  0.69           O  
ATOM    227  CB  LYS A 212      10.326  -0.375  21.817  1.00  0.69           C  
ATOM    228  CG  LYS A 212      10.824  -0.684  23.235  1.00  0.69           C  
ATOM    229  CD  LYS A 212       9.684  -1.085  24.181  1.00  0.69           C  
ATOM    230  CE  LYS A 212      10.189  -1.386  25.594  1.00  0.69           C  
ATOM    231  NZ  LYS A 212       9.062  -1.772  26.473  1.00  0.69           N  
ATOM    232  N   LEU A 213      10.735  -1.219  18.888  1.00  0.67           N  
ATOM    233  CA  LEU A 213      10.357  -1.472  17.518  1.00  0.67           C  
ATOM    234  C   LEU A 213       8.847  -1.559  17.322  1.00  0.67           C  
ATOM    235  O   LEU A 213       8.372  -2.078  16.316  1.00  0.67           O  
ATOM    236  CB  LEU A 213      10.929  -2.845  17.084  1.00  0.67           C  
ATOM    237  CG  LEU A 213      12.455  -3.039  17.153  1.00  0.67           C  
ATOM    238  CD1 LEU A 213      12.772  -4.478  16.711  1.00  0.67           C  
ATOM    239  CD2 LEU A 213      13.207  -2.030  16.274  1.00  0.67           C  
ATOM    240  N   ASN A 214       8.032  -1.045  18.265  1.00  0.57           N  
ATOM    241  CA  ASN A 214       6.576  -1.160  18.240  1.00  0.57           C  
ATOM    242  C   ASN A 214       5.908  -0.135  17.324  1.00  0.57           C  
ATOM    243  O   ASN A 214       4.765   0.263  17.543  1.00  0.57           O  
ATOM    244  CB  ASN A 214       5.962  -1.096  19.676  1.00  0.57           C  
ATOM    245  CG  ASN A 214       6.238   0.232  20.372  1.00  0.57           C  
ATOM    246  OD1 ASN A 214       6.941   1.107  19.873  1.00  0.57           O  
ATOM    247  ND2 ASN A 214       5.674   0.412  21.588  1.00  0.57           N  
ATOM    248  N   GLY A 215       6.626   0.315  16.273  1.00  0.69           N  
ATOM    249  CA  GLY A 215       6.126   1.210  15.246  1.00  0.69           C  
ATOM    250  C   GLY A 215       4.885   0.684  14.589  1.00  0.69           C  
ATOM    251  O   GLY A 215       4.807  -0.473  14.186  1.00  0.69           O  
ATOM    252  N   SER A 216       3.881   1.561  14.440  1.00  0.69           N  
ATOM    253  CA  SER A 216       2.616   1.252  13.802  1.00  0.69           C  
ATOM    254  C   SER A 216       2.811   0.862  12.355  1.00  0.69           C  
ATOM    255  O   SER A 216       2.237  -0.101  11.845  1.00  0.69           O  
ATOM    256  CB  SER A 216       1.669   2.486  13.862  1.00  0.69           C  
ATOM    257  OG  SER A 216       2.359   3.703  13.561  1.00  0.69           O  
ATOM    258  N   THR A 217       3.677   1.612  11.674  1.00  0.71           N  
ATOM    259  CA  THR A 217       3.945   1.449  10.272  1.00  0.71           C  
ATOM    260  C   THR A 217       5.328   1.993  10.010  1.00  0.71           C  
ATOM    261  O   THR A 217       5.829   2.840  10.751  1.00  0.71           O  
ATOM    262  CB  THR A 217       2.867   2.119   9.421  1.00  0.71           C  
ATOM    263  OG1 THR A 217       3.160   2.111   8.036  1.00  0.71           O  
ATOM    264  CG2 THR A 217       2.635   3.580   9.823  1.00  0.71           C  
ATOM    265  N   THR A 218       6.001   1.479   8.971  1.00  0.71           N  
ATOM    266  CA  THR A 218       7.302   1.964   8.544  1.00  0.71           C  
ATOM    267  C   THR A 218       7.434   1.677   7.067  1.00  0.71           C  
ATOM    268  O   THR A 218       6.810   0.760   6.526  1.00  0.71           O  
ATOM    269  CB  THR A 218       8.486   1.407   9.337  1.00  0.71           C  
ATOM    270  OG1 THR A 218       9.701   2.073   9.023  1.00  0.71           O  
ATOM    271  CG2 THR A 218       8.697  -0.086   9.075  1.00  0.71           C  
ATOM    272  N   TYR A 219       8.228   2.495   6.362  1.00  0.67           N  
ATOM    273  CA  TYR A 219       8.315   2.507   4.922  1.00  0.67           C  
ATOM    274  C   TYR A 219       9.776   2.547   4.527  1.00  0.67           C  
ATOM    275  O   TYR A 219      10.611   3.148   5.198  1.00  0.67           O  
ATOM    276  CB  TYR A 219       7.565   3.747   4.364  1.00  0.67           C  
ATOM    277  CG  TYR A 219       7.478   3.769   2.860  1.00  0.67           C  
ATOM    278  CD1 TYR A 219       8.298   4.637   2.122  1.00  0.67           C  
ATOM    279  CD2 TYR A 219       6.540   2.977   2.179  1.00  0.67           C  
ATOM    280  CE1 TYR A 219       8.158   4.734   0.731  1.00  0.67           C  
ATOM    281  CE2 TYR A 219       6.396   3.072   0.787  1.00  0.67           C  
ATOM    282  CZ  TYR A 219       7.200   3.963   0.069  1.00  0.67           C  
ATOM    283  OH  TYR A 219       7.044   4.131  -1.318  1.00  0.67           O  
ATOM    284  N   SER A 220      10.125   1.896   3.403  1.00  0.67           N  
ATOM    285  CA  SER A 220      11.469   1.964   2.851  1.00  0.67           C  
ATOM    286  C   SER A 220      11.394   2.498   1.440  1.00  0.67           C  
ATOM    287  O   SER A 220      10.825   1.867   0.552  1.00  0.67           O  
ATOM    288  CB  SER A 220      12.199   0.594   2.831  1.00  0.67           C  
ATOM    289  OG  SER A 220      13.541   0.717   2.342  1.00  0.67           O  
ATOM    290  N   LYS A 221      12.007   3.680   1.206  1.00  0.59           N  
ATOM    291  CA  LYS A 221      12.068   4.354  -0.086  1.00  0.59           C  
ATOM    292  C   LYS A 221      12.863   3.594  -1.145  1.00  0.59           C  
ATOM    293  O   LYS A 221      12.635   3.727  -2.339  1.00  0.59           O  
ATOM    294  CB  LYS A 221      12.690   5.770   0.065  1.00  0.59           C  
ATOM    295  CG  LYS A 221      12.613   6.613  -1.222  1.00  0.59           C  
ATOM    296  CD  LYS A 221      13.227   8.011  -1.069  1.00  0.59           C  
ATOM    297  CE  LYS A 221      13.178   8.811  -2.376  1.00  0.59           C  
ATOM    298  NZ  LYS A 221      13.795  10.146  -2.193  1.00  0.59           N  
ATOM    299  N   LEU A 222      13.838   2.762  -0.739  1.00  0.57           N  
ATOM    300  CA  LEU A 222      14.646   1.987  -1.670  1.00  0.57           C  
ATOM    301  C   LEU A 222      13.905   0.802  -2.273  1.00  0.57           C  
ATOM    302  O   LEU A 222      14.365   0.204  -3.241  1.00  0.57           O  
ATOM    303  CB  LEU A 222      15.878   1.397  -0.941  1.00  0.57           C  
ATOM    304  CG  LEU A 222      16.904   2.433  -0.448  1.00  0.57           C  
ATOM    305  CD1 LEU A 222      17.898   1.759   0.509  1.00  0.57           C  
ATOM    306  CD2 LEU A 222      17.649   3.088  -1.622  1.00  0.57           C  
ATOM    307  N   LEU A 223      12.769   0.407  -1.665  1.00  0.60           N  
ATOM    308  CA  LEU A 223      12.052  -0.799  -2.031  1.00  0.60           C  
ATOM    309  C   LEU A 223      10.579  -0.545  -2.282  1.00  0.60           C  
ATOM    310  O   LEU A 223       9.819  -1.499  -2.443  1.00  0.60           O  
ATOM    311  CB  LEU A 223      12.126  -1.810  -0.859  1.00  0.60           C  
ATOM    312  CG  LEU A 223      13.556  -2.174  -0.422  1.00  0.60           C  
ATOM    313  CD1 LEU A 223      13.517  -3.038   0.837  1.00  0.60           C  
ATOM    314  CD2 LEU A 223      14.338  -2.880  -1.538  1.00  0.60           C  
ATOM    315  N   ASP A 224      10.154   0.736  -2.266  1.00  0.66           N  
ATOM    316  CA  ASP A 224       8.795   1.218  -2.470  1.00  0.66           C  
ATOM    317  C   ASP A 224       7.696   0.473  -1.696  1.00  0.66           C  
ATOM    318  O   ASP A 224       6.607   0.187  -2.195  1.00  0.66           O  
ATOM    319  CB  ASP A 224       8.494   1.338  -3.982  1.00  0.66           C  
ATOM    320  CG  ASP A 224       9.450   2.343  -4.598  1.00  0.66           C  
ATOM    321  OD1 ASP A 224       9.437   3.507  -4.120  1.00  0.66           O  
ATOM    322  OD2 ASP A 224      10.195   1.965  -5.536  1.00  0.66           O  
ATOM    323  N   ARG A 225       7.943   0.158  -0.407  1.00  0.66           N  
ATOM    324  CA  ARG A 225       7.178  -0.872   0.271  1.00  0.66           C  
ATOM    325  C   ARG A 225       6.924  -0.546   1.724  1.00  0.66           C  
ATOM    326  O   ARG A 225       7.769   0.018   2.424  1.00  0.66           O  
ATOM    327  CB  ARG A 225       7.893  -2.242   0.155  1.00  0.66           C  
ATOM    328  CG  ARG A 225       7.090  -3.433   0.714  1.00  0.66           C  
ATOM    329  CD  ARG A 225       7.605  -4.794   0.248  1.00  0.66           C  
ATOM    330  NE  ARG A 225       7.318  -4.914  -1.221  1.00  0.66           N  
ATOM    331  CZ  ARG A 225       7.865  -5.817  -2.042  1.00  0.66           C  
ATOM    332  NH1 ARG A 225       7.579  -5.812  -3.334  1.00  0.66           N  
ATOM    333  NH2 ARG A 225       8.679  -6.761  -1.595  1.00  0.66           N  
ATOM    334  N   LEU A 226       5.707  -0.896   2.186  1.00  0.74           N  
ATOM    335  CA  LEU A 226       5.171  -0.546   3.476  1.00  0.74           C  
ATOM    336  C   LEU A 226       4.904  -1.767   4.339  1.00  0.74           C  
ATOM    337  O   LEU A 226       4.359  -2.779   3.891  1.00  0.74           O  
ATOM    338  CB  LEU A 226       3.824   0.178   3.269  1.00  0.74           C  
ATOM    339  CG  LEU A 226       3.274   0.855   4.531  1.00  0.74           C  
ATOM    340  CD1 LEU A 226       4.079   2.112   4.866  1.00  0.74           C  
ATOM    341  CD2 LEU A 226       1.797   1.199   4.353  1.00  0.74           C  
ATOM    342  N   PHE A 227       5.269  -1.670   5.627  1.00  0.73           N  
ATOM    343  CA  PHE A 227       5.083  -2.713   6.611  1.00  0.73           C  
ATOM    344  C   PHE A 227       4.216  -2.135   7.713  1.00  0.73           C  
ATOM    345  O   PHE A 227       4.508  -1.053   8.218  1.00  0.73           O  
ATOM    346  CB  PHE A 227       6.446  -3.157   7.201  1.00  0.73           C  
ATOM    347  CG  PHE A 227       7.369  -3.562   6.091  1.00  0.73           C  
ATOM    348  CD1 PHE A 227       8.360  -2.694   5.604  1.00  0.73           C  
ATOM    349  CD2 PHE A 227       7.228  -4.825   5.513  1.00  0.73           C  
ATOM    350  CE1 PHE A 227       9.196  -3.090   4.552  1.00  0.73           C  
ATOM    351  CE2 PHE A 227       8.060  -5.234   4.463  1.00  0.73           C  
ATOM    352  CZ  PHE A 227       9.049  -4.364   3.984  1.00  0.73           C  
ATOM    353  N   ILE A 228       3.109  -2.810   8.094  1.00  0.71           N  
ATOM    354  CA  ILE A 228       2.148  -2.288   9.066  1.00  0.71           C  
ATOM    355  C   ILE A 228       1.779  -3.348  10.090  1.00  0.71           C  
ATOM    356  O   ILE A 228       1.943  -4.546   9.866  1.00  0.71           O  
ATOM    357  CB  ILE A 228       0.868  -1.711   8.429  1.00  0.71           C  
ATOM    358  CG1 ILE A 228      -0.090  -2.739   7.790  1.00  0.71           C  
ATOM    359  CG2 ILE A 228       1.258  -0.701   7.341  1.00  0.71           C  
ATOM    360  CD1 ILE A 228      -1.269  -3.084   8.696  1.00  0.71           C  
ATOM    361  N   ASN A 229       1.268  -2.945  11.269  1.00  0.71           N  
ATOM    362  CA  ASN A 229       0.717  -3.860  12.258  1.00  0.71           C  
ATOM    363  C   ASN A 229      -0.819  -3.784  12.197  1.00  0.71           C  
ATOM    364  O   ASN A 229      -1.389  -2.798  11.740  1.00  0.71           O  
ATOM    365  CB  ASN A 229       1.309  -3.532  13.659  1.00  0.71           C  
ATOM    366  CG  ASN A 229       0.963  -4.575  14.716  1.00  0.71           C  
ATOM    367  OD1 ASN A 229       0.216  -4.320  15.657  1.00  0.71           O  
ATOM    368  ND2 ASN A 229       1.510  -5.801  14.567  1.00  0.71           N  
ATOM    369  N   ILE A 230      -1.561  -4.839  12.600  1.00  0.68           N  
ATOM    370  CA  ILE A 230      -3.029  -4.832  12.574  1.00  0.68           C  
ATOM    371  C   ILE A 230      -3.658  -3.755  13.464  1.00  0.68           C  
ATOM    372  O   ILE A 230      -3.166  -3.453  14.547  1.00  0.68           O  
ATOM    373  CB  ILE A 230      -3.649  -6.199  12.883  1.00  0.68           C  
ATOM    374  CG1 ILE A 230      -5.180  -6.186  12.626  1.00  0.68           C  
ATOM    375  CG2 ILE A 230      -3.265  -6.664  14.309  1.00  0.68           C  
ATOM    376  CD1 ILE A 230      -5.866  -7.541  12.736  1.00  0.68           C  
ATOM    377  N   ASN A 231      -4.767  -3.126  13.006  1.00  0.66           N  
ATOM    378  CA  ASN A 231      -5.570  -2.153  13.736  1.00  0.66           C  
ATOM    379  C   ASN A 231      -4.926  -0.788  13.886  1.00  0.66           C  
ATOM    380  O   ASN A 231      -5.555   0.151  14.375  1.00  0.66           O  
ATOM    381  CB  ASN A 231      -6.077  -2.637  15.127  1.00  0.66           C  
ATOM    382  CG  ASN A 231      -7.027  -3.808  14.942  1.00  0.66           C  
ATOM    383  OD1 ASN A 231      -7.965  -3.729  14.150  1.00  0.66           O  
ATOM    384  ND2 ASN A 231      -6.818  -4.912  15.692  1.00  0.66           N  
ATOM    385  N   VAL A 232      -3.679  -0.603  13.437  1.00  0.71           N  
ATOM    386  CA  VAL A 232      -2.989   0.661  13.563  1.00  0.71           C  
ATOM    387  C   VAL A 232      -3.466   1.682  12.548  1.00  0.71           C  
ATOM    388  O   VAL A 232      -4.253   1.402  11.643  1.00  0.71           O  
ATOM    389  CB  VAL A 232      -1.475   0.522  13.516  1.00  0.71           C  
ATOM    390  CG1 VAL A 232      -1.032  -0.535  14.547  1.00  0.71           C  
ATOM    391  CG2 VAL A 232      -0.989   0.201  12.089  1.00  0.71           C  
ATOM    392  N   TYR A 233      -3.008   2.931  12.712  1.00  0.68           N  
ATOM    393  CA  TYR A 233      -3.273   4.002  11.783  1.00  0.68           C  
ATOM    394  C   TYR A 233      -2.065   4.143  10.890  1.00  0.68           C  
ATOM    395  O   TYR A 233      -0.942   4.294  11.372  1.00  0.68           O  
ATOM    396  CB  TYR A 233      -3.492   5.355  12.506  1.00  0.68           C  
ATOM    397  CG  TYR A 233      -4.738   5.288  13.336  1.00  0.68           C  
ATOM    398  CD1 TYR A 233      -4.703   4.799  14.654  1.00  0.68           C  
ATOM    399  CD2 TYR A 233      -5.962   5.707  12.795  1.00  0.68           C  
ATOM    400  CE1 TYR A 233      -5.881   4.699  15.405  1.00  0.68           C  
ATOM    401  CE2 TYR A 233      -7.134   5.651  13.561  1.00  0.68           C  
ATOM    402  CZ  TYR A 233      -7.095   5.127  14.858  1.00  0.68           C  
ATOM    403  OH  TYR A 233      -8.279   5.035  15.614  1.00  0.68           O  
ATOM    404  N   THR A 234      -2.276   4.104   9.565  1.00  0.74           N  
ATOM    405  CA  THR A 234      -1.207   4.286   8.594  1.00  0.74           C  
ATOM    406  C   THR A 234      -1.477   5.578   7.829  1.00  0.74           C  
ATOM    407  O   THR A 234      -2.390   5.626   6.999  1.00  0.74           O  
ATOM    408  CB  THR A 234      -1.106   3.092   7.652  1.00  0.74           C  
ATOM    409  OG1 THR A 234      -0.504   1.995   8.329  1.00  0.74           O  
ATOM    410  CG2 THR A 234      -0.223   3.368   6.431  1.00  0.74           C  
ATOM    411  N   PRO A 235      -0.735   6.664   8.088  1.00  0.74           N  
ATOM    412  CA  PRO A 235      -0.673   7.857   7.244  1.00  0.74           C  
ATOM    413  C   PRO A 235      -0.205   7.606   5.819  1.00  0.74           C  
ATOM    414  O   PRO A 235       0.910   7.128   5.626  1.00  0.74           O  
ATOM    415  CB  PRO A 235       0.269   8.814   8.012  1.00  0.74           C  
ATOM    416  CG  PRO A 235       0.166   8.365   9.473  1.00  0.74           C  
ATOM    417  CD  PRO A 235      -0.023   6.860   9.352  1.00  0.74           C  
ATOM    418  N   ILE A 236      -1.006   7.967   4.796  1.00  0.73           N  
ATOM    419  CA  ILE A 236      -0.582   7.893   3.402  1.00  0.73           C  
ATOM    420  C   ILE A 236      -0.814   9.246   2.788  1.00  0.73           C  
ATOM    421  O   ILE A 236      -1.783   9.934   3.111  1.00  0.73           O  
ATOM    422  CB  ILE A 236      -1.274   6.802   2.583  1.00  0.73           C  
ATOM    423  CG1 ILE A 236      -1.000   5.431   3.245  1.00  0.73           C  
ATOM    424  CG2 ILE A 236      -0.785   6.834   1.111  1.00  0.73           C  
ATOM    425  CD1 ILE A 236      -1.696   4.253   2.562  1.00  0.73           C  
ATOM    426  N   THR A 237       0.103   9.685   1.903  1.00  0.74           N  
ATOM    427  CA  THR A 237       0.044  11.005   1.312  1.00  0.74           C  
ATOM    428  C   THR A 237      -0.071  11.008  -0.179  1.00  0.74           C  
ATOM    429  O   THR A 237       0.534  10.207  -0.887  1.00  0.74           O  
ATOM    430  CB  THR A 237       1.177  11.896   1.753  1.00  0.74           C  
ATOM    431  OG1 THR A 237       1.101  13.230   1.260  1.00  0.74           O  
ATOM    432  CG2 THR A 237       2.572  11.377   1.404  1.00  0.74           C  
ATOM    433  N   ILE A 238      -0.877  11.968  -0.660  1.00  0.72           N  
ATOM    434  CA  ILE A 238      -1.096  12.265  -2.052  1.00  0.72           C  
ATOM    435  C   ILE A 238      -0.415  13.588  -2.319  1.00  0.72           C  
ATOM    436  O   ILE A 238      -0.650  14.575  -1.619  1.00  0.72           O  
ATOM    437  CB  ILE A 238      -2.577  12.385  -2.405  1.00  0.72           C  
ATOM    438  CG1 ILE A 238      -3.385  11.139  -1.952  1.00  0.72           C  
ATOM    439  CG2 ILE A 238      -2.712  12.658  -3.919  1.00  0.72           C  
ATOM    440  CD1 ILE A 238      -2.861   9.795  -2.473  1.00  0.72           C  
ATOM    441  N   ALA A 239       0.446  13.613  -3.349  1.00  0.75           N  
ATOM    442  CA  ALA A 239       1.152  14.779  -3.817  1.00  0.75           C  
ATOM    443  C   ALA A 239       0.658  15.057  -5.226  1.00  0.75           C  
ATOM    444  O   ALA A 239       0.515  14.139  -6.035  1.00  0.75           O  
ATOM    445  CB  ALA A 239       2.679  14.525  -3.828  1.00  0.75           C  
ATOM    446  N   THR A 240       0.349  16.327  -5.549  1.00  0.74           N  
ATOM    447  CA  THR A 240      -0.109  16.735  -6.874  1.00  0.74           C  
ATOM    448  C   THR A 240       0.500  18.087  -7.165  1.00  0.74           C  
ATOM    449  O   THR A 240       0.795  18.859  -6.259  1.00  0.74           O  
ATOM    450  CB  THR A 240      -1.634  16.834  -7.098  1.00  0.74           C  
ATOM    451  OG1 THR A 240      -2.310  17.685  -6.180  1.00  0.74           O  
ATOM    452  CG2 THR A 240      -2.280  15.453  -6.957  1.00  0.74           C  
ATOM    453  N   ASN A 241       0.724  18.419  -8.454  1.00  0.71           N  
ATOM    454  CA  ASN A 241       1.255  19.715  -8.871  1.00  0.71           C  
ATOM    455  C   ASN A 241       0.257  20.847  -8.700  1.00  0.71           C  
ATOM    456  O   ASN A 241       0.610  22.009  -8.517  1.00  0.71           O  
ATOM    457  CB  ASN A 241       1.626  19.722 -10.376  1.00  0.71           C  
ATOM    458  CG  ASN A 241       2.849  18.855 -10.619  1.00  0.71           C  
ATOM    459  OD1 ASN A 241       3.763  18.773  -9.802  1.00  0.71           O  
ATOM    460  ND2 ASN A 241       2.915  18.216 -11.809  1.00  0.71           N  
ATOM    461  N   LYS A 242      -1.036  20.520  -8.832  1.00  0.70           N  
ATOM    462  CA  LYS A 242      -2.130  21.450  -8.709  1.00  0.70           C  
ATOM    463  C   LYS A 242      -3.226  20.667  -8.030  1.00  0.70           C  
ATOM    464  O   LYS A 242      -3.253  19.438  -8.096  1.00  0.70           O  
ATOM    465  CB  LYS A 242      -2.613  22.010 -10.081  1.00  0.70           C  
ATOM    466  CG  LYS A 242      -1.546  22.895 -10.752  1.00  0.70           C  
ATOM    467  CD  LYS A 242      -1.954  23.471 -12.117  1.00  0.70           C  
ATOM    468  CE  LYS A 242      -0.825  24.302 -12.741  1.00  0.70           C  
ATOM    469  NZ  LYS A 242      -1.230  24.826 -14.065  1.00  0.70           N  
ATOM    470  N   GLN A 243      -4.141  21.347  -7.317  1.00  0.73           N  
ATOM    471  CA  GLN A 243      -5.275  20.714  -6.668  1.00  0.73           C  
ATOM    472  C   GLN A 243      -6.212  20.024  -7.676  1.00  0.73           C  
ATOM    473  O   GLN A 243      -6.467  20.600  -8.737  1.00  0.73           O  
ATOM    474  CB  GLN A 243      -6.045  21.762  -5.824  1.00  0.73           C  
ATOM    475  CG  GLN A 243      -7.160  21.187  -4.919  1.00  0.73           C  
ATOM    476  CD  GLN A 243      -7.843  22.296  -4.122  1.00  0.73           C  
ATOM    477  OE1 GLN A 243      -7.471  23.467  -4.156  1.00  0.73           O  
ATOM    478  NE2 GLN A 243      -8.887  21.918  -3.351  1.00  0.73           N  
ATOM    479  N   PRO A 244      -6.726  18.813  -7.450  1.00  0.77           N  
ATOM    480  CA  PRO A 244      -7.719  18.199  -8.326  1.00  0.77           C  
ATOM    481  C   PRO A 244      -9.058  18.928  -8.326  1.00  0.77           C  
ATOM    482  O   PRO A 244      -9.297  19.720  -7.411  1.00  0.77           O  
ATOM    483  CB  PRO A 244      -7.848  16.776  -7.769  1.00  0.77           C  
ATOM    484  CG  PRO A 244      -7.517  16.930  -6.295  1.00  0.77           C  
ATOM    485  CD  PRO A 244      -6.380  17.942  -6.327  1.00  0.77           C  
ATOM    486  N   PRO A 245      -9.928  18.725  -9.314  1.00  0.79           N  
ATOM    487  CA  PRO A 245     -11.215  19.409  -9.408  1.00  0.79           C  
ATOM    488  C   PRO A 245     -12.137  19.229  -8.209  1.00  0.79           C  
ATOM    489  O   PRO A 245     -12.065  18.178  -7.565  1.00  0.79           O  
ATOM    490  CB  PRO A 245     -11.836  18.830 -10.693  1.00  0.79           C  
ATOM    491  CG  PRO A 245     -10.605  18.479 -11.520  1.00  0.79           C  
ATOM    492  CD  PRO A 245      -9.699  17.857 -10.469  1.00  0.79           C  
ATOM    493  N   PRO A 246     -13.014  20.167  -7.872  1.00  0.78           N  
ATOM    494  CA  PRO A 246     -14.001  19.970  -6.820  1.00  0.78           C  
ATOM    495  C   PRO A 246     -14.985  18.861  -7.178  1.00  0.78           C  
ATOM    496  O   PRO A 246     -15.400  18.740  -8.328  1.00  0.78           O  
ATOM    497  CB  PRO A 246     -14.662  21.353  -6.696  1.00  0.78           C  
ATOM    498  CG  PRO A 246     -14.578  21.934  -8.111  1.00  0.78           C  
ATOM    499  CD  PRO A 246     -13.238  21.406  -8.621  1.00  0.78           C  
ATOM    500  N   GLY A 247     -15.329  17.995  -6.203  1.00  0.78           N  
ATOM    501  CA  GLY A 247     -16.157  16.813  -6.431  1.00  0.78           C  
ATOM    502  C   GLY A 247     -15.377  15.597  -6.873  1.00  0.78           C  
ATOM    503  O   GLY A 247     -15.946  14.523  -7.051  1.00  0.78           O  
ATOM    504  N   ALA A 248     -14.043  15.715  -7.036  1.00  0.80           N  
ATOM    505  CA  ALA A 248     -13.153  14.584  -7.214  1.00  0.80           C  
ATOM    506  C   ALA A 248     -13.072  13.659  -6.002  1.00  0.80           C  
ATOM    507  O   ALA A 248     -13.102  14.079  -4.843  1.00  0.80           O  
ATOM    508  CB  ALA A 248     -11.735  15.032  -7.624  1.00  0.80           C  
ATOM    509  N   MET A 249     -12.952  12.347  -6.263  1.00  0.77           N  
ATOM    510  CA  MET A 249     -12.951  11.324  -5.242  1.00  0.77           C  
ATOM    511  C   MET A 249     -11.685  10.501  -5.341  1.00  0.77           C  
ATOM    512  O   MET A 249     -11.126  10.271  -6.415  1.00  0.77           O  
ATOM    513  CB  MET A 249     -14.192  10.395  -5.305  1.00  0.77           C  
ATOM    514  CG  MET A 249     -15.526  11.140  -5.088  1.00  0.77           C  
ATOM    515  SD  MET A 249     -16.998  10.069  -5.132  1.00  0.77           S  
ATOM    516  CE  MET A 249     -16.801   9.358  -3.474  1.00  0.77           C  
ATOM    517  N   VAL A 250     -11.200  10.040  -4.179  1.00  0.80           N  
ATOM    518  CA  VAL A 250     -10.012   9.219  -4.062  1.00  0.80           C  
ATOM    519  C   VAL A 250     -10.475   7.810  -3.799  1.00  0.80           C  
ATOM    520  O   VAL A 250     -11.323   7.565  -2.940  1.00  0.80           O  
ATOM    521  CB  VAL A 250      -9.071   9.674  -2.953  1.00  0.80           C  
ATOM    522  CG1 VAL A 250      -7.799   8.800  -2.911  1.00  0.80           C  
ATOM    523  CG2 VAL A 250      -8.698  11.139  -3.219  1.00  0.80           C  
ATOM    524  N   ARG A 251      -9.945   6.847  -4.572  1.00  0.78           N  
ATOM    525  CA  ARG A 251     -10.351   5.461  -4.507  1.00  0.78           C  
ATOM    526  C   ARG A 251      -9.204   4.601  -4.042  1.00  0.78           C  
ATOM    527  O   ARG A 251      -8.077   4.777  -4.498  1.00  0.78           O  
ATOM    528  CB  ARG A 251     -10.786   4.911  -5.894  1.00  0.78           C  
ATOM    529  CG  ARG A 251     -11.749   5.836  -6.667  1.00  0.78           C  
ATOM    530  CD  ARG A 251     -12.617   5.091  -7.697  1.00  0.78           C  
ATOM    531  NE  ARG A 251     -13.606   6.067  -8.293  1.00  0.78           N  
ATOM    532  CZ  ARG A 251     -13.939   6.106  -9.591  1.00  0.78           C  
ATOM    533  NH1 ARG A 251     -13.503   5.192 -10.444  1.00  0.78           N  
ATOM    534  NH2 ARG A 251     -14.592   7.140 -10.112  1.00  0.78           N  
ATOM    535  N   CYS A 252      -9.472   3.627  -3.153  1.00  0.81           N  
ATOM    536  CA  CYS A 252      -8.486   2.627  -2.792  1.00  0.81           C  
ATOM    537  C   CYS A 252      -9.127   1.254  -2.777  1.00  0.81           C  
ATOM    538  O   CYS A 252     -10.287   1.085  -2.392  1.00  0.81           O  
ATOM    539  CB  CYS A 252      -7.804   2.918  -1.430  1.00  0.81           C  
ATOM    540  SG  CYS A 252      -6.381   1.815  -1.091  1.00  0.81           S  
ATOM    541  N   PHE A 253      -8.365   0.238  -3.223  1.00  0.72           N  
ATOM    542  CA  PHE A 253      -8.798  -1.139  -3.268  1.00  0.72           C  
ATOM    543  C   PHE A 253      -7.610  -2.081  -3.073  1.00  0.72           C  
ATOM    544  O   PHE A 253      -6.459  -1.731  -3.338  1.00  0.72           O  
ATOM    545  CB  PHE A 253      -9.603  -1.450  -4.567  1.00  0.72           C  
ATOM    546  CG  PHE A 253      -8.823  -1.220  -5.844  1.00  0.72           C  
ATOM    547  CD1 PHE A 253      -8.087  -2.280  -6.387  1.00  0.72           C  
ATOM    548  CD2 PHE A 253      -8.799   0.024  -6.505  1.00  0.72           C  
ATOM    549  CE1 PHE A 253      -7.346  -2.125  -7.563  1.00  0.72           C  
ATOM    550  CE2 PHE A 253      -8.055   0.192  -7.682  1.00  0.72           C  
ATOM    551  CZ  PHE A 253      -7.342  -0.888  -8.216  1.00  0.72           C  
ATOM    552  N   VAL A 254      -7.883  -3.305  -2.571  1.00  0.74           N  
ATOM    553  CA  VAL A 254      -6.894  -4.322  -2.234  1.00  0.74           C  
ATOM    554  C   VAL A 254      -6.947  -5.445  -3.265  1.00  0.74           C  
ATOM    555  O   VAL A 254      -8.018  -5.946  -3.602  1.00  0.74           O  
ATOM    556  CB  VAL A 254      -7.092  -4.899  -0.817  1.00  0.74           C  
ATOM    557  CG1 VAL A 254      -6.820  -3.792   0.220  1.00  0.74           C  
ATOM    558  CG2 VAL A 254      -8.501  -5.495  -0.592  1.00  0.74           C  
ATOM    559  N   VAL A 255      -5.789  -5.866  -3.821  1.00  0.73           N  
ATOM    560  CA  VAL A 255      -5.734  -6.943  -4.810  1.00  0.73           C  
ATOM    561  C   VAL A 255      -4.472  -7.748  -4.606  1.00  0.73           C  
ATOM    562  O   VAL A 255      -3.442  -7.245  -4.166  1.00  0.73           O  
ATOM    563  CB  VAL A 255      -5.757  -6.506  -6.283  1.00  0.73           C  
ATOM    564  CG1 VAL A 255      -7.151  -5.963  -6.635  1.00  0.73           C  
ATOM    565  CG2 VAL A 255      -4.657  -5.465  -6.583  1.00  0.73           C  
ATOM    566  N   PHE A 256      -4.519  -9.056  -4.908  1.00  0.67           N  
ATOM    567  CA  PHE A 256      -3.347  -9.912  -4.909  1.00  0.67           C  
ATOM    568  C   PHE A 256      -2.265  -9.538  -5.923  1.00  0.67           C  
ATOM    569  O   PHE A 256      -2.535  -8.982  -6.984  1.00  0.67           O  
ATOM    570  CB  PHE A 256      -3.712 -11.384  -5.157  1.00  0.67           C  
ATOM    571  CG  PHE A 256      -4.504 -12.020  -4.052  1.00  0.67           C  
ATOM    572  CD1 PHE A 256      -5.906 -12.061  -4.107  1.00  0.67           C  
ATOM    573  CD2 PHE A 256      -3.846 -12.742  -3.042  1.00  0.67           C  
ATOM    574  CE1 PHE A 256      -6.638 -12.814  -3.181  1.00  0.67           C  
ATOM    575  CE2 PHE A 256      -4.578 -13.492  -2.111  1.00  0.67           C  
ATOM    576  CZ  PHE A 256      -5.975 -13.521  -2.175  1.00  0.67           C  
ATOM    577  N   SER A 257      -0.999  -9.849  -5.572  1.00  0.71           N  
ATOM    578  CA  SER A 257       0.195  -9.521  -6.352  1.00  0.71           C  
ATOM    579  C   SER A 257       0.327 -10.167  -7.731  1.00  0.71           C  
ATOM    580  O   SER A 257       0.605  -9.499  -8.725  1.00  0.71           O  
ATOM    581  CB  SER A 257       1.455  -9.891  -5.509  1.00  0.71           C  
ATOM    582  OG  SER A 257       2.697  -9.657  -6.181  1.00  0.71           O  
ATOM    583  N   SER A 258       0.135 -11.496  -7.846  1.00  0.63           N  
ATOM    584  CA  SER A 258       0.353 -12.217  -9.095  1.00  0.63           C  
ATOM    585  C   SER A 258      -0.933 -12.396  -9.884  1.00  0.63           C  
ATOM    586  O   SER A 258      -2.031 -12.358  -9.333  1.00  0.63           O  
ATOM    587  CB  SER A 258       1.028 -13.596  -8.864  1.00  0.63           C  
ATOM    588  OG  SER A 258       0.301 -14.401  -7.933  1.00  0.63           O  
ATOM    589  N   GLN A 259      -0.839 -12.608 -11.219  1.00  0.59           N  
ATOM    590  CA  GLN A 259      -1.981 -12.741 -12.122  1.00  0.59           C  
ATOM    591  C   GLN A 259      -2.864 -13.932 -11.809  1.00  0.59           C  
ATOM    592  O   GLN A 259      -4.086 -13.935 -11.972  1.00  0.59           O  
ATOM    593  CB  GLN A 259      -1.551 -12.838 -13.598  1.00  0.59           C  
ATOM    594  CG  GLN A 259      -1.014 -11.495 -14.127  1.00  0.59           C  
ATOM    595  CD  GLN A 259      -0.600 -11.620 -15.589  1.00  0.59           C  
ATOM    596  OE1 GLN A 259      -0.150 -12.659 -16.072  1.00  0.59           O  
ATOM    597  NE2 GLN A 259      -0.743 -10.510 -16.344  1.00  0.59           N  
ATOM    598  N   GLU A 260      -2.238 -15.001 -11.305  1.00  0.60           N  
ATOM    599  CA  GLU A 260      -2.874 -16.208 -10.858  1.00  0.60           C  
ATOM    600  C   GLU A 260      -3.883 -15.939  -9.769  1.00  0.60           C  
ATOM    601  O   GLU A 260      -4.975 -16.502  -9.823  1.00  0.60           O  
ATOM    602  CB  GLU A 260      -1.851 -17.271 -10.386  1.00  0.60           C  
ATOM    603  CG  GLU A 260      -0.946 -17.774 -11.539  1.00  0.60           C  
ATOM    604  CD  GLU A 260       0.045 -16.724 -12.047  1.00  0.60           C  
ATOM    605  OE1 GLU A 260       0.341 -15.759 -11.292  1.00  0.60           O  
ATOM    606  OE2 GLU A 260       0.462 -16.852 -13.219  1.00  0.60           O  
ATOM    607  N   LYS A 261      -3.536 -15.032  -8.832  1.00  0.64           N  
ATOM    608  CA  LYS A 261      -4.311 -14.692  -7.660  1.00  0.64           C  
ATOM    609  C   LYS A 261      -5.082 -13.378  -7.774  1.00  0.64           C  
ATOM    610  O   LYS A 261      -6.023 -13.154  -7.028  1.00  0.64           O  
ATOM    611  CB  LYS A 261      -3.326 -14.509  -6.477  1.00  0.64           C  
ATOM    612  CG  LYS A 261      -2.435 -15.713  -6.167  1.00  0.64           C  
ATOM    613  CD  LYS A 261      -3.240 -16.907  -5.655  1.00  0.64           C  
ATOM    614  CE  LYS A 261      -2.313 -18.064  -5.327  1.00  0.64           C  
ATOM    615  NZ  LYS A 261      -3.010 -19.003  -4.438  1.00  0.64           N  
ATOM    616  N   CYS A 262      -4.750 -12.451  -8.705  1.00  0.68           N  
ATOM    617  CA  CYS A 262      -5.405 -11.136  -8.817  1.00  0.68           C  
ATOM    618  C   CYS A 262      -6.889 -11.223  -9.154  1.00  0.68           C  
ATOM    619  O   CYS A 262      -7.697 -10.367  -8.797  1.00  0.68           O  
ATOM    620  CB  CYS A 262      -4.698 -10.182  -9.827  1.00  0.68           C  
ATOM    621  SG  CYS A 262      -4.863 -10.671 -11.577  1.00  0.68           S  
ATOM    622  N   ARG A 263      -7.244 -12.311  -9.860  1.00  0.55           N  
ATOM    623  CA  ARG A 263      -8.576 -12.689 -10.268  1.00  0.55           C  
ATOM    624  C   ARG A 263      -9.412 -13.195  -9.096  1.00  0.55           C  
ATOM    625  O   ARG A 263     -10.642 -13.137  -9.132  1.00  0.55           O  
ATOM    626  CB  ARG A 263      -8.457 -13.801 -11.343  1.00  0.55           C  
ATOM    627  CG  ARG A 263      -7.682 -13.337 -12.599  1.00  0.55           C  
ATOM    628  CD  ARG A 263      -7.428 -14.434 -13.637  1.00  0.55           C  
ATOM    629  NE  ARG A 263      -6.474 -15.395 -13.001  1.00  0.55           N  
ATOM    630  CZ  ARG A 263      -6.237 -16.639 -13.426  1.00  0.55           C  
ATOM    631  NH1 ARG A 263      -5.541 -17.469 -12.656  1.00  0.55           N  
ATOM    632  NH2 ARG A 263      -6.682 -17.063 -14.605  1.00  0.55           N  
ATOM    633  N   ASP A 264      -8.739 -13.655  -8.020  1.00  0.63           N  
ATOM    634  CA  ASP A 264      -9.344 -14.129  -6.799  1.00  0.63           C  
ATOM    635  C   ASP A 264      -9.592 -12.938  -5.877  1.00  0.63           C  
ATOM    636  O   ASP A 264      -8.776 -12.035  -5.698  1.00  0.63           O  
ATOM    637  CB  ASP A 264      -8.461 -15.170  -6.046  1.00  0.63           C  
ATOM    638  CG  ASP A 264      -8.157 -16.415  -6.867  1.00  0.63           C  
ATOM    639  OD1 ASP A 264      -8.963 -16.758  -7.767  1.00  0.63           O  
ATOM    640  OD2 ASP A 264      -7.111 -17.057  -6.569  1.00  0.63           O  
ATOM    641  N   ILE A 265     -10.784 -12.882  -5.271  1.00  0.59           N  
ATOM    642  CA  ILE A 265     -11.142 -11.870  -4.298  1.00  0.59           C  
ATOM    643  C   ILE A 265     -10.387 -11.963  -2.966  1.00  0.59           C  
ATOM    644  O   ILE A 265     -10.214 -13.031  -2.381  1.00  0.59           O  
ATOM    645  CB  ILE A 265     -12.656 -11.845  -4.121  1.00  0.59           C  
ATOM    646  CG1 ILE A 265     -13.178 -10.734  -3.184  1.00  0.59           C  
ATOM    647  CG2 ILE A 265     -13.211 -13.229  -3.721  1.00  0.59           C  
ATOM    648  CD1 ILE A 265     -12.857  -9.330  -3.691  1.00  0.59           C  
ATOM    649  N   VAL A 266      -9.926 -10.809  -2.427  1.00  0.66           N  
ATOM    650  CA  VAL A 266      -9.377 -10.711  -1.081  1.00  0.66           C  
ATOM    651  C   VAL A 266     -10.541 -10.593  -0.111  1.00  0.66           C  
ATOM    652  O   VAL A 266     -11.357  -9.682  -0.216  1.00  0.66           O  
ATOM    653  CB  VAL A 266      -8.436  -9.520  -0.884  1.00  0.66           C  
ATOM    654  CG1 VAL A 266      -7.847  -9.543   0.545  1.00  0.66           C  
ATOM    655  CG2 VAL A 266      -7.296  -9.584  -1.919  1.00  0.66           C  
ATOM    656  N   THR A 267     -10.669 -11.545   0.832  1.00  0.63           N  
ATOM    657  CA  THR A 267     -11.848 -11.686   1.682  1.00  0.63           C  
ATOM    658  C   THR A 267     -11.461 -11.652   3.147  1.00  0.63           C  
ATOM    659  O   THR A 267     -10.363 -11.247   3.529  1.00  0.63           O  
ATOM    660  CB  THR A 267     -12.683 -12.943   1.389  1.00  0.63           C  
ATOM    661  OG1 THR A 267     -11.992 -14.151   1.660  1.00  0.63           O  
ATOM    662  CG2 THR A 267     -13.040 -12.981  -0.095  1.00  0.63           C  
ATOM    663  N   ARG A 268     -12.393 -12.055   4.029  1.00  0.56           N  
ATOM    664  CA  ARG A 268     -12.232 -12.046   5.464  1.00  0.56           C  
ATOM    665  C   ARG A 268     -12.200 -13.448   6.051  1.00  0.56           C  
ATOM    666  O   ARG A 268     -12.981 -14.316   5.665  1.00  0.56           O  
ATOM    667  CB  ARG A 268     -13.426 -11.320   6.106  1.00  0.56           C  
ATOM    668  CG  ARG A 268     -13.562  -9.855   5.651  1.00  0.56           C  
ATOM    669  CD  ARG A 268     -14.721  -9.127   6.323  1.00  0.56           C  
ATOM    670  NE  ARG A 268     -14.487  -9.256   7.795  1.00  0.56           N  
ATOM    671  CZ  ARG A 268     -15.404  -8.937   8.702  1.00  0.56           C  
ATOM    672  NH1 ARG A 268     -16.628  -8.572   8.360  1.00  0.56           N  
ATOM    673  NH2 ARG A 268     -15.086  -8.882   9.985  1.00  0.56           N  
ATOM    674  N   CYS A 269     -11.301 -13.707   7.021  1.00  0.72           N  
ATOM    675  CA  CYS A 269     -11.119 -15.007   7.661  1.00  0.72           C  
ATOM    676  C   CYS A 269     -12.304 -15.511   8.453  1.00  0.72           C  
ATOM    677  O   CYS A 269     -12.867 -14.686   9.160  1.00  0.72           O  
ATOM    678  CB  CYS A 269      -9.995 -14.984   8.708  1.00  0.72           C  
ATOM    679  SG  CYS A 269      -8.430 -14.490   8.030  1.00  0.72           S  
ATOM    680  N   PRO A 270     -12.703 -16.787   8.456  1.00  0.63           N  
ATOM    681  CA  PRO A 270     -13.865 -17.290   9.198  1.00  0.63           C  
ATOM    682  C   PRO A 270     -13.972 -16.846  10.653  1.00  0.63           C  
ATOM    683  O   PRO A 270     -15.054 -16.455  11.080  1.00  0.63           O  
ATOM    684  CB  PRO A 270     -13.782 -18.823   9.075  1.00  0.63           C  
ATOM    685  CG  PRO A 270     -12.854 -19.087   7.885  1.00  0.63           C  
ATOM    686  CD  PRO A 270     -11.919 -17.880   7.878  1.00  0.63           C  
ATOM    687  N   ASN A 271     -12.857 -16.898  11.410  1.00  0.63           N  
ATOM    688  CA  ASN A 271     -12.728 -16.458  12.793  1.00  0.63           C  
ATOM    689  C   ASN A 271     -12.886 -14.948  12.992  1.00  0.63           C  
ATOM    690  O   ASN A 271     -13.507 -14.492  13.945  1.00  0.63           O  
ATOM    691  CB  ASN A 271     -11.399 -16.972  13.438  1.00  0.63           C  
ATOM    692  CG  ASN A 271     -10.135 -16.486  12.727  1.00  0.63           C  
ATOM    693  OD1 ASN A 271     -10.089 -16.322  11.508  1.00  0.63           O  
ATOM    694  ND2 ASN A 271      -9.051 -16.252  13.499  1.00  0.63           N  
ATOM    695  N   HIS A 272     -12.331 -14.143  12.062  1.00  0.63           N  
ATOM    696  CA  HIS A 272     -12.363 -12.686  12.095  1.00  0.63           C  
ATOM    697  C   HIS A 272     -13.536 -12.161  11.285  1.00  0.63           C  
ATOM    698  O   HIS A 272     -13.673 -10.957  11.044  1.00  0.63           O  
ATOM    699  CB  HIS A 272     -11.081 -12.061  11.493  1.00  0.63           C  
ATOM    700  CG  HIS A 272      -9.825 -12.463  12.195  1.00  0.63           C  
ATOM    701  ND1 HIS A 272      -9.587 -11.952  13.450  1.00  0.63           N  
ATOM    702  CD2 HIS A 272      -8.767 -13.211  11.785  1.00  0.63           C  
ATOM    703  CE1 HIS A 272      -8.393 -12.387  13.784  1.00  0.63           C  
ATOM    704  NE2 HIS A 272      -7.847 -13.155  12.809  1.00  0.63           N  
ATOM    705  N   ARG A 273     -14.442 -13.056  10.838  1.00  0.57           N  
ATOM    706  CA  ARG A 273     -15.691 -12.692  10.209  1.00  0.57           C  
ATOM    707  C   ARG A 273     -16.687 -12.264  11.242  1.00  0.57           C  
ATOM    708  O   ARG A 273     -17.461 -13.026  11.801  1.00  0.57           O  
ATOM    709  CB  ARG A 273     -16.384 -13.770   9.343  1.00  0.57           C  
ATOM    710  CG  ARG A 273     -15.807 -13.871   7.930  1.00  0.57           C  
ATOM    711  CD  ARG A 273     -16.433 -14.987   7.100  1.00  0.57           C  
ATOM    712  NE  ARG A 273     -15.467 -15.232   5.994  1.00  0.57           N  
ATOM    713  CZ  ARG A 273     -15.523 -16.216   5.093  1.00  0.57           C  
ATOM    714  NH1 ARG A 273     -14.480 -16.375   4.281  1.00  0.57           N  
ATOM    715  NH2 ARG A 273     -16.574 -17.018   5.006  1.00  0.57           N  
ATOM    716  N   SER A 274     -16.737 -10.957  11.431  1.00  0.58           N  
ATOM    717  CA  SER A 274     -17.766 -10.284  12.166  1.00  0.58           C  
ATOM    718  C   SER A 274     -19.212 -10.331  11.642  1.00  0.58           C  
ATOM    719  O   SER A 274     -20.063 -10.021  12.467  1.00  0.58           O  
ATOM    720  CB  SER A 274     -17.358  -8.815  12.391  1.00  0.58           C  
ATOM    721  OG  SER A 274     -17.422  -8.028  11.197  1.00  0.58           O  
ATOM    722  N   PRO A 275     -19.662 -10.669  10.419  1.00  0.48           N  
ATOM    723  CA  PRO A 275     -21.083 -10.871  10.114  1.00  0.48           C  
ATOM    724  C   PRO A 275     -21.694 -12.113  10.737  1.00  0.48           C  
ATOM    725  O   PRO A 275     -22.875 -12.356  10.514  1.00  0.48           O  
ATOM    726  CB  PRO A 275     -21.145 -10.915   8.569  1.00  0.48           C  
ATOM    727  CG  PRO A 275     -19.728 -11.284   8.146  1.00  0.48           C  
ATOM    728  CD  PRO A 275     -18.924 -10.508   9.176  1.00  0.48           C  
ATOM    729  N   THR A 276     -20.928 -12.934  11.478  1.00  0.49           N  
ATOM    730  CA  THR A 276     -21.424 -14.157  12.104  1.00  0.49           C  
ATOM    731  C   THR A 276     -22.321 -13.923  13.314  1.00  0.49           C  
ATOM    732  O   THR A 276     -23.043 -14.833  13.715  1.00  0.49           O  
ATOM    733  CB  THR A 276     -20.303 -15.116  12.500  1.00  0.49           C  
ATOM    734  OG1 THR A 276     -19.374 -14.498  13.379  1.00  0.49           O  
ATOM    735  CG2 THR A 276     -19.528 -15.531  11.236  1.00  0.49           C  
ATOM    736  N   ASP A 277     -22.334 -12.699  13.886  1.00  0.44           N  
ATOM    737  CA  ASP A 277     -23.211 -12.318  14.976  1.00  0.44           C  
ATOM    738  C   ASP A 277     -23.568 -10.832  14.766  1.00  0.44           C  
ATOM    739  O   ASP A 277     -22.748 -10.119  14.175  1.00  0.44           O  
ATOM    740  CB  ASP A 277     -22.529 -12.574  16.349  1.00  0.44           C  
ATOM    741  CG  ASP A 277     -23.533 -12.356  17.461  1.00  0.44           C  
ATOM    742  OD1 ASP A 277     -24.304 -13.301  17.753  1.00  0.44           O  
ATOM    743  OD2 ASP A 277     -23.617 -11.192  17.939  1.00  0.44           O  
ATOM    744  N   PRO A 278     -24.725 -10.286  15.173  1.00  0.39           N  
ATOM    745  CA  PRO A 278     -25.017  -8.855  15.110  1.00  0.39           C  
ATOM    746  C   PRO A 278     -24.067  -7.956  15.893  1.00  0.39           C  
ATOM    747  O   PRO A 278     -23.789  -6.850  15.427  1.00  0.39           O  
ATOM    748  CB  PRO A 278     -26.458  -8.737  15.653  1.00  0.39           C  
ATOM    749  CG  PRO A 278     -27.075 -10.115  15.399  1.00  0.39           C  
ATOM    750  CD  PRO A 278     -25.890 -11.050  15.626  1.00  0.39           C  
ATOM    751  N   THR A 279     -23.574  -8.352  17.093  1.00  0.52           N  
ATOM    752  CA  THR A 279     -22.733  -7.446  17.897  1.00  0.52           C  
ATOM    753  C   THR A 279     -21.325  -7.392  17.388  1.00  0.52           C  
ATOM    754  O   THR A 279     -20.638  -6.374  17.508  1.00  0.52           O  
ATOM    755  CB  THR A 279     -22.655  -7.732  19.393  1.00  0.52           C  
ATOM    756  OG1 THR A 279     -22.135  -9.019  19.680  1.00  0.52           O  
ATOM    757  CG2 THR A 279     -24.066  -7.640  19.973  1.00  0.52           C  
ATOM    758  N   ASN A 280     -20.884  -8.478  16.737  1.00  0.54           N  
ATOM    759  CA  ASN A 280     -19.553  -8.614  16.203  1.00  0.54           C  
ATOM    760  C   ASN A 280     -19.217  -7.532  15.176  1.00  0.54           C  
ATOM    761  O   ASN A 280     -18.116  -6.989  15.172  1.00  0.54           O  
ATOM    762  CB  ASN A 280     -19.403  -9.980  15.489  1.00  0.54           C  
ATOM    763  CG  ASN A 280     -19.063 -11.182  16.349  1.00  0.54           C  
ATOM    764  OD1 ASN A 280     -18.789 -11.121  17.562  1.00  0.54           O  
ATOM    765  ND2 ASN A 280     -19.018 -12.347  15.681  1.00  0.54           N  
ATOM    766  N   GLN A 281     -20.142  -7.190  14.243  1.00  0.56           N  
ATOM    767  CA  GLN A 281     -19.893  -6.146  13.251  1.00  0.56           C  
ATOM    768  C   GLN A 281     -19.667  -4.768  13.842  1.00  0.56           C  
ATOM    769  O   GLN A 281     -18.858  -4.007  13.312  1.00  0.56           O  
ATOM    770  CB  GLN A 281     -21.004  -5.984  12.185  1.00  0.56           C  
ATOM    771  CG  GLN A 281     -21.067  -7.075  11.096  1.00  0.56           C  
ATOM    772  CD  GLN A 281     -22.188  -6.735  10.112  1.00  0.56           C  
ATOM    773  OE1 GLN A 281     -23.131  -6.013  10.434  1.00  0.56           O  
ATOM    774  NE2 GLN A 281     -22.092  -7.235   8.861  1.00  0.56           N  
ATOM    775  N   SER A 282     -20.420  -4.424  14.913  1.00  0.56           N  
ATOM    776  CA  SER A 282     -20.391  -3.130  15.593  1.00  0.56           C  
ATOM    777  C   SER A 282     -20.554  -1.955  14.649  1.00  0.56           C  
ATOM    778  O   SER A 282     -19.733  -1.042  14.597  1.00  0.56           O  
ATOM    779  CB  SER A 282     -19.164  -2.918  16.515  1.00  0.56           C  
ATOM    780  OG  SER A 282     -19.236  -3.780  17.653  1.00  0.56           O  
ATOM    781  N   VAL A 283     -21.629  -1.970  13.831  1.00  0.47           N  
ATOM    782  CA  VAL A 283     -21.870  -0.927  12.842  1.00  0.47           C  
ATOM    783  C   VAL A 283     -22.507   0.309  13.444  1.00  0.47           C  
ATOM    784  O   VAL A 283     -22.503   1.381  12.842  1.00  0.47           O  
ATOM    785  CB  VAL A 283     -22.720  -1.392  11.661  1.00  0.47           C  
ATOM    786  CG1 VAL A 283     -22.049  -2.614  11.018  1.00  0.47           C  
ATOM    787  CG2 VAL A 283     -24.165  -1.748  12.065  1.00  0.47           C  
ATOM    788  N   ASP A 284     -23.051   0.180  14.672  1.00  0.43           N  
ATOM    789  CA  ASP A 284     -23.651   1.258  15.423  1.00  0.43           C  
ATOM    790  C   ASP A 284     -22.628   2.359  15.719  1.00  0.43           C  
ATOM    791  O   ASP A 284     -21.567   2.116  16.293  1.00  0.43           O  
ATOM    792  CB  ASP A 284     -24.307   0.696  16.712  1.00  0.43           C  
ATOM    793  CG  ASP A 284     -25.307   1.676  17.305  1.00  0.43           C  
ATOM    794  OD1 ASP A 284     -25.564   2.724  16.658  1.00  0.43           O  
ATOM    795  OD2 ASP A 284     -25.835   1.361  18.399  1.00  0.43           O  
ATOM    796  N   ALA A 285     -22.928   3.581  15.240  1.00  0.47           N  
ATOM    797  CA  ALA A 285     -22.091   4.762  15.318  1.00  0.47           C  
ATOM    798  C   ALA A 285     -20.679   4.637  14.730  1.00  0.47           C  
ATOM    799  O   ALA A 285     -19.765   5.353  15.132  1.00  0.47           O  
ATOM    800  CB  ALA A 285     -22.066   5.276  16.771  1.00  0.47           C  
ATOM    801  N   ASN A 286     -20.485   3.761  13.724  1.00  0.54           N  
ATOM    802  CA  ASN A 286     -19.181   3.448  13.173  1.00  0.54           C  
ATOM    803  C   ASN A 286     -19.169   3.782  11.688  1.00  0.54           C  
ATOM    804  O   ASN A 286     -20.010   3.319  10.918  1.00  0.54           O  
ATOM    805  CB  ASN A 286     -18.914   1.935  13.422  1.00  0.54           C  
ATOM    806  CG  ASN A 286     -17.570   1.452  12.898  1.00  0.54           C  
ATOM    807  OD1 ASN A 286     -16.695   2.215  12.487  1.00  0.54           O  
ATOM    808  ND2 ASN A 286     -17.399   0.114  12.853  1.00  0.54           N  
ATOM    809  N   GLU A 287     -18.187   4.591  11.242  1.00  0.58           N  
ATOM    810  CA  GLU A 287     -18.008   4.945   9.852  1.00  0.58           C  
ATOM    811  C   GLU A 287     -17.414   3.830   9.002  1.00  0.58           C  
ATOM    812  O   GLU A 287     -17.574   3.806   7.781  1.00  0.58           O  
ATOM    813  CB  GLU A 287     -17.125   6.218   9.726  1.00  0.58           C  
ATOM    814  CG  GLU A 287     -15.619   6.123  10.120  1.00  0.58           C  
ATOM    815  CD  GLU A 287     -15.249   6.149  11.603  1.00  0.58           C  
ATOM    816  OE1 GLU A 287     -16.145   6.010  12.468  1.00  0.58           O  
ATOM    817  OE2 GLU A 287     -14.020   6.328  11.845  1.00  0.58           O  
ATOM    818  N   VAL A 288     -16.729   2.857   9.631  1.00  0.63           N  
ATOM    819  CA  VAL A 288     -16.017   1.796   8.944  1.00  0.63           C  
ATOM    820  C   VAL A 288     -16.462   0.433   9.452  1.00  0.63           C  
ATOM    821  O   VAL A 288     -15.886  -0.120  10.392  1.00  0.63           O  
ATOM    822  CB  VAL A 288     -14.498   1.935   9.050  1.00  0.63           C  
ATOM    823  CG1 VAL A 288     -14.077   3.001   8.031  1.00  0.63           C  
ATOM    824  CG2 VAL A 288     -13.997   2.294  10.467  1.00  0.63           C  
ATOM    825  N   PRO A 289     -17.472  -0.213   8.869  1.00  0.57           N  
ATOM    826  CA  PRO A 289     -17.888  -1.527   9.323  1.00  0.57           C  
ATOM    827  C   PRO A 289     -16.834  -2.547   8.954  1.00  0.57           C  
ATOM    828  O   PRO A 289     -16.293  -2.519   7.851  1.00  0.57           O  
ATOM    829  CB  PRO A 289     -19.216  -1.774   8.585  1.00  0.57           C  
ATOM    830  CG  PRO A 289     -19.090  -0.947   7.303  1.00  0.57           C  
ATOM    831  CD  PRO A 289     -18.291   0.278   7.758  1.00  0.57           C  
ATOM    832  N   LEU A 290     -16.537  -3.496   9.860  1.00  0.57           N  
ATOM    833  CA  LEU A 290     -15.526  -4.524   9.680  1.00  0.57           C  
ATOM    834  C   LEU A 290     -15.724  -5.419   8.457  1.00  0.57           C  
ATOM    835  O   LEU A 290     -14.849  -6.195   8.105  1.00  0.57           O  
ATOM    836  CB  LEU A 290     -15.526  -5.434  10.925  1.00  0.57           C  
ATOM    837  CG  LEU A 290     -15.080  -4.796  12.251  1.00  0.57           C  
ATOM    838  CD1 LEU A 290     -15.403  -5.755  13.406  1.00  0.57           C  
ATOM    839  CD2 LEU A 290     -13.583  -4.459  12.258  1.00  0.57           C  
ATOM    840  N   SER A 291     -16.885  -5.303   7.774  1.00  0.63           N  
ATOM    841  CA  SER A 291     -17.265  -5.915   6.506  1.00  0.63           C  
ATOM    842  C   SER A 291     -16.280  -5.698   5.398  1.00  0.63           C  
ATOM    843  O   SER A 291     -16.058  -6.620   4.627  1.00  0.63           O  
ATOM    844  CB  SER A 291     -18.654  -5.456   6.018  1.00  0.63           C  
ATOM    845  OG  SER A 291     -19.630  -5.814   7.001  1.00  0.63           O  
ATOM    846  N   HIS A 292     -15.654  -4.517   5.333  1.00  0.67           N  
ATOM    847  CA  HIS A 292     -14.606  -4.214   4.386  1.00  0.67           C  
ATOM    848  C   HIS A 292     -13.237  -4.515   4.961  1.00  0.67           C  
ATOM    849  O   HIS A 292     -12.968  -4.249   6.128  1.00  0.67           O  
ATOM    850  CB  HIS A 292     -14.691  -2.727   3.988  1.00  0.67           C  
ATOM    851  CG  HIS A 292     -16.041  -2.482   3.404  1.00  0.67           C  
ATOM    852  ND1 HIS A 292     -17.101  -2.076   4.201  1.00  0.67           N  
ATOM    853  CD2 HIS A 292     -16.493  -2.903   2.198  1.00  0.67           C  
ATOM    854  CE1 HIS A 292     -18.172  -2.263   3.458  1.00  0.67           C  
ATOM    855  NE2 HIS A 292     -17.859  -2.761   2.240  1.00  0.67           N  
ATOM    856  N   MET A 293     -12.316  -5.074   4.153  1.00  0.67           N  
ATOM    857  CA  MET A 293     -10.924  -5.290   4.549  1.00  0.67           C  
ATOM    858  C   MET A 293     -10.121  -4.039   4.893  1.00  0.67           C  
ATOM    859  O   MET A 293      -9.217  -4.053   5.733  1.00  0.67           O  
ATOM    860  CB  MET A 293     -10.163  -6.035   3.428  1.00  0.67           C  
ATOM    861  CG  MET A 293     -10.398  -7.550   3.498  1.00  0.67           C  
ATOM    862  SD  MET A 293      -9.705  -8.300   5.006  1.00  0.67           S  
ATOM    863  CE  MET A 293      -7.949  -8.059   4.593  1.00  0.67           C  
ATOM    864  N   LEU A 294     -10.420  -2.939   4.192  1.00  0.73           N  
ATOM    865  CA  LEU A 294      -9.724  -1.680   4.277  1.00  0.73           C  
ATOM    866  C   LEU A 294     -10.671  -0.621   4.808  1.00  0.73           C  
ATOM    867  O   LEU A 294     -11.779  -0.430   4.306  1.00  0.73           O  
ATOM    868  CB  LEU A 294      -9.247  -1.277   2.864  1.00  0.73           C  
ATOM    869  CG  LEU A 294      -8.576   0.101   2.745  1.00  0.73           C  
ATOM    870  CD1 LEU A 294      -7.230   0.181   3.474  1.00  0.73           C  
ATOM    871  CD2 LEU A 294      -8.390   0.428   1.265  1.00  0.73           C  
ATOM    872  N   HIS A 295     -10.236   0.100   5.853  1.00  0.74           N  
ATOM    873  CA  HIS A 295     -11.018   1.099   6.546  1.00  0.74           C  
ATOM    874  C   HIS A 295     -10.310   2.423   6.511  1.00  0.74           C  
ATOM    875  O   HIS A 295      -9.099   2.485   6.698  1.00  0.74           O  
ATOM    876  CB  HIS A 295     -11.166   0.699   8.016  1.00  0.74           C  
ATOM    877  CG  HIS A 295     -11.986  -0.519   8.155  1.00  0.74           C  
ATOM    878  ND1 HIS A 295     -11.715  -1.396   9.181  1.00  0.74           N  
ATOM    879  CD2 HIS A 295     -13.068  -0.920   7.446  1.00  0.74           C  
ATOM    880  CE1 HIS A 295     -12.638  -2.325   9.072  1.00  0.74           C  
ATOM    881  NE2 HIS A 295     -13.482  -2.082   8.043  1.00  0.74           N  
ATOM    882  N   VAL A 296     -11.041   3.516   6.270  1.00  0.74           N  
ATOM    883  CA  VAL A 296     -10.529   4.871   6.162  1.00  0.74           C  
ATOM    884  C   VAL A 296     -11.672   5.705   6.752  1.00  0.74           C  
ATOM    885  O   VAL A 296     -12.817   5.286   6.604  1.00  0.74           O  
ATOM    886  CB  VAL A 296     -10.238   5.231   4.691  1.00  0.74           C  
ATOM    887  CG1 VAL A 296      -9.863   6.714   4.533  1.00  0.74           C  
ATOM    888  CG2 VAL A 296      -9.141   4.342   4.063  1.00  0.74           C  
ATOM    889  N   SER A 297     -11.464   6.844   7.465  1.00  0.56           N  
ATOM    890  CA  SER A 297     -12.532   7.552   8.217  1.00  0.56           C  
ATOM    891  C   SER A 297     -13.175   8.693   7.402  1.00  0.56           C  
ATOM    892  O   SER A 297     -12.454   9.567   6.928  1.00  0.56           O  
ATOM    893  CB  SER A 297     -12.047   8.207   9.547  1.00  0.56           C  
ATOM    894  OG  SER A 297     -11.552   7.232  10.477  1.00  0.56           O  
ATOM    895  N   HIS A 298     -14.533   8.701   7.183  1.00  0.52           N  
ATOM    896  CA  HIS A 298     -15.329   9.536   6.229  1.00  0.52           C  
ATOM    897  C   HIS A 298     -15.764   8.941   4.862  1.00  0.52           C  
ATOM    898  O   HIS A 298     -16.776   9.427   4.355  1.00  0.52           O  
ATOM    899  CB  HIS A 298     -14.806  10.966   5.878  1.00  0.52           C  
ATOM    900  CG  HIS A 298     -14.803  11.923   7.030  1.00  0.52           C  
ATOM    901  ND1 HIS A 298     -15.872  12.791   7.154  1.00  0.52           N  
ATOM    902  CD2 HIS A 298     -13.966  12.060   8.090  1.00  0.52           C  
ATOM    903  CE1 HIS A 298     -15.679  13.420   8.293  1.00  0.52           C  
ATOM    904  NE2 HIS A 298     -14.535  13.023   8.897  1.00  0.52           N  
ATOM    905  N   PRO A 299     -15.134   7.982   4.180  1.00  0.74           N  
ATOM    906  CA  PRO A 299     -15.582   7.426   2.910  1.00  0.74           C  
ATOM    907  C   PRO A 299     -16.902   6.698   2.896  1.00  0.74           C  
ATOM    908  O   PRO A 299     -17.557   6.502   3.917  1.00  0.74           O  
ATOM    909  CB  PRO A 299     -14.539   6.349   2.570  1.00  0.74           C  
ATOM    910  CG  PRO A 299     -13.322   6.612   3.430  1.00  0.74           C  
ATOM    911  CD  PRO A 299     -13.857   7.437   4.573  1.00  0.74           C  
ATOM    912  N   LYS A 300     -17.233   6.187   1.703  1.00  0.71           N  
ATOM    913  CA  LYS A 300     -18.270   5.215   1.489  1.00  0.71           C  
ATOM    914  C   LYS A 300     -17.637   4.001   0.851  1.00  0.71           C  
ATOM    915  O   LYS A 300     -16.702   4.111   0.058  1.00  0.71           O  
ATOM    916  CB  LYS A 300     -19.363   5.795   0.572  1.00  0.71           C  
ATOM    917  CG  LYS A 300     -19.986   7.046   1.204  1.00  0.71           C  
ATOM    918  CD  LYS A 300     -21.034   7.711   0.310  1.00  0.71           C  
ATOM    919  CE  LYS A 300     -21.605   8.974   0.957  1.00  0.71           C  
ATOM    920  NZ  LYS A 300     -22.610   9.593   0.067  1.00  0.71           N  
ATOM    921  N   ALA A 301     -18.110   2.801   1.215  1.00  0.73           N  
ATOM    922  CA  ALA A 301     -17.608   1.562   0.678  1.00  0.73           C  
ATOM    923  C   ALA A 301     -18.509   1.050  -0.429  1.00  0.73           C  
ATOM    924  O   ALA A 301     -19.732   1.152  -0.345  1.00  0.73           O  
ATOM    925  CB  ALA A 301     -17.521   0.509   1.790  1.00  0.73           C  
ATOM    926  N   LEU A 302     -17.915   0.475  -1.489  1.00  0.68           N  
ATOM    927  CA  LEU A 302     -18.649  -0.082  -2.606  1.00  0.68           C  
ATOM    928  C   LEU A 302     -18.163  -1.499  -2.853  1.00  0.68           C  
ATOM    929  O   LEU A 302     -17.087  -1.911  -2.420  1.00  0.68           O  
ATOM    930  CB  LEU A 302     -18.496   0.724  -3.927  1.00  0.68           C  
ATOM    931  CG  LEU A 302     -18.997   2.186  -3.902  1.00  0.68           C  
ATOM    932  CD1 LEU A 302     -18.813   2.807  -5.294  1.00  0.68           C  
ATOM    933  CD2 LEU A 302     -20.469   2.346  -3.492  1.00  0.68           C  
ATOM    934  N   TYR A 303     -18.992  -2.278  -3.568  1.00  0.67           N  
ATOM    935  CA  TYR A 303     -18.715  -3.642  -3.961  1.00  0.67           C  
ATOM    936  C   TYR A 303     -18.792  -3.675  -5.473  1.00  0.67           C  
ATOM    937  O   TYR A 303     -19.733  -3.145  -6.063  1.00  0.67           O  
ATOM    938  CB  TYR A 303     -19.773  -4.636  -3.412  1.00  0.67           C  
ATOM    939  CG  TYR A 303     -19.583  -4.851  -1.940  1.00  0.67           C  
ATOM    940  CD1 TYR A 303     -20.241  -4.055  -0.985  1.00  0.67           C  
ATOM    941  CD2 TYR A 303     -18.746  -5.889  -1.504  1.00  0.67           C  
ATOM    942  CE1 TYR A 303     -20.076  -4.310   0.386  1.00  0.67           C  
ATOM    943  CE2 TYR A 303     -18.581  -6.144  -0.138  1.00  0.67           C  
ATOM    944  CZ  TYR A 303     -19.240  -5.355   0.805  1.00  0.67           C  
ATOM    945  OH  TYR A 303     -18.988  -5.600   2.168  1.00  0.67           O  
ATOM    946  N   CYS A 304     -17.794  -4.272  -6.152  1.00  0.67           N  
ATOM    947  CA  CYS A 304     -17.831  -4.493  -7.590  1.00  0.67           C  
ATOM    948  C   CYS A 304     -18.964  -5.454  -7.993  1.00  0.67           C  
ATOM    949  O   CYS A 304     -19.053  -6.517  -7.380  1.00  0.67           O  
ATOM    950  CB  CYS A 304     -16.476  -5.059  -8.089  1.00  0.67           C  
ATOM    951  SG  CYS A 304     -16.210  -4.976  -9.891  1.00  0.67           S  
ATOM    952  N   PRO A 305     -19.836  -5.192  -8.975  1.00  0.67           N  
ATOM    953  CA  PRO A 305     -20.988  -6.067  -9.227  1.00  0.67           C  
ATOM    954  C   PRO A 305     -20.644  -7.332  -9.985  1.00  0.67           C  
ATOM    955  O   PRO A 305     -21.500  -8.200 -10.132  1.00  0.67           O  
ATOM    956  CB  PRO A 305     -21.931  -5.207 -10.089  1.00  0.67           C  
ATOM    957  CG  PRO A 305     -21.580  -3.771  -9.710  1.00  0.67           C  
ATOM    958  CD  PRO A 305     -20.073  -3.838  -9.481  1.00  0.67           C  
ATOM    959  N   SER A 306     -19.425  -7.435 -10.542  1.00  0.63           N  
ATOM    960  CA  SER A 306     -18.973  -8.615 -11.260  1.00  0.63           C  
ATOM    961  C   SER A 306     -18.650  -9.755 -10.308  1.00  0.63           C  
ATOM    962  O   SER A 306     -18.422  -9.547  -9.123  1.00  0.63           O  
ATOM    963  CB  SER A 306     -17.768  -8.332 -12.208  1.00  0.63           C  
ATOM    964  OG  SER A 306     -16.594  -7.938 -11.499  1.00  0.63           O  
ATOM    965  N   ASN A 307     -18.620 -11.009 -10.815  1.00  0.48           N  
ATOM    966  CA  ASN A 307     -18.416 -12.235 -10.042  1.00  0.48           C  
ATOM    967  C   ASN A 307     -17.199 -12.273  -9.112  1.00  0.48           C  
ATOM    968  O   ASN A 307     -17.153 -13.073  -8.184  1.00  0.48           O  
ATOM    969  CB  ASN A 307     -18.293 -13.463 -10.988  1.00  0.48           C  
ATOM    970  CG  ASN A 307     -19.574 -13.664 -11.786  1.00  0.48           C  
ATOM    971  OD1 ASN A 307     -20.649 -13.173 -11.452  1.00  0.48           O  
ATOM    972  ND2 ASN A 307     -19.474 -14.416 -12.905  1.00  0.48           N  
ATOM    973  N   THR A 308     -16.177 -11.421  -9.341  1.00  0.52           N  
ATOM    974  CA  THR A 308     -15.073 -11.228  -8.406  1.00  0.52           C  
ATOM    975  C   THR A 308     -15.508 -10.560  -7.109  1.00  0.52           C  
ATOM    976  O   THR A 308     -15.064 -10.944  -6.034  1.00  0.52           O  
ATOM    977  CB  THR A 308     -13.865 -10.494  -8.995  1.00  0.52           C  
ATOM    978  OG1 THR A 308     -14.176  -9.179  -9.436  1.00  0.52           O  
ATOM    979  CG2 THR A 308     -13.358 -11.254 -10.229  1.00  0.52           C  
ATOM    980  N   GLY A 309     -16.408  -9.555  -7.138  1.00  0.69           N  
ATOM    981  CA  GLY A 309     -16.933  -8.943  -5.917  1.00  0.69           C  
ATOM    982  C   GLY A 309     -16.050  -7.921  -5.242  1.00  0.69           C  
ATOM    983  O   GLY A 309     -16.316  -7.552  -4.104  1.00  0.69           O  
ATOM    984  N   ILE A 310     -14.965  -7.454  -5.906  1.00  0.67           N  
ATOM    985  CA  ILE A 310     -13.977  -6.474  -5.417  1.00  0.67           C  
ATOM    986  C   ILE A 310     -14.486  -5.383  -4.468  1.00  0.67           C  
ATOM    987  O   ILE A 310     -15.300  -4.534  -4.831  1.00  0.67           O  
ATOM    988  CB  ILE A 310     -13.103  -5.878  -6.536  1.00  0.67           C  
ATOM    989  CG1 ILE A 310     -12.374  -7.004  -7.311  1.00  0.67           C  
ATOM    990  CG2 ILE A 310     -12.067  -4.868  -5.974  1.00  0.67           C  
ATOM    991  CD1 ILE A 310     -11.749  -6.534  -8.631  1.00  0.67           C  
ATOM    992  N   GLU A 311     -13.969  -5.386  -3.219  1.00  0.71           N  
ATOM    993  CA  GLU A 311     -14.278  -4.417  -2.186  1.00  0.71           C  
ATOM    994  C   GLU A 311     -13.426  -3.169  -2.330  1.00  0.71           C  
ATOM    995  O   GLU A 311     -12.225  -3.233  -2.607  1.00  0.71           O  
ATOM    996  CB  GLU A 311     -14.027  -4.989  -0.767  1.00  0.71           C  
ATOM    997  CG  GLU A 311     -14.890  -6.221  -0.419  1.00  0.71           C  
ATOM    998  CD  GLU A 311     -14.765  -6.619   1.052  1.00  0.71           C  
ATOM    999  OE1 GLU A 311     -13.830  -6.126   1.746  1.00  0.71           O  
ATOM   1000  OE2 GLU A 311     -15.641  -7.405   1.497  1.00  0.71           O  
ATOM   1001  N   SER A 312     -14.022  -1.980  -2.133  1.00  0.75           N  
ATOM   1002  CA  SER A 312     -13.279  -0.737  -2.251  1.00  0.75           C  
ATOM   1003  C   SER A 312     -13.877   0.359  -1.403  1.00  0.75           C  
ATOM   1004  O   SER A 312     -15.020   0.282  -0.954  1.00  0.75           O  
ATOM   1005  CB  SER A 312     -13.097  -0.244  -3.718  1.00  0.75           C  
ATOM   1006  OG  SER A 312     -14.312   0.191  -4.334  1.00  0.75           O  
ATOM   1007  N   VAL A 313     -13.068   1.398  -1.115  1.00  0.74           N  
ATOM   1008  CA  VAL A 313     -13.419   2.472  -0.199  1.00  0.74           C  
ATOM   1009  C   VAL A 313     -13.109   3.836  -0.830  1.00  0.74           C  
ATOM   1010  O   VAL A 313     -12.031   4.049  -1.396  1.00  0.74           O  
ATOM   1011  CB  VAL A 313     -12.758   2.239   1.164  1.00  0.74           C  
ATOM   1012  CG1 VAL A 313     -11.231   2.409   1.103  1.00  0.74           C  
ATOM   1013  CG2 VAL A 313     -13.353   3.162   2.230  1.00  0.74           C  
ATOM   1014  N   LEU A 314     -14.098   4.767  -0.827  1.00  0.74           N  
ATOM   1015  CA  LEU A 314     -14.099   5.985  -1.639  1.00  0.74           C  
ATOM   1016  C   LEU A 314     -14.394   7.285  -0.889  1.00  0.74           C  
ATOM   1017  O   LEU A 314     -15.480   7.463  -0.331  1.00  0.74           O  
ATOM   1018  CB  LEU A 314     -15.223   5.912  -2.698  1.00  0.74           C  
ATOM   1019  CG  LEU A 314     -15.232   4.679  -3.608  1.00  0.74           C  
ATOM   1020  CD1 LEU A 314     -16.287   4.911  -4.689  1.00  0.74           C  
ATOM   1021  CD2 LEU A 314     -13.888   4.472  -4.288  1.00  0.74           C  
ATOM   1022  N   ILE A 315     -13.459   8.256  -0.887  1.00  0.73           N  
ATOM   1023  CA  ILE A 315     -13.543   9.469  -0.078  1.00  0.73           C  
ATOM   1024  C   ILE A 315     -13.539  10.721  -0.962  1.00  0.73           C  
ATOM   1025  O   ILE A 315     -12.818  10.724  -1.964  1.00  0.73           O  
ATOM   1026  CB  ILE A 315     -12.415   9.481   0.965  1.00  0.73           C  
ATOM   1027  CG1 ILE A 315     -12.637  10.521   2.090  1.00  0.73           C  
ATOM   1028  CG2 ILE A 315     -11.023   9.602   0.308  1.00  0.73           C  
ATOM   1029  CD1 ILE A 315     -11.668  10.390   3.266  1.00  0.73           C  
ATOM   1030  N   PRO A 316     -14.307  11.800  -0.734  1.00  0.80           N  
ATOM   1031  CA  PRO A 316     -14.065  13.090  -1.385  1.00  0.80           C  
ATOM   1032  C   PRO A 316     -12.676  13.661  -1.121  1.00  0.80           C  
ATOM   1033  O   PRO A 316     -12.232  13.702   0.028  1.00  0.80           O  
ATOM   1034  CB  PRO A 316     -15.181  14.000  -0.845  1.00  0.80           C  
ATOM   1035  CG  PRO A 316     -15.483  13.424   0.539  1.00  0.80           C  
ATOM   1036  CD  PRO A 316     -15.336  11.917   0.311  1.00  0.80           C  
ATOM   1037  N   TYR A 317     -11.964  14.116  -2.173  1.00  0.75           N  
ATOM   1038  CA  TYR A 317     -10.721  14.852  -2.016  1.00  0.75           C  
ATOM   1039  C   TYR A 317     -10.965  16.208  -1.331  1.00  0.75           C  
ATOM   1040  O   TYR A 317     -11.830  16.993  -1.719  1.00  0.75           O  
ATOM   1041  CB  TYR A 317      -9.979  14.985  -3.385  1.00  0.75           C  
ATOM   1042  CG  TYR A 317      -8.549  15.472  -3.257  1.00  0.75           C  
ATOM   1043  CD1 TYR A 317      -8.286  16.835  -3.052  1.00  0.75           C  
ATOM   1044  CD2 TYR A 317      -7.454  14.597  -3.399  1.00  0.75           C  
ATOM   1045  CE1 TYR A 317      -6.970  17.309  -2.965  1.00  0.75           C  
ATOM   1046  CE2 TYR A 317      -6.132  15.073  -3.342  1.00  0.75           C  
ATOM   1047  CZ  TYR A 317      -5.894  16.436  -3.127  1.00  0.75           C  
ATOM   1048  OH  TYR A 317      -4.592  16.977  -3.126  1.00  0.75           O  
ATOM   1049  N   ARG A 318     -10.185  16.521  -0.282  1.00  0.69           N  
ATOM   1050  CA  ARG A 318     -10.241  17.786   0.425  1.00  0.69           C  
ATOM   1051  C   ARG A 318      -9.006  18.583   0.037  1.00  0.69           C  
ATOM   1052  O   ARG A 318      -8.002  17.939  -0.259  1.00  0.69           O  
ATOM   1053  CB  ARG A 318     -10.221  17.553   1.951  1.00  0.69           C  
ATOM   1054  CG  ARG A 318     -11.532  16.969   2.492  1.00  0.69           C  
ATOM   1055  CD  ARG A 318     -11.465  16.697   3.995  1.00  0.69           C  
ATOM   1056  NE  ARG A 318     -12.794  16.135   4.411  1.00  0.69           N  
ATOM   1057  CZ  ARG A 318     -13.867  16.858   4.757  1.00  0.69           C  
ATOM   1058  NH1 ARG A 318     -14.986  16.236   5.127  1.00  0.69           N  
ATOM   1059  NH2 ARG A 318     -13.846  18.187   4.750  1.00  0.69           N  
ATOM   1060  N   PRO A 319      -8.995  19.925  -0.013  1.00  0.68           N  
ATOM   1061  CA  PRO A 319      -7.778  20.724  -0.220  1.00  0.68           C  
ATOM   1062  C   PRO A 319      -6.557  20.304   0.573  1.00  0.68           C  
ATOM   1063  O   PRO A 319      -6.725  19.712   1.634  1.00  0.68           O  
ATOM   1064  CB  PRO A 319      -8.176  22.165   0.161  1.00  0.68           C  
ATOM   1065  CG  PRO A 319      -9.706  22.183   0.134  1.00  0.68           C  
ATOM   1066  CD  PRO A 319     -10.074  20.754   0.527  1.00  0.68           C  
ATOM   1067  N   THR A 320      -5.337  20.626   0.086  1.00  0.63           N  
ATOM   1068  CA  THR A 320      -4.072  20.487   0.817  1.00  0.63           C  
ATOM   1069  C   THR A 320      -4.124  21.173   2.184  1.00  0.63           C  
ATOM   1070  O   THR A 320      -4.957  22.052   2.402  1.00  0.63           O  
ATOM   1071  CB  THR A 320      -2.834  20.916   0.024  1.00  0.63           C  
ATOM   1072  OG1 THR A 320      -2.780  22.317  -0.209  1.00  0.63           O  
ATOM   1073  CG2 THR A 320      -2.817  20.225  -1.351  1.00  0.63           C  
ATOM   1074  N   GLU A 321      -3.283  20.778   3.175  1.00  0.55           N  
ATOM   1075  CA  GLU A 321      -3.316  21.398   4.494  1.00  0.55           C  
ATOM   1076  C   GLU A 321      -3.003  22.858   4.441  1.00  0.55           C  
ATOM   1077  O   GLU A 321      -2.329  23.326   3.531  1.00  0.55           O  
ATOM   1078  CB  GLU A 321      -2.322  20.789   5.526  1.00  0.55           C  
ATOM   1079  CG  GLU A 321      -2.423  21.217   7.030  1.00  0.55           C  
ATOM   1080  CD  GLU A 321      -3.751  20.848   7.691  1.00  0.55           C  
ATOM   1081  OE1 GLU A 321      -4.811  20.970   7.028  1.00  0.55           O  
ATOM   1082  OE2 GLU A 321      -3.751  20.404   8.870  1.00  0.55           O  
ATOM   1083  N   ILE A 322      -3.472  23.631   5.428  1.00  0.52           N  
ATOM   1084  CA  ILE A 322      -2.835  24.851   5.882  1.00  0.52           C  
ATOM   1085  C   ILE A 322      -1.385  24.654   6.387  1.00  0.52           C  
ATOM   1086  O   ILE A 322      -0.627  23.820   5.884  1.00  0.52           O  
ATOM   1087  CB  ILE A 322      -3.748  25.570   6.879  1.00  0.52           C  
ATOM   1088  CG1 ILE A 322      -3.935  24.820   8.224  1.00  0.52           C  
ATOM   1089  CG2 ILE A 322      -5.116  25.793   6.189  1.00  0.52           C  
ATOM   1090  CD1 ILE A 322      -4.414  25.753   9.344  1.00  0.52           C  
ATOM   1091  N   SER A 323      -0.858  25.447   7.333  1.00  0.42           N  
ATOM   1092  CA  SER A 323       0.490  25.229   7.850  1.00  0.42           C  
ATOM   1093  C   SER A 323       0.694  23.904   8.585  1.00  0.42           C  
ATOM   1094  O   SER A 323      -0.199  23.420   9.284  1.00  0.42           O  
ATOM   1095  CB  SER A 323       0.964  26.396   8.759  1.00  0.42           C  
ATOM   1096  OG  SER A 323       0.009  26.689   9.783  1.00  0.42           O  
ATOM   1097  N   PHE A 324       1.898  23.286   8.481  1.00  0.39           N  
ATOM   1098  CA  PHE A 324       2.264  22.087   9.239  1.00  0.39           C  
ATOM   1099  C   PHE A 324       2.526  22.469  10.697  1.00  0.39           C  
ATOM   1100  O   PHE A 324       3.650  22.469  11.196  1.00  0.39           O  
ATOM   1101  CB  PHE A 324       3.499  21.395   8.571  1.00  0.39           C  
ATOM   1102  CG  PHE A 324       3.827  19.954   8.964  1.00  0.39           C  
ATOM   1103  CD1 PHE A 324       3.948  19.007   7.933  1.00  0.39           C  
ATOM   1104  CD2 PHE A 324       4.133  19.522  10.273  1.00  0.39           C  
ATOM   1105  CE1 PHE A 324       4.262  17.667   8.190  1.00  0.39           C  
ATOM   1106  CE2 PHE A 324       4.520  18.198  10.528  1.00  0.39           C  
ATOM   1107  CZ  PHE A 324       4.547  17.260   9.494  1.00  0.39           C  
ATOM   1108  N   ALA A 325       1.477  22.854  11.435  1.00  0.41           N  
ATOM   1109  CA  ALA A 325       1.589  23.313  12.793  1.00  0.41           C  
ATOM   1110  C   ALA A 325       1.488  22.145  13.764  1.00  0.41           C  
ATOM   1111  O   ALA A 325       0.681  21.228  13.619  1.00  0.41           O  
ATOM   1112  CB  ALA A 325       0.552  24.420  13.081  1.00  0.41           C  
ATOM   1113  N   LYS A 326       2.362  22.144  14.782  1.00  0.31           N  
ATOM   1114  CA  LYS A 326       2.366  21.156  15.842  1.00  0.31           C  
ATOM   1115  C   LYS A 326       2.593  21.900  17.165  1.00  0.31           C  
ATOM   1116  O   LYS A 326       1.941  22.898  17.446  1.00  0.31           O  
ATOM   1117  CB  LYS A 326       3.429  20.033  15.620  1.00  0.31           C  
ATOM   1118  CG  LYS A 326       3.133  19.018  14.505  1.00  0.31           C  
ATOM   1119  CD  LYS A 326       4.331  18.080  14.237  1.00  0.31           C  
ATOM   1120  CE  LYS A 326       4.870  17.311  15.453  1.00  0.31           C  
ATOM   1121  NZ  LYS A 326       5.963  16.396  15.040  1.00  0.31           N  
ATOM   1122  N   ALA A 327       3.502  21.392  18.025  1.00  0.30           N  
ATOM   1123  CA  ALA A 327       3.974  21.965  19.270  1.00  0.30           C  
ATOM   1124  C   ALA A 327       4.630  23.352  19.198  1.00  0.30           C  
ATOM   1125  O   ALA A 327       4.637  24.033  18.178  1.00  0.30           O  
ATOM   1126  CB  ALA A 327       4.938  20.945  19.915  1.00  0.30           C  
ATOM   1127  N   SER A 328       5.250  23.784  20.319  1.00  0.32           N  
ATOM   1128  CA  SER A 328       6.006  25.027  20.451  1.00  0.32           C  
ATOM   1129  C   SER A 328       7.183  25.134  19.496  1.00  0.32           C  
ATOM   1130  O   SER A 328       7.516  26.210  19.007  1.00  0.32           O  
ATOM   1131  CB  SER A 328       6.541  25.195  21.901  1.00  0.32           C  
ATOM   1132  OG  SER A 328       7.282  24.045  22.323  1.00  0.32           O  
ATOM   1133  N   LYS A 329       7.841  24.000  19.208  1.00  0.43           N  
ATOM   1134  CA  LYS A 329       8.877  23.911  18.212  1.00  0.43           C  
ATOM   1135  C   LYS A 329       8.602  22.726  17.313  1.00  0.43           C  
ATOM   1136  O   LYS A 329       8.248  21.633  17.759  1.00  0.43           O  
ATOM   1137  CB  LYS A 329      10.266  23.784  18.868  1.00  0.43           C  
ATOM   1138  CG  LYS A 329      11.427  23.770  17.864  1.00  0.43           C  
ATOM   1139  CD  LYS A 329      12.784  23.721  18.576  1.00  0.43           C  
ATOM   1140  CE  LYS A 329      13.961  23.689  17.600  1.00  0.43           C  
ATOM   1141  NZ  LYS A 329      15.235  23.657  18.352  1.00  0.43           N  
ATOM   1142  N   ILE A 330       8.729  22.932  15.990  1.00  0.40           N  
ATOM   1143  CA  ILE A 330       8.335  21.963  14.993  1.00  0.40           C  
ATOM   1144  C   ILE A 330       9.462  21.761  13.999  1.00  0.40           C  
ATOM   1145  O   ILE A 330      10.338  22.605  13.831  1.00  0.40           O  
ATOM   1146  CB  ILE A 330       7.034  22.383  14.308  1.00  0.40           C  
ATOM   1147  CG1 ILE A 330       7.153  23.703  13.516  1.00  0.40           C  
ATOM   1148  CG2 ILE A 330       5.982  22.579  15.420  1.00  0.40           C  
ATOM   1149  CD1 ILE A 330       5.858  24.053  12.778  1.00  0.40           C  
ATOM   1150  N   LYS A 331       9.486  20.597  13.315  1.00  0.55           N  
ATOM   1151  CA  LYS A 331      10.543  20.258  12.369  1.00  0.55           C  
ATOM   1152  C   LYS A 331      10.118  20.541  10.937  1.00  0.55           C  
ATOM   1153  O   LYS A 331      10.837  20.262   9.982  1.00  0.55           O  
ATOM   1154  CB  LYS A 331      10.934  18.759  12.459  1.00  0.55           C  
ATOM   1155  CG  LYS A 331      11.511  18.330  13.820  1.00  0.55           C  
ATOM   1156  CD  LYS A 331      11.990  16.862  13.786  1.00  0.55           C  
ATOM   1157  CE  LYS A 331      12.634  16.369  15.093  1.00  0.55           C  
ATOM   1158  NZ  LYS A 331      13.110  14.962  14.979  1.00  0.55           N  
ATOM   1159  N   ARG A 332       8.920  21.114  10.750  1.00  0.54           N  
ATOM   1160  CA  ARG A 332       8.405  21.459   9.445  1.00  0.54           C  
ATOM   1161  C   ARG A 332       7.697  22.809   9.522  1.00  0.54           C  
ATOM   1162  O   ARG A 332       6.496  22.845   9.294  1.00  0.54           O  
ATOM   1163  CB  ARG A 332       7.384  20.392   8.959  1.00  0.54           C  
ATOM   1164  CG  ARG A 332       7.952  18.991   8.632  1.00  0.54           C  
ATOM   1165  CD  ARG A 332       8.877  18.898   7.403  1.00  0.54           C  
ATOM   1166  NE  ARG A 332       8.116  19.302   6.167  1.00  0.54           N  
ATOM   1167  CZ  ARG A 332       7.190  18.566   5.541  1.00  0.54           C  
ATOM   1168  NH1 ARG A 332       6.433  19.118   4.600  1.00  0.54           N  
ATOM   1169  NH2 ARG A 332       6.937  17.299   5.834  1.00  0.54           N  
ATOM   1170  N   PRO A 333       8.327  23.947   9.820  1.00  0.57           N  
ATOM   1171  CA  PRO A 333       7.653  25.243   9.957  1.00  0.57           C  
ATOM   1172  C   PRO A 333       7.131  25.811   8.658  1.00  0.57           C  
ATOM   1173  O   PRO A 333       6.574  26.905   8.668  1.00  0.57           O  
ATOM   1174  CB  PRO A 333       8.710  26.146  10.603  1.00  0.57           C  
ATOM   1175  CG  PRO A 333      10.029  25.567  10.095  1.00  0.57           C  
ATOM   1176  CD  PRO A 333       9.762  24.063  10.094  1.00  0.57           C  
ATOM   1177  N   SER A 334       7.337  25.106   7.530  1.00  0.58           N  
ATOM   1178  CA  SER A 334       6.647  25.288   6.257  1.00  0.58           C  
ATOM   1179  C   SER A 334       5.195  25.752   6.368  1.00  0.58           C  
ATOM   1180  O   SER A 334       4.360  25.118   7.019  1.00  0.58           O  
ATOM   1181  CB  SER A 334       6.695  23.990   5.400  1.00  0.58           C  
ATOM   1182  OG  SER A 334       6.664  24.264   3.999  1.00  0.58           O  
ATOM   1183  N   GLY A 335       4.868  26.894   5.720  1.00  0.49           N  
ATOM   1184  CA  GLY A 335       3.507  27.426   5.644  1.00  0.49           C  
ATOM   1185  C   GLY A 335       2.634  26.561   4.766  1.00  0.49           C  
ATOM   1186  O   GLY A 335       3.100  25.512   4.342  1.00  0.49           O  
ATOM   1187  N   THR A 336       1.364  26.958   4.476  1.00  0.56           N  
ATOM   1188  CA  THR A 336       0.376  26.201   3.673  1.00  0.56           C  
ATOM   1189  C   THR A 336       0.940  25.266   2.638  1.00  0.56           C  
ATOM   1190  O   THR A 336       1.519  25.688   1.642  1.00  0.56           O  
ATOM   1191  CB  THR A 336      -0.685  27.072   3.026  1.00  0.56           C  
ATOM   1192  OG1 THR A 336      -1.391  27.769   4.042  1.00  0.56           O  
ATOM   1193  CG2 THR A 336      -1.742  26.270   2.246  1.00  0.56           C  
ATOM   1194  N   THR A 337       0.802  23.964   2.921  1.00  0.50           N  
ATOM   1195  CA  THR A 337       1.632  22.914   2.377  1.00  0.50           C  
ATOM   1196  C   THR A 337       0.921  22.214   1.251  1.00  0.50           C  
ATOM   1197  O   THR A 337      -0.292  22.295   1.079  1.00  0.50           O  
ATOM   1198  CB  THR A 337       1.995  21.883   3.442  1.00  0.50           C  
ATOM   1199  OG1 THR A 337       0.833  21.558   4.192  1.00  0.50           O  
ATOM   1200  CG2 THR A 337       3.009  22.441   4.456  1.00  0.50           C  
ATOM   1201  N   ASP A 338       1.702  21.520   0.410  1.00  0.59           N  
ATOM   1202  CA  ASP A 338       1.253  21.143  -0.911  1.00  0.59           C  
ATOM   1203  C   ASP A 338       0.745  19.703  -1.019  1.00  0.59           C  
ATOM   1204  O   ASP A 338       0.274  19.283  -2.074  1.00  0.59           O  
ATOM   1205  CB  ASP A 338       2.438  21.352  -1.882  1.00  0.59           C  
ATOM   1206  CG  ASP A 338       3.009  22.743  -1.672  1.00  0.59           C  
ATOM   1207  OD1 ASP A 338       2.409  23.718  -2.185  1.00  0.59           O  
ATOM   1208  OD2 ASP A 338       4.034  22.830  -0.942  1.00  0.59           O  
ATOM   1209  N   SER A 339       0.772  18.904   0.070  1.00  0.65           N  
ATOM   1210  CA  SER A 339       0.355  17.502   0.018  1.00  0.65           C  
ATOM   1211  C   SER A 339      -0.516  17.144   1.209  1.00  0.65           C  
ATOM   1212  O   SER A 339      -0.647  17.898   2.172  1.00  0.65           O
[truncated: 450,907 more chars]
