# Supplementary material for: Characterization of p53 Family Homologs in Evolutionary Remote Branches of Holozoa
Source: Int J Mol Sci. 2019 Dec 18;21(1):6. doi: 10.3390/ijms21010006 (PMC6981761; doi:10.3390/ijms21010006)
Supplement: Supplementary file 1 [file ijms-21-00006-s001.zip › Supplementary material 02 Reciprocal phhmer search for homologs validation.xlsx]

## Sheet: SM-05Legend
Characterization of p53 family homologs in evolutionary remote branches of Holozoa
Václav Brázda, Martin Bartas, Jiří Červeň and Petr Pečinka
Supplementary material 2: Reciprocal phhmer search for new p53 family homologs

## Sheet: M. brevicollis XP_001746020
Target Name	Target Accession	Target Length	Query Name	Query Accession	Query Length	E-value	Score	Bias	Domain Index	Domain Count	Cond. E-value	Domain Ind. E-value	Domain Bit-score	Domain Bias	Query Ali. Start	Query Ali. End	Target Ali. Start	Target Ali. End	Target Env. Start	Target Env. End	Acc	Description	Mapped PDB(s)	Number of Identical Sequences
A9UZX3_MONBE	A9UZX3_MONBE	523	>XP_001746020.1_Monosiga_brevicollis	-	523	0	1195.2	2.5	1	1	0	0	1195.06	2.52	1	523	1	523	1	523	1	Predicted protein		0
F2U8Q9_SALR5	F2U8Q9_SALR5	613	>XP_001746020.1_Monosiga_brevicollis	-	523	1.8e-32	123.7	0.2	1	1	1.1e-36	4.1e-32	122.456	0.16	145	459	154	446	132	457	0.83	Uncharacterized protein		0
C3XPU2_BRAFL	C3XPU2_BRAFL	649	>XP_001746020.1_Monosiga_brevicollis	-	523	4.2e-31	119.1	0.2	1	1	1.7e-35	6.7e-31	118.474	0.19	127	391	171	426	148	461	0.83	Uncharacterized protein		0
P53_DANRE	P53_DANRE	373	>XP_001746020.1_Monosiga_brevicollis	-	523	3.8e-28	109.4	0.2	1	1	1.4e-32	5.3e-28	108.916	0.2	107	391	50	327	40	367	0.85	Cellular tumor antigen p53	4cz6_D	0
G1K2L5_DANRE	G1K2L5_DANRE	374	>XP_001746020.1_Monosiga_brevicollis	-	523	3.8e-28	109.4	0.2	1	1	1.4e-32	5.3e-28	108.903	0.2	107	391	51	328	41	368	0.85	Cellular tumor antigen p53	4d1l_F	0
A0A2R8RHX5_DANRE	A0A2R8RHX5_DANRE	374	>XP_001746020.1_Monosiga_brevicollis	-	523	7.1e-28	108.5	0.2	1	1	2.6e-32	9.9e-28	108.014	0.23	107	391	51	328	42	368	0.85	Cellular tumor antigen p53		0
B0R0M3_DANRE	B0R0M3_DANRE	369	>XP_001746020.1_Monosiga_brevicollis	-	523	2.2e-26	103.5	0.2	1	1	8.5e-31	3.3e-26	103.004	0.19	107	391	50	323	40	363	0.83	Cellular tumor antigen p53		0
W4XZV7_STRPU	W4XZV7_STRPU	4330	>XP_001746020.1_Monosiga_brevicollis	-	523	3.2e-26	103	0	1	1	2.2e-30	8.5e-26	101.632	0.01	131	316	146	330	133	345	0.86	Uncharacterized protein		0
A0A1U7SJ11_ALLSI	A0A1U7SJ11_ALLSI	382	>XP_001746020.1_Monosiga_brevicollis	-	523	1.1e-25	101.2	0.7	1	1	3.8e-30	1.5e-25	100.844	0.66	87	314	52	280	33	333	0.8	Cellular tumor antigen p53		0
H0WTD3_OTOGA	H0WTD3_OTOGA	642	>XP_001746020.1_Monosiga_brevicollis	-	523	1.3e-25	101.1	0.2	1	1	4.8e-30	1.9e-25	100.513	0.17	126	389	121	379	97	392	0.82	Tumor protein p73		0
A0A3Q0FUE5_ALLSI	A0A3Q0FUE5_ALLSI	397	>XP_001746020.1_Monosiga_brevicollis	-	523	1.3e-25	101.1	0.7	1	1	4.4e-30	1.7e-25	100.643	0.69	87	314	67	295	48	347	0.8	Cellular tumor antigen p53		0
A0A2B4RUK1_STYPI	A0A2B4RUK1_STYPI	567	>XP_001746020.1_Monosiga_brevicollis	-	523	1.4e-25	101	4.2	1	1	6.8e-30	2.6e-25	100.02	3.63	93	337	101	349	89	388	0.81	Cellular tumor antigen p53		0
R7UHV7_CAPTE	R7UHV7_CAPTE	573	>XP_001746020.1_Monosiga_brevicollis	-	523	2.5e-25	100.1	1.7	1	1	2.2e-29	8.5e-25	98.3314	1.69	148	418	151	401	138	422	0.8	Uncharacterized protein		0
A0A151MW63_ALLMI	A0A151MW63_ALLMI	385	>XP_001746020.1_Monosiga_brevicollis	-	523	2.7e-25	100	1.8	1	1	1.2e-29	4.7e-25	99.1863	1.73	87	316	55	286	38	320	0.79	Cellular tumor antigen p53		0
A0A087XYP3_POEFO	A0A087XYP3_POEFO	607	>XP_001746020.1_Monosiga_brevicollis	-	523	3.5e-25	99.6	0.5	1	1	1.3e-29	5e-25	99.0925	0.48	100	389	42	323	31	347	0.81	Tumor protein p73		0
I3KRX9_ORENI	I3KRX9_ORENI	372	>XP_001746020.1_Monosiga_brevicollis	-	523	4e-25	99.4	0.6	1	1	5.5e-29	2.1e-24	97.0369	0.55	127	386	92	332	65	365	0.81	Cellular tumor antigen p53		0
A0A2I4ANQ2_9TELE	A0A2I4ANQ2_9TELE	607	>XP_001746020.1_Monosiga_brevicollis	-	523	4.6e-25	99.2	0.6	1	1	1.7e-29	6.7e-25	98.688	0.65	100	389	40	321	28	347	0.82	Tumor protein p73		0
A0A2I4ANK8_9TELE	A0A2I4ANK8_9TELE	609	>XP_001746020.1_Monosiga_brevicollis	-	523	4.6e-25	99.2	0.6	1	1	1.7e-29	6.7e-25	98.6764	0.65	100	389	42	323	30	349	0.82	Tumor protein p73		0
A0A2R8Q2E9_DANRE	A0A2R8Q2E9_DANRE	289	>XP_001746020.1_Monosiga_brevicollis	-	523	5.7e-25	98.9	0.5	1	1	2.1e-29	7.9e-25	98.4407	0.32	151	391	7	243	3	270	0.86	Cellular tumor antigen p53		0
A0A2I4ANN9_9TELE	A0A2I4ANN9_9TELE	695	>XP_001746020.1_Monosiga_brevicollis	-	523	6.4e-25	98.8	0.7	1	1	2.4e-29	9.4e-25	98.194	0.7	100	389	128	409	115	434	0.82	Tumor protein p73		0
A0A2I4ANL9_9TELE	A0A2I4ANL9_9TELE	720	>XP_001746020.1_Monosiga_brevicollis	-	523	6.9e-25	98.6	0.7	1	1	2.6e-29	1e-24	98.0798	0.7	100	389	153	434	140	459	0.82	Tumor protein p73		0
W5MD84_LEPOC	W5MD84_LEPOC	662	>XP_001746020.1_Monosiga_brevicollis	-	523	7.9e-25	98.5	0.7	1	1	3e-29	1.1e-24	97.9198	0.66	98	389	121	404	102	434	0.82	Cellular tumor antigen p53		0
A0A087U4M0_9ARAC	A0A087U4M0_9ARAC	332	>XP_001746020.1_Monosiga_brevicollis	-	523	9.3e-25	98.2	0	1	1	2.7e-29	1.1e-24	98.0306	0.03	144	341	69	275	33	324	0.78	Tumor protein p73 (Fragment)		0
V4A869_LOTGI	V4A869_LOTGI	607	>XP_001746020.1_Monosiga_brevicollis	-	523	1e-24	98.1	2.5	1	1	1.2e-27	4.7e-23	92.5901	2.5	147	399	158	397	141	461	0.78	TAp63alpha		0
I3J187_ORENI	I3J187_ORENI	670	>XP_001746020.1_Monosiga_brevicollis	-	523	1.5e-24	97.6	0.8	1	1	5.5e-29	2.1e-24	97.0356	0.79	101	389	106	386	95	426	0.81	Cellular tumor antigen p53		0
B0S577_DANRE	B0S577_DANRE	555	>XP_001746020.1_Monosiga_brevicollis	-	523	1.7e-24	97.3	0.5	1	1	6.9e-29	2.7e-24	96.7	0.47	97	390	99	384	82	419	0.82	Cellular tumor antigen p53		0
M4ASF8_XIPMA	M4ASF8_XIPMA	607	>XP_001746020.1_Monosiga_brevicollis	-	523	1.9e-24	97.2	0.6	1	1	7.3e-29	2.8e-24	96.6153	0.61	100	389	42	323	31	347	0.81	Tumor protein p73		0
B0S576_DANRE	B0S576_DANRE	640	>XP_001746020.1_Monosiga_brevicollis	-	523	2.5e-24	96.8	0.5	1	1	1e-28	4e-24	96.1192	0.51	97	390	99	384	82	418	0.82	Tumor protein p73		0
A0A2U3ZMU1_ODORO	A0A2U3ZMU1_ODORO	494	>XP_001746020.1_Monosiga_brevicollis	-	523	2.6e-24	96.7	0.2	1	1	8.2e-29	3.1e-24	96.4632	0.16	125	434	72	373	45	466	0.74	Cellular tumor antigen p53		0
K7G3P4_PELSI	K7G3P4_PELSI	390	>XP_001746020.1_Monosiga_brevicollis	-	523	2.9e-24	96.6	0.9	1	1	1e-28	4e-24	96.1023	0.9	145	394	104	349	59	371	0.81	Cellular tumor antigen p53		0
A0A0P7YNA4_SCLFO	A0A0P7YNA4_SCLFO	467	>XP_001746020.1_Monosiga_brevicollis	-	523	3.1e-24	96.5	1.1	1	1	1e-28	4e-24	96.1298	1.12	81	355	148	418	128	449	0.77	Cellular tumor antigen p53		0
A0A2U9B0Y2_SCOMX	A0A2U9B0Y2_SCOMX	381	>XP_001746020.1_Monosiga_brevicollis	-	523	3.3e-24	96.4	0.1	1	1	1.2e-28	4.7e-24	95.9006	0.11	127	389	100	344	54	365	0.85	Cellular tumor antigen p53		0
A0A2G8L3N1_STIJA	A0A2G8L3N1_STIJA	596	>XP_001746020.1_Monosiga_brevicollis	-	523	3.4e-24	96.3	0.1	1	1	1.6e-28	6e-24	95.5291	0.09	129	322	34	229	3	278	0.81	p53		0
P53_CHICK	P53_CHICK	367	>XP_001746020.1_Monosiga_brevicollis	-	523	4.5e-24	96	1.6	1	1	5.9e-28	2.3e-23	93.6292	1.61	141	337	99	301	56	344	0.86	Cellular tumor antigen p53		0
A0A2B4RUE6_STYPI	A0A2B4RUE6_STYPI	442	>XP_001746020.1_Monosiga_brevicollis	-	523	5.3e-24	95.7	0.4	1	1	2e-28	7.8e-24	95.1547	0.37	146	312	172	341	139	378	0.83	Tumor protein p73		0
A0A2R8RTB8_DANRE	A0A2R8RTB8_DANRE	294	>XP_001746020.1_Monosiga_brevicollis	-	523	5.7e-24	95.6	0.2	1	1	1.9e-28	7.3e-24	95.2652	0.19	107	329	50	271	40	284	0.84	Cellular tumor antigen p53		0
A0A337SQ57_FELCA	A0A337SQ57_FELCA	402	>XP_001746020.1_Monosiga_brevicollis	-	523	5.8e-24	95.6	0.2	1	1	2.1e-28	8.3e-24	95.0755	0.23	125	389	119	375	90	384	0.8	Cellular tumor antigen p53		0
A0A337S0C3_FELCA	A0A337S0C3_FELCA	537	>XP_001746020.1_Monosiga_brevicollis	-	523	6.1e-24	95.5	0.1	1	1	2e-28	7.6e-24	95.2074	0.15	125	391	119	377	92	509	0.78	Cellular tumor antigen p53		0
A0A1S3A060_ERIEU	A0A1S3A060_ERIEU	542	>XP_001746020.1_Monosiga_brevicollis	-	523	6.2e-24	95.5	0.1	1	1	2.2e-28	8.5e-24	95.0407	0.06	126	391	119	376	100	454	0.78	Cellular tumor antigen p53		0
A0A1S3WGN9_ERIEU	A0A1S3WGN9_ERIEU	438	>XP_001746020.1_Monosiga_brevicollis	-	523	7.5e-24	95.2	0.2	1	1	2.7e-28	1e-23	94.7483	0.16	126	389	119	374	99	389	0.81	Cellular tumor antigen p53		0
P73_MOUSE	P73_MOUSE	494	>XP_001746020.1_Monosiga_brevicollis	-	523	7.7e-24	95.2	0.1	1	1	2.4e-28	9.3e-24	94.9049	0.1	126	403	72	341	52	463	0.77	Isoform 4 of Tumor protein p73		0
P53_ICTPU	P53_ICTPU	376	>XP_001746020.1_Monosiga_brevicollis	-	523	8.8e-24	95	0.6	1	1	3.3e-28	1.3e-23	94.4606	0.61	127	389	79	327	37	337	0.76	Cellular tumor antigen p53		0
G3UYS2_MOUSE	G3UYS2_MOUSE	367	>XP_001746020.1_Monosiga_brevicollis	-	523	8.8e-24	95	0.2	1	1	3e-28	1.2e-23	94.6032	0.18	126	389	72	327	52	353	0.81	Cellular tumor antigen p53		0
A0A2U3ZMT5_ODORO	A0A2U3ZMT5_ODORO	509	>XP_001746020.1_Monosiga_brevicollis	-	523	9.1e-24	94.9	0.3	1	1	3.4e-28	1.3e-23	94.4149	0.28	125	389	72	328	45	342	0.8	Cellular tumor antigen p53		0
A0A2R8P3N9_CALJA	A0A2R8P3N9_CALJA	539	>XP_001746020.1_Monosiga_brevicollis	-	523	9.9e-24	94.8	0	1	1	3.5e-28	1.4e-23	94.3577	0.05	126	434	121	421	99	455	0.75	Cellular tumor antigen p53		0
A0A2K6STA2_SAIBB	A0A2K6STA2_SAIBB	539	>XP_001746020.1_Monosiga_brevicollis	-	523	1e-23	94.7	0.1	1	1	3.4e-28	1.3e-23	94.4182	0.06	126	446	121	432	99	511	0.76	Cellular tumor antigen p53		0
G3X6J7_BOVIN	G3X6J7_BOVIN	640	>XP_001746020.1_Monosiga_brevicollis	-	523	1.1e-23	94.7	0.2	1	1	4.4e-28	1.7e-23	94.0475	0.23	126	389	122	377	101	396	0.8	Tumor protein p73		0
A0A337SCX8_FELCA	A0A337SCX8_FELCA	551	>XP_001746020.1_Monosiga_brevicollis	-	523	1.3e-23	94.4	0.2	1	1	5.2e-28	2e-23	93.8057	0.22	125	389	119	375	92	384	0.8	Cellular tumor antigen p53		0
A0A2R8MKS5_CALJA	A0A2R8MKS5_CALJA	403	>XP_001746020.1_Monosiga_brevicollis	-	523	1.4e-23	94.3	0.2	1	1	5.3e-28	2e-23	93.7798	0.16	126	389	121	376	98	388	0.81	Cellular tumor antigen p53		0
A0A2U3WFH4_ODORO	A0A2U3WFH4_ODORO	634	>XP_001746020.1_Monosiga_brevicollis	-	523	1.5e-23	94.3	0.3	1	1	5.9e-28	2.3e-23	93.6183	0.29	125	389	116	372	89	384	0.79	Tumor protein p73		0
A0A2U3ZMT4_ODORO	A0A2U3ZMT4_ODORO	643	>XP_001746020.1_Monosiga_brevicollis	-	523	1.5e-23	94.2	0.3	1	1	6e-28	2.3e-23	93.6052	0.26	125	389	118	374	91	387	0.8	Tumor protein p73		0
A0A2U3WFK4_ODORO	A0A2U3WFK4_ODORO	636	>XP_001746020.1_Monosiga_brevicollis	-	523	1.5e-23	94.2	0.3	1	1	6e-28	2.3e-23	93.6079	0.29	125	389	118	374	91	386	0.79	Tumor protein p73		0
A0A2K5QYN8_CEBCA	A0A2K5QYN8_CEBCA	539	>XP_001746020.1_Monosiga_brevicollis	-	523	1.5e-23	94.2	0.1	1	1	5.6e-28	2.1e-23	93.7104	0.05	126	394	121	381	98	454	0.74	Cellular tumor antigen p53		0
A0A337SE20_FELCA	A0A337SE20_FELCA	584	>XP_001746020.1_Monosiga_brevicollis	-	523	1.5e-23	94.2	0.2	1	1	6.1e-28	2.4e-23	93.5761	0.22	125	389	71	327	45	336	0.8	Tumor protein p73		0
A0A2I2ZMS7_GORGO	A0A2I2ZMS7_GORGO	540	>XP_001746020.1_Monosiga_brevicollis	-	523	1.7e-23	94.1	0	1	1	6e-28	2.3e-23	93.5971	0.04	126	394	121	381	99	453	0.74	Cellular tumor antigen p53		0
P73_MOUSE	P73_MOUSE	452	>XP_001746020.1_Monosiga_brevicollis	-	523	1.7e-23	94.1	0.2	1	1	6e-28	2.3e-23	93.5999	0.18	126	389	72	327	52	348	0.81	Isoform 3 of Tumor protein p73		0
A0A2Y9KAG1_ENHLU	A0A2Y9KAG1_ENHLU	637	>XP_001746020.1_Monosiga_brevicollis	-	523	1.7e-23	94.1	0.2	1	1	6.8e-28	2.6e-23	93.4201	0.22	125	389	118	374	85	389	0.8	Tumor protein p73		0
A0A337SL04_FELCA	A0A337SL04_FELCA	632	>XP_001746020.1_Monosiga_brevicollis	-	523	1.8e-23	94	0.2	1	1	7.2e-28	2.8e-23	93.335	0.22	125	389	119	375	92	384	0.8	Tumor protein p73		0
Q4H300_CIOIN	Q4H300_CIOIN	415	>XP_001746020.1_Monosiga_brevicollis	-	523	1.8e-23	94	0.7	1	1	6.3e-28	2.4e-23	93.5363	0.69	110	389	96	366	72	381	0.76	Transcription factor protein		0
A0A1S3A061_ERIEU	A0A1S3A061_ERIEU	636	>XP_001746020.1_Monosiga_brevicollis	-	523	1.8e-23	94	0.2	1	1	7e-28	2.7e-23	93.3777	0.19	126	389	117	372	98	391	0.82	Tumor protein p73		0
A0A0L8G262_OCTBM	A0A0L8G262_OCTBM	408	>XP_001746020.1_Monosiga_brevicollis	-	523	1.8e-23	94	0.9	1	1	5.3e-27	2.1e-22	90.4779	0.91	145	392	158	393	108	400	0.79	Uncharacterized protein		0
A0A1S3A068_ERIEU	A0A1S3A068_ERIEU	638	>XP_001746020.1_Monosiga_brevicollis	-	523	1.8e-23	94	0.2	1	1	7.1e-28	2.7e-23	93.3676	0.19	126	389	119	374	100	393	0.82	Tumor protein p73		0
A0A2U3YWW9_LEPWE	A0A2U3YWW9_LEPWE	634	>XP_001746020.1_Monosiga_brevicollis	-	523	1.8e-23	93.9	0.3	1	1	9.1e-28	3.5e-23	93.0018	0.27	125	389	116	372	89	384	0.8	Tumor protein p73		0
A0A2U3YWX9_LEPWE	A0A2U3YWX9_LEPWE	636	>XP_001746020.1_Monosiga_brevicollis	-	523	1.9e-23	93.9	0.3	1	1	9.2e-28	3.5e-23	92.9915	0.27	125	389	118	374	91	386	0.8	Tumor protein p73		0
A0A2Y9E064_TRIMA	A0A2Y9E064_TRIMA	539	>XP_001746020.1_Monosiga_brevicollis	-	523	2e-23	93.8	0.1	1	1	7.1e-28	2.7e-23	93.3693	0.07	126	391	118	375	97	439	0.79	Cellular tumor antigen p53		0
D7EJV6_TRICA	D7EJV6_TRICA	355	>XP_001746020.1_Monosiga_brevicollis	-	523	2.1e-23	93.8	0.2	1	1	7.9e-28	3e-23	93.2166	0.2	143	330	94	291	79	324	0.82	Tumor protein p73-like Protein		0
A0A091DI49_FUKDA	A0A091DI49_FUKDA	780	>XP_001746020.1_Monosiga_brevicollis	-	523	2.2e-23	93.7	0.2	1	1	8.8e-28	3.4e-23	93.0601	0.24	126	389	263	518	242	536	0.8	Tumor protein p73		0
A0A2K5QYL2_CEBCA	A0A2K5QYL2_CEBCA	403	>XP_001746020.1_Monosiga_brevicollis	-	523	2.2e-23	93.7	0.2	1	1	8.3e-28	3.2e-23	93.1321	0.19	126	389	121	376	96	388	0.8	Cellular tumor antigen p53		0
A0A2K6ST97_SAIBB	A0A2K6ST97_SAIBB	403	>XP_001746020.1_Monosiga_brevicollis	-	523	2.2e-23	93.7	0.2	1	1	8e-28	3.1e-23	93.1876	0.18	126	389	121	376	98	393	0.81	Cellular tumor antigen p53		0
A0A2I2YKP9_GORGO	A0A2I2YKP9_GORGO	403	>XP_001746020.1_Monosiga_brevicollis	-	523	2.3e-23	93.6	0.1	1	1	8.7e-28	3.4e-23	93.0687	0.14	126	389	121	376	98	388	0.8	Cellular tumor antigen p53		0
M3WFF4_FELCA	M3WFF4_FELCA	749	>XP_001746020.1_Monosiga_brevicollis	-	523	2.4e-23	93.5	0.2	1	1	1.1e-27	4.1e-23	92.7996	0.22	125	389	236	492	209	501	0.8	Tumor protein p73		0
A0A2K6GZZ6_PROCO	A0A2K6GZZ6_PROCO	324	>XP_001746020.1_Monosiga_brevicollis	-	523	2.5e-23	93.5	1.1	1	1	8.2e-28	3.2e-23	93.156	1.15	118	334	86	314	53	319	0.76	Cellular tumor antigen p53		0
F1PYN7_CANLF	F1PYN7_CANLF	690	>XP_001746020.1_Monosiga_brevicollis	-	523	2.5e-23	93.5	0.2	1	1	1e-27	4e-23	92.816	0.2	125	389	170	426	145	439	0.8	Tumor protein p73		0
A0A2K6L184_RHIBE	A0A2K6L184_RHIBE	540	>XP_001746020.1_Monosiga_brevicollis	-	523	2.6e-23	93.4	0.1	1	1	9.5e-28	3.7e-23	92.9496	0.07	126	393	121	380	89	448	0.74	Cellular tumor antigen p53		0
A0A2K6RQ35_RHIRO	A0A2K6RQ35_RHIRO	540	>XP_001746020.1_Monosiga_brevicollis	-	523	2.7e-23	93.4	0.1	1	1	9.6e-28	3.7e-23	92.9329	0.08	126	393	121	380	89	447	0.74	Cellular tumor antigen p53		0
A0A2Y9QER8_DELLE	A0A2Y9QER8_DELLE	499	>XP_001746020.1_Monosiga_brevicollis	-	523	2.7e-23	93.4	0.1	1	1	1e-27	4e-23	92.8042	0.15	126	389	121	376	100	392	0.8	Cellular tumor antigen p53		0
A0A2K5IB21_COLAP	A0A2K5IB21_COLAP	540	>XP_001746020.1_Monosiga_brevicollis	-	523	2.7e-23	93.4	0	1	1	1e-27	3.9e-23	92.8503	0.04	126	393	121	380	99	448	0.74	Cellular tumor antigen p53		0
Q4H301_CIOIN	Q4H301_CIOIN	489	>XP_001746020.1_Monosiga_brevicollis	-	523	2.8e-23	93.3	0.7	1	1	1e-27	3.9e-23	92.8542	0.67	110	389	170	440	146	454	0.76	transcription factor protein		0
P73_HUMAN	P73_HUMAN	350	>XP_001746020.1_Monosiga_brevicollis	-	523	2.9e-23	93.3	0.1	1	1	1e-27	4e-23	92.8175	0.13	126	389	72	327	49	339	0.8	Isoform 11 of Tumor protein p73		0
A0A2R9BFM1_PANPA	A0A2R9BFM1_PANPA	540	>XP_001746020.1_Monosiga_brevicollis	-	523	3e-23	93.3	0.1	1	1	1e-27	3.9e-23	92.8547	0.05	126	434	121	421	99	491	0.76	Cellular tumor antigen p53		0
A0A2J8K8Z8_PANTR	A0A2J8K8Z8_PANTR	540	>XP_001746020.1_Monosiga_brevicollis	-	523	3e-23	93.3	0.1	1	1	1e-27	3.9e-23	92.8547	0.05	126	434	121	421	99	491	0.76	Cellular tumor antigen p53		0
A0A2K6GZU4_PROCO	A0A2K6GZU4_PROCO	385	>XP_001746020.1_Monosiga_brevicollis	-	523	3e-23	93.2	1	1	1	1e-27	3.9e-23	92.8411	1.01	124	334	91	314	54	328	0.77	Cellular tumor antigen p53		0
P73_HUMAN	P73_HUMAN	540	>XP_001746020.1_Monosiga_brevicollis	-	523	3.1e-23	93.2	0	1	1	1.1e-27	4.3e-23	92.7018	0.04	126	394	121	381	99	453	0.74	Isoform Zeta of Tumor protein p73		0
P73_MOUSE	P73_MOUSE	590	>XP_001746020.1_Monosiga_brevicollis	-	523	3.2e-23	93.2	0.2	1	1	1.2e-27	4.8e-23	92.5656	0.19	126	389	72	327	53	347	0.81	Isoform 2 of Tumor protein p73		0
A0A2Y9E110_TRIMA	A0A2Y9E110_TRIMA	554	>XP_001746020.1_Monosiga_brevicollis	-	523	3.2e-23	93.1	0.1	1	1	1.2e-27	4.7e-23	92.6016	0.11	126	389	118	373	97	394	0.8	Cellular tumor antigen p53		0
I3NDP5_ICTTR	I3NDP5_ICTTR	634	>XP_001746020.1_Monosiga_brevicollis	-	523	3.3e-23	93.1	0.2	1	1	1.3e-27	5.1e-23	92.4689	0.17	126	389	119	374	98	393	0.8	Tumor protein p73		0
A0A2Y9QF26_DELLE	A0A2Y9QF26_DELLE	556	>XP_001746020.1_Monosiga_brevicollis	-	523	3.5e-23	93	0.1	1	1	1.3e-27	5.2e-23	92.4486	0.15	126	389	121	376	100	395	0.81	Cellular tumor antigen p53		0
P73_MOUSE	P73_MOUSE	631	>XP_001746020.1_Monosiga_brevicollis	-	523	3.5e-23	93	0.2	1	1	1.4e-27	5.5e-23	92.3732	0.2	126	389	113	368	92	388	0.81	Tumor protein p73		0
Z4YK94_MOUSE	Z4YK94_MOUSE	638	>XP_001746020.1_Monosiga_brevicollis	-	523	3.6e-23	93	0.2	1	1	1.5e-27	5.6e-23	92.3369	0.2	126	389	120	375	99	395	0.81	Tumor protein p73		0
A0A218U9L5_9PASE	A0A218U9L5_9PASE	210	>XP_001746020.1_Monosiga_brevicollis	-	523	3.7e-23	92.9	0.4	1	1	1.1e-27	4.1e-23	92.7679	0.37	147	317	2	177	1	203	0.86	Cellular tumor antigen p53 (Fragment)		0
F7HW67_CALJA	F7HW67_CALJA	585	>XP_001746020.1_Monosiga_brevicollis	-	523	3.7e-23	92.9	0.1	1	1	1.4e-27	5.5e-23	92.3566	0.14	126	389	71	326	50	339	0.81	Tumor protein p73		0
U3CI16_CALJA	U3CI16_CALJA	586	>XP_001746020.1_Monosiga_brevicollis	-	523	3.7e-23	92.9	0.1	1	1	1.4e-27	5.6e-23	92.3508	0.14	126	389	72	327	51	340	0.81	Tumor protein p73		0
A0A1U8BI05_MESAU	A0A1U8BI05_MESAU	378	>XP_001746020.1_Monosiga_brevicollis	-	523	3.7e-23	92.9	1	1	1	1.3e-27	5e-23	92.4992	0.55	131	316	111	297	73	327	0.81	Cellular tumor antigen p53		0
A0A2K5IB95_COLAP	A0A2K5IB95_COLAP	403	>XP_001746020.1_Monosiga_brevicollis	-	523	3.7e-23	92.9	0.1	1	1	1.4e-27	5.4e-23	92.3824	0.14	126	389	121	376	98	388	0.8	Cellular tumor antigen p53		0
A0A2K6L183_RHIBE	A0A2K6L183_RHIBE	403	>XP_001746020.1_Monosiga_brevicollis	-	523	3.7e-23	92.9	0.2	1	1	1.3e-27	5.2e-23	92.4523	0.24	125	389	120	376	87	388	0.8	Cellular tumor antigen p53		0
A0A2K6RQ27_RHIRO	A0A2K6RQ27_RHIRO	403	>XP_001746020.1_Monosiga_brevicollis	-	523	3.7e-23	92.9	0.2	1	1	1.3e-27	5.2e-23	92.4523	0.24	125	389	120	376	87	388	0.8	Cellular tumor antigen p53		0
A0A340WPM4_LIPVE	A0A340WPM4_LIPVE	542	>XP_001746020.1_Monosiga_brevicollis	-	523	3.8e-23	92.9	0.1	1	1	1.2e-27	4.7e-23	92.5988	0.08	126	445	121	431	100	514	0.75	Cellular tumor antigen p53		0
M3Y7P2_MUSPF	M3Y7P2_MUSPF	710	>XP_001746020.1_Monosiga_brevicollis	-	523	3.9e-23	92.9	0.2	1	1	1.7e-27	6.5e-23	92.1146	0.16	125	389	191	447	166	461	0.8	Tumor protein p73		0
F6U7N6_HORSE	F6U7N6_HORSE	655	>XP_001746020.1_Monosiga_brevicollis	-	523	4.1e-23	92.8	0.3	1	1	1.6e-27	6.1e-23	92.2275	0.26	128	389	140	393	118	419	0.8	Tumor protein p73		0
A0A2K5E0Y4_AOTNA	A0A2K5E0Y4_AOTNA	539	>XP_001746020.1_Monosiga_brevicollis	-	523	4.3e-23	92.7	0	1	1	1.5e-27	5.9e-23	92.2749	0.04	126	392	121	379	99	453	0.75	Cellular tumor antigen p53		0
A0A2K5XTB8_MANLE	A0A2K5XTB8_MANLE	505	>XP_001746020.1_Monosiga_brevicollis	-	523	4.3e-23	92.7	0.1	1	1	1.6e-27	6.1e-23	92.2252	0.05	126	393	121	380	99	445	0.74	Cellular tumor antigen p53		0
P73_HUMAN	P73_HUMAN	403	>XP_001746020.1_Monosiga_brevicollis	-	523	4.3e-23	92.7	0.1	1	1	1.6e-27	6.3e-23	92.1802	0.13	126	389	121	376	98	388	0.8	Isoform Delta of Tumor protein p73		0
A0A2I3SPJ9_PANTR	A0A2I3SPJ9_PANTR	403	>XP_001746020.1_Monosiga_brevicollis	-	523	4.3e-23	92.7	0.1	1	1	1.6e-27	6.3e-23	92.1802	0.13	126	389	121	376	98	388	0.8	Cellular tumor antigen p53		0
A0A2R9BEE9_PANPA	A0A2R9BEE9_PANPA	403	>XP_001746020.1_Monosiga_brevicollis	-	523	4.3e-23	92.7	0.1	1	1	1.6e-27	6.3e-23	92.1802	0.13	126	389	121	376	98	388	0.8	Cellular tumor antigen p53		0
U3DZ58_CALJA	U3DZ58_CALJA	635	>XP_001746020.1_Monosiga_brevicollis	-	523	4.4e-23	92.7	0.1	1	1	1.7e-27	6.7e-23	92.0828	0.14	126	389	121	376	100	389	0.81	Tumor protein p73		0
A0A2Y9DZI1_TRIMA	A0A2Y9DZI1_TRIMA	635	>XP_001746020.1_Monosiga_brevicollis	-	523	4.4e-23	92.7	0.1	1	1	1.7e-27	6.6e-23	92.101	0.12	126	389	118	373	97	393	0.8	Tumor protein p73		0
G5CBI6_HETGA	G5CBI6_HETGA	639	>XP_001746020.1_Monosiga_brevicollis	-	523	4.5e-23	92.7	0.2	1	1	1.8e-27	7e-23	92.0213	0.19	126	389	121	376	97	390	0.8	Tumor protein p73		0
L5KJ90_PTEAL	L5KJ90_PTEAL	698	>XP_001746020.1_Monosiga_brevicollis	-	523	4.5e-23	92.7	0.2	1	1	1.7e-27	6.6e-23	92.1063	0.21	128	389	187	440	166	462	0.8	Tumor protein p73		0
A0A2Y9SZD8_PHYMC	A0A2Y9SZD8_PHYMC	402	>XP_001746020.1_Monosiga_brevicollis	-	523	4.7e-23	92.6	0.1	1	1	1.7e-27	6.5e-23	92.1342	0.14	126	389	124	379	103	392	0.8	Cellular tumor antigen p53		0
I3LPE8_PIG	I3LPE8_PIG	640	>XP_001746020.1_Monosiga_brevicollis	-	523	4.8e-23	92.6	0.1	1	1	2e-27	7.8e-23	91.8632	0.11	126	389	122	377	102	389	0.81	Tumor protein p73		0
W5Q2R7_SHEEP	W5Q2R7_SHEEP	635	>XP_001746020.1_Monosiga_brevicollis	-	523	4.8e-23	92.6	0.2	1	1	2.3e-27	8.8e-23	91.6941	0.21	126	389	122	377	100	396	0.81	Tumor protein p73		0
A0A2Y9Q8P6_DELLE	A0A2Y9Q8P6_DELLE	637	>XP_001746020.1_Monosiga_brevicollis	-	523	4.8e-23	92.6	0.1	1	1	1.9e-27	7.4e-23	91.9423	0.14	126	389	121	376	100	391	0.8	Tumor protein p73		0
A0A0D9S8U4_CHLSB	A0A0D9S8U4_CHLSB	637	>XP_001746020.1_Monosiga_brevicollis	-	523	4.8e-23	92.6	0.1	1	1	1.9e-27	7.5e-23	91.9242	0.13	126	389	121	376	100	389	0.81	Tumor protein p73		0
A0A383YU21_BALAS	A0A383YU21_BALAS	640	>XP_001746020.1_Monosiga_brevicollis	-	523	4.8e-23	92.6	0.2	1	1	2.1e-27	7.9e-23	91.8429	0.2	118	389	114	378	99	390	0.8	Tumor protein p73		0
A0A2K6L191_RHIBE	A0A2K6L191_RHIBE	443	>XP_001746020.1_Monosiga_brevicollis	-	523	4.9e-23	92.5	0.2	1	1	1.8e-27	6.8e-23	92.0691	0.19	125	389	66	322	35	335	0.8	Cellular tumor antigen p53		0
P53_MESAU	P53_MESAU	396	>XP_001746020.1_Monosiga_brevicollis	-	523	4.9e-23	92.5	1.2	1	1	1.6e-27	6.1e-23	92.2172	0.64	131	316	111	297	74	328	0.81	Cellular tumor antigen p53		0
A0A2K5MWV7_CERAT	A0A2K5MWV7_CERAT	540	>XP_001746020.1_Monosiga_brevicollis	-	523	4.9e-23	92.5	0	1	1	1.8e-27	7.1e-23	92.0057	0.04	126	393	121	380	99	448	0.74	Cellular tumor antigen p53		0
A0A2K6CLW4_MACNE	A0A2K6CLW4_MACNE	540	>XP_001746020.1_Monosiga_brevicollis	-	523	4.9e-23	92.5	0	1	1	1.8e-27	7.1e-23	92.0057	0.04	126	393	121	380	99	448	0.74	Cellular tumor antigen p53		0
A0A3Q2LAE8_HORSE	A0A3Q2LAE8_HORSE	728	>XP_001746020.1_Monosiga_brevicollis	-	523	4.9e-23	92.5	0.2	1	1	2e-27	7.7e-23	91.8769	0.23	128	389	213	466	192	491	0.8	Tumor protein p73		0
A0A0C4DFW9_HUMAN	A0A0C4DFW9_HUMAN	426	>XP_001746020.1_Monosiga_brevicollis	-	523	5e-23	92.5	0.1	1	1	1.8e-27	7.1e-23	91.9955	0.14	126	389	72	327	50	344	0.8	Cellular tumor antigen p53		0
P73_HUMAN	P73_HUMAN	427	>XP_001746020.1_Monosiga_brevicollis	-	523	5e-23	92.5	0.1	1	1	1.9e-27	7.2e-23	91.9858	0.14	126	389	72	327	50	344	0.8	Isoform dN-Gamma of Tumor protein p73		0
A0A2K5IAW1_COLAP	A0A2K5IAW1_COLAP	448	>XP_001746020.1_Monosiga_brevicollis	-	523	5.1e-23	92.5	0.1	1	1	1.9e-27	7.3e-23	91.968	0.12	126	389	67	322	45	335	0.8	Cellular tumor antigen p53		0
A0A2K6RQ45_RHIRO	A0A2K6RQ45_RHIRO	451	>XP_001746020.1_Monosiga_brevicollis	-	523	5.1e-23	92.5	0.2	1	1	1.8e-27	7e-23	92.0169	0.22	125	389	74	330	41	343	0.8	Cellular tumor antigen p53		0
A0A2K5E105_AOTNA	A0A2K5E105_AOTNA	403	>XP_001746020.1_Monosiga_brevicollis	-	523	5.2e-23	92.4	0.1	1	1	1.9e-27	7.3e-23	91.9564	0.12	126	389	121	376	98	388	0.8	Cellular tumor antigen p53		0
A0A1U7UNN1_TARSY	A0A1U7UNN1_TARSY	541	>XP_001746020.1_Monosiga_brevicollis	-	523	5.2e-23	92.4	0.1	1	1	1.9e-27	7.3e-23	91.954	0.09	126	392	121	379	99	445	0.77	Cellular tumor antigen p53		0
A0A2I2Z9N2_GORGO	A0A2I2Z9N2_GORGO	555	>XP_001746020.1_Monosiga_brevicollis	-	523	5.3e-23	92.4	0.1	1	1	2e-27	7.9e-23	91.8468	0.12	126	389	121	376	99	389	0.8	Cellular tumor antigen p53		0
G5B5D6_HETGA	G5B5D6_HETGA	391	>XP_001746020.1_Monosiga_brevicollis	-	523	5.3e-23	92.4	1.2	1	1	1.9e-27	7.2e-23	91.9877	1.17	82	314	51	290	44	329	0.84	Cellular tumor antigen p53		0
P53_CANLF	P53_CANLF	381	>XP_001746020.1_Monosiga_brevicollis	-	523	5.5e-23	92.4	0.8	1	1	1.8e-27	6.9e-23	92.0473	0.84	127	340	91	310	53	321	0.76	Cellular tumor antigen p53		0
F1PI27_CANLF	F1PI27_CANLF	383	>XP_001746020.1_Monosiga_brevicollis	-	523	5.5e-23	92.4	0.8	1	1	1.8e-27	7e-23	92.0262	0.84	127	340	93	312	55	323	0.76	Cellular tumor antigen p53		0
L7N1B2_MYOLU	L7N1B2_MYOLU	392	>XP_001746020.1_Monosiga_brevicollis	-	523	5.5e-23	92.4	0.9	1	1	1.8e-27	6.9e-23	92.047	0.9	123	323	84	292	28	354	0.75	Cellular tumor antigen p53		0
P73_HUMAN	P73_HUMAN	450	>XP_001746020.1_Monosiga_brevicollis	-	523	5.6e-23	92.3	0.1	1	1	2.2e-27	8.5e-23	91.7456	0.11	126	389	72	327	50	340	0.8	Isoform dN-Beta of Tumor protein p73		0
W5Q2R4_SHEEP	W5Q2R4_SHEEP	625	>XP_001746020.1_Monosiga_brevicollis	-	523	5.6e-23	92.3	0.2	1	1	2.2e-27	8.5e-23	91.7464	0.21	126	389	122	377	100	396	0.81	Tumor protein p73		0
A0A2I2ZIW0_GORGO	A0A2I2ZIW0_GORGO	579	>XP_001746020.1_Monosiga_brevicollis	-	523	5.6e-23	92.3	0.1	1	1	2.3e-27	8.9e-23	91.6791	0.12	126	389	64	319	43	332	0.8	Tumor protein p73		0
A0A286XCS8_CAVPO	A0A286XCS8_CAVPO	494	>XP_001746020.1_Monosiga_brevicollis	-	523	5.7e-23	92.3	0.1	1	1	2e-27	7.6e-23	91.9008	0.09	126	390	72	328	50	391	0.79	Cellular tumor antigen p53		0
A0A2K6ST84_SAIBB	A0A2K6ST84_SAIBB	586	>XP_001746020.1_Monosiga_brevicollis	-	523	5.8e-23	92.3	0.2	1	1	2.2e-27	8.6e-23	91.7189	0.17	126	389	72	327	51	343	0.8	Tumor protein p73		0
A0A2K5QYP8_CEBCA	A0A2K5QYP8_CEBCA	586	>XP_001746020.1_Monosiga_brevicollis	-	523	5.8e-23	92.3	0.1	1	1	2.3e-27	8.7e-23	91.7081	0.14	126	389	72	327	51	340	0.8	Tumor protein p73		0
A0A2I2Z7P9_GORGO	A0A2I2Z7P9_GORGO	587	>XP_001746020.1_Monosiga_brevicollis	-	523	5.8e-23	92.3	0.1	1	1	2.4e-27	9.2e-23	91.6321	0.12	126	389	72	327	51	340	0.8	Tumor protein p73		0
E0V916_PEDHC	E0V916_PEDHC	345	>XP_001746020.1_Monosiga_brevicollis	-	523	6.2e-23	92.2	0	1	1	2.1e-27	7.9e-23	91.8435	0.04	107	339	56	284	38	300	0.78	Cellular tumor antigen p53, putative		0
A0A286XRB4_CAVPO	A0A286XRB4_CAVPO	452	>XP_001746020.1_Monosiga_brevicollis	-	523	6.4e-23	92.2	0.2	1	1	2.4e-27	9.2e-23	91.6198	0.21	126	389	72	327	50	346	0.8	Cellular tumor antigen p53		0
F7GA47_MACMU	F7GA47_MACMU	540	>XP_001746020.1_Monosiga_brevicollis	-	523	6.6e-23	92.1	0	1	1	2.5e-27	9.7e-23	91.5588	0.04	126	394	121	381	99	453	0.73	Cellular tumor antigen p53		0
D4AA88_RAT	D4AA88_RAT	684	>XP_001746020.1_Monosiga_brevicollis	-	523	6.6e-23	92.1	0.2	1	1	2.6e-27	1e-22	91.4933	0.21	126	389	166	421	146	441	0.81	Tumor protein p73		0
A0A2K5MWX3_CERAT	A0A2K5MWX3_CERAT	403	>XP_001746020.1_Monosiga_brevicollis	-	523	6.6e-23	92.1	0.1	1	1	2.5e-27	9.8e-23	91.5437	0.13	126	389	121	376	98	388	0.8	Cellular tumor antigen p53		0
A0A2K5XTG5_MANLE	A0A2K5XTG5_MANLE	403	>XP_001746020.1_Monosiga_brevicollis	-	523	6.6e-23	92.1	0.1	1	1	2.5e-27	9.8e-23	91.5437	0.13	126	389	121	376	98	388	0.8	Cellular tumor antigen p53		0
A0A2K6CLX8_MACNE	A0A2K6CLX8_MACNE	403	>XP_001746020.1_Monosiga_brevicollis	-	523	6.6e-23	92.1	0.1	1	1	2.5e-27	9.8e-23	91.5437	0.13	126	389	121	376	98	388	0.8	Cellular tumor antigen p53		0
P73_HUMAN	P73_HUMAN	476	>XP_001746020.1_Monosiga_brevicollis	-	523	6.7e-23	92.1	0.2	1	1	2.5e-27	9.7e-23	91.5511	0.15	126	389	121	376	98	393	0.8	Isoform Gamma of Tumor protein p73		0
A0A2I3M6G1_PAPAN	A0A2I3M6G1_PAPAN	540	>XP_001746020.1_Monosiga_brevicollis	-	523	6.7e-23	92.1	0	1	1	2.5e-27	9.7e-23	91.553	0.04	126	393	121	380	99	448	0.74	Cellular tumor antigen p53		0
A0A2K5QYI7_CEBCA	A0A2K5QYI7_CEBCA	635	>XP_001746020.1_Monosiga_brevicollis	-	523	6.7e-23	92.1	0.1	1	1	2.7e-27	1e-22	91.4629	0.14	126	389	121	376	98	389	0.8	Tumor protein p73		0
A0A2K6ST65_SAIBB	A0A2K6ST65_SAIBB	635	>XP_001746020.1_Monosiga_brevicollis	-	523	6.8e-23	92.1	0.2	1	1	2.7e-27	1e-22	91.4503	0.17	126	389	121	376	100	392	0.8	Tumor protein p73		0
G3RHQ4_GORGO	G3RHQ4_GORGO	636	>XP_001746020.1_Monosiga_brevicollis	-	523	6.9e-23	92	0.1	1	1	2.9e-27	1.1e-22	91.3647	0.12	126	389	121	376	100	389	0.8	Tumor protein p73		0
A0A2D0QVX7_ICTPU	A0A2D0QVX7_ICTPU	580	>XP_001746020.1_Monosiga_brevicollis	-	523	7.2e-23	92	0.5	1	1	3.2e-27	1.2e-22	91.2177	0.47	109	389	50	322	26	339	0.79	Cellular tumor antigen p53		0
P73_HUMAN	P73_HUMAN	499	>XP_001746020.1_Monosiga_brevicollis	-	523	7.2e-23	92	0.1	1	1	2.9e-27	1.1e-22	91.3442	0.11	126	389	121	376	99	389	0.8	Isoform Beta of Tumor protein p73		0
A0A2I3SZA7_PANTR	A0A2I3SZA7_PANTR	499	>XP_001746020.1_Monosiga_brevicollis	-	523	7.3e-23	92	0.1	1	1	2.9e-27	1.1e-22	91.3442	0.11	126	389	121	376	99	389	0.8	Cellular tumor antigen p53		0
A0A2D0QXV1_ICTPU	A0A2D0QXV1_ICTPU	586	>XP_001746020.1_Monosiga_brevicollis	-	523	7.4e-23	91.9	0.5	1	1	3.3e-27	1.3e-22	91.1811	0.47	109	389	56	328	32	345	0.79	Cellular tumor antigen p53		0
A0A1S3RHN6_SALSA	A0A1S3RHN6_SALSA	352	>XP_001746020.1_Monosiga_brevicollis	-	523	7.5e-23	91.9	0.4	1	1	2.4e-27	9.4e-23	91.5928	0.38	114	392	34	308	8	333	0.78	Cellular tumor antigen p53		0
A0A2K5XTC7_MANLE	A0A2K5XTC7_MANLE	434	>XP_001746020.1_Monosiga_brevicollis	-	523	8.2e-23	91.8	0.1	1	1	3.1e-27	1.2e-22	91.2572	0.11	126	389	67	322	45	335	0.8	Cellular tumor antigen p53		0
A0A1S3MEP3_SALSA	A0A1S3MEP3_SALSA	578	>XP_001746020.1_Monosiga_brevicollis	-	523	8.2e-23	91.8	0.6	1	1	3.2e-27	1.2e-22	91.1933	0.61	117	390	43	308	21	344	0.79	Cellular tumor antigen p53		0
C0H8X1_SALSA	C0H8X1_SALSA	396	>XP_001746020.1_Monosiga_brevicollis	-	523	8.2e-23	91.8	0.2	1	1	2.6e-27	1e-22	91.482	0.23	103	392	68	352	36	377	0.78	Cellular tumor antigen p53		0
H3BII1_LATCH	H3BII1_LATCH	636	>XP_001746020.1_Monosiga_brevicollis	-	523	8.4e-23	91.8	0.4	1	1	3.4e-27	1.3e-22	91.1219	0.43	117	389	118	383	90	406	0.82	Cellular tumor antigen p53		0
A0A2K6RQ51_RHIRO	A0A2K6RQ51_RHIRO	555	>XP_001746020.1_Monosiga_brevicollis	-	523	8.4e-23	91.8	0.2	1	1	3.2e-27	1.2e-22	91.2088	0.19	126	389	121	376	89	389	0.8	Cellular tumor antigen p53		0
A0A2K6L165_RHIBE	A0A2K6L165_RHIBE	555	>XP_001746020.1_Monosiga_brevicollis	-	523	8.4e-23	91.8	0.2	1	1	3.2e-27	1.2e-22	91.2088	0.19	126	389	121	376	89	389	0.8	Cellular tumor antigen p53		0
A0A3Q0HBT5_ALLSI	A0A3Q0HBT5_ALLSI	596	>XP_001746020.1_Monosiga_brevicollis	-	523	8.4e-23	91.8	0.3	1	1	3e-27	1.2e-22	91.2865	0.33	125	389	72	339	41	363	0.8	Tumor protein p73		0
G3WS63_SARHA	G3WS63_SARHA	371	>XP_001746020.1_Monosiga_brevicollis	-	523	8.5e-23	91.7	0.3	1	1	2.9e-27	1.1e-22	91.3647	0.33	126	338	79	297	25	305	0.84	Cellular tumor antigen p53		0
A0A1S3MFE6_SALSA	A0A1S3MFE6_SALSA	594	>XP_001746020.1_Monosiga_brevicollis	-	523	8.6e-23	91.7	0.6	1	1	3.4e-27	1.3e-22	91.1297	0.62	117	390	59	324	36	360	0.79	Cellular tumor antigen p53		0
A0A2K6CLX4_MACNE	A0A2K6CLX4_MACNE	443	>XP_001746020.1_Monosiga_brevicollis	-	523	8.7e-23	91.7	0.1	1	1	3.3e-27	1.3e-22	91.1734	0.11	126	389	67	322	45	335	0.8	Cellular tumor antigen p53		0
F7GA34_MACMU	F7GA34_MACMU	403	>XP_001746020.1_Monosiga_brevicollis	-	523	9.1e-23	91.6	0.1	1	1	3.6e-27	1.4e-22	91.0409	0.12	126	389	121	376	98	388	0.79	Cellular tumor antigen p53		0
A0A2I3N7F5_PAPAN	A0A2I3N7F5_PAPAN	403	>XP_001746020.1_Monosiga_brevicollis	-	523	9.1e-23	91.6	0.1	1	1	3.5e-27	1.3e-22	91.0884	0.13	126	389	121	376	98	388	0.8	Cellular tumor antigen p53		0
A0A2K6RQ46_RHIRO	A0A2K6RQ46_RHIRO	587	>XP_001746020.1_Monosiga_brevicollis	-	523	9.1e-23	91.6	0.2	1	1	3.6e-27	1.4e-22	91.025	0.17	126	389	72	327	41	340	0.8	Tumor protein p73		0
A0A2K6L172_RHIBE	A0A2K6L172_RHIBE	587	>XP_001746020.1_Monosiga_brevicollis	-	523	9.1e-23	91.6	0.2	1	1	3.6e-27	1.4e-22	91.025	0.17	126	389	72	327	41	340	0.8	Tumor protein p73		0
A0A2K5IAT1_COLAP	A0A2K5IAT1_COLAP	587	>XP_001746020.1_Monosiga_brevicollis	-	523	9.5e-23	91.6	0.1	1	1	3.8e-27	1.5e-22	90.9465	0.13	126	389	72	327	51	340	0.79	Tumor protein p73		0
A0A2K5IAT6_COLAP	A0A2K5IAT6_COLAP	590	>XP_001746020.1_Monosiga_brevicollis	-	523	9.6e-23	91.6	0.1	1	1	3.9e-27	1.5e-22	90.929	0.13	126	389	75	330	54	343	0.79	Tumor protein p73		0
P73_HUMAN	P73_HUMAN	555	>XP_001746020.1_Monosiga_brevicollis	-	523	9.7e-23	91.6	0.1	1	1	3.8e-27	1.4e-22	90.9792	0.14	126	389	121	376	99	393	0.8	Isoform Epsilon of Tumor protein p73		0
P73_HUMAN	P73_HUMAN	555	>XP_001746020.1_Monosiga_brevicollis	-	523	9.7e-23	91.6	0.1	1	1	3.8e-27	1.4e-22	90.9792	0.14	126	389	121	376	99	393	0.8	Isoform 12 of Tumor protein p73		0
A0A2D0QYJ0_ICTPU	A0A2D0QYJ0_ICTPU	661	>XP_001746020.1_Monosiga_brevicollis	-	523	9.7e-23	91.5	0.5	1	1	4.3e-27	1.7e-22	90.7838	0.51	109	389	131	403	103	420	0.79	Cellular tumor antigen p53		0
A0A2R9BI88_PANPA	A0A2R9BI88_PANPA	555	>XP_001746020.1_Monosiga_brevicollis	-	523	9.8e-23	91.5	0.1	1	1	3.8e-27	1.5e-22	90.9568	0.11	126	389	121	376	99	389	0.8	Cellular tumor antigen p53		0
A0A2J8K8U6_PANTR	A0A2J8K8U6_PANTR	555	>XP_001746020.1_Monosiga_brevicollis	-	523	9.8e-23	91.5	0.1	1	1	3.8e-27	1.5e-22	90.9568	0.11	126	389	121	376	99	389	0.8	Cellular tumor antigen p53		0
P73_HUMAN	P73_HUMAN	565	>XP_001746020.1_Monosiga_brevicollis	-	523	9.9e-23	91.5	0.1	1	1	4e-27	1.6e-22	90.8745	0.12	126	389	50	305	29	318	0.8	Isoform 10 of Tumor protein p73		0
A0A3Q0H7A9_ALLSI	A0A3Q0H7A9_ALLSI	660	>XP_001746020.1_Monosiga_brevicollis	-	523	1e-22	91.5	0.3	1	1	3.8e-27	1.5e-22	90.9621	0.29	125	389	136	403	106	427	0.8	Tumor protein p73		0
A0A2K6FGL6_PROCO	A0A2K6FGL6_PROCO	341	>XP_001746020.1_Monosiga_brevicollis	-	523	1e-22	91.5	0.3	1	1	3.6e-27	1.4e-22	91.0565	0.31	125	389	58	314	27	322	0.81	Cellular tumor antigen p53		0
A0A1S3MEZ2_SALSA	A0A1S3MEZ2_SALSA	654	>XP_001746020.1_Monosiga_brevicollis	-	523	1.1e-22	91.4	0.6	1	1	4.3e-27	1.6e-22	90.7965	0.62	117	390	119	384	96	420	0.79	Cellular tumor antigen p53		0
A0A1S3RGF1_SALSA	A0A1S3RGF1_SALSA	430	>XP_001746020.1_Monosiga_brevicollis	-	523	1.1e-22	91.4	0.2	1	1	3.5e-27	1.3e-22	91.0985	0.23	103	392	102	386	70	411	0.78	Cellular tumor antigen p53		0
A0A2U9C1C4_SCOMX	A0A2U9C1C4_SCOMX	1587	>XP_001746020.1_Monosiga_brevicollis	-	523	1.1e-22	91.4	0.5	1	1	4.3e-27	1.6e-22	90.7997	0.47	108	389	113	386	96	420	0.8	Putative tumor protein p73		0
A0A1U7Q2G4_MESAU	A0A1U7Q2G4_MESAU	396	>XP_001746020.1_Monosiga_brevicollis	-	523	1.1e-22	91.4	1.1	1	1	3.6e-27	1.4e-22	91.0392	0.57	131	316	111	297	76	328	0.81	Cellular tumor antigen p53		0
A0A2R9BEG2_PANPA	A0A2R9BEG2_PANPA	587	>XP_001746020.1_Monosiga_brevicollis	-	523	1.1e-22	91.4	0.1	1	1	4.4e-27	1.7e-22	90.7427	0.12	126	389	72	327	51	340	0.8	Tumor protein p73		0
P73_HUMAN	P73_HUMAN	587	>XP_001746020.1_Monosiga_brevicollis	-	523	1.1e-22	91.4	0.1	1	1	4.4e-27	1.7e-22	90.7427	0.12	126	389	72	327	51	340	0.8	Isoform dN-Alpha of Tumor protein p73		0
A0A2I3RMS1_PANTR	A0A2I3RMS1_PANTR	587	>XP_001746020.1_Monosiga_brevicollis	-	523	1.1e-22	91.4	0.1	1	1	4.4e-27	1.7e-22	90.7427	0.12	126	389	72	327	51	340	0.8	Tumor protein p73		0
A0A1U7UM51_TARSY	A0A1U7UM51_TARSY	556	>XP_001746020.1_Monosiga_brevicollis	-	523	1.1e-22	91.4	0.2	1	1	4.2e-27	1.6e-22	90.8243	0.18	126	389	121	376	99	396	0.81	Cellular tumor antigen p53		0
A0A2K6RQ20_RHIRO	A0A2K6RQ20_RHIRO	636	>XP_001746020.1_Monosiga_brevicollis	-	523	1.1e-22	91.4	0.2	1	1	4.4e-27	1.7e-22	90.7425	0.19	126	389	121	376	89	389	0.8	Tumor protein p73		0
A0A2K6L161_RHIBE	A0A2K6L161_RHIBE	636	>XP_001746020.1_Monosiga_brevicollis	-	523	1.1e-22	91.4	0.2	1	1	4.4e-27	1.7e-22	90.7425	0.19	126	389	121	376	89	389	0.8	Tumor protein p73		0
A0A2K5MWU1_CERAT	A0A2K5MWU1_CERAT	499	>XP_001746020.1_Monosiga_brevicollis	-	523	1.1e-22	91.4	0.1	1	1	4.5e-27	1.7e-22	90.7089	0.11	126	389	121	376	99	389	0.8	Cellular tumor antigen p53		0
A0A2K5IAQ7_COLAP	A0A2K5IAQ7_COLAP	636	>XP_001746020.1_Monosiga_brevicollis	-	523	1.1e-22	91.3	0.1	1	1	4.6e-27	1.8e-22	90.6791	0.13	126	389	121	376	100	389	0.79	Tumor protein p73		0
A0A1S3MEY9_SALSA	A0A1S3MEY9_SALSA	677	>XP_001746020.1_Monosiga_brevicollis	-	523	1.1e-22	91.3	0.6	1	1	4.6e-27	1.8e-22	90.6816	0.62	117	390	142	407	119	443	0.79	Cellular tumor antigen p53		0
A0A2K6FGL7_PROCO	A0A2K6FGL7_PROCO	479	>XP_001746020.1_Monosiga_brevicollis	-	523	1.2e-22	91.3	0.1	1	1	3.5e-27	1.3e-22	91.0905	0.09	126	391	59	316	28	451	0.78	Cellular tumor antigen p53		0
A0A2R9BEB3_PANPA	A0A2R9BEB3_PANPA	605	>XP_001746020.1_Monosiga_brevicollis	-	523	1.2e-22	91.3	0.1	1	1	4.7e-27	1.8e-22	90.66	0.11	126	389	121	376	99	389	0.8	Cellular tumor antigen p53		0
A0A2I3N2E1_PAPAN	A0A2I3N2E1_PAPAN	443	>XP_001746020.1_Monosiga_brevicollis	-	523	1.2e-22	91.2	0.1	1	1	4.5e-27	1.7e-22	90.7187	0.11	126	389	67	322	45	335	0.8	Cellular tumor antigen p53		0
A0A340WHB6_LIPVE	A0A340WHB6_LIPVE	557	>XP_001746020.1_Monosiga_brevicollis	-	523	1.2e-22	91.2	0.2	1	1	4.9e-27	1.9e-22	90.6008	0.17	126	389	121	376	100	395	0.8	Cellular tumor antigen p53		0
H0VHZ7_CAVPO	H0VHZ7_CAVPO	590	>XP_001746020.1_Monosiga_brevicollis	-	523	1.2e-22	91.2	0.2	1	1	4.9e-27	1.9e-22	90.601	0.21	126	389	72	327	51	345	0.8	Tumor protein p73		0
A0A2K5XTC5_MANLE	A0A2K5XTC5_MANLE	520	>XP_001746020.1_Monosiga_brevicollis	-	523	1.3e-22	91.1	0.1	1	1	5e-27	1.9e-22	90.5558	0.11	126	389	121	376	99	389	0.8	Cellular tumor antigen p53		0
P73_HUMAN	P73_HUMAN	636	>XP_001746020.1_Monosiga_brevicollis	-	523	1.3e-22	91.1	0.1	1	1	5.3e-27	2.1e-22	90.4753	0.12	126	389	121	376	100	389	0.8	Tumor protein p73	4guo_C	0
A0A2I3RJD2_PANTR	A0A2I3RJD2_PANTR	636	>XP_001746020.1_Monosiga_brevicollis	-	523	1.3e-22	91.1	0.1	1	1	5.3e-27	2.1e-22	90.4753	0.12	126	389	121	376	100	389	0.8	Tumor protein p73		0
P53_RAT	P53_RAT	391	>XP_001746020.1_Monosiga_brevicollis	-	523	1.3e-22	91.1	0.3	1	1	4.5e-27	1.7e-22	90.7338	0.31	126	317	95	293	59	327	0.8	Cellular tumor antigen p53		0
A0A2K5E0Z8_AOTNA	A0A2K5E0Z8_AOTNA	586	>XP_001746020.1_Monosiga_brevicollis	-	523	1.3e-22	91.1	0.1	1	1	5.2e-27	2e-22	90.5239	0.11	126	389	72	327	51	340	0.8	Tumor protein p73		0
A0A1S3GI57_DIPOR	A0A1S3GI57_DIPOR	544	>XP_001746020.1_Monosiga_brevicollis	-	523	1.3e-22	91.1	0.1	1	1	4.7e-27	1.8e-22	90.66	0.09	126	446	121	435	90	456	0.77	Cellular tumor antigen p53		0
A0A2Y9SSJ7_PHYMC	A0A2Y9SSJ7_PHYMC	649	>XP_001746020.1_Monosiga_brevicollis	-	523	1.4e-22	91.1	0.2	1	1	5.4e-27	2.1e-22	90.4544	0.19	126	389	124	379	104	403	0.8	Tumor protein p73		0
A0A1S3IIC6_LINUN	A0A1S3IIC6_LINUN	541	>XP_001746020.1_Monosiga_brevicollis	-	523	1.4e-22	91.1	0.2	1	1	1.9e-26	7.2e-22	88.6828	0.18	123	392	69	321	43	343	0.8	cellular tumor antigen p53 isoform X3		0
A0A2K5XTC3_MANLE	A0A2K5XTC3_MANLE	552	>XP_001746020.1_Monosiga_brevicollis	-	523	1.4e-22	91	0.1	1	1	5.9e-27	2.3e-22	90.3207	0.12	126	389	72	327	51	340	0.8	Tumor protein p73		0
A0A1U7UDX9_TARSY	A0A1U7UDX9_TARSY	637	>XP_001746020.1_Monosiga_brevicollis	-	523	1.5e-22	90.9	0.2	1	1	6e-27	2.3e-22	90.3178	0.18	126	389	121	376	99	393	0.81	Tumor protein p73		0
A0A286XSJ9_CAVPO	A0A286XSJ9_CAVPO	641	>XP_001746020.1_Monosiga_brevicollis	-	523	1.5e-22	90.9	0.2	1	1	5.8e-27	2.2e-22	90.3504	0.2	126	389	123	378	101	396	0.8	Tumor protein p73		0
G7NTA7_MACFA	G7NTA7_MACFA	563	>XP_001746020.1_Monosiga_brevicollis	-	523	1.5e-22	90.9	0.1	1	1	6.1e-27	2.4e-22	90.2712	0.11	126	389	121	376	99	389	0.8	Tumor protein p73 (Fragment)		0
A0A2K5MXC3_CERAT	A0A2K5MXC3_CERAT	555	>XP_001746020.1_Monosiga_brevicollis	-	523	1.5e-22	90.9	0.1	1	1	5.9e-27	2.3e-22	90.3294	0.12	126	389	121	376	99	390	0.8	Cellular tumor antigen p53		0
A0A2K6CLV3_MACNE	A0A2K6CLV3_MACNE	555	>XP_001746020.1_Monosiga_brevicollis	-	523	1.5e-22	90.9	0.1	1	1	5.9e-27	2.3e-22	90.3294	0.12	126	389	121	376	99	390	0.8	Cellular tumor antigen p53		0
A0A2K5E0Y9_AOTNA	A0A2K5E0Y9_AOTNA	635	>XP_001746020.1_Monosiga_brevicollis	-	523	1.6e-22	90.9	0.1	1	1	6.1e-27	2.4e-22	90.2746	0.1	126	389	121	376	99	389	0.81	Tumor protein p73		0
A0A340WMX7_LIPVE	A0A340WMX7_LIPVE	636	>XP_001746020.1_Monosiga_brevicollis	-	523	1.6e-22	90.8	0.2	1	1	6.9e-27	2.7e-22	90.1077	0.16	126	389	119	374	98	389	0.8	Tumor protein p73		0
A0A2K5MXD2_CERAT	A0A2K5MXD2_CERAT	587	>XP_001746020.1_Monosiga_brevicollis	-	523	1.6e-22	90.8	0.1	1	1	6.8e-27	2.6e-22	90.1269	0.11	126	389	72	327	50	340	0.8	Tumor protein p73		0
A0A2K5MWW4_CERAT	A0A2K5MWW4_CERAT	587	>XP_001746020.1_Monosiga_brevicollis	-	523	1.7e-22	90.8	0.1	1	1	6.9e-27	2.7e-22	90.1073	0.12	126	389	72	327	51	340	0.8	Tumor protein p73		0
A0A2K6CLX0_MACNE	A0A2K6CLX0_MACNE	587	>XP_001746020.1_Monosiga_brevicollis	-	523	1.7e-22	90.8	0.1	1	1	6.9e-27	2.7e-22	90.1073	0.12	126	389	72	327	51	340	0.8	Tumor protein p73		0
A0A340WJV7_LIPVE	A0A340WJV7_LIPVE	638	>XP_001746020.1_Monosiga_brevicollis	-	523	1.7e-22	90.8	0.2	1	1	6.9e-27	2.7e-22	90.0974	0.16	126	389	121	376	100	391	0.8	Tumor protein p73		0
A0A2K6CLW2_MACNE	A0A2K6CLW2_MACNE	589	>XP_001746020.1_Monosiga_brevicollis	-	523	1.7e-22	90.8	0.1	1	1	6.9e-27	2.7e-22	90.0957	0.12	126	389	74	329	53	342	0.8	Tumor protein p73		0
A0A2K5XTF6_MANLE	A0A2K5XTF6_MANLE	601	>XP_001746020.1_Monosiga_brevicollis	-	523	1.7e-22	90.7	0.1	1	1	7.2e-27	2.8e-22	90.047	0.11	126	389	121	376	99	389	0.8	Tumor protein p73		0
H2ZH75_CIOSA	H2ZH75_CIOSA	413	>XP_001746020.1_Monosiga_brevicollis	-	523	1.7e-22	90.7	0.1	1	1	6.1e-27	2.4e-22	90.2724	0.12	124	389	111	366	72	383	0.77	Uncharacterized protein		0
A0A2K6LYR5_RHIBE	A0A2K6LYR5_RHIBE	346	>XP_001746020.1_Monosiga_brevicollis	-	523	1.8e-22	90.6	1.4	1	1	6e-27	2.3e-22	90.3174	1.41	144	317	116	295	58	334	0.75	Cellular tumor antigen p53		0
A0A2K6QDJ3_RHIRO	A0A2K6QDJ3_RHIRO	346	>XP_001746020.1_Monosiga_brevicollis	-	523	1.8e-22	90.6	1.4	1	1	6e-27	2.3e-22	90.3174	1.41	144	317	116	295	58	334	0.75	Cellular tumor antigen p53		0
G3NTK8_GASAC	G3NTK8_GASAC	672	>XP_001746020.1_Monosiga_brevicollis	-	523	1.9e-22	90.6	0.2	1	1	7.3e-27	2.8e-22	90.0225	0.25	138	389	143	386	101	410	0.81	Cellular tumor antigen p53		0
A0A1S3II34_LINUN	A0A1S3II34_LINUN	620	>XP_001746020.1_Monosiga_brevicollis	-	523	2e-22	90.5	0.1	1	1	2.1e-26	8.2e-22	88.4979	0.15	123	393	148	401	114	424	0.8	cellular tumor antigen p53 isoform X2		0
A0A2K5MWV4_CERAT	A0A2K5MWV4_CERAT	636	>XP_001746020.1_Monosiga_brevicollis	-	523	2e-22	90.5	0.1	1	1	8.3e-27	3.2e-22	89.8399	0.12	126	389	121	376	100	389	0.8	Tumor protein p73		0
A0A2K6CLT3_MACNE	A0A2K6CLT3_MACNE	636	>XP_001746020.1_Monosiga_brevicollis	-	523	2e-22	90.5	0.1	1	1	8.3e-27	3.2e-22	89.8399	0.12	126	389	121	376	100	389	0.8	Tumor protein p73		0
G3SZA7_LOXAF	G3SZA7_LOXAF	608	>XP_001746020.1_Monosiga_brevicollis	-	523	2e-22	90.5	0.1	1	1	8.2e-27	3.1e-22	89.8654	0.11	126	389	94	349	72	359	0.81	Tumor protein p73		0
A0A1S3IK29_LINUN	A0A1S3IK29_LINUN	626	>XP_001746020.1_Monosiga_brevicollis	-	523	2e-22	90.5	0.1	1	1	2.2e-26	8.4e-22	88.4672	0.15	123	393	154	407	120	430	0.8	cellular tumor antigen p53 isoform X1		0
A0A2I3N5A2_PAPAN	A0A2I3N5A2_PAPAN	555	>XP_001746020.1_Monosiga_brevicollis	-	523	2.1e-22	90.5	0.1	1	1	8.2e-27	3.1e-22	89.8667	0.11	126	389	121	376	99	389	0.8	Cellular tumor antigen p53		0
F6VXD2_MACMU	F6VXD2_MACMU	555	>XP_001746020.1_Monosiga_brevicollis	-	523	2.1e-22	90.5	0.1	1	1	8.4e-27	3.2e-22	89.8254	0.11	126	389	121	376	99	390	0.79	Cellular tumor antigen p53		0
U3K4S7_FICAL	U3K4S7_FICAL	647	>XP_001746020.1_Monosiga_brevicollis	-	523	2.1e-22	90.4	0.2	1	1	8.2e-27	3.2e-22	89.8599	0.23	125	389	134	390	105	416	0.81	Tumor protein p73		0
A0A1D5QH87_MACMU	A0A1D5QH87_MACMU	575	>XP_001746020.1_Monosiga_brevicollis	-	523	2.2e-22	90.4	0.1	1	1	9.3e-27	3.6e-22	89.6741	0.11	126	389	60	315	39	328	0.79	Tumor protein p73		0
I7HIK9_MOUSE	I7HIK9_MOUSE	378	>XP_001746020.1_Monosiga_brevicollis	-	523	2.2e-22	90.4	0.1	1	1	7.2e-27	2.8e-22	90.0527	0.1	146	316	112	288	69	322	0.86	Cellular tumor antigen p53		0
Q80ZA1_MOUSE	Q80ZA1_MOUSE	381	>XP_001746020.1_Monosiga_brevicollis	-	523	2.3e-22	90.3	0.1	1	1	7.3e-27	2.8e-22	90.0224	0.1	146	316	115	291	72	325	0.86	Cellular tumor antigen p53		0
A0A2K6H000_PROCO	A0A2K6H000_PROCO	353	>XP_001746020.1_Monosiga_brevicollis	-	523	2.3e-22	90.3	0.6	1	1	7.2e-27	2.8e-22	90.0516	0.57	151	334	87	282	5	297	0.75	Cellular tumor antigen p53		0
A0A2I3M190_PAPAN	A0A2I3M190_PAPAN	587	>XP_001746020.1_Monosiga_brevicollis	-	523	2.3e-22	90.3	0.1	1	1	9.5e-27	3.7e-22	89.6523	0.12	126	389	72	327	51	340	0.8	Tumor protein p73		0
F7GA51_MACMU	F7GA51_MACMU	587	>XP_001746020.1_Monosiga_brevicollis	-	523	2.3e-22	90.3	0.1	1	1	9.8e-27	3.8e-22	89.6033	0.11	126	389	72	327	51	340	0.79	Tumor protein p73		0
A0A2I3MFF3_PAPAN	A0A2I3MFF3_PAPAN	589	>XP_001746020.1_Monosiga_brevicollis	-	523	2.3e-22	90.3	0.1	1	1	9.5e-27	3.7e-22	89.6407	0.12	126	389	74	329	53	342	0.8	Tumor protein p73		0
A0A2K6QDJ8_RHIRO	A0A2K6QDJ8_RHIRO	343	>XP_001746020.1_Monosiga_brevicollis	-	523	2.4e-22	90.3	1.7	1	1	7.8e-27	3e-22	89.923	1.69	144	317	116	295	58	330	0.76	Cellular tumor antigen p53		0
A0A2K6LYQ1_RHIBE	A0A2K6LYQ1_RHIBE	343	>XP_001746020.1_Monosiga_brevicollis	-	523	2.4e-22	90.3	1.7	1	1	7.8e-27	3e-22	89.923	1.69	144	317	116	295	58	330	0.76	Cellular tumor antigen p53		0
A0A158SIS7_MOUSE	A0A158SIS7_MOUSE	387	>XP_001746020.1_Monosiga_brevicollis	-	523	2.4e-22	90.3	0.1	1	1	7.7e-27	3e-22	89.9411	0.12	146	315	112	287	69	321	0.86	Cellular tumor antigen p53	3exj_A	0
H2UMJ4_TAKRU	H2UMJ4_TAKRU	642	>XP_001746020.1_Monosiga_brevicollis	-	523	2.4e-22	90.2	0.2	1	1	9.7e-27	3.7e-22	89.6176	0.23	127	389	132	386	99	402	0.78	Cellular tumor antigen p53		0
Q549C9_MOUSE	Q549C9_MOUSE	390	>XP_001746020.1_Monosiga_brevicollis	-	523	2.4e-22	90.2	0.1	1	1	7.9e-27	3e-22	89.912	0.12	146	315	115	290	72	324	0.86	Cellular tumor antigen p53	3exj_A	1
A0A2K6QDJ2_RHIRO	A0A2K6QDJ2_RHIRO	340	>XP_001746020.1_Monosiga_brevicollis	-	523	2.5e-22	90.2	1.8	1	1	8.5e-27	3.3e-22	89.8117	1.82	144	317	116	295	58	329	0.76	Cellular tumor antigen p53		0
A0A2K6LYM8_RHIBE	A0A2K6LYM8_RHIBE	340	>XP_001746020.1_Monosiga_brevicollis	-	523	2.5e-22	90.2	1.8	1	1	8.5e-27	3.3e-22	89.8117	1.82	144	317	116	295	58	329	0.76	Cellular tumor antigen p53		0
K1RC48_CRAGI	K1RC48_CRAGI	790	>XP_001746020.1_Monosiga_brevicollis	-	523	2.5e-22	90.2	1.2	1	1	1.3e-25	4.8e-21	85.9488	1.22	147	389	356	585	339	616	0.75	Tumor protein 63		0
A0A2K6FGK8_PROCO	A0A2K6FGK8_PROCO	494	>XP_001746020.1_Monosiga_brevicollis	-	523	2.5e-22	90.2	0.2	1	1	1e-26	3.9e-22	89.568	0.22	126	389	59	314	28	324	0.81	Cellular tumor antigen p53		0
H0YX04_TAEGU	H0YX04_TAEGU	635	>XP_001746020.1_Monosiga_brevicollis	-	523	2.6e-22	90.2	0.2	1	1	1e-26	4e-22	89.5221	0.18	126	389	123	378	96	410	0.81	Tumor protein p73		0
A0A2K6LYP2_RHIBE	A0A2K6LYP2_RHIBE	341	>XP_001746020.1_Monosiga_brevicollis	-	523	2.6e-22	90.2	1.8	1	1	8.5e-27	3.3e-22	89.7993	1.82	144	317	116	295	58	329	0.76	Cellular tumor antigen p53		0
A0A2K6QDJ5_RHIRO	A0A2K6QDJ5_RHIRO	341	>XP_001746020.1_Monosiga_brevicollis	-	523	2.6e-22	90.2	1.8	1	1	8.5e-27	3.3e-22	89.7993	1.82	144	317	116	295	58	329	0.76	Cellular tumor antigen p53		0
A0A2K6LYM5_RHIBE	A0A2K6LYM5_RHIBE	393	>XP_001746020.1_Monosiga_brevicollis	-	523	2.6e-22	90.2	1.5	1	1	8.9e-27	3.5e-22	89.7335	1.52	144	317	116	295	59	338	0.75	Cellular tumor antigen p53		0
A0A2K6QDI6_RHIRO	A0A2K6QDI6_RHIRO	393	>XP_001746020.1_Monosiga_brevicollis	-	523	2.6e-22	90.2	1.5	1	1	8.9e-27	3.5e-22	89.7335	1.52	144	317	116	295	59	338	0.75	Cellular tumor antigen p53		0
H2ZH74_CIOSA	H2ZH74_CIOSA	481	>XP_001746020.1_Monosiga_brevicollis	-	523	2.7e-22	90.1	0.1	1	1	9.8e-27	3.8e-22	89.5986	0.12	124	389	179	434	141	451	0.77	Uncharacterized protein		0
I3N5N2_ICTTR	I3N5N2_ICTTR	391	>XP_001746020.1_Monosiga_brevicollis	-	523	2.7e-22	90.1	1	1	1	9.2e-27	3.5e-22	89.6972	1.02	126	317	101	293	66	335	0.8	Cellular tumor antigen p53		0
A0A096N540_PAPAN	A0A096N540_PAPAN	636	>XP_001746020.1_Monosiga_brevicollis	-	523	2.7e-22	90.1	0.1	1	1	1.1e-26	4.4e-22	89.385	0.12	126	389	121	376	100	389	0.8	Tumor protein p73		0
A0A2I3MD32_PAPAN	A0A2I3MD32_PAPAN	346	>XP_001746020.1_Monosiga_brevicollis	-	523	3.7e-22	89.6	1.4	1	1	1.2e-26	4.7e-22	89.2891	1.4	144	316	116	294	58	334	0.75	Cellular tumor antigen p53		0
B7QF52_IXOSC	B7QF52_IXOSC	444	>XP_001746020.1_Monosiga_brevicollis	-	523	3.8e-22	89.6	5.4	1	2	1.3e-13	5e-09	46.3187	0.69	168	388	4	223	1	231	0.72	Cellular tumor antigen P53, putative		0
B7QF52_IXOSC	B7QF52_IXOSC	444	>XP_001746020.1_Monosiga_brevicollis	-	523	3.8e-22	89.6	5.4	2	2	2.7e-11	1e-06	38.685	0.16	256	315	339	399	323	417	0.84	Cellular tumor antigen P53, putative		0
A0A2K6AAJ8_MANLE	A0A2K6AAJ8_MANLE	346	>XP_001746020.1_Monosiga_brevicollis	-	523	3.8e-22	89.6	1.4	1	1	1.2e-26	4.8e-22	89.2743	1.36	144	316	116	294	58	334	0.75	Cellular tumor antigen p53		0
A0A2K6FGL2_PROCO	A0A2K6FGL2_PROCO	588	>XP_001746020.1_Monosiga_brevicollis	-	523	4e-22	89.5	0.3	1	1	1.6e-26	6.3e-22	88.8624	0.27	126	389	72	327	41	335	0.81	Tumor protein p73		0
A0A210QTK4_MIZYE	A0A210QTK4_MIZYE	691	>XP_001746020.1_Monosiga_brevicollis	-	523	4.2e-22	89.5	1.1	1	1	3.9e-25	1.5e-20	84.3251	1.13	147	319	225	402	198	486	0.77	Tumor protein 63		0
A0A3B1JIN4_ASTMX	A0A3B1JIN4_ASTMX	573	>XP_001746020.1_Monosiga_brevicollis	-	523	4.3e-22	89.4	0.6	1	1	1.8e-26	7e-22	88.7271	0.6	97	389	120	404	107	423	0.81	Cellular tumor antigen p53		0
A0A1D5RL03_MACMU	A0A1D5RL03_MACMU	346	>XP_001746020.1_Monosiga_brevicollis	-	523	4.4e-22	89.4	1.5	1	1	1.5e-26	5.7e-22	89.0098	1.47	144	316	116	294	58	333	0.75	Cellular tumor antigen p53		0
A0A3B1IGN0_ASTMX	A0A3B1IGN0_ASTMX	579	>XP_001746020.1_Monosiga_brevicollis	-	523	4.5e-22	89.4	0.6	1	1	1.9e-26	7.2e-22	88.689	0.6	97	389	38	322	25	341	0.81	Cellular tumor antigen p53		0
G3Q6V7_GASAC	G3Q6V7_GASAC	353	>XP_001746020.1_Monosiga_brevicollis	-	523	4.5e-22	89.4	0.1	1	1	3.6e-26	1.4e-21	87.7361	0.12	105	388	59	319	35	338	0.8	Cellular tumor antigen p53		0
A0A3B1IP15_ASTMX	A0A3B1IP15_ASTMX	585	>XP_001746020.1_Monosiga_brevicollis	-	523	4.6e-22	89.3	0.6	1	1	1.9e-26	7.3e-22	88.6514	0.6	97	389	44	328	31	347	0.81	Cellular tumor antigen p53		0
A0A2I3NCU7_PAPAN	A0A2I3NCU7_PAPAN	343	>XP_001746020.1_Monosiga_brevicollis	-	523	4.7e-22	89.3	1.7	1	1	1.6e-26	6e-22	88.9404	1.7	144	316	116	294	58	332	0.75	Cellular tumor antigen p53		0
A0A2K6AAN3_MANLE	A0A2K6AAN3_MANLE	343	>XP_001746020.1_Monosiga_brevicollis	-	523	4.7e-22	89.3	1.7	1	1	1.6e-26	6e-22	88.9311	1.65	144	316	116	294	58	332	0.75	Cellular tumor antigen p53		0
A0A369SDE5_9METZ	A0A369SDE5_9METZ	584	>XP_001746020.1_Monosiga_brevicollis	-	523	4.7e-22	89.3	2.1	1	1	2.7e-26	1e-21	88.1525	1.73	180	448	217	480	204	505	0.77	Cellular tumor antigen p53		0
A0A2K5N3M9_CERAT	A0A2K5N3M9_CERAT	343	>XP_001746020.1_Monosiga_brevicollis	-	523	4.7e-22	89.3	1.7	1	1	1.6e-26	6e-22	88.9311	1.65	144	316	116	294	58	332	0.75	Cellular tumor antigen p53		0
W5LNF4_ASTMX	W5LNF4_ASTMX	356	>XP_001746020.1_Monosiga_brevicollis	-	523	4.9e-22	89.2	1.2	1	1	1.6e-26	6.2e-22	88.8916	1.19	109	342	61	295	40	316	0.76	Cellular tumor antigen p53		0
A0A2K5JJA8_COLAP	A0A2K5JJA8_COLAP	346	>XP_001746020.1_Monosiga_brevicollis	-	523	5e-22	89.2	1.4	1	1	1.6e-26	6.2e-22	88.8828	1.39	144	316	116	294	58	334	0.75	Cellular tumor antigen p53		0
P53_HORSE	P53_HORSE	280	>XP_001746020.1_Monosiga_brevicollis	-	523	5.2e-22	89.2	0.8	1	1	1.6e-26	6.3e-22	88.876	0.83	127	318	54	247	24	276	0.79	Cellular tumor antigen p53 (Fragment)		0
A0A2I3LC67_PAPAN	A0A2I3LC67_PAPAN	341	>XP_001746020.1_Monosiga_brevicollis	-	523	5.2e-22	89.1	1.8	1	1	1.7e-26	6.7e-22	88.785	1.81	144	316	116	294	57	329	0.75	Cellular tumor antigen p53		0
A0A2K5N3F4_CERAT	A0A2K5N3F4_CERAT	341	>XP_001746020.1_Monosiga_brevicollis	-	523	5.3e-22	89.1	1.8	1	1	1.8e-26	6.8e-22	88.7654	1.76	144	316	116	294	58	329	0.75	Cellular tumor antigen p53		0
A0A2K6AAQ3_MANLE	A0A2K6AAQ3_MANLE	341	>XP_001746020.1_Monosiga_brevicollis	-	523	5.3e-22	89.1	1.8	1	1	1.8e-26	6.8e-22	88.7654	1.76	144	316	116	294	58	329	0.75	Cellular tumor antigen p53		0
G1SEU0_RABIT	G1SEU0_RABIT	391	>XP_001746020.1_Monosiga_brevicollis	-	523	5.3e-22	89.1	0.5	1	1	1.9e-26	7.2e-22	88.6814	0.47	146	315	115	290	67	325	0.84	Cellular tumor antigen p53		0
A0A0D9RG12_CHLSB	A0A0D9RG12_CHLSB	393	>XP_001746020.1_Monosiga_brevicollis	-	523	5.3e-22	89.1	1.5	1	1	1.8e-26	7.1e-22	88.694	1.47	144	316	116	294	59	338	0.75	Cellular tumor antigen p53		0
A0A2K5N3I9_CERAT	A0A2K5N3I9_CERAT	393	>XP_001746020.1_Monosiga_brevicollis	-	523	5.3e-22	89.1	1.5	1	1	1.8e-26	7.1e-22	88.694	1.47	144	316	116	294	59	338	0.75	Cellular tumor antigen p53		0
A0A2K6AAH4_MANLE	A0A2K6AAH4_MANLE	393	>XP_001746020.1_Monosiga_brevicollis	-	523	5.3e-22	89.1	1.5	1	1	1.8e-26	7.1e-22	88.694	1.47	144	316	116	294	59	338	0.75	Cellular tumor antigen p53		0
A0A1S3EYC1_DIPOR	A0A1S3EYC1_DIPOR	414	>XP_001746020.1_Monosiga_brevicollis	-	523	5.6e-22	89	0.5	1	1	1.9e-26	7.3e-22	88.655	0.48	146	319	136	316	84	375	0.82	Cellular tumor antigen p53		0
A0A3B1IEF8_ASTMX	A0A3B1IEF8_ASTMX	641	>XP_001746020.1_Monosiga_brevicollis	-	523	5.7e-22	89	0.6	1	1	2.4e-26	9.1e-22	88.3427	0.58	97	389	100	384	87	402	0.81	Cellular tumor antigen p53		0
F7F8L3_MACMU	F7F8L3_MACMU	341	>XP_001746020.1_Monosiga_brevicollis	-	523	5.7e-22	89	1.8	1	1	1.9e-26	7.5e-22	88.6306	1.75	144	316	116	294	58	328	0.75	Cellular tumor antigen p53		0
A0A096P2R8_PAPAN	A0A096P2R8_PAPAN	393	>XP_001746020.1_Monosiga_brevicollis	-	523	5.7e-22	89	1.6	1	1	2e-26	7.6e-22	88.598	1.64	144	316	116	294	58	338	0.75	Cellular tumor antigen p53		0
A0A2K5JJ67_COLAP	A0A2K5JJ67_COLAP	393	>XP_001746020.1_Monosiga_brevicollis	-	523	5.8e-22	89	1.2	1	1	2e-26	7.6e-22	88.5969	1.24	144	316	116	294	59	341	0.75	Cellular tumor antigen p53		0
G7PTI9_MACFA	G7PTI9_MACFA	393	>XP_001746020.1_Monosiga_brevicollis	-	523	5.8e-22	89	1.5	1	1	2e-26	7.8e-22	88.5723	1.48	144	316	116	294	59	338	0.75	Cellular tumor antigen p53		0
P53_MACMU	P53_MACMU	393	>XP_001746020.1_Monosiga_brevicollis	-	523	5.8e-22	89	1.5	1	1	2e-26	7.8e-22	88.5723	1.48	144	316	116	294	59	338	0.75	Cellular tumor antigen p53		0
A0A2K5JJ56_COLAP	A0A2K5JJ56_COLAP	343	>XP_001746020.1_Monosiga_brevicollis	-	523	6.4e-22	88.9	1.7	1	1	2.1e-26	8.2e-22	88.4936	1.67	144	316	116	294	58	330	0.75	Cellular tumor antigen p53		0
A0A2K5JJ89_COLAP	A0A2K5JJ89_COLAP	341	>XP_001746020.1_Monosiga_brevicollis	-	523	6.9e-22	88.7	1.8	1	1	2.3e-26	8.9e-22	88.3716	1.79	144	316	116	294	58	329	0.75	Cellular tumor antigen p53		0
A0A1S3GID5_DIPOR	A0A1S3GID5_DIPOR	591	>XP_001746020.1_Monosiga_brevicollis	-	523	6.9e-22	88.7	0.3	1	1	2.5e-26	9.7e-22	88.2468	0.3	126	389	72	327	41	352	0.81	Tumor protein p73		0
P53_HUMAN	P53_HUMAN	307	>XP_001746020.1_Monosiga_brevicollis	-	523	7e-22	88.7	0.9	1	1	2.1e-26	8.3e-22	88.4847	0.89	145	334	78	283	23	295	0.77	Isoform 6 of Cellular tumor antigen p53		0
A0A2I0M383_COLLI	A0A2I0M383_COLLI	375	>XP_001746020.1_Monosiga_brevicollis	-	523	7.1e-22	88.7	0.3	1	1	2.6e-26	1e-21	88.2026	0.27	125	389	72	328	39	335	0.8	Cellular tumor antigen p53		0
G3Q6V4_GASAC	G3Q6V4_GASAC	366	>XP_001746020.1_Monosiga_brevicollis	-	523	7.4e-22	88.6	0.1	1	1	5.4e-26	2.1e-21	87.1478	0.13	109	388	76	332	53	351	0.81	Cellular tumor antigen p53		0
A0A1S3EYG2_DIPOR	A0A1S3EYG2_DIPOR	398	>XP_001746020.1_Monosiga_brevicollis	-	523	7.5e-22	88.6	0.7	1	1	2.4e-26	9.3e-22	88.3102	0.66	146	319	136	316	84	370	0.84	Cellular tumor antigen p53		0
A0A0Q3T504_AMAAE	A0A0Q3T504_AMAAE	633	>XP_001746020.1_Monosiga_brevicollis	-	523	7.6e-22	88.6	0.2	1	1	3e-26	1.1e-21	88.0245	0.23	125	389	120	376	92	401	0.8	Tumor protein p73		0
F6TL72_HORSE	F6TL72_HORSE	371	>XP_001746020.1_Monosiga_brevicollis	-	523	8.2e-22	88.5	0.7	1	1	2.8e-26	1.1e-21	88.1111	0.65	127	318	81	274	51	313	0.79	Cellular tumor antigen p53		0
A0A1S3GJR4_DIPOR	A0A1S3GJR4_DIPOR	638	>XP_001746020.1_Monosiga_brevicollis	-	523	8.2e-22	88.5	0.3	1	1	3e-26	1.2e-21	87.987	0.3	126	389	119	374	88	399	0.81	Tumor protein p73		0
A0A1S3GJQ8_DIPOR	A0A1S3GJQ8_DIPOR	640	>XP_001746020.1_Monosiga_brevicollis	-	523	8.3e-22	88.5	0.3	1	1	3.1e-26	1.2e-21	87.9766	0.3	126	389	121	376	90	401	0.81	Tumor protein p73		0
A0A1S2ZRH2_ERIEU	A0A1S2ZRH2_ERIEU	374	>XP_001746020.1_Monosiga_brevicollis	-	523	8.3e-22	88.5	0.6	1	1	2.8e-26	1.1e-21	88.1236	0.58	127	341	89	307	55	350	0.81	Cellular tumor antigen p53		0
A0A3Q2HE67_HORSE	A0A3Q2HE67_HORSE	381	>XP_001746020.1_Monosiga_brevicollis	-	523	8.8e-22	88.4	0.7	1	1	3e-26	1.2e-21	88.0031	0.65	127	318	91	284	61	323	0.79	Cellular tumor antigen p53		0
P53_HUMAN	P53_HUMAN	302	>XP_001746020.1_Monosiga_brevicollis	-	523	9.1e-22	88.4	1.2	1	1	2.8e-26	1.1e-21	88.0781	1.18	145	318	78	257	23	290	0.78	Isoform 5 of Cellular tumor antigen p53		0
H2NSL2_PONAB	H2NSL2_PONAB	393	>XP_001746020.1_Monosiga_brevicollis	-	523	9.3e-22	88.3	0.8	1	1	3.1e-26	1.2e-21	87.9427	0.77	146	318	118	296	61	337	0.79	Cellular tumor antigen p53		0
F1P1U2_CHICK	F1P1U2_CHICK	660	>XP_001746020.1_Monosiga_brevicollis	-	523	9.4e-22	88.3	0.4	1	1	3.7e-26	1.4e-21	87.7092	0.35	125	389	147	403	118	427	0.79	Tumor protein p73		0
A0A2I2YTF6_GORGO	A0A2I2YTF6_GORGO	346	>XP_001746020.1_Monosiga_brevicollis	-	523	9.5e-22	88.3	0.9	1	1	3e-26	1.2e-21	87.9801	0.9	145	318	117	296	59	334	0.77	Cellular tumor antigen p53		0
A0A2R9A5Q0_PANPA	A0A2R9A5Q0_PANPA	346	>XP_001746020.1_Monosiga_brevicollis	-	523	9.5e-22	88.3	0.9	1	1	3e-26	1.2e-21	87.9801	0.9	145	318	117	296	59	334	0.77	Cellular tumor antigen p53		0
A0A2I3T303_PANTR	A0A2I3T303_PANTR	346	>XP_001746020.1_Monosiga_brevicollis	-	523	9.5e-22	88.3	0.9	1	1	3e-26	1.2e-21	87.9801	0.9	145	318	117	296	59	334	0.77	Cellular tumor antigen p53		0
P53_HUMAN	P53_HUMAN	346	>XP_001746020.1_Monosiga_brevicollis	-	523	9.5e-22	88.3	0.9	1	1	3e-26	1.2e-21	87.9801	0.9	145	318	117	296	59	334	0.77	Isoform 3 of Cellular tumor antigen p53		0
B3RZS6_TRIAD	B3RZS6_TRIAD	576	>XP_001746020.1_Monosiga_brevicollis	-	523	1e-21	88.2	2.1	1	1	5.2e-26	2e-21	87.2252	1.69	180	448	209	472	183	497	0.77	Uncharacterized protein		0
H9G5L7_ANOCA	H9G5L7_ANOCA	633	>XP_001746020.1_Monosiga_brevicollis	-	523	1.1e-21	88.1	0.1	1	1	4.1e-26	1.6e-21	87.5384	0.14	126	388	121	375	97	396	0.81	Cellular tumor antigen p53		0
A0A2R9A198_PANPA	A0A2R9A198_PANPA	354	>XP_001746020.1_Monosiga_brevicollis	-	523	1.1e-21	88.1	1.1	1	1	3.6e-26	1.4e-21	87.7356	1.1	145	334	78	283	23	299	0.78	Cellular tumor antigen p53		0
P53_HUMAN	P53_HUMAN	354	>XP_001746020.1_Monosiga_brevicollis	-	523	1.1e-21	88.1	1.1	1	1	3.6e-26	1.4e-21	87.7356	1.1	145	334	78	283	23	299	0.78	Isoform 4 of Cellular tumor antigen p53		0
J3KP33_HUMAN	J3KP33_HUMAN	343	>XP_001746020.1_Monosiga_brevicollis	-	523	1.1e-21	88	1.1	1	1	3.7e-26	1.4e-21	87.7012	1.12	145	318	117	296	59	332	0.78	Cellular tumor antigen p53		0
A0A2I3SYN1_PANTR	A0A2I3SYN1_PANTR	343	>XP_001746020.1_Monosiga_brevicollis	-	523	1.1e-21	88	1.1	1	1	3.7e-26	1.4e-21	87.7012	1.12	145	318	117	296	59	332	0.78	Cellular tumor antigen p53		0
A0A2R9A5M5_PANPA	A0A2R9A5M5_PANPA	343	>XP_001746020.1_Monosiga_brevicollis	-	523	1.1e-21	88	1.1	1	1	3.7e-26	1.4e-21	87.7012	1.12	145	318	117	296	59	332	0.78	Cellular tumor antigen p53		0
A0A2I2ZNQ9_GORGO	A0A2I2ZNQ9_GORGO	343	>XP_001746020.1_Monosiga_brevicollis	-	523	1.1e-21	88	1.1	1	1	3.7e-26	1.4e-21	87.7011	1.12	145	318	117	296	59	332	0.78	Cellular tumor antigen p53		0
A0A091CJU7_FUKDA	A0A091CJU7_FUKDA	390	>XP_001746020.1_Monosiga_brevicollis	-	523	1.2e-21	88	1.4	1	1	4.1e-26	1.6e-21	87.5574	1.42	85	314	54	289	46	324	0.74	Cellular tumor antigen p53		0
A0A2I3T645_PANTR	A0A2I3T645_PANTR	341	>XP_001746020.1_Monosiga_brevicollis	-	523	1.2e-21	87.9	1.2	1	1	4.1e-26	1.6e-21	87.5676	1.19	145	318	117	296	59	329	0.78	Cellular tumor antigen p53		0
A0A2R9A2G9_PANPA	A0A2R9A2G9_PANPA	341	>XP_001746020.1_Monosiga_brevicollis	-	523	1.2e-21	87.9	1.2	1	1	4.1e-26	1.6e-21	87.5676	1.19	145	318	117	296	59	329	0.78	Cellular tumor antigen p53		0
P53_HUMAN	P53_HUMAN	341	>XP_001746020.1_Monosiga_brevicollis	-	523	1.2e-21	87.9	1.2	1	1	4.1e-26	1.6e-21	87.5676	1.19	145	318	117	296	59	329	0.78	Isoform 2 of Cellular tumor antigen p53		0
A0A2I2ZTB3_GORGO	A0A2I2ZTB3_GORGO	341	>XP_001746020.1_Monosiga_brevicollis	-	523	1.2e-21	87.9	1.2	1	1	4.1e-26	1.6e-21	87.5674	1.19	145	318	117	296	59	329	0.78	Cellular tumor antigen p53		0
A0A0A0AU13_CHAVO	A0A0A0AU13_CHAVO	628	>XP_001746020.1_Monosiga_brevicollis	-	523	1.3e-21	87.8	0.2	1	1	5e-26	1.9e-21	87.2561	0.24	125	389	122	378	94	399	0.8	Tumor protein p73 (Fragment)		0
P53_RABIT	P53_RABIT	391	>XP_001746020.1_Monosiga_brevicollis	-	523	1.4e-21	87.8	0.5	1	1	4.8e-26	1.9e-21	87.3215	0.46	146	315	115	290	67	325	0.84	Cellular tumor antigen p53		0
G3R2U9_GORGO	G3R2U9_GORGO	393	>XP_001746020.1_Monosiga_brevicollis	-	523	1.5e-21	87.6	1.2	1	1	5.1e-26	2e-21	87.2516	1.18	145	334	117	322	60	338	0.78	Cellular tumor antigen p53		0
P53_HUMAN	P53_HUMAN	393	>XP_001746020.1_Monosiga_brevicollis	-	523	1.5e-21	87.6	1.2	1	1	5.1e-26	2e-21	87.2512	1.18	145	334	117	322	60	338	0.78	Cellular tumor antigen p53	5lap_A	0
A0A2R9A5P4_PANPA	A0A2R9A5P4_PANPA	393	>XP_001746020.1_Monosiga_brevicollis	-	523	1.5e-21	87.6	1.2	1	1	5.1e-26	2e-21	87.2512	1.18	145	334	117	322	60	338	0.78	Cellular tumor antigen p53		0
H2QC53_PANTR	H2QC53_PANTR	393	>XP_001746020.1_Monosiga_brevicollis	-	523	1.5e-21	87.6	1.2	1	1	5.1e-26	2e-21	87.2512	1.18	145	334	117	322	60	338	0.78	Cellular tumor antigen p53		0
M0R497_RAT	M0R497_RAT	261	>XP_001746020.1_Monosiga_brevicollis	-	523	1.5e-21	87.6	0.9	1	1	5.1e-26	2e-21	87.2411	0.86	147	334	9	212	5	229	0.81	Cellular tumor antigen p53		0
A0A091G407_9AVES	A0A091G407_9AVES	635	>XP_001746020.1_Monosiga_brevicollis	-	523	1.6e-21	87.6	0.2	1	1	6.3e-26	2.4e-21	86.9415	0.17	126	389	123	378	97	405	0.8	Tumor protein p73 (Fragment)		0
A0A091IJF7_CALAN	A0A091IJF7_CALAN	635	>XP_001746020.1_Monosiga_brevicollis	-	523	1.6e-21	87.5	0.2	1	1	6.4e-26	2.5e-21	86.9177	0.22	125	389	122	378	94	404	0.81	Tumor protein p73 (Fragment)		0
A0A087XP53_POEFO	A0A087XP53_POEFO	342	>XP_001746020.1_Monosiga_brevicollis	-	523	1.6e-21	87.5	0.1	1	1	2.3e-25	9e-21	85.0631	0.1	147	411	85	334	70	339	0.82	Cellular tumor antigen p53		0
A0A093HAC9_STRCA	A0A093HAC9_STRCA	635	>XP_001746020.1_Monosiga_brevicollis	-	523	1.7e-21	87.5	0.2	1	1	6.8e-26	2.6e-21	86.8362	0.23	125	389	122	378	93	401	0.8	Tumor protein p73 (Fragment)		0
U3I844_ANAPL	U3I844_ANAPL	635	>XP_001746020.1_Monosiga_brevicollis	-	523	1.7e-21	87.4	0.2	1	1	6.5e-26	2.5e-21	86.8899	0.24	125	389	122	378	94	404	0.8	Tumor protein p73		0
A0A2I2Y7Z8_GORGO	A0A2I2Y7Z8_GORGO	403	>XP_001746020.1_Monosiga_brevicollis	-	523	1.7e-21	87.4	1.2	1	1	5.7e-26	2.2e-21	87.0708	1.18	146	334	79	283	24	298	0.78	Cellular tumor antigen p53		0
A0A0U1RQC9_HUMAN	A0A0U1RQC9_HUMAN	410	>XP_001746020.1_Monosiga_brevicollis	-	523	1.8e-21	87.4	1.2	1	1	6e-26	2.3e-21	87.004	1.18	146	334	79	283	24	298	0.78	Cellular tumor antigen p53		0
A0A2I0M380_COLLI	A0A2I0M380_COLLI	562	>XP_001746020.1_Monosiga_brevicollis	-	523	1.9e-21	87.3	0.2	1	1	7.7e-26	3e-21	86.6509	0.19	125	389	50	306	23	318	0.81	Cellular tumor antigen p53		0
A0A2I0M3A5_COLLI	A0A2I0M3A5_COLLI	578	>XP_001746020.1_Monosiga_brevicollis	-	523	2e-21	87.2	0.2	1	1	8.2e-26	3.2e-21	86.5557	0.23	125	389	72	328	43	340	0.81	Cellular tumor antigen p53		0
A0A340XF60_LIPVE	A0A340XF60_LIPVE	335	>XP_001746020.1_Monosiga_brevicollis	-	523	2.1e-21	87.1	0.9	1	1	6.9e-26	2.6e-21	86.8164	0.9	114	317	82	289	58	321	0.79	Cellular tumor antigen p53		0
A0A340X8E6_LIPVE	A0A340X8E6_LIPVE	368	>XP_001746020.1_Monosiga_brevicollis	-	523	2.2e-21	87.1	0.2	1	1	7e-26	2.7e-21	86.7828	0.22	127	317	78	270	37	308	0.8	Cellular tumor antigen p53		0
A0A091UUY0_NIPNI	A0A091UUY0_NIPNI	635	>XP_001746020.1_Monosiga_brevicollis	-	523	2.2e-21	87.1	0.3	1	1	8.9e-26	3.4e-21	86.4469	0.26	125	389	122	378	94	404	0.8	Tumor protein p73 (Fragment)		0
A0A1V4KNI0_PATFA	A0A1V4KNI0_PATFA	620	>XP_001746020.1_Monosiga_brevicollis	-	523	2.4e-21	87	0.3	1	1	9.2e-26	3.6e-21	86.3912	0.28	125	389	136	392	107	421	0.81	Tumor protein p73		0
F6TKT0_XENTR	F6TKT0_XENTR	634	>XP_001746020.1_Monosiga_brevicollis	-	523	2.4e-21	87	0.2	1	1	9.5e-26	3.7e-21	86.3514	0.19	146	389	138	378	102	408	0.8	Tumor protein p73		0
A0A1U7U5H4_TARSY	A0A1U7U5H4_TARSY	388	>XP_001746020.1_Monosiga_brevicollis	-	523	2.5e-21	86.9	0.3	1	1	8.2e-26	3.2e-21	86.5616	0.35	146	316	113	289	63	330	0.81	Cellular tumor antigen p53		0
A0A2K5RN46_CEBCA	A0A2K5RN46_CEBCA	345	>XP_001746020.1_Monosiga_brevicollis	-	523	2.5e-21	86.9	0.5	1	1	8.1e-26	3.1e-21	86.574	0.54	145	316	119	296	47	334	0.78	Cellular tumor antigen p53		0
A0A340XCN5_LIPVE	A0A340XCN5_LIPVE	387	>XP_001746020.1_Monosiga_brevicollis	-	523	2.5e-21	86.9	0.7	1	1	8.6e-26	3.3e-21	86.4856	0.69	114	317	82	289	58	326	0.79	Cellular tumor antigen p53		0
W5N8V9_LEPOC	W5N8V9_LEPOC	390	>XP_001746020.1_Monosiga_brevicollis	-	523	2.6e-21	86.9	0.4	1	1	8.8e-26	3.4e-21	86.4646	0.39	124	388	85	340	49	354	0.74	Cellular tumor antigen p53		0
A0A099ZQ65_TINGU	A0A099ZQ65_TINGU	630	>XP_001746020.1_Monosiga_brevicollis	-	523	2.6e-21	86.8	0.3	1	1	1e-25	4e-21	86.2393	0.25	125	389	122	378	93	407	0.8	Tumor protein p73 (Fragment)		0
W5N8V4_LEPOC	W5N8V4_LEPOC	395	>XP_001746020.1_Monosiga_brevicollis	-	523	2.7e-21	86.8	0.4	1	1	9e-26	3.5e-21	86.432	0.39	123	388	89	345	53	359	0.74	Cellular tumor antigen p53		0
A0A151N3K8_ALLMI	A0A151N3K8_ALLMI	649	>XP_001746020.1_Monosiga_brevicollis	-	523	2.7e-21	86.8	0.3	1	1	1.1e-25	4.2e-21	86.1532	0.26	125	389	136	392	106	416	0.8	Tumor protein p73		0
A0A2K5RN56_CEBCA	A0A2K5RN56_CEBCA	343	>XP_001746020.1_Monosiga_brevicollis	-	523	2.7e-21	86.8	0.6	1	1	8.7e-26	3.4e-21	86.4716	0.58	145	316	119	296	47	331	0.78	Cellular tumor antigen p53		0
H0XGB0_OTOGA	H0XGB0_OTOGA	393	>XP_001746020.1_Monosiga_brevicollis	-	523	2.8e-21	86.8	0.3	1	1	9.6e-26	3.7e-21	86.3293	0.35	97	317	63	295	46	335	0.75	Cellular tumor antigen p53		0
A0A2I2YW09_GORGO	A0A2I2YW09_GORGO	388	>XP_001746020.1_Monosiga_brevicollis	-	523	2.8e-21	86.7	2.4	1	1	8.1e-26	3.1e-21	86.5845	1.83	145	334	112	317	57	331	0.78	Cellular tumor antigen p53		0
A0A151N445_ALLMI	A0A151N445_ALLMI	665	>XP_001746020.1_Monosiga_brevicollis	-	523	2.8e-21	86.7	0.3	1	1	1.1e-25	4.3e-21	86.1267	0.33	125	389	152	408	103	432	0.8	Tumor protein p73		0
A0A3Q0H7A4_ALLSI	A0A3Q0H7A4_ALLSI	668	>XP_001746020.1_Monosiga_brevicollis	-	523	2.8e-21	86.7	0.3	1	1	1.2e-25	4.5e-21	86.0591	0.26	125	389	155	411	125	435	0.8	Tumor protein p73		0
A0A2I3S1V8_PANTR	A0A2I3S1V8_PANTR	388	>XP_001746020.1_Monosiga_brevicollis	-	523	2.9e-21	86.7	2.4	1	1	8.2e-26	3.1e-21	86.5676	1.84	145	334	112	317	57	331	0.78	Cellular tumor antigen p53		0
H3B2L6_LATCH	H3B2L6_LATCH	578	>XP_001746020.1_Monosiga_brevicollis	-	523	3e-21	86.7	1.5	1	2	2.1e-22	7.9e-18	75.3477	0.45	123	331	74	285	35	294	0.84	Cellular tumor antigen p53		0
H3B2L6_LATCH	H3B2L6_LATCH	578	>XP_001746020.1_Monosiga_brevicollis	-	523	3e-21	86.7	1.5	2	2	0.0077	300	10.7813	0.03	359	391	291	323	279	347	0.84	Cellular tumor antigen p53		0
A0A2K6AAI9_MANLE	A0A2K6AAI9_MANLE	402	>XP_001746020.1_Monosiga_brevicollis	-	523	3e-21	86.6	3.2	1	1	7.7e-26	3e-21	86.6433	3.18	145	316	126	303	73	343	0.76	Cellular tumor antigen p53		0
A0A151N3K6_ALLMI	A0A151N3K6_ALLMI	688	>XP_001746020.1_Monosiga_brevicollis	-	523	3e-21	86.6	0.3	1	1	1.2e-25	4.8e-21	85.9644	0.26	125	389	175	431	145	455	0.8	Tumor protein p73		0
A0A2K5RMZ8_CEBCA	A0A2K5RMZ8_CEBCA	395	>XP_001746020.1_Monosiga_brevicollis	-	523	3.2e-21	86.5	0.5	1	1	1.1e-25	4.1e-21	86.1945	0.54	145	334	119	324	47	340	0.77	Cellular tumor antigen p53		0
G1LRQ8_AILME	G1LRQ8_AILME	639	>XP_001746020.1_Monosiga_brevicollis	-	523	3.5e-21	86.4	0.3	1	1	1.4e-25	5.3e-21	85.812	0.3	125	389	120	376	94	391	0.8	Tumor protein p73		0
A0A2I4C4P9_9TELE	A0A2I4C4P9_9TELE	355	>XP_001746020.1_Monosiga_brevicollis	-	523	3.5e-21	86.4	0.1	1	1	1.2e-25	4.6e-21	86.0301	0.07	122	397	78	339	48	352	0.84	Cellular tumor antigen p53		0
A0A1L8FGI1_XENLA	A0A1L8FGI1_XENLA	716	>XP_001746020.1_Monosiga_brevicollis	-	523	3.8e-21	86.3	0.2	1	1	1.6e-25	6.2e-21	85.5941	0.24	146	389	220	460	182	488	0.8	Tumor protein p73 (Fragment)		0
A0A2R8MB56_CALJA	A0A2R8MB56_CALJA	348	>XP_001746020.1_Monosiga_brevicollis	-	523	4e-21	86.2	0.8	1	1	1e-25	4e-21	86.2335	0.83	146	316	120	296	86	336	0.81	Cellular tumor antigen p53		0
A0A2U4C2U9_TURTR	A0A2U4C2U9_TURTR	387	>XP_001746020.1_Monosiga_brevicollis	-	523	4e-21	86.2	1	1	1	1.3e-25	5.2e-21	85.8503	0.99	113	318	81	290	57	327	0.78	Cellular tumor antigen p53		0
M3XIT7_LATCH	M3XIT7_LATCH	637	>XP_001746020.1_Monosiga_brevicollis	-	523	4e-21	86.2	0.7	1	1	3.3e-25	1.3e-20	84.5497	0.71	123	391	132	385	96	410	0.83	Cellular tumor antigen p53		0
F7H4N6_CALJA	F7H4N6_CALJA	336	>XP_001746020.1_Monosiga_brevicollis	-	523	4.2e-21	86.2	0.8	1	1	1.1e-25	4.2e-21	86.1681	0.82	146	316	120	296	87	330	0.82	Cellular tumor antigen p53		0
A0A1I7Q490_MACMU	A0A1I7Q490_MACMU	402	>XP_001746020.1_Monosiga_brevicollis	-	523	4.3e-21	86.1	3.7	1	1	1.1e-25	4.3e-21	86.1035	3.68	144	316	125	303	70	342	0.76	Cellular tumor antigen p53		0
A0A383YUA7_BALAS	A0A383YUA7_BALAS	387	>XP_001746020.1_Monosiga_brevicollis	-	523	4.4e-21	86.1	0.4	1	1	1.5e-25	5.7e-21	85.7132	0.43	127	320	97	292	61	329	0.81	Cellular tumor antigen p53		0
F7GP14_CALJA	F7GP14_CALJA	343	>XP_001746020.1_Monosiga_brevicollis	-	523	4.9e-21	85.9	0.6	1	1	1.3e-25	4.9e-21	85.9315	0.63	146	316	120	296	107	329	0.81	Cellular tumor antigen p53		0
A0A2K5JJ94_COLAP	A0A2K5JJ94_COLAP	396	>XP_001746020.1_Monosiga_brevicollis	-	523	5e-21	85.9	3.7	1	1	1.3e-25	5e-21	85.9141	3.72	144	316	119	297	65	338	0.75	Cellular tumor antigen p53		0
A0A2K5N3Z0_CERAT	A0A2K5N3Z0_CERAT	402	>XP_001746020.1_Monosiga_brevicollis	-	523	5e-21	85.9	4	1	1	1.3e-25	5e-21	85.897	4	144	316	125	303	71	343	0.75	Cellular tumor antigen p53		0
A0A2I3MCI3_PAPAN	A0A2I3MCI3_PAPAN	402	>XP_001746020.1_Monosiga_brevicollis	-	523	5.4e-21	85.8	4.3	1	1	1.4e-25	5.4e-21	85.7947	4.28	144	316	125	303	69	345	0.75	Cellular tumor antigen p53		0
A0A384BVC2_URSMA	A0A384BVC2_URSMA	381	>XP_001746020.1_Monosiga_brevicollis	-	523	5.6e-21	85.8	0.5	1	1	1.9e-25	7.3e-21	85.3573	0.55	127	319	91	285	53	317	0.79	Cellular tumor antigen p53		0
L5JZ91_PTEAL	L5JZ91_PTEAL	378	>XP_001746020.1_Monosiga_brevicollis	-	523	5.7e-21	85.7	0.4	1	1	2.6e-25	9.9e-21	84.9196	0.42	144	320	101	284	55	358	0.73	Cellular tumor antigen p53		0
K7F8T8_PELSI	K7F8T8_PELSI	633	>XP_001746020.1_Monosiga_brevicollis	-	523	6e-21	85.6	0.2	1	1	2.4e-25	9.4e-21	84.9998	0.18	125	389	120	376	94	397	0.8	Tumor protein p73		0
F7GNX0_CALJA	F7GNX0_CALJA	395	>XP_001746020.1_Monosiga_brevicollis	-	523	6.3e-21	85.6	0.8	1	1	1.6e-25	6.3e-21	85.5646	0.78	146	316	120	296	88	331	0.82	Cellular tumor antigen p53		0
A0A2Y9Q793_DELLE	A0A2Y9Q793_DELLE	387	>XP_001746020.1_Monosiga_brevicollis	-	523	6.4e-21	85.6	0.8	1	1	2.2e-25	8.3e-21	85.1694	0.78	113	317	81	289	57	326	0.78	Cellular tumor antigen p53		1
A0A2Y9EF04_PHYMC	A0A2Y9EF04_PHYMC	387	>XP_001746020.1_Monosiga_brevicollis	-	523	7.5e-21	85.3	1.3	1	1	2.5e-25	9.7e-21	84.9504	1.25	100	317	67	289	56	327	0.8	Cellular tumor antigen p53		0
A0A2K6SLC5_SAIBB	A0A2K6SLC5_SAIBB	356	>XP_001746020.1_Monosiga_brevicollis	-	523	7.8e-21	85.3	0.8	1	1	2.7e-25	1e-20	84.8748	0.84	98	334	25	285	6	302	0.72	Cellular tumor antigen p53		0
I3LA53_PIG	I3LA53_PIG	385	>XP_001746020.1_Monosiga_brevicollis	-	523	8.5e-21	85.2	0.3	1	1	2.9e-25	1.1e-20	84.747	0.28	146	317	109	287	60	325	0.82	Cellular tumor antigen p53		0
C3VC56_SHEEP	C3VC56_SHEEP	382	>XP_001746020.1_Monosiga_brevicollis	-	523	8.5e-21	85.2	0.3	1	1	2.9e-25	1.1e-20	84.7498	0.33	130	317	95	284	58	320	0.78	Cellular tumor antigen p53		0
P53_PIG	P53_PIG	386	>XP_001746020.1_Monosiga_brevicollis	-	523	8.6e-21	85.1	0.3	1	1	2.9e-25	1.1e-20	84.737	0.28	146	317	110	288	61	326	0.82	Cellular tumor antigen p53		0
A0A096MBY3_POEFO	A0A096MBY3_POEFO	366	>XP_001746020.1_Monosiga_brevicollis	-	523	1e-20	84.9	0.1	1	1	7.6e-25	2.9e-20	83.3777	0.13	147	335	104	297	86	349	0.83	Cellular tumor antigen p53		0
A0A1L8FMK1_XENLA	A0A1L8FMK1_XENLA	752	>XP_001746020.1_Monosiga_brevicollis	-	523	1e-20	84.9	0.2	1	1	4.4e-25	1.7e-20	84.1551	0.16	146	389	256	496	215	519	0.8	Cellular tumor antigen p53		0
G1MEP6_AILME	G1MEP6_AILME	381	>XP_001746020.1_Monosiga_brevicollis	-	523	1.1e-20	84.8	0.5	1	1	3.8e-25	1.4e-20	84.3789	0.5	127	318	91	284	53	316	0.79	Cellular tumor antigen p53		0
A0A287B3I9_PIG	A0A287B3I9_PIG	442	>XP_001746020.1_Monosiga_brevicollis	-	523	1.2e-20	84.6	0.3	1	1	4.2e-25	1.6e-20	84.216	0.27	146	317	166	344	118	382	0.82	Cellular tumor antigen p53		0
A0A2K5RN37_CEBCA	A0A2K5RN37_CEBCA	356	>XP_001746020.1_Monosiga_brevicollis	-	523	1.8e-20	84.1	0.6	1	1	6e-25	2.3e-20	83.7119	0.62	135	334	66	285	8	302	0.72	Cellular tumor antigen p53		0
P53_BOVIN	P53_BOVIN	386	>XP_001746020.1_Monosiga_brevicollis	-	523	1.9e-20	84	1.3	1	1	6.5e-25	2.5e-20	83.5896	1.32	117	319	84	290	57	327	0.75	Cellular tumor antigen p53		0
A0A087WZU8_HUMAN	A0A087WZU8_HUMAN	382	>XP_001746020.1_Monosiga_brevicollis	-	523	2.4e-20	83.7	1.8	1	1	8.2e-25	3.2e-20	83.2581	1.77	133	334	94	311	46	327	0.75	Cellular tumor antigen p53		0
H2LPP7_ORYLA	H2LPP7_ORYLA	309	>XP_001746020.1_Monosiga_brevicollis	-	523	2.9e-20	83.4	0.8	1	1	1.6e-24	6.2e-20	82.3078	0.8	146	335	57	245	41	283	0.88	Cellular tumor antigen p53		0
H3D350_TETNG	H3D350_TETNG	670	>XP_001746020.1_Monosiga_brevicollis	-	523	3e-20	83.4	0.2	1	1	1.2e-24	4.6e-20	82.715	0.19	139	389	143	387	101	400	0.79	Cellular tumor antigen p53		0
A0A2U3Y5G3_LEPWE	A0A2U3Y5G3_LEPWE	381	>XP_001746020.1_Monosiga_brevicollis	-	523	3e-20	83.3	0.4	1	1	1.1e-24	4.2e-20	82.8409	0.42	127	317	91	283	34	321	0.74	Cellular tumor antigen p53		0
A0A2K6RQ50_RHIRO	A0A2K6RQ50_RHIRO	533	>XP_001746020.1_Monosiga_brevicollis	-	523	3e-20	83.3	0.1	1	1	1.3e-24	4.8e-20	82.6519	0.13	148	389	35	273	25	286	0.81	Tumor protein p73		0
A0A2K6L176_RHIBE	A0A2K6L176_RHIBE	533	>XP_001746020.1_Monosiga_brevicollis	-	523	3e-20	83.3	0.1	1	1	1.3e-24	4.8e-20	82.6519	0.13	148	389	35	273	25	286	0.81	Tumor protein p73		0
A0A2K5IAV0_COLAP	A0A2K5IAV0_COLAP	533	>XP_001746020.1_Monosiga_brevicollis	-	523	3e-20	83.3	0.1	1	1	1.3e-24	4.8e-20	82.6519	0.13	148	389	35	273	25	286	0.81	Tumor protein p73		0
A0A2Y9R5B9_TRIMA	A0A2Y9R5B9_TRIMA	392	>XP_001746020.1_Monosiga_brevicollis	-	523	3.3e-20	83.2	0.1	1	1	1.1e-24	4.3e-20	82.8366	0.11	129	317	103	294	75	359	0.83	Cellular tumor antigen p53		0
P63_RAT	P63_RAT	393	>XP_001746020.1_Monosiga_brevicollis	-	523	3.6e-20	83.1	0.2	1	1	1.7e-24	6.6e-20	82.2156	0.2	123	389	74	328	39	341	0.81	Isoform 6 of Tumor protein 63		0
Q569E5_MOUSE	Q569E5_MOUSE	393	>XP_001746020.1_Monosiga_brevicollis	-	523	3.7e-20	83	0.2	1	1	1.7e-24	6.7e-20	82.1816	0.23	123	389	74	328	39	341	0.81	Cellular tumor antigen p53		0
A0A1S3FFT3_DIPOR	A0A1S3FFT3_DIPOR	393	>XP_001746020.1_Monosiga_brevicollis	-	523	3.9e-20	83	0.2	1	1	1.8e-24	6.8e-20	82.1548	0.23	123	389	74	328	39	346	0.81	Cellular tumor antigen p53		0
A0A1S3FFI4_DIPOR	A0A1S3FFI4_DIPOR	393	>XP_001746020.1_Monosiga_brevicollis	-	523	3.9e-20	83	0.2	1	1	1.8e-24	6.8e-20	82.1548	0.23	123	389	74	328	39	346	0.81	Cellular tumor antigen p53		0
A0A3F2YPG3_XIPMA	A0A3F2YPG3_XIPMA	332	>XP_001746020.1_Monosiga_brevicollis	-	523	3.9e-20	83	0.1	1	1	2.2e-24	8.7e-20	81.817	0.07	146	335	74	268	42	327	0.85	Cellular tumor antigen p53		0
A0A2Y9DVY1_TRIMA	A0A2Y9DVY1_TRIMA	393	>XP_001746020.1_Monosiga_brevicollis	-	523	4e-20	82.9	0.2	1	1	1.8e-24	7.1e-20	82.1005	0.21	123	389	74	328	39	346	0.81	Cellular tumor antigen p53		0
A0A2K5QQM5_CEBCA	A0A2K5QQM5_CEBCA	393	>XP_001746020.1_Monosiga_brevicollis	-	523	4e-20	82.9	0.2	1	1	1.8e-24	7.1e-20	82.1005	0.21	123	389	74	328	39	346	0.81	Cellular tumor antigen p53		0
A0A1U7UHU7_TARSY	A0A1U7UHU7_TARSY	393	>XP_001746020.1_Monosiga_brevicollis	-	523	4e-20	82.9	0.2	1	1	1.8e-24	7.1e-20	82.1005	0.21	123	389	74	328	39	346	0.81	Cellular tumor antigen p53		0
A0A2K6BUE7_MACNE	A0A2K6BUE7_MACNE	393	>XP_001746020.1_Monosiga_brevicollis	-	523	4e-20	82.9	0.2	1	1	1.8e-24	7.1e-20	82.1005	0.21	123	389	74	328	39	346	0.81	Cellular tumor antigen p53		0
A0A2K5K834_COLAP	A0A2K5K834_COLAP	393	>XP_001746020.1_Monosiga_brevicollis	-	523	4e-20	82.9	0.2	1	1	1.8e-24	7.1e-20	82.1005	0.21	123	389	74	328	39	346	0.81	Cellular tumor antigen p53		0
A0A2K6UR79_SAIBB	A0A2K6UR79_SAIBB	393	>XP_001746020.1_Monosiga_brevicollis	-	523	4e-20	82.9	0.2	1	1	1.8e-24	7.1e-20	82.1005	0.21	123	389	74	328	39	346	0.81	Cellular tumor antigen p53		0
A0A2K6KGB9_RHIBE	A0A2K6KGB9_RHIBE	393	>XP_001746020.1_Monosiga_brevicollis	-	523	4e-20	82.9	0.2	1	1	1.8e-24	7.1e-20	82.1005	0.21	123	389	74	328	39	346	0.81	Cellular tumor antigen p53		0
A0A2K5MIH6_CERAT	A0A2K5MIH6_CERAT	393	>XP_001746020.1_Monosiga_brevicollis	-	523	4e-20	82.9	0.2	1	1	1.8e-24	7.1e-20	82.1005	0.21	123	389	74	328	39	346	0.81	Cellular tumor antigen p53		0
F7GBG3_MACMU	F7GBG3_MACMU	393	>XP_001746020.1_Monosiga_brevicollis	-	523	4e-20	82.9	0.2	1	1	1.8e-24	7.1e-20	82.1005	0.21	123	389	74	328	39	346	0.81	Cellular tumor antigen p53		0
A0A2U3V4C3_TURTR	A0A2U3V4C3_TURTR	393	>XP_001746020.1_Monosiga_brevicollis	-	523	4e-20	82.9	0.2	1	1	1.8e-24	7.1e-20	82.1005	0.21	123	389	74	328	39	346	0.81	Cellular tumor antigen p53		0
A0A2Y9N1X2_DELLE	A0A2Y9N1X2_DELLE	393	>XP_001746020.1_Monosiga_brevicollis	-	523	4e-20	82.9	0.2	1	1	1.8e-24	7.1e-20	82.1005	0.21	123	389	74	328	39	346	0.81	Cellular tumor antigen p53		0
P63_HUMAN	P63_HUMAN	393	>XP_001746020.1_Monosiga_brevicollis	-	523	4e-20	82.9	0.2	1	1	1.8e-24	7.1e-20	82.1005	0.21	123	389	74	328	39	346	0.81	Isoform 6 of Tumor protein 63		0
A0A2I2ZLA8_GORGO	A0A2I2ZLA8_GORGO	393	>XP_001746020.1_Monosiga_brevicollis	-	523	4e-20	82.9	0.2	1	1	1.8e-24	7.1e-20	82.1005	0.21	123	389	74	328	39	346	0.81	Cellular tumor antigen p53		0
A0A2R9BHW5_PANPA	A0A2R9BHW5_PANPA	393	>XP_001746020.1_Monosiga_brevicollis	-	523	4e-20	82.9	0.2	1	1	1.8e-24	7.1e-20	82.1005	0.21	123	389	74	328	39	346	0.81	Cellular tumor antigen p53		0
A0A2I3RLD5_PANTR	A0A2I3RLD5_PANTR	393	>XP_001746020.1_Monosiga_brevicollis	-	523	4e-20	82.9	0.2	1	1	1.8e-24	7.1e-20	82.1005	0.21	123	389	74	328	39	346	0.81	Cellular tumor antigen p53		0
A0A340X977_LIPVE	A0A340X977_LIPVE	393	>XP_001746020.1_Monosiga_brevicollis	-	523	4e-20	82.9	0.2	1	1	1.9e-24	7.2e-20	82.0907	0.22	123	389	74	328	39	346	0.81	Cellular tumor antigen p53		0
P53_XIPMA	P53_XIPMA	342	>XP_001746020.1_Monosiga_brevicollis	-	523	4.1e-20	82.9	0.1	1	1	2.4e-24	9.4e-20	81.7031	0.07	146	335	84	278	51	337	0.85	Cellular tumor antigen p53		0
A0A1S2ZWM5_ERIEU	A0A1S2ZWM5_ERIEU	393	>XP_001746020.1_Monosiga_brevicollis	-	523	4.1e-20	82.9	0.2	1	1	2e-24	7.7e-20	81.9871	0.2	123	389	74	328	39	339	0.81	Cellular tumor antigen p53		0
A0A2P8XLZ2_BLAGE	A0A2P8XLZ2_BLAGE	348	>XP_001746020.1_Monosiga_brevicollis	-	523	4.1e-20	82.9	0	1	1	1.3e-24	5.1e-20	82.5907	0.03	83	326	9	254	2	269	0.8	Uncharacterized protein		0
P53_ORYLA	P53_ORYLA	352	>XP_001746020.1_Monosiga_brevicollis	-	523	4.3e-20	82.8	0.7	1	1	2.2e-24	8.4e-20	81.8583	0.73	146	335	103	291	86	329	0.88	Cellular tumor antigen p53		0
A0A3Q2HBS6_HORSE	A0A3Q2HBS6_HORSE	397	>XP_001746020.1_Monosiga_brevicollis	-	523	4.3e-20	82.8	0.2	1	1	2e-24	7.8e-20	81.9768	0.23	123	389	74	328	39	342	0.81	Cellular tumor antigen p53		0
P63_HUMAN	P63_HUMAN	416	>XP_001746020.1_Monosiga_brevicollis	-	523	4.7e-20	82.7	0.2	1	1	2.5e-24	9.5e-20	81.6821	0.23	123	389	74	328	41	340	0.81	Isoform 8 of Tumor protein 63		0
A0A2Y9RKQ7_TRIMA	A0A2Y9RKQ7_TRIMA	416	>XP_001746020.1_Monosiga_brevicollis	-	523	4.8e-20	82.7	0.2	1	1	2.5e-24	9.5e-20	81.6821	0.23	123	389	74	328	41	340	0.81	Cellular tumor antigen p53		0
A0A3B5PPL9_XIPMA	A0A3B5PPL9_XIPMA	529	>XP_001746020.1_Monosiga_brevicollis	-	523	4.8e-20	82.7	0.4	1	1	1.8e-24	7e-20	82.1276	0.39	153	389	28	261	10	285	0.83	Tumor protein p73		0
A0A2U3WUM6_ODORO	A0A2U3WUM6_ODORO	393	>XP_001746020.1_Monosiga_brevicollis	-	523	5e-20	82.6	0.2	1	1	2.4e-24	9.2e-20	81.7346	0.23	123	389	74	328	39	341	0.81	Cellular tumor antigen p53		0
P53_CAVPO	P53_CAVPO	391	>XP_001746020.1_Monosiga_brevicollis	-	523	5.1e-20	82.6	0.3	1	1	1.8e-24	6.9e-20	82.1503	0.29	146	334	116	320	74	354	0.77	Cellular tumor antigen p53		0
A0A2K5MX14_CERAT	A0A2K5MX14_CERAT	533	>XP_001746020.1_Monosiga_brevicollis	-	523	5.4e-20	82.5	0.1	1	1	2.3e-24	8.8e-20	81.7977	0.1	148	389	35	273	27	286	0.81	Tumor protein p73		0
A0A2K6CLY4_MACNE	A0A2K6CLY4_MACNE	533	>XP_001746020.1_Monosiga_brevicollis	-	523	5.4e-20	82.5	0.1	1	1	2.3e-24	8.8e-20	81.7977	0.1	148	389	35	273	27	286	0.81	Tumor protein p73		0
A0A2K5K845_COLAP	A0A2K5K845_COLAP	435	>XP_001746020.1_Monosiga_brevicollis	-	523	5.4e-20	82.5	0.2	1	1	2.9e-24	1.1e-19	81.4528	0.23	123	389	73	327	40	337	0.81	Cellular tumor antigen p53		0
P63_MOUSE	P63_MOUSE	461	>XP_001746020.1_Monosiga_brevicollis	-	523	5.9e-20	82.4	0.3	1	1	2.8e-24	1.1e-19	81.4831	0.26	123	389	74	328	39	341	0.81	Isoform 4 of Tumor protein 63		0
A7S162_NEMVE	A7S162_NEMVE	203	>XP_001746020.1_Monosiga_brevicollis	-	523	5.9e-20	82.4	0	1	1	1.8e-24	6.8e-20	82.1598	0.04	139	308	34	203	12	203	0.84	Predicted protein (Fragment)		0
P63_RAT	P63_RAT	461	>XP_001746020.1_Monosiga_brevicollis	-	523	6e-20	82.4	0.3	1	1	2.8e-24	1.1e-19	81.4831	0.26	123	389	74	328	39	341	0.81	Isoform 4 of Tumor protein 63		0
A0A1S3FET7_DIPOR	A0A1S3FET7_DIPOR	461	>XP_001746020.1_Monosiga_brevicollis	-	523	6.1e-20	82.3	0.2	1	1	3e-24	1.1e-19	81.4198	0.22	123	389	74	328	39	342	0.81	Cellular tumor antigen p53		0
P63_RAT	P63_RAT	470	>XP_001746020.1_Monosiga_brevicollis	-	523	6.2e-20	82.3	0.2	1	1	2.9e-24	1.1e-19	81.4423	0.22	123	389	151	405	116	418	0.81	Isoform 9 of Tumor protein 63		0
A0A286XW13_CAVPO	A0A286XW13_CAVPO	423	>XP_001746020.1_Monosiga_brevicollis	-	523	6.4e-20	82.3	0.3	1	1	2.2e-24	8.5e-20	81.8367	0.29	146	334	148	352	106	386	0.78	Cellular tumor antigen p53		0
P63_HUMAN	P63_HUMAN	461	>XP_001746020.1_Monosiga_brevicollis	-	523	6.4e-20	82.3	0.2	1	1	3.1e-24	1.2e-19	81.3391	0.22	123	389	74	328	39	341	0.81	Isoform 4 of Tumor protein 63		0
A0A2U4C855_TURTR	A0A2U4C855_TURTR	461	>XP_001746020.1_Monosiga_brevicollis	-	523	6.4e-20	82.3	0.2	1	1	3.1e-24	1.2e-19	81.3391	0.22	123	389	74	328	39	341	0.81	Cellular tumor antigen p53		0
A0A2K6GXQ9_PROCO	A0A2K6GXQ9_PROCO	487	>XP_001746020.1_Monosiga_brevicollis	-	523	6.4e-20	82.2	0.3	1	1	3.1e-24	1.2e-19	81.3786	0.27	117	389	161	422	129	439	0.8	Cellular tumor antigen p53		0
M3YC88_MUSPF	M3YC88_MUSPF	375	>XP_001746020.1_Monosiga_brevicollis	-	523	6.5e-20	82.2	0.6	1	1	2.1e-24	8.2e-20	81.8909	0.59	127	316	85	276	48	319	0.78	Cellular tumor antigen p53		0
A0A1S3FE98_DIPOR	A0A1S3FE98_DIPOR	460	>XP_001746020.1_Monosiga_brevicollis	-	523	6.5e-20	82.2	0.2	1	1	3.2e-24	1.3e-19	81.2912	0.22	123	389	49	303	18	314	0.81	Cellular tumor antigen p53		0
A0A2K6NHK7_RHIRO	A0A2K6NHK7_RHIRO	466	>XP_001746020.1_Monosiga_brevicollis	-	523	6.6e-20	82.2	0.2	1	1	3.1e-24	1.2e-19	81.3558	0.19	123	389	147	401	112	416	0.81	Cellular tumor antigen p53		0
A0A3Q0CME0_MESAU	A0A3Q0CME0_MESAU	469	>XP_001746020.1_Monosiga_brevicollis	-	523	6.6e-20	82.2	0.3	1	1	3e-24	1.1e-19	81.4241	0.31	123	389	150	404	115	421	0.81	Cellular tumor antigen p53		0
A0A2K6GXJ5_PROCO	A0A2K6GXJ5_PROCO	510	>XP_001746020.1_Monosiga_brevicollis	-	523	7.2e-20	82.1	0.3	1	1	3.7e-24	1.4e-19	81.0965	0.26	117	389	161	422	130	434	0.8	Cellular tumor antigen p53		0
A0A2Y9JEJ0_ENHLU	A0A2Y9JEJ0_ENHLU	487	>XP_001746020.1_Monosiga_brevicollis	-	523	7.3e-20	82.1	0.3	1	1	3.3e-24	1.3e-19	81.2743	0.32	123	389	168	422	133	440	0.81	Cellular tumor antigen p53		0
A0A384D9B9_URSMA	A0A384D9B9_URSMA	487	>XP_001746020.1_Monosiga_brevicollis	-	523	7.3e-20	82.1	0.3	1	1	3.3e-24	1.3e-19	81.2743	0.32	123	389	168	422	133	440	0.81	Cellular tumor antigen p53		0
A0A1S3FDV9_DIPOR	A0A1S3FDV9_DIPOR	487	>XP_001746020.1_Monosiga_brevicollis	-	523	7.3e-20	82.1	0.2	1	1	3.8e-24	1.5e-19	81.0757	0.24	123	389	168	422	133	431	0.81	Cellular tumor antigen p53		0
P63_RAT	P63_RAT	487	>XP_001746020.1_Monosiga_brevicollis	-	523	7.4e-20	82	0.3	1	1	3.3e-24	1.3e-19	81.2744	0.34	123	389	168	422	133	441	0.81	Isoform 5 of Tumor protein 63		0
F6VXE7_MACMU	F6VXE7_MACMU	533	>XP_001746020.1_Monosiga_brevicollis	-	523	7.5e-20	82	0.1	1	1	3.3e-24	1.3e-19	81.2883	0.1	148	389	35	273	27	286	0.81	Tumor protein p73		0
A0A2K6NHK6_RHIRO	A0A2K6NHK6_RHIRO	489	>XP_001746020.1_Monosiga_brevicollis	-	523	7.5e-20	82	0.2	1	1	3.6e-24	1.4e-19	81.1553	0.2	123	389	147	401	112	416	0.81	Cellular tumor antigen p53		0
A0A2I3NGN2_PAPAN	A0A2I3NGN2_PAPAN	533	>XP_001746020.1_Monosiga_brevicollis	-	523	7.5e-20	82	0.1	1	1	3.2e-24	1.2e-19	81.311	0.11	148	389	35	273	29	286	0.81	Tumor protein p73		0
F7B2P6_HORSE	F7B2P6_HORSE	487	>XP_001746020.1_Monosiga_brevicollis	-	523	7.6e-20	82	0.2	1	1	3.7e-24	1.4e-19	81.1217	0.22	123	389	168	422	133	435	0.81	Cellular tumor antigen p53		0
F7IGK5_CALJA	F7IGK5_CALJA	487	>XP_001746020.1_Monosiga_brevicollis	-	523	7.6e-20	82	0.2	1	1	3.9e-24	1.5e-19	81.0143	0.23	123	389	168	422	133	431	0.81	Cellular tumor antigen p53		0
A0A3Q1M7X6_BOVIN	A0A3Q1M7X6_BOVIN	487	>XP_001746020.1_Monosiga_brevicollis	-	523	7.6e-20	82	0.2	1	1	3.7e-24	1.4e-19	81.1217	0.22	123	389	168	422	133	435	0.81	Cellular tumor antigen p53		0
A0A2I3H7C7_NOMLE	A0A2I3H7C7_NOMLE	487	>XP_001746020.1_Monosiga_brevicollis	-	523	7.6e-20	82	0.2	1	1	3.9e-24	1.5e-19	81.0143	0.23	123	389	168	422	133	431	0.81	Cellular tumor antigen p53		0
A0A2K5ESI9_AOTNA	A0A2K5ESI9_AOTNA	487	>XP_001746020.1_Monosiga_brevicollis	-	523	7.6e-20	82	0.2	1	1	3.9e-24	1.5e-19	81.0143	0.23	123	389	168	422	133	431	0.81	Cellular tumor antigen p53		0
A0A2I3MKF2_PAPAN	A0A2I3MKF2_PAPAN	487	>XP_001746020.1_Monosiga_brevicollis	-	523	7.6e-20	82	0.2	1	1	3.9e-24	1.5e-19	81.0143	0.23	123	389	168	422	133	431	0.81	Cellular tumor antigen p53		0
P63_HUMAN	P63_HUMAN	487	>XP_001746020.1_Monosiga_brevicollis	-	523	7.6e-20	82	0.2	1	1	3.9e-24	1.5e-19	81.0143	0.23	123	389	168	422	133	431	0.81	Isoform 5 of Tumor protein 63		0
A0A2Y9DW71_TRIMA	A0A2Y9DW71_TRIMA	487	>XP_001746020.1_Monosiga_brevicollis	-	523	7.6e-20	82	0.2	1	1	3.9e-24	1.5e-19	81.0143	0.23	123	389	168	422	133	431	0.81	Cellular tumor antigen p53		0
A0A340XDF6_LIPVE	A0A340XDF6_LIPVE	487	>XP_001746020.1_Monosiga_brevicollis	-	523	7.7e-20	82	0.2	1	1	3.9e-24	1.5e-19	81.0143	0.23	123	389	168	422	133	431	0.81	Cellular tumor antigen p53		0
A0A2Y9N1W8_DELLE	A0A2Y9N1W8_DELLE	487	>XP_001746020.1_Monosiga_brevicollis	-	523	7.7e-20	82	0.2	1	1	3.9e-24	1.5e-19	81.0143	0.23	123	389	168	422	133	431	0.81	Cellular tumor antigen p53		0
A0A384B6V7_BALAS	A0A384B6V7_BALAS	487	>XP_001746020.1_Monosiga_brevicollis	-	523	7.7e-20	82	0.2	1	1	3.9e-24	1.5e-19	81.0143	0.23	123	389	168	422	133	431	0.81	Cellular tumor antigen p53		0
A0A1U7UBS6_TARSY	A0A1U7UBS6_TARSY	487	>XP_001746020.1_Monosiga_brevicollis	-	523	7.7e-20	82	0.2	1	1	3.9e-24	1.5e-19	81.0143	0.23	123	389	168	422	133	431	0.81	Cellular tumor antigen p53		0
A0A286Y3E5_CAVPO	A0A286Y3E5_CAVPO	487	>XP_001746020.1_Monosiga_brevicollis	-	523	7.8e-20	82	0.3	1	1	3.9e-24	1.5e-19	81.0444	0.25	123	389	168	422	132	432	0.81	Cellular tumor antigen p53		0
A0A2U3WUC2_ODORO	A0A2U3WUC2_ODORO	461	>XP_001746020.1_Monosiga_brevicollis	-	523	7.9e-20	82	0.2	1	1	4e-24	1.5e-19	80.9893	0.23	123	389	74	328	39	338	0.81	Cellular tumor antigen p53		0
A0A2I2UUR1_FELCA	A0A2I2UUR1_FELCA	504	>XP_001746020.1_Monosiga_brevicollis	-	523	7.9e-20	81.9	0.3	1	1	3.6e-24	1.4e-19	81.1428	0.31	123	389	185	439	150	456	0.81	Cellular tumor antigen p53		0
A0A2Y9JEL2_ENHLU	A0A2Y9JEL2_ENHLU	510	>XP_001746020.1_Monosiga_brevicollis	-	523	8e-20	81.9	0.3	1	1	3.7e-24	1.4e-19	81.0979	0.29	123	389	168	422	133	438	0.81	Cellular tumor antigen p53		0
M3VVE4_FELCA	M3VVE4_FELCA	510	>XP_001746020.1_Monosiga_brevicollis	-	523	8.1e-20	81.9	0.3	1	1	3.7e-24	1.4e-19	81.0976	0.31	123	389	168	422	133	439	0.81	Cellular tumor antigen p53		0
A0A1S2ZWK7_ERIEU	A0A1S2ZWK7_ERIEU	501	>XP_001746020.1_Monosiga_brevicollis	-	523	8.2e-20	81.9	0.2	1	1	3.8e-24	1.5e-19	81.0561	0.19	123	389	182	436	147	450	0.81	Cellular tumor antigen p53		0
A0A2R8MYD9_CALJA	A0A2R8MYD9_CALJA	389	>XP_001746020.1_Monosiga_brevicollis	-	523	8.2e-20	81.9	0.8	1	1	2.1e-24	8.2e-20	81.8912	0.81	152	316	120	290	113	327	0.82	Cellular tumor antigen p53		0
A0A2I2Y444_GORGO	A0A2I2Y444_GORGO	510	>XP_001746020.1_Monosiga_brevicollis	-	523	8.3e-20	81.9	0.2	1	1	4e-24	1.5e-19	80.9906	0.21	123	389	168	422	133	437	0.81	Cellular tumor antigen p53		0
A0A2I3T0Z7_PANTR	A0A2I3T0Z7_PANTR	510	>XP_001746020.1_Monosiga_brevicollis	-	523	8.3e-20	81.9	0.2	1	1	4e-24	1.5e-19	80.9906	0.21	123	389	168	422	133	437	0.81	Cellular tumor antigen p53		0
P63_HUMAN	P63_HUMAN	510	>XP_001746020.1_Monosiga_brevicollis	-	523	8.3e-20	81.9	0.2	1	1	4e-24	1.5e-19	80.9906	0.21	123	389	168	422	133	437	0.81	Isoform 7 of Tumor protein 63		0
A0A2R9BHS2_PANPA	A0A2R9BHS2_PANPA	510	>XP_001746020.1_Monosiga_brevicollis	-	523	8.3e-20	81.9	0.2	1	1	4e-24	1.5e-19	80.9906	0.21	123	389	168	422	133	437	0.81	Cellular tumor antigen p53		0
F7I9C6_CALJA	F7I9C6_CALJA	510	>XP_001746020.1_Monosiga_brevicollis	-	523	8.4e-20	81.9	0.2	1	1	4e-24	1.5e-19	80.9906	0.21	123	389	168	422	133	437	0.81	Cellular tumor antigen p53		0
A0A2I3HR34_NOMLE	A0A2I3HR34_NOMLE	510	>XP_001746020.1_Monosiga_brevicollis	-	523	8.4e-20	81.9	0.2	1	1	4e-24	1.5e-19	80.9906	0.21	123	389	168	422	133	437	0.81	Cellular tumor antigen p53		0
A0A2K6UR22_SAIBB	A0A2K6UR22_SAIBB	510	>XP_001746020.1_Monosiga_brevicollis	-	523	8.4e-20	81.9	0.2	1	1	4e-24	1.5e-19	80.9906	0.21	123	389	168	422	133	437	0.81	Cellular tumor antigen p53		0
A0A2I3N736_PAPAN	A0A2I3N736_PAPAN	510	>XP_001746020.1_Monosiga_brevicollis	-	523	8.4e-20	81.9	0.2	1	1	4e-24	1.5e-19	80.9906	0.21	123	389	168	422	133	437	0.81	Cellular tumor antigen p53		0
A0A2K6KGA7_RHIBE	A0A2K6KGA7_RHIBE	510	>XP_001746020.1_Monosiga_brevicollis	-	523	8.4e-20	81.9	0.2	1	1	4e-24	1.5e-19	80.9906	0.21	123	389	168	422	133	437	0.81	Cellular tumor antigen p53		0
A0A2K6BUB5_MACNE	A0A2K6BUB5_MACNE	510	>XP_001746020.1_Monosiga_brevicollis	-	523	8.4e-20	81.9	0.2	1	1	4e-24	1.5e-19	80.9906	0.21	123	389	168	422	133	437	0.81	Cellular tumor antigen p53		0
A0A2K5K821_COLAP	A0A2K5K821_COLAP	510	>XP_001746020.1_Monosiga_brevicollis	-	523	8.4e-20	81.9	0.2	1	1	4e-24	1.5e-19	80.9906	0.21	123	389	168	422	133	437	0.81	Cellular tumor antigen p53		0
A0A2K5MIH1_CERAT	A0A2K5MIH1_CERAT	510	>XP_001746020.1_Monosiga_brevicollis	-	523	8.4e-20	81.9	0.2	1	1	4e-24	1.5e-19	80.9906	0.21	123	389	168	422	133	437	0.81	Cellular tumor antigen p53		0
A0A2Y9FYT7_TRIMA	A0A2Y9FYT7_TRIMA	510	>XP_001746020.1_Monosiga_brevicollis	-	523	8.4e-20	81.9	0.2	1	1	4e-24	1.5e-19	80.9906	0.21	123	389	168	422	133	437	0.81	Cellular tumor antigen p53		0
A0A2K5ESJ1_AOTNA	A0A2K5ESJ1_AOTNA	510	>XP_001746020.1_Monosiga_brevicollis	-	523	8.4e-20	81.9	0.2	1	1	4e-24	1.5e-19	80.9906	0.21	123	389	168	422	133	437	0.81	Cellular tumor antigen p53		0
A0A2K5QQI6_CEBCA	A0A2K5QQI6_CEBCA	510	>XP_001746020.1_Monosiga_brevicollis	-	523	8.4e-20	81.9	0.2	1	1	4e-24	1.5e-19	80.9906	0.21	123	389	168	422	133	437	0.81	Cellular tumor antigen p53		0
A0A1U7ULZ4_TARSY	A0A1U7ULZ4_TARSY	510	>XP_001746020.1_Monosiga_brevicollis	-	523	8.4e-20	81.9	0.2	1	1	4e-24	1.5e-19	80.9906	0.21	123	389	168	422	133	437	0.81	Cellular tumor antigen p53		0
H3CXQ0_TETNG	H3CXQ0_TETNG	364	>XP_001746020.1_Monosiga_brevicollis	-	523	9e-20	81.8	0.4	1	1	5.5e-24	2.1e-19	80.5306	0.37	126	385	84	325	41	348	0.73	Cellular tumor antigen p53		0
A0A2K6GXH6_PROCO	A0A2K6GXH6_PROCO	555	>XP_001746020.1_Monosiga_brevicollis	-	523	9.1e-20	81.7	0.3	1	1	4.3e-24	1.6e-19	80.8955	0.28	117	389	161	422	127	438	0.8	Cellular tumor antigen p53		0
P63_RAT	P63_RAT	538	>XP_001746020.1_Monosiga_brevicollis	-	523	9.4e-20	81.7	0.3	1	1	4.3e-24	1.6e-19	80.8985	0.29	123	389	151	405	116	421	0.81	Isoform 8 of Tumor protein 63		0
A0A1S2ZWM8_ERIEU	A0A1S2ZWM8_ERIEU	524	>XP_001746020.1_Monosiga_brevicollis	-	523	9.5e-20	81.7	0.3	1	1	4.5e-24	1.7e-19	80.8323	0.28	123	389	182	436	147	452	0.81	Cellular tumor antigen p53		0
A0A2Y9L4Q2_ENHLU	A0A2Y9L4Q2_ENHLU	379	>XP_001746020.1_Monosiga_brevicollis	-	523	9.8e-20	81.6	0.4	1	1	3.3e-24	1.3e-19	81.2715	0.38	127	316	89	280	40	323	0.78	Cellular tumor antigen p53		0
A0A2U3WUC0_ODORO	A0A2U3WUC0_ODORO	487	>XP_001746020.1_Monosiga_brevicollis	-	523	9.9e-20	81.6	0.3	1	1	4.5e-24	1.7e-19	80.837	0.31	123	389	168	422	133	440	0.81	Cellular tumor antigen p53		0
A0A2K6NHL2_RHIRO	A0A2K6NHL2_RHIRO	534	>XP_001746020.1_Monosiga_brevicollis	-	523	1e-19	81.6	0.3	1	1	4.7e-24	1.8e-19	80.7625	0.28	123	389	147	401	112	417	0.81	Cellular tumor antigen p53		0
A0A337SP48_FELCA	A0A337SP48_FELCA	555	>XP_001746020.1_Monosiga_brevicollis	-	523	1e-19	81.6	0.3	1	1	4.6e-24	1.8e-19	80.785	0.31	123	389	168	422	133	439	0.81	Cellular tumor antigen p53		0
P63_MOUSE	P63_MOUSE	555	>XP_001746020.1_Monosiga_brevicollis	-	523	1e-19	81.6	0.3	1	1	4.6e-24	1.8e-19	80.7856	0.29	123	389	168	422	133	438	0.81	Isoform 3 of Tumor protein 63		0
P63_RAT	P63_RAT	555	>XP_001746020.1_Monosiga_brevicollis	-	523	1e-19	81.6	0.3	1	1	4.6e-24	1.8e-19	80.7856	0.29	123	389	168	422	133	438	0.81	Isoform 3 of Tumor protein 63		0
A0A1S3FFS7_DIPOR	A0A1S3FFS7_DIPOR	555	>XP_001746020.1_Monosiga_brevicollis	-	523	1.1e-19	81.5	0.3	1	1	4.9e-24	1.9e-19	80.6923	0.27	123	389	168	422	133	438	0.81	Cellular tumor antigen p53		0
A0A091DSC7_FUKDA	A0A091DSC7_FUKDA	561	>XP_001746020.1_Monosiga_brevicollis	-	523	1.1e-19	81.5	0.3	1	1	4.9e-24	1.9e-19	80.6967	0.3	123	389	49	303	12	320	0.81	Tumor protein 63 (p63)		0
A0A2K6GXM1_PROCO	A0A2K6GXM1_PROCO	580	>XP_001746020.1_Monosiga_brevicollis	-	523	1.1e-19	81.5	0.3	1	1	4.9e-24	1.9e-19	80.6986	0.31	117	389	61	322	28	338	0.8	Tumor protein 63 (p63)		0
A0A2U3ZTJ2_ODORO	A0A2U3ZTJ2_ODORO	510	>XP_001746020.1_Monosiga_brevicollis	-	523	1.1e-19	81.5	0.3	1	1	5e-24	1.9e-19	80.6596	0.28	123	389	168	422	133	438	0.81	Cellular tumor antigen p53		0
A0A2K6GXL6_PROCO	A0A2K6GXL6_PROCO	586	>XP_001746020.1_Monosiga_brevicollis	-	523	1.1e-19	81.5	0.3	1	1	5e-24	1.9e-19	80.6625	0.31	117	389	67	328	34	344	0.8	Tumor protein 63 (p63)		0
A0A2I2Y5B0_GORGO	A0A2I2Y5B0_GORGO	555	>XP_001746020.1_Monosiga_brevicollis	-	523	1.1e-19	81.5	0.3	1	1	5.2e-24	2e-19	80.6218	0.28	123	389	168	422	133	438	0.81	Cellular tumor antigen p53		0
F7I9D3_CALJA	F7I9D3_CALJA	555	>XP_001746020.1_Monosiga_brevicollis	-	523	1.1e-19	81.5	0.3	1	1	5.2e-24	2e-19	80.6218	0.28	123	389	168	422	133	438	0.81	Cellular tumor antigen p53		0
A0A2I3SZK4_PANTR	A0A2I3SZK4_PANTR	555	>XP_001746020.1_Monosiga_brevicollis	-	523	1.1e-19	81.5	0.3	1	1	5.2e-24	2e-19	80.6218	0.28	123	389	168	422	133	438	0.81	Cellular tumor antigen p53		0
A0A2R9BLC7_PANPA	A0A2R9BLC7_PANPA	555	>XP_001746020.1_Monosiga_brevicollis	-	523	1.1e-19	81.5	0.3	1	1	5.2e-24	2e-19	80.6218	0.28	123	389	168	422	133	438	0.81	Cellular tumor antigen p53		0
P63_HUMAN	P63_HUMAN	555	>XP_001746020.1_Monosiga_brevicollis	-	523	1.1e-19	81.5	0.3	1	1	5.2e-24	2e-19	80.6218	0.28	123	389	168	422	133	438	0.81	Isoform 3 of Tumor protein 63		0
A0A2K6UR03_SAIBB	A0A2K6UR03_SAIBB	555	>XP_001746020.1_Monosiga_brevicollis	-	523	1.1e-19	81.5	0.3	1	1	5.2e-24	2e-19	80.6218	0.28	123	389	168	422	133	438	0.81	Cellular tumor antigen p53		0
A0A287D7P9_ICTTR	A0A287D7P9_ICTTR	555	>XP_001746020.1_Monosiga_brevicollis	-	523	1.1e-19	81.5	0.3	1	1	5.2e-24	2e-19	80.6218	0.28	123	389	168	422	133	438	0.81	Cellular tumor antigen p53		0
A0A2K5K823_COLAP	A0A2K5K823_COLAP	555	>XP_001746020.1_Monosiga_brevicollis	-	523	1.1e-19	81.5	0.3	1	1	5.2e-24	2e-19	80.6218	0.28	123	389	168	422	133	438	0.81	Cellular tumor antigen p53		0
A0A2I3GRR4_NOMLE	A0A2I3GRR4_NOMLE	555	>XP_001746020.1_Monosiga_brevicollis	-	523	1.1e-19	81.5	0.3	1	1	5.2e-24	2e-19	80.6218	0.28	123	389	168	422	133	438	0.81	Cellular tumor antigen p53		0
A0A2I3M9J9_PAPAN	A0A2I3M9J9_PAPAN	555	>XP_001746020.1_Monosiga_brevicollis	-	523	1.1e-19	81.5	0.3	1	1	5.2e-24	2e-19	80.6218	0.28	123	389	168	422	133	438	0.81	Cellular tumor antigen p53		0
A0A2K5MIH4_CERAT	A0A2K5MIH4_CERAT	555	>XP_001746020.1_Monosiga_brevicollis	-	523	1.1e-19	81.5	0.3	1	1	5.2e-24	2e-19	80.6218	0.28	123	389	168	422	133	438	0.81	Cellular tumor antigen p53		0
A0A2K6KGA5_RHIBE	A0A2K6KGA5_RHIBE	555	>XP_001746020.1_Monosiga_brevicollis	-	523	1.1e-19	81.5	0.3	1	1	5.2e-24	2e-19	80.6218	0.28	123	389	168	422	133	438	0.81	Cellular tumor antigen p53		0
A0A2K6BUD7_MACNE	A0A2K6BUD7_MACNE	555	>XP_001746020.1_Monosiga_brevicollis	-	523	1.1e-19	81.5	0.3	1	1	5.2e-24	2e-19	80.6218	0.28	123	389	168	422	133	438	0.81	Cellular tumor antigen p53		0
A0A2K5ESI5_AOTNA	A0A2K5ESI5_AOTNA	555	>XP_001746020.1_Monosiga_brevicollis	-	523	1.1e-19	81.5	0.3	1	1	5.2e-24	2e-19	80.6218	0.28	123	389	168	422	133	438	0.81	Cellular tumor antigen p53		0
A0A2K5QQH4_CEBCA	A0A2K5QQH4_CEBCA	555	>XP_001746020.1_Monosiga_brevicollis	-	523	1.1e-19	81.5	0.3	1	1	5.2e-24	2e-19	80.6218	0.28	123	389	168	422	133	438	0.81	Cellular tumor antigen p53		0
H0VRT2_CAVPO	H0VRT2_CAVPO	555	>XP_001746020.1_Monosiga_brevicollis	-	523	1.1e-19	81.5	0.3	1	1	5.2e-24	2e-19	80.6218	0.28	123	389	168	422	133	438	0.81	Cellular tumor antigen p53		0
F7FN59_MACMU	F7FN59_MACMU	561	>XP_001746020.1_Monosiga_brevicollis	-	523	1.1e-19	81.4	0.3	1	1	5.3e-24	2.1e-19	80.5832	0.28	123	389	174	428	139	444	0.81	Cellular tumor antigen p53		0
A0A2K6URF4_SAIBB	A0A2K6URF4_SAIBB	561	>XP_001746020.1_Monosiga_brevicollis	-	523	1.2e-19	81.4	0.3	1	1	5.5e-24	2.1e-19	80.5411	0.27	123	389	49	303	16	319	0.81	Tumor protein 63 (p63)		0
M3XWF7_MUSPF	M3XWF7_MUSPF	586	>XP_001746020.1_Monosiga_brevicollis	-	523	1.2e-19	81.4	0.3	1	1	5.3e-24	2e-19	80.593	0.29	123	389	74	328	39	344	0.81	Tumor protein 63 (p63)		0
A0A3Q0CUF9_MESAU	A0A3Q0CUF9_MESAU	586	>XP_001746020.1_Monosiga_brevicollis	-	523	1.2e-19	81.4	0.3	1	1	5.3e-24	2e-19	80.593	0.29	123	389	74	328	39	344	0.81	Tumor protein 63 (p63)		0
P63_MOUSE	P63_MOUSE	586	>XP_001746020.1_Monosiga_brevicollis	-	523	1.2e-19	81.4	0.3	1	1	5.3e-24	2e-19	80.593	0.29	123	389	74	328	39	344	0.81	Isoform 2 of Tumor protein 63		0
P63_RAT	P63_RAT	586	>XP_001746020.1_Monosiga_brevicollis	-	523	1.2e-19	81.4	0.3	1	1	5.3e-24	2e-19	80.593	0.29	123	389	74	328	39	344	0.81	Isoform 2 of Tumor protein 63		0
A0A1S3FFH4_DIPOR	A0A1S3FFH4_DIPOR	586	>XP_001746020.1_Monosiga_brevicollis	-	523	1.2e-19	81.3	0.3	1	1	5.6e-24	2.2e-19	80.4996	0.27	123	389	74	328	39	344	0.81	Tumor protein 63 (p63)		0
A0A1S3FET2_DIPOR	A0A1S3FET2_DIPOR	586	>XP_001746020.1_Monosiga_brevicollis	-	523	1.2e-19	81.3	0.3	1	1	5.6e-24	2.2e-19	80.4996	0.27	123	389	74	328	39	344	0.81	Tumor protein 63 (p63)		0
A0A2I2Z132_GORGO	A0A2I2Z132_GORGO	529	>XP_001746020.1_Monosiga_brevicollis	-	523	1.2e-19	81.3	0.1	1	1	5.1e-24	2e-19	80.6329	0.11	153	389	36	269	21	282	0.82	Tumor protein p73		0
A0A2K5MIF0_CERAT	A0A2K5MIF0_CERAT	581	>XP_001746020.1_Monosiga_brevicollis	-	523	1.3e-19	81.3	0.3	1	1	5.8e-24	2.2e-19	80.4593	0.28	123	389	69	323	34	339	0.81	Tumor protein 63 (p63)		0
A0A2I3MNQ1_PAPAN	A0A2I3MNQ1_PAPAN	581	>XP_001746020.1_Monosiga_brevicollis	-	523	1.3e-19	81.3	0.3	1	1	5.8e-24	2.2e-19	80.4593	0.28	123	389	69	323	34	339	0.81	Tumor protein 63 (p63)		0
A0A2K6BUA9_MACNE	A0A2K6BUA9_MACNE	581	>XP_001746020.1_Monosiga_brevicollis	-	523	1.3e-19	81.3	0.3	1	1	5.8e-24	2.2e-19	80.4593	0.28	123	389	69	323	34	339	0.81	Tumor protein 63 (p63)		0
A0A2I3HZV6_NOMLE	A0A2I3HZV6_NOMLE	581	>XP_001746020.1_Monosiga_brevicollis	-	523	1.3e-19	81.3	0.3	1	1	5.8e-24	2.2e-19	80.4593	0.28	123	389	69	323	34	339	0.81	Tumor protein 63 (p63)		0
G3QQY2_GORGO	G3QQY2_GORGO	586	>XP_001746020.1_Monosiga_brevicollis	-	523	1.3e-19	81.3	0.3	1	1	5.9e-24	2.3e-19	80.4293	0.28	123	389	74	328	39	344	0.81	Tumor protein 63 (p63)		0
A0A2K5QQM6_CEBCA	A0A2K5QQM6_CEBCA	585	>XP_001746020.1_Monosiga_brevicollis	-	523	1.3e-19	81.3	0.3	1	1	5.9e-24	2.3e-19	80.4353	0.28	123	389	73	327	38	343	0.81	Tumor protein 63 (p63)		0
A0A2K5K849_COLAP	A0A2K5K849_COLAP	585	>XP_001746020.1_Monosiga_brevicollis	-	523	1.3e-19	81.3	0.3	1	1	5.9e-24	2.3e-19	80.4353	0.28	123	389	73	327	38	343	0.81	Tumor protein 63 (p63)		0
A0A2R9BHY5_PANPA	A0A2R9BHY5_PANPA	585	>XP_001746020.1_Monosiga_brevicollis	-	523	1.3e-19	81.3	0.3	1	1	5.9e-24	2.3e-19	80.4353	0.28	123	389	73	327	38	343	0.81	Tumor protein 63 (p63)		0
A0A2I3RBD8_PANTR	A0A2I3RBD8_PANTR	585	>XP_001746020.1_Monosiga_brevicollis	-	523	1.3e-19	81.3	0.3	1	1	5.9e-24	2.3e-19	80.4353	0.28	123	389	73	327	38	343	0.81	Tumor protein 63 (p63)		0
F7IE51_CALJA	F7IE51_CALJA	585	>XP_001746020.1_Monosiga_brevicollis	-	523	1.3e-19	81.3	0.3	1	1	5.9e-24	2.3e-19	80.4353	0.28	123	389	73	327	38	343	0.81	Tumor protein 63 (p63)		0
P63_HUMAN	P63_HUMAN	586	>XP_001746020.1_Monosiga_brevicollis	-	523	1.3e-19	81.3	0.3	1	1	5.9e-24	2.3e-19	80.4293	0.28	123	389	74	328	39	344	0.81	Isoform 2 of Tumor protein 63		0
A0A2R9BIR4_PANPA	A0A2R9BIR4_PANPA	586	>XP_001746020.1_Monosiga_brevicollis	-	523	1.3e-19	81.3	0.3	1	1	5.9e-24	2.3e-19	80.4293	0.28	123	389	74	328	39	344	0.81	Tumor protein 63 (p63)		0
U3CTK7_CALJA	U3CTK7_CALJA	586	>XP_001746020.1_Monosiga_brevicollis	-	523	1.3e-19	81.3	0.3	1	1	5.9e-24	2.3e-19	80.4293	0.28	123	389	74	328	39	344	0.81	Tumor protein 63 (p63)		0
A0A2K6UR38_SAIBB	A0A2K6UR38_SAIBB	586	>XP_001746020.1_Monosiga_brevicollis	-	523	1.3e-19	81.3	0.3	1	1	5.9e-24	2.3e-19	80.4293	0.28	123	389	74	328	39	344	0.81	Tumor protein 63 (p63)		0
A0A2K5QQJ5_CEBCA	A0A2K5QQJ5_CEBCA	586	>XP_001746020.1_Monosiga_brevicollis	-	523	1.3e-19	81.3	0.3	1	1	5.9e-24	2.3e-19	80.4293	0.28	123	389	74	328	39	344	0.81	Tumor protein 63 (p63)		0
A0A2K5ESH6_AOTNA	A0A2K5ESH6_AOTNA	585	>XP_001746020.1_Monosiga_brevicollis	-	523	1.3e-19	81.3	0.3	1	1	5.9e-24	2.3e-19	80.4353	0.28	123	389	73	327	38	343	0.81	Tumor protein 63 (p63)		0
A0A2Y9DXK3_TRIMA	A0A2Y9DXK3_TRIMA	586	>XP_001746020.1_Monosiga_brevicollis	-	523	1.3e-19	81.3	0.3	1	1	5.9e-24	2.3e-19	80.4293	0.28	123	389	74	328	39	344	0.81	Tumor protein 63 (p63)		0
A0A2J8M663_PANTR	A0A2J8M663_PANTR	586	>XP_001746020.1_Monosiga_brevicollis	-	523	1.3e-19	81.3	0.3	1	1	5.9e-24	2.3e-19	80.4293	0.28	123	389	74	328	39	344	0.81	Tumor protein 63 (p63)		0
A0A287D2W7_ICTTR	A0A287D2W7_ICTTR	586	>XP_001746020.1_Monosiga_brevicollis	-	523	1.3e-19	81.3	0.3	1	1	5.9e-24	2.3e-19	80.4293	0.28	123	389	74	328	39	344	0.81	Tumor protein 63 (p63)		0
A0A2K6KGC8_RHIBE	A0A2K6KGC8_RHIBE	586	>XP_001746020.1_Monosiga_brevicollis	-	523	1.3e-19	81.3	0.3	1	1	5.9e-24	2.3e-19	80.4293	0.28	123	389	74	328	39	344	0.81	Tumor protein 63 (p63)		0
G1R4S5_NOMLE	G1R4S5_NOMLE	586	>XP_001746020.1_Monosiga_brevicollis	-	523	1.3e-19	81.3	0.3	1	1	5.9e-24	2.3e-19	80.4293	0.28	123	389	74	328	39	344	0.81	Tumor protein 63 (p63)		0
A0A2K6NHJ7_RHIRO	A0A2K6NHJ7_RHIRO	586	>XP_001746020.1_Monosiga_brevicollis	-	523	1.3e-19	81.3	0.3	1	1	5.9e-24	2.3e-19	80.4293	0.28	123	389	74	328	39	344	0.81	Tumor protein 63 (p63)		0
F7GBG7_MACMU	F7GBG7_MACMU	586	>XP_001746020.1_Monosiga_brevicollis	-	523	1.3e-19	81.3	0.3	1	1	5.9e-24	2.3e-19	80.4293	0.28	123	389	74	328	39	344	0.81	Tumor protein 63 (p63)		0
A0A2K5ESG6_AOTNA	A0A2K5ESG6_AOTNA	586	>XP_001746020.1_Monosiga_brevicollis	-	523	1.3e-19	81.3	0.3	1	1	5.9e-24	2.3e-19	80.4293	0.28	123	389	74	328	39	344	0.81	Tumor protein 63 (p63)		0
A0A2Y9N1V9_DELLE	A0A2Y9N1V9_DELLE	586	>XP_001746020.1_Monosiga_brevicollis	-	523	1.3e-19	81.3	0.3	1	1	5.9e-24	2.3e-19	80.4293	0.28	123	389	74	328	39	344	0.81	Tumor protein 63 (p63)		0
A0A340X9M7_LIPVE	A0A340X9M7_LIPVE	586	>XP_001746020.1_Monosiga_brevicollis	-	523	1.3e-19	81.3	0.3	1	1	5.9e-24	2.3e-19	80.4293	0.28	123	389	74	328	39	344	0.81	Tumor protein 63 (p63)		0
A0A2Y9EHW3_PHYMC	A0A2Y9EHW3_PHYMC	586	>XP_001746020.1_Monosiga_brevicollis	-	523	1.3e-19	81.3	0.3	1	1	5.9e-24	2.3e-19	80.4293	0.28	123	389	74	328	39	344	0.81	Tumor protein 63 (p63)		0
A0A2U3V4Q3_TURTR	A0A2U3V4Q3_TURTR	586	>XP_001746020.1_Monosiga_brevicollis	-	523	1.3e-19	81.3	0.3	1	1	5.9e-24	2.3e-19	80.4293	0.28	123	389	74	328	39	344	0.81	Tumor protein 63 (p63)		0
A0A286XAH3_CAVPO	A0A286XAH3_CAVPO	586	>XP_001746020.1_Monosiga_brevicollis	-	523	1.3e-19	81.3	0.3	1	1	5.9e-24	2.3e-19	80.4293	0.28	123	389	74	328	39	344	0.81	Tumor protein 63 (p63)		0
G1TBP7_RABIT	G1TBP7_RABIT	586	>XP_001746020.1_Monosiga_brevicollis	-	523	1.3e-19	81.3	0.3	1	1	5.9e-24	2.3e-19	80.4293	0.28	123	389	74	328	39	344	0.81	Tumor protein 63 (p63)		0
A0A1U7UWH9_TARSY	A0A1U7UWH9_TARSY	586	>XP_001746020.1_Monosiga_brevicollis	-	523	1.3e-19	81.3	0.3	1	1	5.9e-24	2.3e-19	80.4293	0.28	123	389	74	328	39	344	0.81	Tumor protein 63 (p63)		0
A0A1S2ZWM2_ERIEU	A0A1S2ZWM2_ERIEU	586	>XP_001746020.1_Monosiga_brevicollis	-	523	1.3e-19	81.3	0.3	1	1	5.9e-24	2.3e-19	80.4293	0.28	123	389	74	328	39	344	0.81	Tumor protein 63 (p63)		0
A0A3Q2HNM1_HORSE	A0A3Q2HNM1_HORSE	586	>XP_001746020.1_Monosiga_brevicollis	-	523	1.3e-19	81.3	0.3	1	1	5.9e-24	2.3e-19	80.4293	0.28	123	389	74	328	39	344	0.81	Tumor protein 63 (p63)		0
A0A3Q1MGX3_BOVIN	A0A3Q1MGX3_BOVIN	586	>XP_001746020.1_Monosiga_brevicollis	-	523	1.3e-19	81.3	0.3	1	1	5.9e-24	2.3e-19	80.4293	0.28	123	389	74	328	39	344	0.81	Tumor protein 63 (p63)		0
A0A2U3WUC3_ODORO	A0A2U3WUC3_ODORO	555	>XP_001746020.1_Monosiga_brevicollis	-	523	1.4e-19	81.2	0.3	1	1	6.3e-24	2.4e-19	80.3472	0.28	123	389	168	422	133	438	0.81	Cellular tumor antigen p53		0
F7A9U0_XENTR	F7A9U0_XENTR	366	>XP_001746020.1_Monosiga_brevicollis	-	523	1.4e-19	81.2	0.5	1	1	6.3e-24	2.4e-19	80.3411	0.54	146	344	92	303	68	339	0.81	Cellular tumor antigen p53		0
A0A337SKN0_FELCA	A0A337SKN0_FELCA	636	>XP_001746020.1_Monosiga_brevicollis	-	523	1.4e-19	81.1	0.3	1	1	6.4e-24	2.5e-19	80.3133	0.31	123	389	124	378	89	395	0.81	Tumor protein 63 (p63)		0
A0A2Y9JEM2_ENHLU	A0A2Y9JEM2_ENHLU	641	>XP_001746020.1_Monosiga_brevicollis	-	523	1.4e-19	81.1	0.3	1	1	6.5e-24	2.5e-19	80.2882	0.29	123	389	129	383	94	399	0.81	Tumor protein 63 (p63)		0
A0A2K6GXH2_PROCO	A0A2K6GXH2_PROCO	680	>XP_001746020.1_Monosiga_brevicollis	-	523	1.5e-19	81	0.3	1	1	7e-24	2.7e-19	80.1984	0.28	117	389	161	422	127	438	0.8	Tumor protein 63 (p63)		0
A0A1U8DCG3_ALLSI	A0A1U8DCG3_ALLSI	586	>XP_001746020.1_Monosiga_brevicollis	-	523	1.6e-19	81	0.2	1	1	8.5e-24	3.3e-19	79.9059	0.17	122	389	73	328	36	339	0.8	Tumor protein 63 (p63)		0
F1NWD0_CHICK	F1NWD0_CHICK	586	>XP_001746020.1_Monosiga_brevicollis	-	523	1.6e-19	81	0.2	1	1	8.5e-24	3.3e-19	79.9059	0.17	122	389	73	328	36	339	0.8	Tumor protein 63 (p63)		0
A0A2K5MIF3_CERAT	A0A2K5MIF3_CERAT	636	>XP_001746020.1_Monosiga_brevicollis	-	523	1.6e-19	81	0.3	1	1	7.2e-24	2.8e-19	80.1505	0.28	123	389	124	378	89	394	0.81	Tumor protein 63 (p63)		0
A0A2I3MEJ7_PAPAN	A0A2I3MEJ7_PAPAN	636	>XP_001746020.1_Monosiga_brevicollis	-	523	1.6e-19	81	0.3	1	1	7.2e-24	2.8e-19	80.1505	0.28	123	389	124	378	89	394	0.81	Tumor protein 63 (p63)		0
A0A2K6BU42_MACNE	A0A2K6BU42_MACNE	636	>XP_001746020.1_Monosiga_brevicollis	-	523	1.6e-19	81	0.3	1	1	7.2e-24	2.8e-19	80.1505	0.28	123	389	124	378	89	394	0.81	Tumor protein 63 (p63)		0
A0A3Q0CT16_MESAU	A0A3Q0CT16_MESAU	662	>XP_001746020.1_Monosiga_brevicollis	-	523	1.6e-19	81	0.3	1	1	7e-24	2.7e-19	80.1823	0.29	123	389	150	404	115	420	0.81	Tumor protein 63 (p63)		0
A0A2U3WUC4_ODORO	A0A2U3WUC4_ODORO	586	>XP_001746020.1_Monosiga_brevicollis	-	523	1.6e-19	81	0.3	1	1	7.2e-24	2.8e-19	80.1544	0.28	123	389	74	328	39	344	0.81	Tumor protein 63 (p63)		0
A0A287BN74_PIG	A0A287BN74_PIG	636	>XP_001746020.1_Monosiga_brevicollis	-	523	1.6e-19	81	0.3	1	1	7.2e-24	2.8e-19	80.1505	0.28	123	389	124	378	89	394	0.81	Tumor protein 63 (p63)		0
P63_RAT	P63_RAT	663	>XP_001746020.1_Monosiga_brevicollis	-	523	1.6e-19	80.9	0.3	1	1	7.1e-24	2.7e-19	80.1774	0.29	123	389	151	405	116	421	0.81	Isoform 7 of Tumor protein 63		0
A0A384B6J6_BALAS	A0A384B6J6_BALAS	641	>XP_001746020.1_Monosiga_brevicollis	-	523	1.6e-19	80.9	0.3	1	1	7.3e-24	2.8e-19	80.1245	0.28	123	389	129	383	94	399	0.81	Tumor protein 63 (p63)		0
W5QGZ9_SHEEP	W5QGZ9_SHEEP	642	>XP_001746020.1_Monosiga_brevicollis	-	523	1.6e-19	80.9	0.3	1	1	7.4e-24	2.8e-19	80.1193	0.28	123	389	130	384	95	400	0.81	Tumor protein 63 (p63)		0
G5CA58_HETGA	G5CA58_HETGA	680	>XP_001746020.1_Monosiga_brevicollis	-	523	1.6e-19	80.9	0.3	1	1	7.5e-24	2.9e-19	80.0847	0.3	122	389	167	422	129	438	0.81	Tumor protein 63 (p63)		0
A0A2I3GLU2_NOMLE	A0A2I3GLU2_NOMLE	654	>XP_001746020.1_Monosiga_brevicollis	-	523	1.7e-19	80.9	0.3	1	1	7.7e-24	3e-19	80.0577	0.26	123	389	142	396	107	411	0.81	Tumor protein 63 (p63)		0
A0A2K5K835_COLAP	A0A2K5K835_COLAP	654	>XP_001746020.1_Monosiga_brevicollis	-	523	1.7e-19	80.9	0.3	1	1	7.7e-24	3e-19	80.0577	0.26	123	389	142	396	107	411	0.81	Tumor protein 63 (p63)		0
A0A2Y9JNN5_ENHLU	A0A2Y9JNN5_ENHLU	680	>XP_001746020.1_Monosiga_brevicollis	-	523	1.7e-19	80.9	0.3	1	1	7.5e-24	2.9e-19	80.0959	0.29	123	389	168	422	133	438	0.81	Tumor protein 63 (p63)		0
F1PL57_CANLF	F1PL57_CANLF	680	>XP_001746020.1_Monosiga_brevicollis	-	523	1.7e-19	80.9	0.3	1	1	7.5e-24	2.9e-19	80.0959	0.29	123	389	168	422	133	438	0.81	Tumor protein 63 (p63)		0
G1L1S8_AILME	G1L1S8_AILME	680	>XP_001746020.1_Monosiga_brevicollis	-	523	1.7e-19	80.9	0.3	1	1	7.5e-24	2.9e-19	80.0959	0.29	123	389	168	422	133	438	0.81	Tumor protein 63 (p63)		0
A0A384D9C8_URSMA	A0A384D9C8_URSMA	680	>XP_001746020.1_Monosiga_brevicollis	-	523	1.7e-19	80.9	0.3	1	1	7.5e-24	2.9e-19	80.0959	0.29	123	389	168	422	133	438	0.81	Tumor protein 63 (p63)		0
P63_MOUSE	P63_MOUSE	680	>XP_001746020.1_Monosiga_brevicollis	-	523	1.7e-19	80.9	0.3	1	1	7.5e-24	2.9e-19	80.0959	0.29	123	389	168	422	133	438	0.81	Tumor protein 63	5n2o_A	0
P63_RAT	P63_RAT	680	>XP_001746020.1_Monosiga_brevicollis	-	523	1.7e-19	80.9	0.3	1	1	7.5e-24	2.9e-19	80.0959	0.29	123	389	168	422	133	438	0.81	Tumor protein 63		0
A0A2K6NHJ2_RHIRO	A0A2K6NHJ2_RHIRO	659	>XP_001746020.1_Monosiga_brevicollis	-	523	1.7e-19	80.9	0.3	1	1	7.8e-24	3e-19	80.0328	0.26	123	389	147	401	112	416	0.81	Tumor protein 63 (p63)		0
E9FW11_DAPPU	E9FW11_DAPPU	344	>XP_001746020.1_Monosiga_brevicollis	-	523	1.7e-19	80.8	0.1	1	1	5.4e-24	2.1e-19	80.5516	0.12	146	346	66	272	50	314	0.79	Uncharacterized protein		0
A0A2I2ZDS0_GORGO	A0A2I2ZDS0_GORGO	664	>XP_001746020.1_Monosiga_brevicollis	-	523	1.7e-19	80.8	0.3	1	1	7.9e-24	3.1e-19	80.0082	0.26	123	389	152	406	117	421	0.81	Tumor protein 63 (p63)		0
F7GBH1_MACMU	F7GBH1_MACMU	663	>XP_001746020.1_Monosiga_brevicollis	-	523	1.7e-19	80.8	0.3	1	1	7.9e-24	3.1e-19	80.0128	0.26	123	389	151	405	116	420	0.81	Tumor protein 63 (p63)		0
A0A2K6KG94_RHIBE	A0A2K6KG94_RHIBE	663	>XP_001746020.1_Monosiga_brevicollis	-	523	1.7e-19	80.8	0.3	1	1	7.9e-24	3.1e-19	80.0128	0.26	123	389	151	405	116	420	0.81	Tumor protein 63 (p63)		0
A0A2R9BRL8_PANPA	A0A2R9BRL8_PANPA	664	>XP_001746020.1_Monosiga_brevicollis	-	523	1.7e-19	80.8	0.3	1	1	7.9e-24	3.1e-19	80.0082	0.26	123	389	152	406	117	421	0.81	Tumor protein 63 (p63)		0
A0A2I3RNZ6_PANTR	A0A2I3RNZ6_PANTR	664	>XP_001746020.1_Monosiga_brevicollis	-	523	1.7e-19	80.8	0.3	1	1	7.9e-24	3.1e-19	80.0082	0.26	123	389	152	406	117	421	0.81	Tumor protein 63 (p63)		0
G1PSQ3_MYOLU	G1PSQ3_MYOLU	660	>XP_001746020.1_Monosiga_brevicollis	-	523	1.7e-19	80.8	0.3	1	1	7.8e-24	3e-19	80.0285	0.28	123	389	148	402	113	418	0.81	Tumor protein 63 (p63)		0
A0A2K5ESJ8_AOTNA	A0A2K5ESJ8_AOTNA	666	>XP_001746020.1_Monosiga_brevicollis	-	523	1.7e-19	80.8	0.3	1	1	8e-24	3.1e-19	79.9984	0.26	123	389	154	408	119	423	0.81	Tumor protein 63 (p63)		0
A0A384B6C9_BALAS	A0A384B6C9_BALAS	663	>XP_001746020.1_Monosiga_brevicollis	-	523	1.7e-19	80.8	0.3	1	1	7.9e-24	3.1e-19	80.0137	0.28	123	389	151	405	116	421	0.81	Tumor protein 63 (p63)		0
A0A2I2U634_FELCA	A0A2I2U634_FELCA	697	>XP_001746020.1_Monosiga_brevicollis	-	523	1.7e-19	80.8	0.3	1	1	7.9e-24	3e-19	80.0172	0.29	123	389	185	439	150	455	0.81	Tumor protein 63 (p63)		0
A0A1S3FDV5_DIPOR	A0A1S3FDV5_DIPOR	680	>XP_001746020.1_Monosiga_brevicollis	-	523	1.7e-19	80.8	0.3	1	1	8e-24	3.1e-19	80.0024	0.27	123	389	168	422	133	438	0.81	Tumor protein 63 (p63)		0
F7I720_CALJA	F7I720_CALJA	671	>XP_001746020.1_Monosiga_brevicollis	-	523	1.8e-19	80.8	0.3	1	1	8.1e-24	3.1e-19	79.9742	0.26	123	389	159	413	124	428	0.81	Tumor protein 63 (p63)		0
A0A2K6UR33_SAIBB	A0A2K6UR33_SAIBB	671	>XP_001746020.1_Monosiga_brevicollis	-	523	1.8e-19	80.8	0.3	1	1	8.1e-24	3.1e-19	79.9742	0.26	123	389	159	413	124	428	0.81	Tumor protein 63 (p63)		0
G3TT62_LOXAF	G3TT62_LOXAF	665	>XP_001746020.1_Monosiga_brevicollis	-	523	1.8e-19	80.8	0.3	1	1	8e-24	3.1e-19	80.0039	0.28	123	389	153	407	118	423	0.81	Tumor protein 63 (p63)		0
A0A2K5QQI1_CEBCA	A0A2K5QQI1_CEBCA	671	>XP_001746020.1_Monosiga_brevicollis	-	523	1.8e-19	80.8	0.3	1	1	8.1e-24	3.1e-19	79.9742	0.26	123	389	159	413	124	428	0.81	Tumor protein 63 (p63)		0
F7DUR2_ORNAN	F7DUR2_ORNAN	677	>XP_001746020.1_Monosiga_brevicollis	-	523	1.8e-19	80.8	0.2	1	1	8e-24	3.1e-19	79.9918	0.23	123	389	166	420	131	434	0.81	Tumor protein 63 (p63)		0
A0A1S3FDW4_DIPOR	A0A1S3FDW4_DIPOR	389	>XP_001746020.1_Monosiga_brevicollis	-	523	1.8e-19	80.8	0.2	1	1	9.8e-23	3.8e-18	76.4024	0.2	123	388	74	323	48	336	0.79	Cellular tumor antigen p53		0
A0A1S3FEU1_DIPOR	A0A1S3FEU1_DIPOR	389	>XP_001746020.1_Monosiga_brevicollis	-	523	1.8e-19	80.8	0.2	1	1	9.8e-23	3.8e-18	76.4024	0.2	123	388	74	323	48	336	0.79	Cellular tumor antigen p53		0
A0A3Q2UCT7_CHICK	A0A3Q2UCT7_CHICK	389	>XP_001746020.1_Monosiga_brevicollis	-	523	1.8e-19	80.8	0.3	1	1	1.2e-22	4.6e-18	76.1248	0.25	117	388	67	323	34	337	0.77	Cellular tumor antigen p53		0
A0A2I2Z434_GORGO	A0A2I2Z434_GORGO	680	>XP_001746020.1_Monosiga_brevicollis	-	523	1.8e-19	80.8	0.3	1	1	8.4e-24	3.2e-19	79.9314	0.26	123	389	168	422	133	437	0.81	Tumor protein 63 (p63)		0
A0A2R8P0K0_CALJA	A0A2R8P0K0_CALJA	680	>XP_001746020.1_Monosiga_brevicollis	-	523	1.8e-19	80.8	0.3	1	1	8.4e-24	3.2e-19	79.9314	0.26	123	389	168	422	133	437	0.81	Tumor protein 63 (p63)		0
A0A2K6UR80_SAIBB	A0A2K6UR80_SAIBB	680	>XP_001746020.1_Monosiga_brevicollis	-	523	1.8e-19	80.8	0.3	1	1	8.4e-24	3.2e-19	79.9314	0.26	123	389	168	422	133	437	0.81	Tumor protein 63 (p63)		0
A0A2K6KGB7_RHIBE	A0A2K6KGB7_RHIBE	679	>XP_001746020.1_Monosiga_brevicollis	-	523	1.8e-19	80.8	0.3	1	1	8.4e-24	3.2e-19	79.9361	0.26	123	389	167	421	132	436	0.81	Tumor protein 63 (p63)		0
P63_HUMAN	P63_HUMAN	680	>XP_001746020.1_Monosiga_brevicollis	-	523	1.8e-19	80.8	0.3	1	1	8.4e-24	3.2e-19	79.9314	0.26	123	389	168	422	133	437	0.81	Tumor protein 63	3us0_B	0
H2QNY5_PANTR	H2QNY5_PANTR	680	>XP_001746020.1_Monosiga_brevicollis	-	523	1.8e-19	80.8	0.3	1	1	8.4e-24	3.2e-19	79.9314	0.26	123	389	168	422	133	437	0.81	Tumor protein 63 (p63)		0
A0A2R9BLB5_PANPA	A0A2R9BLB5_PANPA	680	>XP_001746020.1_Monosiga_brevicollis	-	523	1.8e-19	80.8	0.3	1	1	8.4e-24	3.2e-19	79.9314	0.26	123	389	168	422	133	437	0.81	Tumor protein 63 (p63)		0
A0A2K5ESD1_AOTNA	A0A2K5ESD1_AOTNA	680	>XP_001746020.1_Monosiga_brevicollis	-	523	1.8e-19	80.8	0.3	1	1	8.4e-24	3.2e-19	79.9314	0.26	123	389	168	422	133	437	0.81	Tumor protein 63 (p63)		0
A0A2I3GNV1_NOMLE	A0A2I3GNV1_NOMLE	680	>XP_001746020.1_Monosiga_brevicollis	-	523	1.8e-19	80.8	0.3	1	1	8.4e-24	3.2e-19	79.9314	0.26	123	389	168	422	133	437	0.81	Tumor protein 63 (p63)		0
A0A2K6BU55_MACNE	A0A2K6BU55_MACNE	680	>XP_001746020.1_Monosiga_brevicollis	-	523	1.8e-19	80.8	0.3	1	1	8.4e-24	3.2e-19	79.9314	0.26	123	389	168	422	133	437	0.81	Tumor protein 63 (p63)		0
A0A2K6KGD2_RHIBE	A0A2K6KGD2_RHIBE	680	>XP_001746020.1_Monosiga_brevicollis	-	523	1.8e-19	80.8	0.3	1	1	8.4e-24	3.2e-19	79.9314	0.26	123	389	168	422	133	437	0.81	Tumor protein 63 (p63)		0
A0A096MTM8_PAPAN	A0A096MTM8_PAPAN	680	>XP_001746020.1_Monosiga_brevicollis	-	523	1.8e-19	80.8	0.3	1	1	8.4e-24	3.2e-19	79.9314	0.26	123	389	168	422	133	437	0.81	Tumor protein 63 (p63)		0
G7NYP4_MACFA	G7NYP4_MACFA	680	>XP_001746020.1_Monosiga_brevicollis	-	523	1.8e-19	80.8	0.3	1	1	8.4e-24	3.2e-19	79.9314	0.26	123	389	168	422	133	437	0.81	Tumor protein 63 (p63)		0
A0A2K5MIP6_CERAT	A0A2K5MIP6_CERAT	680	>XP_001746020.1_Monosiga_brevicollis	-	523	1.8e-19	80.8	0.3	1	1	8.4e-24	3.2e-19	79.9314	0.26	123	389	168	422	133	437	0.81	Tumor protein 63 (p63)		0
A0A2K5QQP2_CEBCA	A0A2K5QQP2_CEBCA	680	>XP_001746020.1_Monosiga_brevicollis	-	523	1.8e-19	80.8	0.3	1	1	8.4e-24	3.2e-19	79.9314	0.26	123	389	168	422	133	437	0.81	Tumor protein 63 (p63)		0
H2PCB7_PONAB	H2PCB7_PONAB	680	>XP_001746020.1_Monosiga_brevicollis	-	523	1.8e-19	80.8	0.3	1	1	8.4e-24	3.2e-19	79.9314	0.26	123	389	168	422	133	437	0.81	Tumor protein 63 (p63)		0
W5QGZ8_SHEEP	W5QGZ8_SHEEP	675	>XP_001746020.1_Monosiga_brevicollis	-	523	1.8e-19	80.8	0.3	1	1	8.2e-24	3.2e-19	79.9559	0.28	123	389	163	417	128	433	0.81	Tumor protein 63 (p63)		0
A0A2K5MIG1_CERAT	A0A2K5MIG1_CERAT	681	>XP_001746020.1_Monosiga_brevicollis	-	523	1.8e-19	80.8	0.3	1	1	8.4e-24	3.2e-19	79.9267	0.26	123	389	169	423	134	438	0.81	Tumor protein 63 (p63)		0
A0A2Y9DWD9_TRIMA	A0A2Y9DWD9_TRIMA	680	>XP_001746020.1_Monosiga_brevicollis	-	523	1.8e-19	80.8	0.3	1	1	8.4e-24	3.2e-19	79.9319	0.28	123	389	168	422	133	438	0.81	Tumor protein 63 (p63)		0
I3MLP5_ICTTR	I3MLP5_ICTTR	680	>XP_001746020.1_Monosiga_brevicollis	-	523	1.8e-19	80.7	0.3	1	1	8.4e-24	3.2e-19	79.9319	0.28	123	389	168	422	133	438	0.81	Tumor protein 63 (p63)		0
A0A2Y9N7Z3_DELLE	A0A2Y9N7Z3_DELLE	680	>XP_001746020.1_Monosiga_brevicollis	-	523	1.8e-19	80.7	0.3	1	1	8.4e-24	3.2e-19	79.9319	0.28	123	389	168	422	133	438	0.81	Tumor protein 63 (p63)		0
G3TYZ8_LOXAF	G3TYZ8_LOXAF	680	>XP_001746020.1_Monosiga_brevicollis	-	523	1.8e-19	80.7	0.3	1	1	8.4e-24	3.2e-19	79.9319	0.28	123	389	168	422	133	438	0.81	Tumor protein 63 (p63)		0
A0A452C460_BALAS	A0A452C460_BALAS	680	>XP_001746020.1_Monosiga_brevicollis	-	523	1.8e-19	80.7	0.3	1	1	8.4e-24	3.2e-19	79.9319	0.28	123	389	168	422	133	438	0.81	tumor protein 63 isoform X1		0
A0A286XNY6_CAVPO	A0A286XNY6_CAVPO	680	>XP_001746020.1_Monosiga_brevicollis	-	523	1.8e-19	80.7	0.3	1	1	8.4e-24	3.2e-19	79.9319	0.28	123	389	168	422	133	438	0.81	Tumor protein 63 (p63)		0
A0A340XGH2_LIPVE	A0A340XGH2_LIPVE	680	>XP_001746020.1_Monosiga_brevicollis	-	523	1.8e-19	80.7	0.3	1	1	8.4e-24	3.2e-19	79.9319	0.28	123	389	168	422	133	438	0.81	Tumor protein 63 (p63)		0
A0A3Q2GTF8_HORSE	A0A3Q2GTF8_HORSE	680	>XP_001746020.1_Monosiga_brevicollis	-	523	1.8e-19	80.7	0.3	1	1	8.4e-24	3.2e-19	79.9319	0.28	123	389	168	422	133	438	0.81	Tumor protein 63 (p63)		0
I3LPD4_PIG	I3LPD4_PIG	680	>XP_001746020.1_Monosiga_brevicollis	-	523	1.8e-19	80.7	0.3	1	1	8.4e-24	3.2e-19	79.9319	0.28	123	389	168	422	133	438	0.81	Tumor protein 63 (p63)		0
A0A1U7UHU2_TARSY	A0A1U7UHU2_TARSY	680	>XP_001746020.1_Monosiga_brevicollis	-	523	1.8e-19	80.7	0.3	1	1	8.4e-24	3.2e-19	79.9319	0.28	123	389	168	422	133	438	0.81	Tumor protein 63 (p63)		0
F1MKA9_BOVIN	F1MKA9_BOVIN	680	>XP_001746020.1_Monosiga_brevicollis	-	523	1.8e-19	80.7	0.3	1	1	8.4e-24	3.2e-19	79.9319	0.28	123	389	168	422	133	438	0.81	Tumor protein 63 (p63)		0
F7FN64_MACMU	F7FN64_MACMU	686	>XP_001746020.1_Monosiga_brevicollis	-	523	1.8e-19	80.7	0.3	1	1	8.5e-24	3.3e-19	79.9033	0.26	123	389	174	428	139	443	0.81	Tumor protein 63 (p63)		0
A0A2I3MNM6_PAPAN	A0A2I3MNM6_PAPAN	686	>XP_001746020.1_Monosiga_brevicollis	-	523	1.8e-19	80.7	0.3	1	1	8.5e-24	3.3e-19	79.9033	0.26	123	389	174	428	139	443	0.81	Tumor protein 63 (p63)		0
A0A2K6BU74_MACNE	A0A2K6BU74_MACNE	686	>XP_001746020.1_Monosiga_brevicollis	-	523	1.8e-19	80.7	0.3	1	1	8.5e-24	3.3e-19	79.9033	0.26	123	389	174	428	139	443	0.81	Tumor protein 63 (p63)		0
A0A1S2ZWM0_ERIEU	A0A1S2ZWM0_ERIEU	694	>XP_001746020.1_Monosiga_brevicollis	-	523	1.9e-19	80.7	0.3	1	1	8.8e-24	3.4e-19	79.8664	0.26	123	389	182	436	147	451	0.81	Tumor protein 63 (p63)		0
P63_MOUSE	P63_MOUSE	389	>XP_001746020.1_Monosiga_brevicollis	-	523	1.9e-19	80.7	0.2	1	1	9.7e-23	3.8e-18	76.4183	0.22	123	388	74	323	39	337	0.79	Isoform 6 of Tumor protein 63		0
P53_SHEEP	P53_SHEEP	382	>XP_001746020.1_Monosiga_brevicollis	-	523	1.9e-19	80.7	0.3	1	1	6.6e-24	2.6e-19	80.2637	0.29	130	317	95	284	58	320	0.78	Cellular tumor antigen p53		0
A0A3Q3A2R8_CHICK	A0A3Q3A2R8_CHICK	641	>XP_001746020.1_Monosiga_brevicollis	-	523	1.9e-19	80.7	0.2	1	1	1e-23	3.9e-19	79.6792	0.16	122	389	128	383	90	396	0.8	Tumor protein 63 (p63)		0
F7FHP5_MONDO	F7FHP5_MONDO	751	>XP_001746020.1_Monosiga_brevicollis	-	523	2e-19	80.6	0.3	1	1	9e-24	3.5e-19	79.8264	0.27	123	389	239	493	204	508	0.81	Tumor protein 63 (p63)		0
A0A1U7RM18_ALLSI	A0A1U7RM18_ALLSI	641	>XP_001746020.1_Monosiga_brevicollis	-	523	2e-19	80.6	0.2	1	1	1.2e-23	4.4e-19	79.477	0.22	123	389	129	383	91	391	0.8	Tumor protein 63 (p63)		0
G1MS14_MELGA	G1MS14_MELGA	660	>XP_001746020.1_Monosiga_brevicollis	-	523	2.1e-19	80.6	0.2	1	1	1.1e-23	4.1e-19	79.586	0.16	122	389	147	402	109	415	0.8	Tumor protein 63 (p63)		0
A0A091H015_9AVES	A0A091H015_9AVES	660	>XP_001746020.1_Monosiga_brevicollis	-	523	2.1e-19	80.6	0.2	1	1	1.1e-23	4.2e-19	79.5543	0.17	122	389	147	402	109	414	0.8	Tumor protein 63 (p63) (Fragment)		0
A0A091EA06_CORBR	A0A091EA06_CORBR	663	>XP_001746020.1_Monosiga_brevicollis	-	523	2.1e-19	80.6	0.2	1	1	1.1e-23	4.2e-19	79.5478	0.16	122	389	150	405	112	417	0.8	Tumor protein 63 (p63) (Fragment)		0
A0A091HZ84_CALAN	A0A091HZ84_CALAN	660	>XP_001746020.1_Monosiga_brevicollis	-	523	2.1e-19	80.6	0.2	1	1	1.1e-23	4.2e-19	79.5543	0.17	122	389	147	402	109	414	0.8	Tumor protein 63 (p63) (Fragment)		0
A0A0A0AG46_CHAVO	A0A0A0AG46_CHAVO	663	>XP_001746020.1_Monosiga_brevicollis	-	523	2.1e-19	80.5	0.2	1	1	1.1e-23	4.2e-19	79.5478	0.16	122	389	150	405	112	417	0.8	Tumor protein 63 (p63) (Fragment)		0
A0A091VBV4_NIPNI	A0A091VBV4_NIPNI	663	>XP_001746020.1_Monosiga_brevicollis	-	523	2.1e-19	80.5	0.2	1	1	1.1e-23	4.2e-19	79.5478	0.16	122	389	150	405	112	417	0.8	Tumor protein 63 (p63) (Fragment)		0
A0A087R7Z2_APTFO	A0A087R7Z2_APTFO	663	>XP_001746020.1_Monosiga_brevicollis	-	523	2.1e-19	80.5	0.2	1	1	1.1e-23	4.2e-19	79.5478	0.16	122	389	150	405	112	417	0.8	Tumor protein 63 (p63) (Fragment)		0
A0A099ZPQ3_TINGU	A0A099ZPQ3_TINGU	663	>XP_001746020.1_Monosiga_brevicollis	-	523	2.1e-19	80.5	0.2	1	1	1.1e-23	4.2e-19	79.5711	0.16	122	389	150	405	112	418	0.8	Tumor protein 63 (p63) (Fragment)		0
A0A087SZ70_9ARAC	A0A087SZ70_9ARAC	355	>XP_001746020.1_Monosiga_brevicollis	-	523	2.2e-19	80.5	0	1	1	7.5e-24	2.9e-19	80.0902	0.02	148	310	93	259	75	276	0.88	Cellular tumor antigen p53 (Fragment)		0
A0A093GLW0_DRYPU	A0A093GLW0_DRYPU	663	>XP_001746020.1_Monosiga_brevicollis	-	523	2.2e-19	80.5	0.2	1	1	1.1e-23	4.3e-19	79.5284	0.2	123	389	151	405	113	420	0.8	Tumor protein 63 (p63) (Fragment)		0
L5JRP0_PTEAL	L5JRP0_PTEAL	660	>XP_001746020.1_Monosiga_brevicollis	-	523	2.2e-19	80.5	0.3	1	1	1e-23	3.9e-19	79.6796	0.29	123	389	148	402	113	418	0.81	Tumor protein 63 (p63) (Fragment)		0
U3JY64_FICAL	U3JY64_FICAL	679	>XP_001746020.1_Monosiga_brevicollis	-	523	2.2e-19	80.5	0.2	1	1	1.2e-23	4.5e-19	79.4438	0.17	122	389	167	422	129	433	0.8	Tumor protein 63 (p63)		0
A0A093PYK4_9PASS	A0A093PYK4_9PASS	680	>XP_001746020.1_Monosiga_brevicollis	-	523	2.2e-19	80.5	0.2	1	1	1.2e-23	4.6e-19	79.4391	0.17	122	389	167	422	129	433	0.8	Tumor protein 63 (p63)		0
A0A091VW97_OPIHO	A0A091VW97_OPIHO	680	>XP_001746020.1_Monosiga_brevicollis	-	523	2.2e-19	80.5	0.2	1	1	1.2e-23	4.6e-19	79.4391	0.17	122	389	167	422	129	433	0.8	Tumor protein 63 (p63)		0
A0A2I0LU30_COLLI	A0A2I0LU30_COLLI	680	>XP_001746020.1_Monosiga_brevicollis	-	523	2.2e-19	80.5	0.2	1	1	1.2e-23	4.6e-19	79.4391	0.17	122	389	167	422	129	433	0.8	Tumor protein 63 (p63)		0
A0A2Y9RB13_TRIMA	A0A2Y9RB13_TRIMA	412	>XP_001746020.1_Monosiga_brevicollis	-	523	2.2e-19	80.5	0.2	1	1	1.1e-22	4.2e-18	76.2675	0.21	123	388	74	323	39	337	0.79	Cellular tumor antigen p53		0
A0A167VDT2_CHICK	A0A167VDT2_CHICK	680	>XP_001746020.1_Monosiga_brevicollis	-	523	2.2e-19	80.5	0.2	1	1	1.2e-23	4.5e-19	79.4575	0.16	123	389	168	422	130	435	0.8	Tumor protein 63 (p63)		0
A0A093K3B8_STRCA	A0A093K3B8_STRCA	680	>XP_001746020.1_Monosiga_brevicollis	-	523	2.3e-19	80.4	0.2	1	1	1.2e-23	4.5e-19	79.4545	0.18	122	389	167	422	130	435	0.8	Tumor protein 63 (p63)		0
A0A2R9BEH4_PANPA	A0A2R9BEH4_PANPA	528	>XP_001746020.1_Monosiga_brevicollis	-	523	2.3e-19	80.4	0.1	1	1	9.6e-24	3.7e-19	79.7321	0.11	153	389	36	269	22	282	0.82	Tumor protein p73		0
H0ZGH4_TAEGU	H0ZGH4_TAEGU	680	>XP_001746020.1_Monosiga_brevicollis	-	523	2.3e-19	80.4	0.2	1	1	1.2e-23	4.5e-19	79.4468	0.2	123	389	168	422	130	437	0.8	Tumor protein 63 (p63)		0
A0A3Q0GFS3_ALLSI	A0A3Q0GFS3_ALLSI	680	>XP_001746020.1_Monosiga_brevicollis	-	523	2.3e-19	80.4	0.2	1	1	1.2e-23	4.5e-19	79.458	0.19	123	389	168	422	130	437	0.8	Tumor protein 63 (p63)		0
G2HEX8_PANTR	G2HEX8_PANTR	529	>XP_001746020.1_Monosiga_brevicollis	-	523	2.3e-19	80.4	0.1	1	1	9.7e-24	3.7e-19	79.7256	0.11	153	389	36	269	22	282	0.82	Tumor protein p73		0
F7A9M9_XENTR	F7A9M9_XENTR	361	>XP_001746020.1_Monosiga_brevicollis	-	523	2.5e-19	80.3	0.6	1	1	1.5e-23	6e-19	79.0575	0.45	147	333	93	290	83	305	0.79	Cellular tumor antigen p53		0
A0A2U3WUM1_ODORO	A0A2U3WUM1_ODORO	733	>XP_001746020.1_Monosiga_brevicollis	-	523	2.6e-19	80.2	0.3	1	1	1.2e-23	4.6e-19	79.4211	0.27	123	389	221	475	186	490	0.81	Tumor protein 63 (p63)		0
A0A151MM54_ALLMI	A0A151MM54_ALLMI	730	>XP_001746020.1_Monosiga_brevicollis	-	523	2.7e-19	80.2	0.2	1	1	1.5e-23	5.7e-19	79.1184	0.19	122	389	217	472	179	480	0.8	Tumor protein 63 (p63)		0
A0A1B8Y044_XENTR	A0A1B8Y044_XENTR	305	>XP_001746020.1_Monosiga_brevicollis	-	523	2.8e-19	80.2	0.3	1	1	9.7e-24	3.7e-19	79.7255	0.26	146	329	92	287	64	299	0.8	Cellular tumor antigen p53 (Fragment)		0
U3IZR9_ANAPL	U3IZR9_ANAPL	660	>XP_001746020.1_Monosiga_brevicollis	-	523	2.8e-19	80.1	0.2	1	1	1.5e-23	5.7e-19	79.1282	0.17	122	389	147	402	110	416	0.8	Tumor protein 63 (p63)		0
A0A0Q3M6G6_AMAAE	A0A0Q3M6G6_AMAAE	751	>XP_001746020.1_Monosiga_brevicollis	-	523	2.9e-19	80.1	0.2	1	1	1.5e-23	5.7e-19	79.1134	0.19	123	389	239	493	201	506	0.8	Tumor protein 63 (p63)		0
A0A1V9Y190_9ACAR	A0A1V9Y190_9ACAR	481	>XP_001746020.1_Monosiga_brevicollis	-	523	3e-19	80	0.6	1	1	1.9e-23	7.4e-19	78.7394	0.38	149	318	168	341	151	472	0.77	Cellular tumor antigen p53-like		0
A0A287BET2_PIG	A0A287BET2_PIG	466	>XP_001746020.1_Monosiga_brevicollis	-	523	3.6e-19	79.8	0.2	1	1	1.6e-22	6e-18	75.7422	0.22	123	388	151	400	116	413	0.79	Cellular tumor antigen p53		0
A0A2Y9JEK1_ENHLU	A0A2Y9JEK1_ENHLU	467	>XP_001746020.1_Monosiga_brevicollis	-	523	3.6e-19	79.8	0.2	1	1	1.8e-22	7e-18	75.533	0.23	123	388	129	378	94	386	0.78	Cellular tumor antigen p53		0
A0A3Q0CSS5_MESAU	A0A3Q0CSS5_MESAU	465	>XP_001746020.1_Monosiga_brevicollis	-	523	3.6e-19	79.8	0.2	1	1	1.8e-22	6.8e-18	75.5732	0.23	123	388	150	399	115	408	0.78	Cellular tumor antigen p53		0
A0A1S3FFH7_DIPOR	A0A1S3FFH7_DIPOR	483	>XP_001746020.1_Monosiga_brevicollis	-	523	3.8e-19	79.7	0.2	1	1	1.6e-22	6.2e-18	75.7073	0.2	123	388	168	417	133	431	0.79	Cellular tumor antigen p53		0
A0A287D527_ICTTR	A0A287D527_ICTTR	483	>XP_001746020.1_Monosiga_brevicollis	-	523	3.9e-19	79.6	0.2	1	1	1.7e-22	6.7e-18	75.5898	0.21	123	388	168	417	133	429	0.79	Cellular tumor antigen p53		0
G3T035_LOXAF	G3T035_LOXAF	392	>XP_001746020.1_Monosiga_brevicollis	-	523	4e-19	79.6	0.2	1	1	1.3e-23	4.9e-19	79.3305	0.2	125	316	98	292	58	351	0.77	Cellular tumor antigen p53		0
P63_MOUSE	P63_MOUSE	483	>XP_001746020.1_Monosiga_brevicollis	-	523	4.1e-19	79.6	0.2	1	1	2e-22	7.6e-18	75.4064	0.23	123	388	168	417	133	425	0.78	Isoform 5 of Tumor protein 63		0
G3VTK8_SARHA	G3VTK8_SARHA	490	>XP_001746020.1_Monosiga_brevicollis	-	523	5.2e-19	79.2	0.3	1	1	1.9e-23	7.3e-19	78.7653	0.31	154	389	1	233	1	252	0.82	Tumor protein p73		0
A0A1L8G3W1_XENLA	A0A1L8G3W1_XENLA	637	>XP_001746020.1_Monosiga_brevicollis	-	523	5.9e-19	79.1	0.3	1	1	1.4e-22	5.5e-18	75.8588	0.29	123	391	74	326	49	357	0.79	Cellular tumor antigen p53		0
A0A2U3VT95_ODORO	A0A2U3VT95_ODORO	381	>XP_001746020.1_Monosiga_brevicollis	-	523	6.8e-19	78.9	0.5	1	1	2.3e-23	8.7e-19	78.5139	0.49	129	317	93	283	58	321	0.79	Cellular tumor antigen p53		0
G1N6I1_MELGA	G1N6I1_MELGA	582	>XP_001746020.1_Monosiga_brevicollis	-	523	6.9e-19	78.8	0.2	1	1	3.7e-22	1.4e-17	74.5093	0.21	122	388	73	323	36	334	0.77	Tumor protein 63 (p63)		0
A0A2I0LU33_COLLI	A0A2I0LU33_COLLI	582	>XP_001746020.1_Monosiga_brevicollis	-	523	7e-19	78.8	0.2	1	1	3.7e-22	1.4e-17	74.5093	0.21	122	388	73	323	36	334	0.77	Tumor protein 63 (p63)		0
A0A1S3FE88_DIPOR	A0A1S3FE88_DIPOR	582	>XP_001746020.1_Monosiga_brevicollis	-	523	7e-19	78.8	0.2	1	1	3e-22	1.2e-17	74.7958	0.21	123	388	74	323	48	333	0.78	Tumor protein 63 (p63)		0
A0A2K6KGE6_RHIBE	A0A2K6KGE6_RHIBE	581	>XP_001746020.1_Monosiga_brevicollis	-	523	7.3e-19	78.8	0.2	1	1	3.2e-22	1.2e-17	74.7322	0.22	123	388	73	322	47	332	0.78	Tumor protein 63 (p63)		0
A0A2K6NHK3_RHIRO	A0A2K6NHK3_RHIRO	581	>XP_001746020.1_Monosiga_brevicollis	-	523	7.3e-19	78.8	0.2	1	1	3.2e-22	1.2e-17	74.7322	0.22	123	388	73	322	47	332	0.78	Tumor protein 63 (p63)		0
P63_HUMAN	P63_HUMAN	582	>XP_001746020.1_Monosiga_brevicollis	-	523	7.3e-19	78.8	0.2	1	1	3.2e-22	1.2e-17	74.726	0.22	123	388	74	323	48	333	0.78	Isoform 12 of Tumor protein 63		0
A0A2Y9EJZ2_PHYMC	A0A2Y9EJZ2_PHYMC	582	>XP_001746020.1_Monosiga_brevicollis	-	523	7.3e-19	78.8	0.2	1	1	3.2e-22	1.2e-17	74.726	0.22	123	388	74	323	48	333	0.78	Tumor protein 63 (p63)		0
A0A2U4C841_TURTR	A0A2U4C841_TURTR	582	>XP_001746020.1_Monosiga_brevicollis	-	523	7.3e-19	78.8	0.2	1	1	3.2e-22	1.2e-17	74.726	0.22	123	388	74	323	48	333	0.78	Tumor protein 63 (p63)		0
H0WNK7_OTOGA	H0WNK7_OTOGA	583	>XP_001746020.1_Monosiga_brevicollis	-	523	7.4e-19	78.8	0.2	1	1	3.2e-22	1.2e-17	74.7166	0.22	123	388	75	324	49	334	0.78	Tumor protein 63 (p63)		0
Q3UVI3_MOUSE	Q3UVI3_MOUSE	582	>XP_001746020.1_Monosiga_brevicollis	-	523	7.4e-19	78.7	0.2	1	1	3.3e-22	1.3e-17	74.6504	0.21	123	388	74	323	48	333	0.78	Tumor protein 63 (p63)		0
A0A0B4VFS7_DANRE	A0A0B4VFS7_DANRE	261	>XP_001746020.1_Monosiga_brevicollis	-	523	8.3e-19	78.6	0.3	1	1	3.2e-23	1.3e-18	77.9935	0.21	186	391	14	215	3	241	0.81	Cellular tumor antigen p53		0
A0A3Q2TZ71_CHICK	A0A3Q2TZ71_CHICK	637	>XP_001746020.1_Monosiga_brevicollis	-	523	9.1e-19	78.4	0.2	1	1	4.4e-22	1.7e-17	74.2462	0.21	122	388	128	378	90	389	0.77	Tumor protein 63 (p63)		0
A0A1S2ZWM9_ERIEU	A0A1S2ZWM9_ERIEU	637	>XP_001746020.1_Monosiga_brevicollis	-	523	9.5e-19	78.4	0.2	1	1	3.7e-22	1.4e-17	74.4913	0.19	123	388	129	378	103	390	0.79	Tumor protein 63 (p63)		0
A0A1V4KMC3_PATFA	A0A1V4KMC3_PATFA	676	>XP_001746020.1_Monosiga_brevicollis	-	523	1.1e-18	78.2	0.2	1	1	4.9e-22	1.9e-17	74.1036	0.19	122	388	167	417	129	430	0.77	Tumor protein 63 (p63)		0
A0A1V4KMH2_PATFA	A0A1V4KMH2_PATFA	676	>XP_001746020.1_Monosiga_brevicollis	-	523	1.1e-18	78.2	0.2	1	1	4.9e-22	1.9e-17	74.1036	0.19	122	388	167	417	129	430	0.77	Tumor protein 63 (p63)		0
A0A3Q0GGA0_ALLSI	A0A3Q0GGA0_ALLSI	676	>XP_001746020.1_Monosiga_brevicollis	-	523	1.1e-18	78.2	0.2	1	1	4.9e-22	1.9e-17	74.0989	0.22	122	388	167	417	129	432	0.77	Tumor protein 63 (p63)		0
P63_HUMAN	P63_HUMAN	676	>XP_001746020.1_Monosiga_brevicollis	-	523	1.1e-18	78.1	0.2	1	1	3.9e-22	1.5e-17	74.4235	0.21	123	388	168	417	133	428	0.79	Isoform 11 of Tumor protein 63		0
A0A2Y9FYJ3_TRIMA	A0A2Y9FYJ3_TRIMA	676	>XP_001746020.1_Monosiga_brevicollis	-	523	1.1e-18	78.1	0.2	1	1	3.9e-22	1.5e-17	74.4235	0.21	123	388	168	417	133	428	0.79	Tumor protein 63 (p63)		0
A0A2Y9N1V1_DELLE	A0A2Y9N1V1_DELLE	676	>XP_001746020.1_Monosiga_brevicollis	-	523	1.1e-18	78.1	0.2	1	1	3.9e-22	1.5e-17	74.4235	0.21	123	388	168	417	133	428	0.79	Tumor protein 63 (p63)		0
A0A384B6J4_BALAS	A0A384B6J4_BALAS	676	>XP_001746020.1_Monosiga_brevicollis	-	523	1.1e-18	78.1	0.2	1	1	3.9e-22	1.5e-17	74.4235	0.21	123	388	168	417	133	428	0.79	Tumor protein 63 (p63)		0
A0A3Q0EKY4_TARSY	A0A3Q0EKY4_TARSY	676	>XP_001746020.1_Monosiga_brevicollis	-	523	1.1e-18	78.1	0.2	1	1	3.9e-22	1.5e-17	74.4235	0.21	123	388	168	417	133	428	0.79	Tumor protein 63 (p63)		0
A0A2Y9JIG6_ENHLU	A0A2Y9JIG6_ENHLU	676	>XP_001746020.1_Monosiga_brevicollis	-	523	1.2e-18	78.1	0.2	1	1	4e-22	1.5e-17	74.399	0.21	123	388	168	417	133	432	0.79	Tumor protein 63 (p63)		0
A0A2D0RXW5_ICTPU	A0A2D0RXW5_ICTPU	527	>XP_001746020.1_Monosiga_brevicollis	-	523	1.4e-18	77.9	0.2	1	1	5.7e-23	2.2e-18	77.1945	0.18	137	390	81	326	47	353	0.82	Cellular tumor antigen p53		0
A0A151MMC3_ALLMI	A0A151MMC3_ALLMI	726	>XP_001746020.1_Monosiga_brevicollis	-	523	1.4e-18	77.8	0.2	1	1	5.8e-22	2.2e-17	73.865	0.24	122	388	217	467	179	482	0.77	Tumor protein 63 (p63)		0
G1MS29_MELGA	G1MS29_MELGA	495	>XP_001746020.1_Monosiga_brevicollis	-	523	1.6e-18	77.7	0.2	1	1	5.7e-23	2.2e-18	77.1785	0.21	152	389	4	238	1	263	0.8	Tumor protein p73		0
G3IHF1_CRIGR	G3IHF1_CRIGR	558	>XP_001746020.1_Monosiga_brevicollis	-	523	1.6e-18	77.6	0.2	1	1	6.1e-23	2.4e-18	77.0863	0.24	126	389	73	321	52	339	0.78	Cellular tumor antigen p53		0
H3B1Z4_LATCH	H3B1Z4_LATCH	401	>XP_001746020.1_Monosiga_brevicollis	-	523	1.7e-18	77.6	0.5	1	1	5.6e-23	2.1e-18	77.2181	0.52	146	323	124	309	78	359	0.84	Cellular tumor antigen p53		0
A0A2D0RZF6_ICTPU	A0A2D0RZF6_ICTPU	576	>XP_001746020.1_Monosiga_brevicollis	-	523	1.7e-18	77.5	0.2	1	1	7.1e-23	2.7e-18	76.8748	0.17	137	390	81	326	47	352	0.82	Tumor protein 63 (p63)		0
A0A1L8G9P1_XENLA	A0A1L8G9P1_XENLA	636	>XP_001746020.1_Monosiga_brevicollis	-	523	2e-18	77.3	0.2	1	1	1.2e-21	4.6e-17	72.8207	0.22	123	387	74	322	49	348	0.77	Cellular tumor antigen p53		0
H2U133_TAKRU	H2U133_TAKRU	364	>XP_001746020.1_Monosiga_brevicollis	-	523	2e-18	77.3	0.1	1	1	7.4e-23	2.9e-18	76.8119	0.09	146	389	98	329	45	348	0.82	Cellular tumor antigen p53		0
F1QLJ1_DANRE	F1QLJ1_DANRE	439	>XP_001746020.1_Monosiga_brevicollis	-	523	2.3e-18	77.1	1.3	1	1	8e-23	3.1e-18	76.7046	0.17	137	391	81	329	48	353	0.8	Cellular tumor antigen p53 (Fragment)		0
A0A2R8PYJ9_DANRE	A0A2R8PYJ9_DANRE	437	>XP_001746020.1_Monosiga_brevicollis	-	523	2.4e-18	77.1	1.4	1	1	7.9e-23	3e-18	76.7235	0.17	137	391	68	316	35	340	0.8	Cellular tumor antigen p53		0
H2U135_TAKRU	H2U135_TAKRU	391	>XP_001746020.1_Monosiga_brevicollis	-	523	2.5e-18	77	0.1	1	1	9.3e-23	3.6e-18	76.4908	0.09	146	389	125	356	72	375	0.82	Cellular tumor antigen p53		0
A0A0P5UBN4_9CRUS	A0A0P5UBN4_9CRUS	413	>XP_001746020.1_Monosiga_brevicollis	-	523	2.9e-18	76.8	0.1	1	1	9.8e-23	3.8e-18	76.4072	0.08	147	320	132	308	120	380	0.81	Cellular tumor antigen p53		0
P53_FELCA	P53_FELCA	386	>XP_001746020.1_Monosiga_brevicollis	-	523	4.1e-18	76.3	1	1	1	1.4e-22	5.3e-18	75.9201	0.99	103	316	69	287	48	326	0.77	Cellular tumor antigen p53		0
A0A1S3MQ52_SALSA	A0A1S3MQ52_SALSA	378	>XP_001746020.1_Monosiga_brevicollis	-	523	4.3e-18	76.2	0.2	1	1	1.6e-22	6.1e-18	75.7134	0.17	136	401	83	341	51	375	0.79	Cellular tumor antigen p53		0
H2LHQ7_ORYLA	H2LHQ7_ORYLA	540	>XP_001746020.1_Monosiga_brevicollis	-	523	4.6e-18	76.1	0.5	1	1	1.9e-22	7.2e-18	75.4793	0.53	153	389	41	274	33	291	0.83	Tumor protein p73		0
D7EJV5_TRICA	D7EJV5_TRICA	350	>XP_001746020.1_Monosiga_brevicollis	-	523	5e-18	76	0.2	1	1	1.7e-22	6.5e-18	75.6302	0.15	140	329	79	287	63	308	0.81	Uncharacterized protein		0
A0A1S3N6V0_SALSA	A0A1S3N6V0_SALSA	370	>XP_001746020.1_Monosiga_brevicollis	-	523	5.2e-18	76	0.1	1	1	1.8e-22	6.9e-18	75.5495	0.11	127	389	73	325	14	334	0.75	Cellular tumor antigen p53		0
A0A2D0RYT4_ICTPU	A0A2D0RYT4_ICTPU	572	>XP_001746020.1_Monosiga_brevicollis	-	523	5.3e-18	75.9	0.2	1	1	5.7e-22	2.2e-17	73.8995	0.25	137	332	81	284	47	346	0.82	Tumor protein 63 (p63)		0
K7GCN3_PELSI	K7GCN3_PELSI	470	>XP_001746020.1_Monosiga_brevicollis	-	523	5.9e-18	75.8	0.2	1	1	2.7e-21	1e-16	71.6623	0.23	122	388	60	312	22	325	0.77	Cellular tumor antigen p53		0
A0A1S3N6N6_SALSA	A0A1S3N6N6_SALSA	392	>XP_001746020.1_Monosiga_brevicollis	-	523	6.2e-18	75.7	0.1	1	1	2.2e-22	8.3e-18	75.2814	0.11	127	389	95	347	36	356	0.75	Cellular tumor antigen p53		0
A0A3B1IZN4_ASTMX	A0A3B1IZN4_ASTMX	394	>XP_001746020.1_Monosiga_brevicollis	-	523	6.4e-18	75.7	0.1	1	1	2e-22	7.6e-18	75.4003	0.07	107	327	80	302	24	348	0.8	Cellular tumor antigen p53		0
A0A0R4J1K8_MOUSE	A0A0R4J1K8_MOUSE	284	>XP_001746020.1_Monosiga_brevicollis	-	523	7.3e-18	75.5	0.4	1	1	2.3e-22	8.9e-18	75.1847	0.36	123	321	74	275	38	283	0.83	Cellular tumor antigen p53		0
A0A2K5TIV2_FELCA	A0A2K5TIV2_FELCA	489	>XP_001746020.1_Monosiga_brevicollis	-	523	7.4e-18	75.4	1	1	1	2.6e-22	9.9e-18	75.0329	0.97	103	316	172	390	151	429	0.77	Cellular tumor antigen p53		0
G3GT84_CRIGR	G3GT84_CRIGR	642	>XP_001746020.1_Monosiga_brevicollis	-	523	7.4e-18	75.4	0.3	1	1	3.3e-22	1.3e-17	74.6503	0.31	123	389	129	384	94	400	0.81	Tumor protein 63 (p63)		0
A0A087X5S1_POEFO	A0A087X5S1_POEFO	667	>XP_001746020.1_Monosiga_brevicollis	-	523	8.3e-18	75.3	0.2	1	1	3.2e-22	1.2e-17	74.708	0.17	137	391	171	418	134	446	0.82	Cellular tumor antigen p53		0
Q6DG24_DANRE	Q6DG24_DANRE	434	>XP_001746020.1_Monosiga_brevicollis	-	523	8.6e-18	75.2	0.3	1	1	1.9e-21	7.4e-17	72.1462	0.26	137	389	81	323	47	358	0.77	Cellular tumor antigen p53		0
A0A2I4CET7_9TELE	A0A2I4CET7_9TELE	577	>XP_001746020.1_Monosiga_brevicollis	-	523	9.1e-18	75.1	0.2	1	1	3.6e-22	1.4e-17	74.5426	0.16	137	390	81	327	48	354	0.81	Cellular tumor antigen p53		0
I3KT80_ORENI	I3KT80_ORENI	674	>XP_001746020.1_Monosiga_brevicollis	-	523	1.1e-17	74.9	0.1	1	1	4.5e-22	1.7e-17	74.2295	0.14	137	390	178	424	144	454	0.8	Tumor protein 63 (p63)		0
H3D8D5_TETNG	H3D8D5_TETNG	657	>XP_001746020.1_Monosiga_brevicollis	-	523	1.2e-17	74.8	0.2	1	1	4.8e-22	1.8e-17	74.1388	0.15	137	391	161	408	128	434	0.8	Tumor protein 63 (p63)		0
A0A2I4CET8_9TELE	A0A2I4CET8_9TELE	668	>XP_001746020.1_Monosiga_brevicollis	-	523	1.2e-17	74.7	0.2	1	1	5e-22	1.9e-17	74.0728	0.17	137	390	172	418	137	444	0.81	Cellular tumor antigen p53		0
A0A060XN97_ONCMY	A0A060XN97_ONCMY	387	>XP_001746020.1_Monosiga_brevicollis	-	523	1.3e-17	74.6	0.1	1	1	4.5e-22	1.7e-17	74.2242	0.13	124	389	87	342	31	372	0.75	Cellular tumor antigen p53		0
A0A0R4IZ80_DANRE	A0A0R4IZ80_DANRE	490	>XP_001746020.1_Monosiga_brevicollis	-	523	1.3e-17	74.6	0.3	1	1	2.7e-21	1e-16	71.6547	0.28	137	389	137	379	103	414	0.77	Cellular tumor antigen p53		0
A0A3B1JRB0_ASTMX	A0A3B1JRB0_ASTMX	654	>XP_001746020.1_Monosiga_brevicollis	-	523	1.3e-17	74.6	0.1	1	1	6e-22	2.3e-17	73.8072	0.12	137	390	137	383	103	410	0.79	Cellular tumor antigen p53		0
A0A337SFG8_FELCA	A0A337SFG8_FELCA	518	>XP_001746020.1_Monosiga_brevicollis	-	523	1.5e-17	74.4	0.7	1	1	5.6e-22	2.2e-17	73.9165	0.67	103	314	172	388	151	396	0.8	Cellular tumor antigen p53		0
A0A0R4IHL8_DANRE	A0A0R4IHL8_DANRE	527	>XP_001746020.1_Monosiga_brevicollis	-	523	1.6e-17	74.3	0.3	1	1	3.3e-21	1.3e-16	71.3663	0.27	137	389	174	416	141	451	0.77	Cellular tumor antigen p53		0
H2MLP0_ORYLA	H2MLP0_ORYLA	578	>XP_001746020.1_Monosiga_brevicollis	-	523	1.7e-17	74.2	0.2	1	1	7.1e-22	2.8e-17	73.5634	0.17	138	390	83	328	49	355	0.8	Cellular tumor antigen p53		0
A0A2B4SCF0_STYPI	A0A2B4SCF0_STYPI	485	>XP_001746020.1_Monosiga_brevicollis	-	523	1.9e-17	74.1	0.4	1	1	8.8e-22	3.4e-17	73.2672	0.37	151	309	141	305	131	332	0.84	Cellular tumor antigen p53		0
W5MCW2_LEPOC	W5MCW2_LEPOC	579	>XP_001746020.1_Monosiga_brevicollis	-	523	2.1e-17	74	0.2	1	1	2.6e-21	9.9e-17	71.7303	0.14	125	319	77	273	50	333	0.82	Tumor protein 63 (p63)		0
A0A1S3MRC1_SALSA	A0A1S3MRC1_SALSA	581	>XP_001746020.1_Monosiga_brevicollis	-	523	2.1e-17	74	0.1	1	1	8.4e-22	3.2e-17	73.3295	0.12	137	391	84	331	51	358	0.81	Cellular tumor antigen p53		0
G3PK82_GASAC	G3PK82_GASAC	367	>XP_001746020.1_Monosiga_brevicollis	-	523	2.2e-17	73.9	0.2	1	1	5e-21	1.9e-16	70.7805	0.22	136	315	84	271	52	355	0.83	Cellular tumor antigen p53		0
A0A087TNA7_9ARAC	A0A087TNA7_9ARAC	237	>XP_001746020.1_Monosiga_brevicollis	-	523	2.6e-17	73.6	0.1	1	1	7.9e-22	3e-17	73.418	0.06	129	307	56	236	32	237	0.84	Tumor protein 63 (Fragment)		0
A0A1S3MQE2_SALSA	A0A1S3MQE2_SALSA	600	>XP_001746020.1_Monosiga_brevicollis	-	523	2.6e-17	73.6	0.1	1	1	1.1e-21	4.2e-17	72.9737	0.11	137	390	84	330	51	352	0.82	Cellular tumor antigen p53		0
A0A2D0RBJ9_ICTPU	A0A2D0RBJ9_ICTPU	394	>XP_001746020.1_Monosiga_brevicollis	-	523	2.9e-17	73.5	0.1	1	1	9.1e-22	3.5e-17	73.2206	0.13	76	315	51	286	15	347	0.79	Cellular tumor antigen p53		0
W5MCU3_LEPOC	W5MCU3_LEPOC	694	>XP_001746020.1_Monosiga_brevicollis	-	523	3.3e-17	73.3	0.1	1	1	3.6e-21	1.4e-16	71.2476	0.15	125	319	174	370	146	436	0.82	Tumor protein 63 (p63)		0
F1QKD5_DANRE	F1QKD5_DANRE	588	>XP_001746020.1_Monosiga_brevicollis	-	523	3.7e-17	73.1	1.1	1	1	5.3e-21	2e-16	70.7059	0.22	137	388	81	322	48	348	0.77	Tumor protein 63 (p63)		0
Q8JFE3_DANRE	Q8JFE3_DANRE	576	>XP_001746020.1_Monosiga_brevicollis	-	523	4.3e-17	72.9	1.6	1	1	5e-21	1.9e-16	70.7831	0.21	137	388	81	322	48	348	0.77	Tumor protein 63 (p63)		0
C0PUM1_SALSA	C0PUM1_SALSA	383	>XP_001746020.1_Monosiga_brevicollis	-	523	4.5e-17	72.9	0.3	1	1	1.9e-21	7.4e-17	72.1435	0.27	126	389	85	338	33	368	0.76	Cellular tumor antigen p53 (Fragment)		0
A0A2K5ESD6_AOTNA	A0A2K5ESD6_AOTNA	506	>XP_001746020.1_Monosiga_brevicollis	-	523	5.3e-17	72.6	0.2	1	1	2.6e-21	1e-16	71.7164	0.16	150	389	16	248	6	264	0.83	Tumor protein 63 (p63)		0
W5KBK0_ASTMX	W5KBK0_ASTMX	593	>XP_001746020.1_Monosiga_brevicollis	-	523	5.3e-17	72.6	0.2	1	1	6.6e-21	2.5e-16	70.3832	0.18	137	327	80	269	47	345	0.79	Cellular tumor antigen p53		0
A0A2U9C966_SCOMX	A0A2U9C966_SCOMX	576	>XP_001746020.1_Monosiga_brevicollis	-	523	5.4e-17	72.6	0.2	1	1	5.8e-21	2.2e-16	70.5655	0.21	137	319	84	273	51	353	0.77	Tumor protein 63 (p63)		0
A0A1S3SD25_SALSA	A0A1S3SD25_SALSA	393	>XP_001746020.1_Monosiga_brevicollis	-	523	5.4e-17	72.6	0.3	1	1	2.5e-21	9.7e-17	71.7626	0.27	127	389	96	348	63	378	0.75	Cellular tumor antigen p53		0
E9QG65_DANRE	E9QG65_DANRE	632	>XP_001746020.1_Monosiga_brevicollis	-	523	6.2e-17	72.4	1.7	1	1	6.2e-21	2.4e-16	70.4638	0.23	137	388	137	378	104	404	0.77	Tumor protein 63 (p63)		0
A0A3B1IH37_ASTMX	A0A3B1IH37_ASTMX	687	>XP_001746020.1_Monosiga_brevicollis	-	523	7.9e-17	72.1	0.2	1	1	9.2e-21	3.5e-16	69.9039	0.2	138	327	175	363	141	439	0.79	Cellular tumor antigen p53		0
H2S6K4_TAKRU	H2S6K4_TAKRU	576	>XP_001746020.1_Monosiga_brevicollis	-	523	8.5e-17	72	0.2	1	1	8.8e-21	3.4e-16	69.9706	0.18	137	388	84	324	51	352	0.77	Tumor protein 63 (p63)		0
P53_HUMAN	P53_HUMAN	214	>XP_001746020.1_Monosiga_brevicollis	-	523	9.1e-17	71.9	0.6	1	1	2.7e-21	1e-16	71.6551	0.57	162	334	2	190	1	202	0.79	Isoform 9 of Cellular tumor antigen p53		0
A0A2I4CEU0_9TELE	A0A2I4CEU0_9TELE	573	>XP_001746020.1_Monosiga_brevicollis	-	523	9.8e-17	71.7	0.2	1	1	1.1e-20	4.1e-16	69.7045	0.18	137	319	81	270	48	349	0.79	Cellular tumor antigen p53		0
P53_HUMAN	P53_HUMAN	209	>XP_001746020.1_Monosiga_brevicollis	-	523	1e-16	71.6	0.7	1	1	3.2e-21	1.2e-16	71.4369	0.74	162	318	2	164	1	198	0.79	Isoform 8 of Cellular tumor antigen p53		0
M4APR6_XIPMA	M4APR6_XIPMA	573	>XP_001746020.1_Monosiga_brevicollis	-	523	1.1e-16	71.6	0.2	1	1	1.2e-20	4.6e-16	69.5303	0.2	137	319	81	271	47	347	0.81	Cellular tumor antigen p53		0
E7ESS1_HUMAN	E7ESS1_HUMAN	199	>XP_001746020.1_Monosiga_brevicollis	-	523	1.1e-16	71.6	1	1	1	3.3e-21	1.3e-16	71.3685	0.96	162	318	2	164	1	195	0.79	Cellular tumor antigen p53 (Fragment)		0
H2MLN8_ORYLA	H2MLN8_ORYLA	549	>XP_001746020.1_Monosiga_brevicollis	-	523	1.2e-16	71.5	0.2	1	1	1.3e-20	4.9e-16	69.4461	0.18	138	319	58	246	24	324	0.78	Cellular tumor antigen p53		0
T1EZJ4_HELRO	T1EZJ4_HELRO	383	>XP_001746020.1_Monosiga_brevicollis	-	523	1.3e-16	71.3	1.8	1	1	3.3e-19	1.3e-14	64.7667	1.04	167	336	3	171	1	203	0.81	Uncharacterized protein		0
A0A1S3MQ93_SALSA	A0A1S3MQ93_SALSA	577	>XP_001746020.1_Monosiga_brevicollis	-	523	1.4e-16	71.3	0.2	1	1	1.3e-20	5.1e-16	69.3706	0.19	137	388	84	324	51	352	0.77	Cellular tumor antigen p53		0
A0A2I4CEU4_9TELE	A0A2I4CEU4_9TELE	664	>XP_001746020.1_Monosiga_brevicollis	-	523	1.4e-16	71.2	0.2	1	1	1.5e-20	5.8e-16	69.1892	0.23	137	319	172	361	139	440	0.79	Cellular tumor antigen p53		0
A0A3B5Q6J4_XIPMA	A0A3B5Q6J4_XIPMA	663	>XP_001746020.1_Monosiga_brevicollis	-	523	1.5e-16	71.1	0.2	1	1	1.8e-20	6.8e-16	68.9797	0.19	138	319	172	361	140	439	0.82	Cellular tumor antigen p53		0
A0A060Z2X2_ONCMY	A0A060Z2X2_ONCMY	295	>XP_001746020.1_Monosiga_brevicollis	-	523	1.6e-16	71	0.5	1	1	5.3e-21	2e-16	70.6894	0.53	153	333	12	198	5	213	0.83	Cellular tumor antigen p53 (Fragment)		0
P53_HUMAN	P53_HUMAN	261	>XP_001746020.1_Monosiga_brevicollis	-	523	1.6e-16	71	0.7	1	1	5.1e-21	2e-16	70.7455	0.67	162	334	2	190	1	209	0.79	Isoform 7 of Cellular tumor antigen p53		0
A0A1S3MQI7_SALSA	A0A1S3MQI7_SALSA	596	>XP_001746020.1_Monosiga_brevicollis	-	523	1.7e-16	71	0.1	1	1	1.6e-20	6.1e-16	69.1296	0.15	137	388	84	324	51	345	0.77	Cellular tumor antigen p53		0
A0A0L7RJB6_9HYME	A0A0L7RJB6_9HYME	349	>XP_001746020.1_Monosiga_brevicollis	-	523	1.8e-16	70.9	0.3	1	1	6.2e-21	2.4e-16	70.4696	0.32	144	347	99	307	78	324	0.81	Cellular tumor antigen p53		0
H2MLN7_ORYLA	H2MLN7_ORYLA	666	>XP_001746020.1_Monosiga_brevicollis	-	523	2e-16	70.8	0.2	1	1	2e-20	7.7e-16	68.7881	0.17	138	319	175	363	141	439	0.78	Cellular tumor antigen p53		0
H2MLN6_ORYLA	H2MLN6_ORYLA	683	>XP_001746020.1_Monosiga_brevicollis	-	523	2.1e-16	70.7	0.2	1	1	2e-20	7.9e-16	68.7626	0.17	138	319	192	380	156	456	0.78	Cellular tumor antigen p53		0
A0A3B1IEL5_ASTMX	A0A3B1IEL5_ASTMX	556	>XP_001746020.1_Monosiga_brevicollis	-	523	3e-16	70.1	0.1	1	1	1.3e-20	4.8e-16	69.4563	0.15	137	316	71	258	38	271	0.85	Cellular tumor antigen p53		0
A0A154PH19_9HYME	A0A154PH19_9HYME	342	>XP_001746020.1_Monosiga_brevicollis	-	523	3e-16	70.1	0.1	1	1	1.1e-20	4.1e-16	69.6848	0.09	149	326	97	279	74	315	0.79	Cellular tumor antigen p53		0
A0A2K5XAH3_MANLE	A0A2K5XAH3_MANLE	402	>XP_001746020.1_Monosiga_brevicollis	-	523	3.2e-16	70.1	0.3	1	1	1.9e-20	7.2e-16	68.8815	0.25	154	389	109	337	103	349	0.83	Cellular tumor antigen p53		0
F6SSG7_CIOIN	F6SSG7_CIOIN	419	>XP_001746020.1_Monosiga_brevicollis	-	523	3.6e-16	69.9	1.1	1	1	1.3e-20	5e-16	69.4096	1.1	125	332	142	356	117	367	0.8	Uncharacterized protein	2mw4_A	0
A0A2K5XAK1_MANLE	A0A2K5XAK1_MANLE	425	>XP_001746020.1_Monosiga_brevicollis	-	523	3.6e-16	69.9	0.2	1	1	2.3e-20	8.7e-16	68.6202	0.24	154	389	109	337	101	345	0.83	Cellular tumor antigen p53		0
A0A0L0G1F4_9EUKA	A0A0L0G1F4_9EUKA	525	>XP_001746020.1_Monosiga_brevicollis	-	523	4.6e-16	69.5	1.2	1	2	4.7e-16	1.8e-11	54.3593	0.69	121	316	40	261	25	284	0.71	Uncharacterized protein		0
A0A0L0G1F4_9EUKA	A0A0L0G1F4_9EUKA	525	>XP_001746020.1_Monosiga_brevicollis	-	523	4.6e-16	69.5	1.2	2	2	0.0052	200	11.3503	0.01	339	392	344	395	295	416	0.79	Uncharacterized protein		0
A0A2K5XAS2_MANLE	A0A2K5XAS2_MANLE	470	>XP_001746020.1_Monosiga_brevicollis	-	523	4.8e-16	69.5	0.2	1	1	2.8e-20	1.1e-15	68.3099	0.23	154	389	109	337	101	347	0.83	Cellular tumor antigen p53		0
A0A2U4C849_TURTR	A0A2U4C849_TURTR	501	>XP_001746020.1_Monosiga_brevicollis	-	523	5e-16	69.4	0.3	1	1	2.4e-20	9.3e-16	68.5207	0.29	152	389	13	243	5	259	0.83	Tumor protein 63 (p63)		0
A0A0D9R9K6_CHLSB	A0A0D9R9K6_CHLSB	500	>XP_001746020.1_Monosiga_brevicollis	-	523	5.1e-16	69.4	0.3	1	1	2.5e-20	9.8e-16	68.4457	0.27	153	389	13	242	5	258	0.83	Tumor protein 63 (p63)		0
A0A0N1IU42_9HYME	A0A0N1IU42_9HYME	308	>XP_001746020.1_Monosiga_brevicollis	-	523	5.3e-16	69.3	0.3	1	1	1.8e-20	6.9e-16	68.9533	0.3	148	317	64	238	49	278	0.8	Tumor protein 63		0
A0A337S7C7_FELCA	A0A337S7C7_FELCA	501	>XP_001746020.1_Monosiga_brevicollis	-	523	6.8e-16	69	0.3	1	1	3.3e-20	1.3e-15	68.087	0.3	153	389	14	243	7	260	0.83	Tumor protein 63 (p63)		0
A0A2K5QR20_CEBCA	A0A2K5QR20_CEBCA	352	>XP_001746020.1_Monosiga_brevicollis	-	523	7e-16	68.9	0.3	1	1	4e-19	1.5e-14	64.5022	0.27	153	388	41	265	29	280	0.8	Cellular tumor antigen p53		0
G3RXL5_GORGO	G3RXL5_GORGO	501	>XP_001746020.1_Monosiga_brevicollis	-	523	7.4e-16	68.8	0.3	1	1	3.8e-20	1.5e-15	67.8727	0.27	153	389	14	243	7	256	0.83	Tumor protein 63 (p63)		0
A0A2R9BLH0_PANPA	A0A2R9BLH0_PANPA	501	>XP_001746020.1_Monosiga_brevicollis	-	523	7.4e-16	68.8	0.3	1	1	3.8e-20	1.5e-15	67.8727	0.27	153	389	14	243	7	256	0.83	Tumor protein 63 (p63)		0
P63_HUMAN	P63_HUMAN	501	>XP_001746020.1_Monosiga_brevicollis	-	523	7.4e-16	68.8	0.3	1	1	3.8e-20	1.5e-15	67.8727	0.27	153	389	14	243	7	256	0.83	Isoform 10 of Tumor protein 63		0
F7I9E9_CALJA	F7I9E9_CALJA	501	>XP_001746020.1_Monosiga_brevicollis	-	523	7.5e-16	68.8	0.3	1	1	3.7e-20	1.4e-15	67.9145	0.28	153	389	14	243	7	259	0.83	Tumor protein 63 (p63)		0
A0A2K5QQU5_CEBCA	A0A2K5QQU5_CEBCA	501	>XP_001746020.1_Monosiga_brevicollis	-	523	7.5e-16	68.8	0.3	1	1	3.7e-20	1.4e-15	67.9145	0.28	153	389	14	243	7	259	0.83	Tumor protein 63 (p63)		0
A0A2K6UR78_SAIBB	A0A2K6UR78_SAIBB	501	>XP_001746020.1_Monosiga_brevicollis	-	523	7.5e-16	68.8	0.3	1	1	3.7e-20	1.4e-15	67.9145	0.28	153	389	14	243	7	259	0.83	Tumor protein 63 (p63)		0
A0A2K5MIE5_CERAT	A0A2K5MIE5_CERAT	501	>XP_001746020.1_Monosiga_brevicollis	-	523	7.5e-16	68.8	0.3	1	1	3.7e-20	1.4e-15	67.9145	0.28	153	389	14	243	7	259	0.83	Tumor protein 63 (p63)		0
A0A2K6BU80_MACNE	A0A2K6BU80_MACNE	501	>XP_001746020.1_Monosiga_brevicollis	-	523	7.5e-16	68.8	0.3	1	1	3.7e-20	1.4e-15	67.9145	0.28	153	389	14	243	7	259	0.83	Tumor protein 63 (p63)		0
A0A2I3GX41_NOMLE	A0A2I3GX41_NOMLE	501	>XP_001746020.1_Monosiga_brevicollis	-	523	7.5e-16	68.8	0.3	1	1	3.7e-20	1.4e-15	67.9145	0.28	153	389	14	243	7	259	0.83	Tumor protein 63 (p63)		0
A0A2K6KGD4_RHIBE	A0A2K6KGD4_RHIBE	501	>XP_001746020.1_Monosiga_brevicollis	-	523	7.5e-16	68.8	0.3	1	1	3.7e-20	1.4e-15	67.9145	0.28	153	389	14	243	7	259	0.83	Tumor protein 63 (p63)		0
A0A2K6NHK0_RHIRO	A0A2K6NHK0_RHIRO	501	>XP_001746020.1_Monosiga_brevicollis	-	523	7.5e-16	68.8	0.3	1	1	3.7e-20	1.4e-15	67.9145	0.28	153	389	14	243	7	259	0.83	Tumor protein 63 (p63)		0
A0A2K5XAR7_MANLE	A0A2K5XAR7_MANLE	501	>XP_001746020.1_Monosiga_brevicollis	-	523	7.5e-16	68.8	0.3	1	1	3.7e-20	1.4e-15	67.9145	0.28	153	389	14	243	7	259	0.83	Tumor protein 63 (p63)		0
F7FN69_MACMU	F7FN69_MACMU	501	>XP_001746020.1_Monosiga_brevicollis	-	523	7.5e-16	68.8	0.3	1	1	3.7e-20	1.4e-15	67.9145	0.28	153	389	14	243	7	259	0.83	Tumor protein 63 (p63)		0
A0A2I3M2V8_PAPAN	A0A2I3M2V8_PAPAN	501	>XP_001746020.1_Monosiga_brevicollis	-	523	7.5e-16	68.8	0.3	1	1	3.7e-20	1.4e-15	67.9145	0.28	153	389	14	243	7	259	0.83	Tumor protein 63 (p63)		0
A0A2K5ESK8_AOTNA	A0A2K5ESK8_AOTNA	501	>XP_001746020.1_Monosiga_brevicollis	-	523	7.5e-16	68.8	0.3	1	1	3.7e-20	1.4e-15	67.9145	0.28	153	389	14	243	7	259	0.83	Tumor protein 63 (p63)		0
A0A2K6GXQ4_PROCO	A0A2K6GXQ4_PROCO	501	>XP_001746020.1_Monosiga_brevicollis	-	523	7.5e-16	68.8	0.3	1	1	3.7e-20	1.4e-15	67.9145	0.28	153	389	14	243	7	259	0.83	Tumor protein 63 (p63)		0
A0A2I3RVP4_PANTR	A0A2I3RVP4_PANTR	501	>XP_001746020.1_Monosiga_brevicollis	-	523	8e-16	68.7	0.3	1	1	4e-20	1.5e-15	67.8052	0.28	153	389	14	243	7	256	0.83	Tumor protein 63 (p63)		0
A0A2I2YQW0_GORGO	A0A2I2YQW0_GORGO	325	>XP_001746020.1_Monosiga_brevicollis	-	523	8e-16	68.7	0.3	1	1	5e-19	1.9e-14	64.1696	0.25	153	388	14	238	4	249	0.81	Cellular tumor antigen p53		0
P63_HUMAN	P63_HUMAN	595	>XP_001746020.1_Monosiga_brevicollis	-	523	8.3e-16	68.7	0.2	1	1	4e-20	1.5e-15	67.8094	0.18	153	389	108	337	84	353	0.84	Isoform 9 of Tumor protein 63		0
A0A2K5XAR2_MANLE	A0A2K5XAR2_MANLE	595	>XP_001746020.1_Monosiga_brevicollis	-	523	8.3e-16	68.7	0.2	1	1	4e-20	1.5e-15	67.8094	0.18	153	389	108	337	84	353	0.84	Tumor protein 63 (p63)		0
A0A1W4XBP0_AGRPL	A0A1W4XBP0_AGRPL	399	>XP_001746020.1_Monosiga_brevicollis	-	523	1.2e-15	68.2	0.6	1	1	3.9e-20	1.5e-15	67.8337	0.61	145	352	144	361	101	377	0.77	cellular tumor antigen p53		0
A0A2K6GXK1_PROCO	A0A2K6GXK1_PROCO	328	>XP_001746020.1_Monosiga_brevicollis	-	523	1.2e-15	68.1	0.3	1	1	7.8e-19	3e-14	63.5428	0.28	154	388	9	232	5	242	0.81	Cellular tumor antigen p53		0
N6UG92_DENPD	N6UG92_DENPD	523	>XP_001746020.1_Monosiga_brevicollis	-	523	1.3e-15	68	0.3	1	1	4.5e-20	1.7e-15	67.6308	0.35	136	321	255	448	229	484	0.84	Uncharacterized protein (Fragment)		0
A0A0N8JWU8_SCLFO	A0A0N8JWU8_SCLFO	377	>XP_001746020.1_Monosiga_brevicollis	-	523	2.4e-15	67.2	0.2	1	1	8.6e-20	3.3e-15	66.7089	0.16	152	393	86	328	70	347	0.81	Cellular tumor antigen p53		0
A0A226MN96_CALSU	A0A226MN96_CALSU	675	>XP_001746020.1_Monosiga_brevicollis	-	523	4.7e-15	66.2	0.3	1	1	3.2e-18	1.2e-13	61.5249	0.25	123	389	138	418	110	425	0.74	Tumor protein p73		0
A0A067QKS2_ZOONE	A0A067QKS2_ZOONE	330	>XP_001746020.1_Monosiga_brevicollis	-	523	4.7e-15	66.2	0	1	1	1.6e-19	6.1e-15	65.8179	0.01	145	319	72	253	44	290	0.74	Cellular tumor antigen p53		0
H2ZGE3_CIOSA	H2ZGE3_CIOSA	397	>XP_001746020.1_Monosiga_brevicollis	-	523	5.1e-15	66.1	0.1	1	1	1.8e-19	7.1e-15	65.6103	0.12	147	322	156	339	137	362	0.81	Uncharacterized protein		0
A7SFL1_NEMVE	A7SFL1_NEMVE	497	>XP_001746020.1_Monosiga_brevicollis	-	523	8.5e-15	65.3	0.5	1	1	4.7e-19	1.8e-14	64.2713	0.46	151	331	138	324	118	382	0.75	Predicted protein		0
A0A195C1G0_9HYME	A0A195C1G0_9HYME	341	>XP_001746020.1_Monosiga_brevicollis	-	523	8.6e-15	65.3	0	1	1	2.5e-19	9.5e-15	65.1992	0.02	151	309	98	262	20	299	0.87	Tumor protein 63		0
A0A3Q0D5M3_MESAU	A0A3Q0D5M3_MESAU	381	>XP_001746020.1_Monosiga_brevicollis	-	523	1.3e-14	64.8	0.2	1	1	4.6e-19	1.8e-14	64.3003	0.24	200	389	13	199	3	227	0.76	Cellular tumor antigen p53		0
K7IV69_NASVI	K7IV69_NASVI	373	>XP_001746020.1_Monosiga_brevicollis	-	523	1.7e-14	64.4	0.4	1	1	6.1e-19	2.4e-14	63.8933	0.35	151	322	125	303	119	341	0.81	Uncharacterized protein		0
E2APG2_CAMFO	E2APG2_CAMFO	353	>XP_001746020.1_Monosiga_brevicollis	-	523	1.9e-14	64.2	0.1	1	1	6.6e-19	2.6e-14	63.7773	0.08	142	312	102	279	93	307	0.83	Tumor protein 63		0
A0A088AGC6_APIME	A0A088AGC6_APIME	344	>XP_001746020.1_Monosiga_brevicollis	-	523	2.1e-14	64	0.9	1	1	7.4e-19	2.9e-14	63.616	0.92	151	343	101	298	95	318	0.81	Uncharacterized protein		0
A0A2A3EPF3_APICC	A0A2A3EPF3_APICC	344	>XP_001746020.1_Monosiga_brevicollis	-	523	2.1e-14	64	0.9	1	1	7.4e-19	2.9e-14	63.616	0.92	151	343	101	298	95	318	0.81	Tumor protein p73		0
A0A1U7QUI2_MESAU	A0A1U7QUI2_MESAU	462	>XP_001746020.1_Monosiga_brevicollis	-	523	2.2e-14	64	0.2	1	1	8e-19	3.1e-14	63.506	0.2	200	389	13	199	3	218	0.76	Tumor protein p73		0
A0A2K6KGG2_RHIBE	A0A2K6KGG2_RHIBE	561	>XP_001746020.1_Monosiga_brevicollis	-	523	2.6e-14	63.7	0.5	1	1	2e-17	7.6e-13	58.9132	0.51	123	389	73	303	38	313	0.78	Tumor protein 63 (p63)		0
A0A2K5C1B6_AOTNA	A0A2K5C1B6_AOTNA	210	>XP_001746020.1_Monosiga_brevicollis	-	523	3e-14	63.5	0.2	1	1	1e-18	3.9e-14	63.1755	0.18	191	366	4	191	2	203	0.75	Cellular tumor antigen p53		0
A0A1L8H4Q1_XENLA	A0A1L8H4Q1_XENLA	200	>XP_001746020.1_Monosiga_brevicollis	-	523	3.6e-14	63.3	0.1	1	1	1.3e-17	5.1e-13	59.4759	0.11	217	388	5	160	2	183	0.75	Cellular tumor antigen p53 (Fragment)		0
A0A2K6NHJ9_RHIRO	A0A2K6NHJ9_RHIRO	646	>XP_001746020.1_Monosiga_brevicollis	-	523	4.2e-14	63.1	0.6	1	1	2.7e-17	1e-12	58.4765	0.56	123	389	158	388	123	401	0.78	Tumor protein 63 (p63)		0
A0A2U3Z7B1_LEPWE	A0A2U3Z7B1_LEPWE	235	>XP_001746020.1_Monosiga_brevicollis	-	523	7.3e-14	62.3	0.2	1	1	3.5e-18	1.4e-13	61.3728	0.24	191	389	16	207	3	220	0.79	Cellular tumor antigen p53		0
F6ZGN7_XENTR	F6ZGN7_XENTR	592	>XP_001746020.1_Monosiga_brevicollis	-	523	7.9e-14	62.2	0.5	1	1	9.8e-17	3.8e-12	56.6113	0.45	123	389	74	329	49	355	0.7	Cellular tumor antigen p53		0
A0A0P7UTD5_SCLFO	A0A0P7UTD5_SCLFO	585	>XP_001746020.1_Monosiga_brevicollis	-	523	9.9e-14	61.8	0.7	1	2	0.0035	130	11.9141	0.07	138	208	60	130	27	136	0.85	Tumor protein 63 (p63)		0
A0A0P7UTD5_SCLFO	A0A0P7UTD5_SCLFO	585	>XP_001746020.1_Monosiga_brevicollis	-	523	9.9e-14	61.8	0.7	2	2	4.2e-14	1.6e-09	47.9337	0.08	217	391	174	336	170	364	0.77	Tumor protein 63 (p63)		0
A0A2K5C1B7_AOTNA	A0A2K5C1B7_AOTNA	187	>XP_001746020.1_Monosiga_brevicollis	-	523	2.3e-13	60.6	0.2	1	1	7.4e-18	2.9e-13	60.3125	0.17	191	335	4	164	2	177	0.77	Cellular tumor antigen p53		0
A0A218UKS0_9PASE	A0A218UKS0_9PASE	456	>XP_001746020.1_Monosiga_brevicollis	-	523	2.5e-13	60.5	0.2	1	1	9.2e-18	3.5e-13	60.0109	0.19	199	389	12	199	3	232	0.78	Tumor protein p73		0
Q171M1_AEDAE	Q171M1_AEDAE	483	>XP_001746020.1_Monosiga_brevicollis	-	523	2.6e-13	60.5	0.1	1	1	9.5e-18	3.7e-13	59.9651	0.11	149	320	165	347	146	368	0.84	AAEL007594-PA		0
A0A087WT22_HUMAN	A0A087WT22_HUMAN	187	>XP_001746020.1_Monosiga_brevicollis	-	523	2.6e-13	60.4	0.4	1	1	8.5e-18	3.3e-13	60.1138	0.41	191	334	4	163	2	175	0.76	Cellular tumor antigen p53		0
A0A087WXZ1_HUMAN	A0A087WXZ1_HUMAN	182	>XP_001746020.1_Monosiga_brevicollis	-	523	3e-13	60.3	0.5	1	1	9.7e-18	3.7e-13	59.93	0.54	191	318	4	137	2	171	0.76	Cellular tumor antigen p53		0
A0A226P7S4_COLVI	A0A226P7S4_COLVI	780	>XP_001746020.1_Monosiga_brevicollis	-	523	3.1e-13	60.2	0.2	1	1	1.2e-17	4.7e-13	59.6013	0.23	153	322	316	493	308	520	0.85	Tumor protein 63 (p63)		0
A0A226N634_CALSU	A0A226N634_CALSU	796	>XP_001746020.1_Monosiga_brevicollis	-	523	3.2e-13	60.2	0.2	1	1	1.2e-17	4.8e-13	59.575	0.22	153	322	333	510	325	538	0.85	Tumor protein 63 (p63)		0
A0A0D2X0F0_CAPO3	A0A0D2X0F0_CAPO3	703	>XP_001746020.1_Monosiga_brevicollis	-	523	4.6e-13	59.6	2.5	1	2	8.6e-05	3.3	17.2186	0.04	128	245	155	273	128	289	0.76	Uncharacterized protein		0
A0A0D2X0F0_CAPO3	A0A0D2X0F0_CAPO3	703	>XP_001746020.1_Monosiga_brevicollis	-	523	4.6e-13	59.6	2.5	2	2	6.1e-10	2.4e-05	34.2072	0	256	310	319	373	313	377	0.93	Uncharacterized protein		0
A0A087X1Q1_HUMAN	A0A087X1Q1_HUMAN	234	>XP_001746020.1_Monosiga_brevicollis	-	523	5.1e-13	59.5	0.5	1	1	1.7e-17	6.6e-13	59.1146	0.54	191	334	4	163	2	185	0.77	Cellular tumor antigen p53		0
A0A195DK69_9HYME	A0A195DK69_9HYME	340	>XP_001746020.1_Monosiga_brevicollis	-	523	5.3e-13	59.4	0	1	1	1.6e-17	6.4e-13	59.1728	0.01	146	326	96	277	9	307	0.71	Tumor protein 63		0
A0A2K6SLB6_SAIBB	A0A2K6SLB6_SAIBB	234	>XP_001746020.1_Monosiga_brevicollis	-	523	6.3e-13	59.2	0.3	1	1	2.1e-17	8.1e-13	58.8176	0.27	191	334	4	163	2	185	0.77	Cellular tumor antigen p53		0
A0A195FHS0_9HYME	A0A195FHS0_9HYME	305	>XP_001746020.1_Monosiga_brevicollis	-	523	8.9e-13	58.7	0	1	1	2.9e-17	1.1e-12	58.364	0.04	151	326	62	242	40	264	0.8	Tumor protein 63		0
A7S4C8_NEMVE	A7S4C8_NEMVE	199	>XP_001746020.1_Monosiga_brevicollis	-	523	1.3e-12	58.2	0	1	1	4.6e-17	1.8e-12	57.7117	0.02	217	389	20	183	7	193	0.82	Predicted protein		0
A0A195B173_9HYME	A0A195B173_9HYME	343	>XP_001746020.1_Monosiga_brevicollis	-	523	1.3e-12	58.1	0	1	1	4.3e-17	1.7e-12	57.7868	0.04	151	324	99	277	78	313	0.8	Tumor protein 63		0
A0A2I3HEB4_NOMLE	A0A2I3HEB4_NOMLE	314	>XP_001746020.1_Monosiga_brevicollis	-	523	1.4e-12	58.1	0.8	1	1	8e-15	3.1e-10	50.3088	0.19	217	334	160	290	155	302	0.71	Cellular tumor antigen p53		0
A0A0P7Y6W7_SCLFO	A0A0P7Y6W7_SCLFO	428	>XP_001746020.1_Monosiga_brevicollis	-	523	1.4e-12	58.1	0.1	1	1	4.8e-17	1.9e-12	57.6335	0.08	216	389	5	170	1	195	0.8	Cellular tumor antigen p53 (Fragment)		0
G1PZ51_MYOLU	G1PZ51_MYOLU	388	>XP_001746020.1_Monosiga_brevicollis	-	523	1.4e-12	58.1	0.5	1	1	4.6e-17	1.8e-12	57.7066	0.5	124	361	97	341	39	356	0.72	Cellular tumor antigen p53 (Fragment)		0
A0A2I3GF05_NOMLE	A0A2I3GF05_NOMLE	311	>XP_001746020.1_Monosiga_brevicollis	-	523	1.5e-12	58	0.8	1	1	8.7e-15	3.3e-10	50.1944	0.21	217	334	160	290	154	299	0.71	Cellular tumor antigen p53		0
A0A158ND95_ATTCE	A0A158ND95_ATTCE	368	>XP_001746020.1_Monosiga_brevicollis	-	523	1.6e-12	57.9	0	1	1	5.3e-17	2e-12	57.5114	0.04	151	324	124	302	103	338	0.8	Uncharacterized protein		0
A0A2I3HA34_NOMLE	A0A2I3HA34_NOMLE	309	>XP_001746020.1_Monosiga_brevicollis	-	523	1.6e-12	57.9	0.9	1	1	9.1e-15	3.5e-10	50.1294	0.22	217	334	160	290	156	298	0.71	Cellular tumor antigen p53		0
B0W6L3_CULQU	B0W6L3_CULQU	436	>XP_001746020.1_Monosiga_brevicollis	-	523	1.6e-12	57.8	0.1	1	1	5.9e-17	2.3e-12	57.3479	0.13	146	323	106	296	86	326	0.77	Uncharacterized protein		0
G1RF61_NOMLE	G1RF61_NOMLE	361	>XP_001746020.1_Monosiga_brevicollis	-	523	1.9e-12	57.6	0.7	1	1	1e-14	3.9e-10	49.9629	0.17	217	334	160	290	156	305	0.71	Cellular tumor antigen p53		0
A0A151XH99_9HYME	A0A151XH99_9HYME	345	>XP_001746020.1_Monosiga_brevicollis	-	523	1.9e-12	57.6	0	1	1	6.5e-17	2.5e-12	57.2157	0.05	151	311	101	267	86	303	0.81	Tumor protein 63		0
A0A383YUB5_BALAS	A0A383YUB5_BALAS	235	>XP_001746020.1_Monosiga_brevicollis	-	523	1.9e-12	57.6	0.1	1	1	5.8e-17	2.2e-12	57.3813	0.11	196	320	9	140	2	192	0.79	Cellular tumor antigen p53		0
F4X756_ACREC	F4X756_ACREC	344	>XP_001746020.1_Monosiga_brevicollis	-	523	2e-12	57.6	0	1	1	6.6e-17	2.5e-12	57.1911	0.04	151	314	100	269	78	310	0.81	Tumor protein 63		0
A0A384DG79_URSMA	A0A384DG79_URSMA	550	>XP_001746020.1_Monosiga_brevicollis	-	523	2.1e-12	57.4	0.1	1	1	9.4e-14	3.6e-09	46.7765	0.08	125	281	117	276	94	288	0.79	Cellular tumor antigen p53		0
A0A016WYN1_9BILA	A0A016WYN1_9BILA	439	>XP_001746020.1_Monosiga_brevicollis	-	523	4.6e-12	56.3	0.2	1	1	1.8e-16	7.1e-12	55.7177	0.18	160	305	140	277	135	289	0.91	Uncharacterized protein		0
A0A016WYV3_9BILA	A0A016WYV3_9BILA	454	>XP_001746020.1_Monosiga_brevicollis	-	523	4.8e-12	56.3	0.2	1	1	2e-16	7.6e-12	55.6222	0.18	160	305	140	277	135	289	0.91	Uncharacterized protein		0
A0A1J1HKW3_9DIPT	A0A1J1HKW3_9DIPT	392	>XP_001746020.1_Monosiga_brevicollis	-	523	6.9e-12	55.8	0.1	1	1	2.5e-16	9.6e-12	55.2806	0.07	150	336	108	297	99	317	0.8	CLUMA_CG002347, isoform A		0
H2ZH73_CIOSA	H2ZH73_CIOSA	340	>XP_001746020.1_Monosiga_brevicollis	-	523	7.8e-12	55.6	0.1	1	1	2.8e-16	1.1e-11	55.0897	0.06	253	390	14	137	4	177	0.81	Uncharacterized protein		0
B0W6K7_CULQU	B0W6K7_CULQU	431	>XP_001746020.1_Monosiga_brevicollis	-	523	1.2e-11	55	0.3	1	1	4.3e-16	1.7e-11	54.4977	0.28	149	334	152	339	129	353	0.78	Cellular tumor antigen p53		0
C3YXH3_BRAFL	C3YXH3_BRAFL	416	>XP_001746020.1_Monosiga_brevicollis	-	523	1.3e-11	54.9	0.1	1	1	6.1e-16	2.3e-11	54.0051	0.12	126	389	100	346	67	353	0.79	Uncharacterized protein		0
A9V4M3_MONBE	A9V4M3_MONBE	571	>XP_001746020.1_Monosiga_brevicollis	-	523	1.3e-11	54.9	0.7	1	1	4.9e-16	1.9e-11	54.3068	0.75	153	455	196	487	191	501	0.72	Predicted protein		0
A0A2I3HHX4_NOMLE	A0A2I3HHX4_NOMLE	234	>XP_001746020.1_Monosiga_brevicollis	-	523	1.7e-11	54.5	0.3	1	1	5.4e-16	2.1e-11	54.1791	0.3	200	334	13	163	3	185	0.71	Cellular tumor antigen p53		0
F7GEP9_MONDO	F7GEP9_MONDO	553	>XP_001746020.1_Monosiga_brevicollis	-	523	3.8e-11	53.3	0	1	1	1.6e-15	6e-11	52.6468	0.03	253	389	177	302	158	314	0.8	Tumor protein p73		0
A0A2K5DXG0_AOTNA	A0A2K5DXG0_AOTNA	337	>XP_001746020.1_Monosiga_brevicollis	-	523	4.1e-11	53.2	0.2	1	1	1.3e-15	5.1e-11	52.879	0.2	176	334	123	285	57	299	0.84	Cellular tumor antigen p53		0
B7PEY7_IXOSC	B7PEY7_IXOSC	332	>XP_001746020.1_Monosiga_brevicollis	-	523	5.5e-11	52.8	0.8	1	1	1.9e-15	7.3e-11	52.3856	0.75	148	315	105	285	63	295	0.79	Cellular tumor antigen P53, putative		0
A0A0V0WQ02_9BILA	A0A0V0WQ02_9BILA	596	>XP_001746020.1_Monosiga_brevicollis	-	523	6.6e-11	52.5	0.2	1	1	2.8e-15	1.1e-10	51.8185	0.22	122	328	184	391	163	411	0.74	Cellular tumor antigen p53		0
J9LIK7_ACYPI	J9LIK7_ACYPI	351	>XP_001746020.1_Monosiga_brevicollis	-	523	7.3e-11	52.4	0	1	1	2.6e-15	1e-10	51.8977	0.04	151	349	68	282	58	288	0.76	Uncharacterized protein		0
A0A2K5DXJ4_AOTNA	A0A2K5DXJ4_AOTNA	183	>XP_001746020.1_Monosiga_brevicollis	-	523	7.4e-11	52.4	0.2	1	1	2.3e-15	8.9e-11	52.0999	0.24	191	334	4	151	2	170	0.83	Cellular tumor antigen p53		0
Q9EQL0_RAT	Q9EQL0_RAT	271	>XP_001746020.1_Monosiga_brevicollis	-	523	7.5e-11	52.3	0.1	1	1	2.4e-15	9.2e-11	52.042	0.12	125	282	94	258	58	268	0.78	Cellular tumor antigen p53		0
A0A0V1LDC9_9BILA	A0A0V1LDC9_9BILA	594	>XP_001746020.1_Monosiga_brevicollis	-	523	7.7e-11	52.3	0.2	1	1	3.3e-15	1.3e-10	51.587	0.22	122	326	184	390	163	410	0.74	Cellular tumor antigen p53		0
A0A2K5N3J8_CERAT	A0A2K5N3J8_CERAT	285	>XP_001746020.1_Monosiga_brevicollis	-	523	8.1e-11	52.2	0.5	1	1	2.7e-15	1e-10	51.8865	0.45	144	282	116	260	57	278	0.76	Cellular tumor antigen p53		0
A0A2I3N9A3_PAPAN	A0A2I3N9A3_PAPAN	285	>XP_001746020.1_Monosiga_brevicollis	-	523	8.8e-11	52.1	0.5	1	1	2.9e-15	1.1e-10	51.7699	0.47	144	282	116	260	56	275	0.76	Cellular tumor antigen p53		0
A0A2K6AAI4_MANLE	A0A2K6AAI4_MANLE	285	>XP_001746020.1_Monosiga_brevicollis	-	523	9e-11	52.1	0.4	1	1	3e-15	1.2e-10	51.7201	0.44	144	282	116	260	57	275	0.76	Cellular tumor antigen p53		0
A0A2K6LYM9_RHIBE	A0A2K6LYM9_RHIBE	272	>XP_001746020.1_Monosiga_brevicollis	-	523	9.1e-11	52.1	0.5	1	1	3e-15	1.2e-10	51.7008	0.47	144	282	116	260	56	270	0.76	Cellular tumor antigen p53		0
A0A2K5DXH0_AOTNA	A0A2K5DXH0_AOTNA	186	>XP_001746020.1_Monosiga_brevicollis	-	523	9.8e-11	52	0.4	1	1	3.2e-15	1.2e-10	51.6224	0.38	191	334	4	151	2	164	0.83	Cellular tumor antigen p53		0
A0A2K6QDI9_RHIRO	A0A2K6QDI9_RHIRO	272	>XP_001746020.1_Monosiga_brevicollis	-	523	9.8e-11	52	0.5	1	1	3.3e-15	1.3e-10	51.5973	0.48	144	282	116	260	56	270	0.76	Cellular tumor antigen p53		0
A0A0V1D8F8_TRIBR	A0A0V1D8F8_TRIBR	592	>XP_001746020.1_Monosiga_brevicollis	-	523	9.9e-11	51.9	0.2	1	1	4.2e-15	1.6e-10	51.2244	0.24	122	326	184	390	163	426	0.73	Cellular tumor antigen p53		0
A0A0V0U5U4_9BILA	A0A0V0U5U4_9BILA	596	>XP_001746020.1_Monosiga_brevicollis	-	523	1e-10	51.9	0.2	1	1	4.5e-15	1.7e-10	51.1381	0.21	122	326	184	390	163	411	0.72	Cellular tumor antigen p53		0
A0A0V1P3X2_9BILA	A0A0V1P3X2_9BILA	597	>XP_001746020.1_Monosiga_brevicollis	-	523	1.1e-10	51.8	0.1	1	1	4.9e-15	1.9e-10	51.0212	0.12	122	325	184	389	160	405	0.73	Cellular tumor antigen p53		0
A0A0V0ZFM8_9BILA	A0A0V0ZFM8_9BILA	597	>XP_001746020.1_Monosiga_brevicollis	-	523	1.2e-10	51.7	0.2	1	1	5.3e-15	2e-10	50.9106	0.24	122	329	184	393	161	412	0.72	Cellular tumor antigen p53		0
A0A2K6QDH6_RHIRO	A0A2K6QDH6_RHIRO	285	>XP_001746020.1_Monosiga_brevicollis	-	523	1.2e-10	51.6	0.4	1	1	4.1e-15	1.6e-10	51.2656	0.41	144	282	116	260	57	273	0.77	Cellular tumor antigen p53		0
A0A2K6LYN1_RHIBE	A0A2K6LYN1_RHIBE	285	>XP_001746020.1_Monosiga_brevicollis	-	523	1.2e-10	51.6	0.4	1	1	4.1e-15	1.6e-10	51.2656	0.41	144	282	116	260	57	273	0.77	Cellular tumor antigen p53		0
A0A2K5JJ46_COLAP	A0A2K5JJ46_COLAP	285	>XP_001746020.1_Monosiga_brevicollis	-	523	1.6e-10	51.3	0.4	1	1	5.3e-15	2e-10	50.9055	0.41	144	282	116	260	57	273	0.77	Cellular tumor antigen p53		0
T1EE77_HELRO	T1EE77_HELRO	344	>XP_001746020.1_Monosiga_brevicollis	-	523	1.6e-10	51.2	0	1	1	5.8e-15	2.2e-10	50.7728	0.02	148	314	119	285	115	314	0.86	Uncharacterized protein		0
H3BK76_MOUSE	H3BK76_MOUSE	213	>XP_001746020.1_Monosiga_brevicollis	-	523	1.7e-10	51.1	0.1	1	1	5.1e-15	2e-10	50.9512	0.07	126	282	50	209	29	213	0.82	Cellular tumor antigen p53 (Fragment)		0
A0A0V0S9D5_9BILA	A0A0V0S9D5_9BILA	593	>XP_001746020.1_Monosiga_brevicollis	-	523	1.8e-10	51.1	1.1	1	1	5.3e-15	2e-10	50.8975	0.28	123	325	185	389	165	412	0.73	Cellular tumor antigen p53		0
G1U940_RABIT	G1U940_RABIT	368	>XP_001746020.1_Monosiga_brevicollis	-	523	2e-10	50.9	0.5	1	1	6.5e-15	2.5e-10	50.6096	0.47	133	316	81	269	28	305	0.8	Cellular tumor antigen p53		0
A0A1S3N1S0_SALSA	A0A1S3N1S0_SALSA	447	>XP_001746020.1_Monosiga_brevicollis	-	523	2.2e-10	50.8	0.6	1	1	1.2e-14	4.5e-10	49.7741	0.41	198	392	11	198	3	225	0.75	Tumor protein 63 (p63)		0
A0A0V0V4L8_9BILA	A0A0V0V4L8_9BILA	875	>XP_001746020.1_Monosiga_brevicollis	-	523	2.2e-10	50.8	0.2	1	1	1.1e-14	4.1e-10	49.9003	0.16	123	325	184	388	163	405	0.72	Cellular tumor antigen p53		0
A0A2I3T5N8_PANTR	A0A2I3T5N8_PANTR	285	>XP_001746020.1_Monosiga_brevicollis	-	523	2.3e-10	50.7	0.3	1	1	7.3e-15	2.8e-10	50.4494	0.26	145	282	117	260	57	279	0.8	Cellular tumor antigen p53		0
E7EQX7_HUMAN	E7EQX7_HUMAN	285	>XP_001746020.1_Monosiga_brevicollis	-	523	2.3e-10	50.7	0.3	1	1	7.3e-15	2.8e-10	50.4494	0.26	145	282	117	260	57	279	0.8	Cellular tumor antigen p53		0
A0A2I2ZK26_GORGO	A0A2I2ZK26_GORGO	285	>XP_001746020.1_Monosiga_brevicollis	-	523	2.5e-10	50.6	0.3	1	1	7.9e-15	3e-10	50.3294	0.27	145	282	117	260	57	279	0.8	Cellular tumor antigen p53		0
Q171M5_AEDAE	Q171M5_AEDAE	459	>XP_001746020.1_Monosiga_brevicollis	-	523	2.6e-10	50.6	0.3	1	1	1.1e-14	4.3e-10	49.8465	0.3	150	326	171	350	160	376	0.79	AAEL007595-PA		0
A0A1D5Q594_MACMU	A0A1D5Q594_MACMU	292	>XP_001746020.1_Monosiga_brevicollis	-	523	2.6e-10	50.6	1.4	1	1	6.7e-15	2.6e-10	50.5694	1.43	144	283	125	270	70	285	0.77	Cellular tumor antigen p53		0
A0A087USY9_9ARAC	A0A087USY9_9ARAC	156	>XP_001746020.1_Monosiga_brevicollis	-	523	2.7e-10	50.5	0.3	1	1	7.7e-15	3e-10	50.3726	0.32	200	313	11	128	3	152	0.82	Cellular tumor antigen p53 (Fragment)		0
A0A0V1H082_9BILA	A0A0V1H082_9BILA	580	>XP_001746020.1_Monosiga_brevicollis	-	523	2.7e-10	50.5	0.4	1	1	9.8e-15	3.8e-10	50.022	0.44	120	336	164	380	133	434	0.76	Cellular tumor antigen p53		0
A0A1S3N1A8_SALSA	A0A1S3N1A8_SALSA	466	>XP_001746020.1_Monosiga_brevicollis	-	523	2.8e-10	50.5	0.3	1	1	1.5e-14	5.8e-10	49.4054	0.28	198	390	11	196	3	218	0.76	Tumor protein 63 (p63)		0
A0A0V1H0B5_9BILA	A0A0V1H0B5_9BILA	537	>XP_001746020.1_Monosiga_brevicollis	-	523	2.8e-10	50.5	0.3	1	1	1.1e-14	4.1e-10	49.9002	0.29	120	328	199	407	168	431	0.75	Cellular tumor antigen p53		0
A0A0V1H0L8_9BILA	A0A0V1H0L8_9BILA	603	>XP_001746020.1_Monosiga_brevicollis	-	523	2.9e-10	50.4	0.4	1	1	1.1e-14	4.1e-10	49.8941	0.44	120	336	187	403	156	457	0.76	Cellular tumor antigen p53		0
A0A0V1H034_9BILA	A0A0V1H034_9BILA	615	>XP_001746020.1_Monosiga_brevicollis	-	523	3e-10	50.4	0.4	1	1	1.1e-14	4.3e-10	49.8304	0.44	120	336	199	415	168	469	0.76	Cellular tumor antigen p53		0
E2B2V4_HARSA	E2B2V4_HARSA	232	>XP_001746020.1_Monosiga_brevicollis	-	523	3.5e-10	50.2	0.1	1	1	9.4e-15	3.6e-10	50.0754	0.14	195	318	30	161	1	188	0.76	Tumor protein 63		0
T1HHW8_RHOPR	T1HHW8_RHOPR	378	>XP_001746020.1_Monosiga_brevicollis	-	523	4.7e-10	49.7	0.2	1	1	6.6e-14	2.5e-09	47.2885	0.21	152	314	114	295	98	329	0.73	Uncharacterized protein		0
A0A0V0XWZ0_TRIPS	A0A0V0XWZ0_TRIPS	644	>XP_001746020.1_Monosiga_brevicollis	-	523	5.3e-10	49.5	0.2	1	1	2.1e-14	7.9e-10	48.958	0.19	119	325	214	419	183	448	0.73	Cellular tumor antigen p53		0
A0A0V1GZU5_9BILA	A0A0V1GZU5_9BILA	588	>XP_001746020.1_Monosiga_brevicollis	-	523	6.2e-10	49.3	0.2	1	1	2.5e-14	9.5e-10	48.6952	0.21	120	324	199	402	168	415	0.76	Cellular tumor antigen p53		0
A0A2A4JNC2_HELVI	A0A2A4JNC2_HELVI	217	>XP_001746020.1_Monosiga_brevicollis	-	523	7.1e-10	49.1	0	1	1	2.1e-14	8.2e-10	48.9185	0.02	242	351	49	159	26	183	0.81	Uncharacterized protein		0
A0A1S3N1A7_SALSA	A0A1S3N1A7_SALSA	460	>XP_001746020.1_Monosiga_brevicollis	-	523	7.4e-10	49.1	0.2	1	1	1.7e-13	6.4e-09	45.957	0.21	198	320	11	141	3	210	0.81	Tumor protein 63 (p63)		0
A0A0V1ME47_9BILA	A0A0V1ME47_9BILA	614	>XP_001746020.1_Monosiga_brevicollis	-	523	7.5e-10	49	0.4	1	1	3.2e-14	1.3e-09	48.304	0.37	121	337	199	415	172	472	0.75	Cellular tumor antigen p53		0
A0A0V1MEE0_9BILA	A0A0V1MEE0_9BILA	615	>XP_001746020.1_Monosiga_brevicollis	-	523	7.7e-10	49	0.4	1	1	3.3e-14	1.3e-09	48.2987	0.37	121	337	200	416	173	473	0.75	Cellular tumor antigen p53		0
A0A087SZ72_9ARAC	A0A087SZ72_9ARAC	176	>XP_001746020.1_Monosiga_brevicollis	-	523	1.3e-09	48.3	0	1	1	3.8e-14	1.4e-09	48.0967	0.02	233	316	10	92	2	136	0.84	Cellular tumor antigen p53 (Fragment)		0
A0A026WHR3_OOCBI	A0A026WHR3_OOCBI	232	>XP_001746020.1_Monosiga_brevicollis	-	523	1.5e-09	48.1	0.2	1	1	6.1e-14	2.4e-09	47.3968	0.22	165	324	3	173	1	191	0.76	Tumor protein p73		0
A0A182Y7A0_ANOST	A0A182Y7A0_ANOST	444	>XP_001746020.1_Monosiga_brevicollis	-	523	2e-09	47.6	0.1	1	1	6.9e-14	2.6e-09	47.2352	0.1	143	335	106	316	56	336	0.76	Uncharacterized protein		0
A0A060Z608_ONCMY	A0A060Z608_ONCMY	171	>XP_001746020.1_Monosiga_brevicollis	-	523	2.7e-09	47.2	0.1	1	1	8e-14	3.1e-09	47.0195	0.12	260	392	2	127	1	149	0.8	Uncharacterized protein		0
F2UH84_SALR5	F2UH84_SALR5	351	>XP_001746020.1_Monosiga_brevicollis	-	523	4.3e-09	46.5	0.9	1	1	9.1e-13	3.5e-08	43.5276	0.07	212	340	12	142	3	163	0.74	Uncharacterized protein		0
A0A212FJ15_DANPL	A0A212FJ15_DANPL	336	>XP_001746020.1_Monosiga_brevicollis	-	523	4.6e-09	46.4	0	1	1	1.5e-13	5.7e-09	46.1336	0.02	142	336	62	257	7	281	0.78	p53		0
J9JP39_ACYPI	J9JP39_ACYPI	395	>XP_001746020.1_Monosiga_brevicollis	-	523	4.7e-09	46.4	0.1	1	1	1.5e-13	5.8e-09	46.0969	0.1	149	314	117	293	41	318	0.7	Uncharacterized protein		0
Q7QBX6_ANOGA	Q7QBX6_ANOGA	487	>XP_001746020.1_Monosiga_brevicollis	-	523	5.2e-09	46.3	2.4	1	1	2.4e-13	9.3e-09	45.4362	0.2	143	332	143	346	129	365	0.71	AGAP002352-PA		0
F5HK78_ANOGA	F5HK78_ANOGA	500	>XP_001746020.1_Monosiga_brevicollis	-	523	5.4e-09	46.2	2.4	1	1	2.6e-13	9.9e-09	45.3492	0.2	143	332	143	346	129	365	0.71	AGAP002352-PB		0
A0A226PF87_COLVI	A0A226PF87_COLVI	640	>XP_001746020.1_Monosiga_brevicollis	-	523	7.1e-09	45.8	0.1	1	1	8.7e-12	3.4e-07	40.2974	0.04	123	280	138	304	110	319	0.8	Tumor protein p73		0
A0A1I7VBH3_LOALO	A0A1I7VBH3_LOALO	486	>XP_001746020.1_Monosiga_brevicollis	-	523	7.1e-09	45.8	0.5	1	1	7.4e-13	2.8e-08	43.8329	0.48	190	384	180	356	148	457	0.67	Uncharacterized protein		0
A0A2J7RT65_9NEOP	A0A2J7RT65_9NEOP	399	>XP_001746020.1_Monosiga_brevicollis	-	523	1.2e-08	45.1	0	1	1	4.2e-13	1.6e-08	44.6481	0.03	151	331	141	329	120	343	0.73	Uncharacterized protein		0
A0A0N5E6D9_TRIMR	A0A0N5E6D9_TRIMR	400	>XP_001746020.1_Monosiga_brevicollis	-	523	1.3e-08	45	0.8	1	1	5.5e-13	2.1e-08	44.2504	0.27	150	309	154	314	117	325	0.87	Uncharacterized protein		0
G3TS21_LOXAF	G3TS21_LOXAF	363	>XP_001746020.1_Monosiga_brevicollis	-	523	1.3e-08	44.9	0.1	1	1	4.5e-13	1.7e-08	44.5356	0.08	146	335	105	293	56	303	0.79	Cellular tumor antigen p53 (Fragment)		0
G3UHY3_LOXAF	G3UHY3_LOXAF	288	>XP_001746020.1_Monosiga_brevicollis	-	523	1.4e-08	44.8	0.2	1	1	4.7e-13	1.8e-08	44.4784	0.25	146	336	80	272	56	280	0.75	Cellular tumor antigen p53 (Fragment)		0
A0A1D2NAH9_ORCCI	A0A1D2NAH9_ORCCI	520	>XP_001746020.1_Monosiga_brevicollis	-	523	1.5e-08	44.7	0	1	1	9.5e-13	3.7e-08	43.4643	0.04	159	385	208	465	201	475	0.71	Cellular tumor antigen p53		0
A0A2I3H6F9_NOMLE	A0A2I3H6F9_NOMLE	479	>XP_001746020.1_Monosiga_brevicollis	-	523	1.6e-08	44.6	1.4	1	1	3e-12	1.2e-07	41.8181	0.03	253	332	216	292	181	310	0.77	Uncharacterized protein		0
A0A2I3GGP7_NOMLE	A0A2I3GGP7_NOMLE	525	>XP_001746020.1_Monosiga_brevicollis	-	523	2e-08	44.3	1.4	1	1	3.5e-12	1.3e-07	41.6052	0.03	253	332	167	243	132	261	0.77	Uncharacterized protein		0
G1R9J5_NOMLE	G1R9J5_NOMLE	574	>XP_001746020.1_Monosiga_brevicollis	-	523	2.4e-08	44.1	1.3	1	1	4.1e-12	1.6e-07	41.3895	0.03	253	331	216	291	181	309	0.77	Uncharacterized protein		0
A0A0R3QQH5_9BILA	A0A0R3QQH5_9BILA	481	>XP_001746020.1_Monosiga_brevicollis	-	523	2.6e-08	44	0.7	1	1	1.4e-12	5.3e-08	42.9362	0.72	173	307	156	294	133	419	0.73	Uncharacterized protein		0
A0A0K0K0M1_BRUMA	A0A0K0K0M1_BRUMA	492	>XP_001746020.1_Monosiga_brevicollis	-	523	2.8e-08	43.9	0.8	1	1	1.5e-12	5.8e-08	42.8182	0.76	173	307	167	305	144	429	0.73	Bm9825		0
A0A0N4TIF7_BRUPA	A0A0N4TIF7_BRUPA	481	>XP_001746020.1_Monosiga_brevicollis	-	523	5.2e-08	43	0.6	1	1	3.2e-12	1.2e-07	41.7389	0.61	173	307	156	294	133	418	0.73	Uncharacterized protein		0
A0A084W6W1_ANOSI	A0A084W6W1_ANOSI	380	>XP_001746020.1_Monosiga_brevicollis	-	523	8.8e-08	42.2	0.1	1	1	3.6e-12	1.4e-07	41.579	0.11	144	327	57	245	49	287	0.74	AGAP002352-PA-like protein		0
A0A1I8EB15_WUCBA	A0A1I8EB15_WUCBA	507	>XP_001746020.1_Monosiga_brevicollis	-	523	9.1e-08	42.2	0.3	1	1	3.4e-12	1.3e-07	41.6531	0.35	173	306	164	301	144	329	0.71	Uncharacterized protein		0
A0A1V9XZQ4_9ACAR	A0A1V9XZQ4_9ACAR	329	>XP_001746020.1_Monosiga_brevicollis	-	523	2.3e-07	40.9	0.1	1	1	7.4e-12	2.9e-07	40.5184	0.05	147	310	85	252	59	292	0.83	Uncharacterized protein		0
W5JCA5_ANODA	W5JCA5_ANODA	427	>XP_001746020.1_Monosiga_brevicollis	-	523	2.9e-07	40.5	0.5	1	1	9.8e-12	3.8e-07	40.1295	0.55	144	330	104	300	88	357	0.72	Uncharacterized protein		0
B0W6K4_CULQU	B0W6K4_CULQU	364	>XP_001746020.1_Monosiga_brevicollis	-	523	4.8e-07	39.8	0	1	1	1.5e-11	5.9e-07	39.4869	0.04	153	312	88	245	42	270	0.83	Uncharacterized protein		0
B4N9F0_DROWI	B4N9F0_DROWI	346	>XP_001746020.1_Monosiga_brevicollis	-	523	5.4e-07	39.6	0.1	1	1	1.9e-11	7.3e-07	39.1797	0.15	147	317	43	224	11	252	0.73	Uncharacterized protein		0
A0A2K5DGQ7_AOTNA	A0A2K5DGQ7_AOTNA	367	>XP_001746020.1_Monosiga_brevicollis	-	523	6.2e-07	39.4	1.5	1	1	6.8e-11	2.6e-06	37.3568	1.05	133	317	105	285	67	293	0.79	Cellular tumor antigen p53		0
G3UK14_LOXAF	G3UK14_LOXAF	365	>XP_001746020.1_Monosiga_brevicollis	-	523	8.3e-07	39	0.3	1	1	3e-11	1.2e-06	38.4998	0.28	143	318	99	275	44	306	0.69	Cellular tumor antigen p53		0
A0A0B2UVT7_TOXCA	A0A0B2UVT7_TOXCA	529	>XP_001746020.1_Monosiga_brevicollis	-	523	9.2e-07	38.9	0.3	1	1	3.9e-11	1.5e-06	38.1363	0.31	187	307	224	343	165	456	0.73	Cellular tumor antigen p53		0
A0A044R7Z7_ONCVO	A0A044R7Z7_ONCVO	479	>XP_001746020.1_Monosiga_brevicollis	-	523	1.1e-06	38.6	0.2	1	1	4.2e-11	1.6e-06	38.0434	0.18	162	362	149	355	133	411	0.73	Uncharacterized protein		0
A0A0R3RXL0_9BILA	A0A0R3RXL0_9BILA	485	>XP_001746020.1_Monosiga_brevicollis	-	523	1.2e-06	38.5	0.9	1	1	1.3e-10	5.1e-06	36.4114	0.93	190	305	180	297	149	445	0.75	Uncharacterized protein		0
A0A1W4V3M9_DROFC	A0A1W4V3M9_DROFC	336	>XP_001746020.1_Monosiga_brevicollis	-	523	1.4e-06	38.3	0.1	1	1	4.5e-11	1.7e-06	37.9427	0.15	152	336	49	245	39	274	0.71	cellular tumor antigen p53 isoform X5		0
A0A1W4V3C5_DROFC	A0A1W4V3C5_DROFC	341	>XP_001746020.1_Monosiga_brevicollis	-	523	1.4e-06	38.3	0.1	1	1	4.7e-11	1.8e-06	37.8839	0.15	152	336	54	250	44	279	0.71	cellular tumor antigen p53 isoform X4		0
A0A0V1H1G3_9BILA	A0A0V1H1G3_9BILA	288	>XP_001746020.1_Monosiga_brevicollis	-	523	1.5e-06	38.2	1.9	1	1	4.1e-11	1.6e-06	38.0759	1.93	158	336	1	183	1	241	0.72	Cellular tumor antigen p53 (Fragment)		0
A0A060Z8H2_ONCMY	A0A060Z8H2_ONCMY	72	>XP_001746020.1_Monosiga_brevicollis	-	523	1.5e-06	38.2	0.4	1	1	4.1e-11	1.6e-06	38.0769	0.44	260	315	2	57	1	67	0.9	Uncharacterized protein		0
A0A1W4UQV2_DROFC	A0A1W4UQV2_DROFC	377	>XP_001746020.1_Monosiga_brevicollis	-	523	1.8e-06	37.9	0.1	1	1	6.2e-11	2.4e-06	37.4902	0.14	152	336	90	286	80	314	0.71	cellular tumor antigen p53 isoform X3		0
B4JSF4_DROGR	B4JSF4_DROGR	359	>XP_001746020.1_Monosiga_brevicollis	-	523	2e-06	37.7	0.4	1	1	6.7e-11	2.6e-06	37.3662	0.41	152	334	52	242	46	278	0.75	GH18203		0
A0A1W4URE4_DROFC	A0A1W4URE4_DROFC	404	>XP_001746020.1_Monosiga_brevicollis	-	523	2.1e-06	37.7	0.1	1	1	7.4e-11	2.8e-06	37.2318	0.14	152	336	117	313	107	340	0.71	cellular tumor antigen p53 isoform X2		0
B4MB49_DROVI	B4MB49_DROVI	393	>XP_001746020.1_Monosiga_brevicollis	-	523	2.7e-06	37.3	0.2	1	1	9.8e-11	3.8e-06	36.8288	0.16	151	312	105	276	99	304	0.79	Uncharacterized protein		0
A0A2I4C876_9TELE	A0A2I4C876_9TELE	363	>XP_001746020.1_Monosiga_brevicollis	-	523	2.7e-06	37.3	0.7	1	1	4.2e-10	1.6e-05	34.7591	0.69	260	319	2	60	1	140	0.73	tumor protein 63-like		0
G3UI57_LOXAF	G3UI57_LOXAF	360	>XP_001746020.1_Monosiga_brevicollis	-	523	2.8e-06	37.3	0.1	1	1	9e-11	3.5e-06	36.9419	0.07	146	335	107	290	50	315	0.82	Cellular tumor antigen p53		0
A0A0R3NFR4_DROPS	A0A0R3NFR4_DROPS	394	>XP_001746020.1_Monosiga_brevicollis	-	523	2.9e-06	37.2	0.2	1	1	1e-10	4e-06	36.7316	0.17	151	328	105	293	97	326	0.74	Uncharacterized protein, isoform D		0
B5DVY8_DROPS	B5DVY8_DROPS	398	>XP_001746020.1_Monosiga_brevicollis	-	523	3e-06	37.2	0.2	1	1	1.1e-10	4.2e-06	36.6756	0.18	151	328	109	297	102	330	0.74	Uncharacterized protein, isoform E		0
A0A1W4V3M4_DROFC	A0A1W4V3M4_DROFC	515	>XP_001746020.1_Monosiga_brevicollis	-	523	3.5e-06	36.9	0.2	1	1	1.3e-10	5.1e-06	36.3971	0.16	152	335	228	423	218	450	0.7	uncharacterized protein LOC108091700 isoform X1		0
A0A0N0PCE7_PAPMA	A0A0N0PCE7_PAPMA	438	>XP_001746020.1_Monosiga_brevicollis	-	523	3.5e-06	36.9	0.5	1	1	1.7e-10	6.7e-06	35.9987	0.4	254	315	276	337	135	377	0.67	Cellular tumor antigen p53		0
G3UJ00_LOXAF	G3UJ00_LOXAF	360	>XP_001746020.1_Monosiga_brevicollis	-	523	3.7e-06	36.9	0.3	1	1	1.2e-10	4.7e-06	36.5036	0.27	147	319	102	264	67	294	0.8	Cellular tumor antigen p53		0
A0A0K0D8S2_ANGCA	A0A0K0D8S2_ANGCA	148	>XP_001746020.1_Monosiga_brevicollis	-	523	4.2e-06	36.7	0.1	1	1	1.3e-10	5.1e-06	36.3919	0.07	158	279	32	145	21	147	0.91	Uncharacterized protein		0
A0A0L0CLI5_LUCCU	A0A0L0CLI5_LUCCU	353	>XP_001746020.1_Monosiga_brevicollis	-	523	4.7e-06	36.5	0	1	1	1.5e-10	5.8e-06	36.2202	0.03	202	335	105	247	91	307	0.73	Uncharacterized protein		0
H9GVA1_ANOCA	H9GVA1_ANOCA	158	>XP_001746020.1_Monosiga_brevicollis	-	523	5.1e-06	36.4	0	1	1	1.7e-10	6.7e-06	36.0155	0.04	255	313	9	67	2	82	0.88	Uncharacterized protein		0
A0A0N1PE05_PAPXU	A0A0N1PE05_PAPXU	407	>XP_001746020.1_Monosiga_brevicollis	-	523	5.2e-06	36.4	0.4	1	1	2.3e-10	8.9e-06	35.6034	0.44	254	314	238	298	118	325	0.76	Cellular tumor antigen p53		0
G3UDE4_LOXAF	G3UDE4_LOXAF	362	>XP_001746020.1_Monosiga_brevicollis	-	523	5.8e-06	36.2	1.2	1	1	4.1e-10	1.6e-05	34.7665	1.14	147	337	102	290	92	299	0.7	Cellular tumor antigen p53		0
E9PFT5_HUMAN	E9PFT5_HUMAN	155	>XP_001746020.1_Monosiga_brevicollis	-	523	6.3e-06	36.1	0.4	1	1	2e-10	7.6e-06	35.8214	0.35	153	270	32	155	28	155	0.87	Cellular tumor antigen p53 (Fragment)		0
A0A0B4K7P1_DROME	A0A0B4K7P1_DROME	334	>XP_001746020.1_Monosiga_brevicollis	-	523	7.6e-06	35.8	0.3	1	1	2.7e-10	1e-05	35.3967	0.33	152	315	54	229	43	248	0.74	p53, isoform E		0
A0A0R3NKT4_DROPS	A0A0R3NKT4_DROPS	646	>XP_001746020.1_Monosiga_brevicollis	-	523	8.5e-06	35.7	0.2	1	1	3.2e-10	1.2e-05	35.1167	0.17	151	328	357	545	350	578	0.74	Uncharacterized protein, isoform C		0
C3ZIW1_BRAFL	C3ZIW1_BRAFL	174	>XP_001746020.1_Monosiga_brevicollis	-	523	8.6e-06	35.6	0.1	1	1	5.5e-10	2.1e-05	34.3457	0.03	274	389	2	104	1	109	0.76	Uncharacterized protein		0
H3FK89_PRIPA	H3FK89_PRIPA	498	>XP_001746020.1_Monosiga_brevicollis	-	523	9.5e-06	35.5	0.2	1	1	3.7e-10	1.4e-05	34.9071	0.18	195	327	155	277	112	342	0.78	Uncharacterized protein		0
G3GY68_CRIGR	G3GY68_CRIGR	148	>XP_001746020.1_Monosiga_brevicollis	-	523	9.8e-06	35.5	0	1	1	2.8e-10	1.1e-05	35.3411	0.05	268	316	1	49	1	92	0.84	Cellular tumor antigen p53		0
Q9N6D8_DROME	Q9N6D8_DROME	385	>XP_001746020.1_Monosiga_brevicollis	-	523	1.1e-05	35.3	0.3	1	1	3.8e-10	1.5e-05	34.87	0.33	152	315	105	280	94	299	0.74	GH11591p		0
B3LZ91_DROAN	B3LZ91_DROAN	405	>XP_001746020.1_Monosiga_brevicollis	-	523	1.3e-05	35	0.2	1	1	4.7e-10	1.8e-05	34.59	0.2	151	368	114	344	108	386	0.66	Uncharacterized protein, isoform C		0
B0W6K5_CULQU	B0W6K5_CULQU	344	>XP_001746020.1_Monosiga_brevicollis	-	523	1.3e-05	35	0	1	1	4.5e-10	1.7e-05	34.6365	0.04	182	327	97	244	61	272	0.75	Uncharacterized protein		0
A0A093I9U7_DRYPU	A0A093I9U7_DRYPU	532	>XP_001746020.1_Monosiga_brevicollis	-	523	1.4e-05	34.9	0	1	1	5.9e-10	2.3e-05	34.2461	0.03	253	320	249	315	215	339	0.82	Tumor protein p73 (Fragment)		0
B4R1C4_DROSI	B4R1C4_DROSI	489	>XP_001746020.1_Monosiga_brevicollis	-	523	1.6e-05	34.8	0.3	1	1	5.9e-10	2.3e-05	34.266	0.3	151	313	208	381	198	403	0.75	GD18411		0
Q8IMZ4_DROME	Q8IMZ4_DROME	495	>XP_001746020.1_Monosiga_brevicollis	-	523	1.7e-05	34.7	0.3	1	1	6.5e-10	2.5e-05	34.1063	0.29	152	315	215	390	203	409	0.74	p53 protein long form variant 1		0
G3UAZ0_LOXAF	G3UAZ0_LOXAF	364	>XP_001746020.1_Monosiga_brevicollis	-	523	2e-05	34.4	0.2	1	1	6.7e-10	2.6e-05	34.0771	0.22	146	314	101	262	57	295	0.78	Cellular tumor antigen p53		0
A0A0P8XYV2_DROAN	A0A0P8XYV2_DROAN	502	>XP_001746020.1_Monosiga_brevicollis	-	523	2.3e-05	34.2	0.2	1	1	8.2e-10	3.2e-05	33.7866	0.2	151	368	211	441	205	483	0.65	Uncharacterized protein, isoform B		0
B4GZG1_DROPE	B4GZG1_DROPE	386	>XP_001746020.1_Monosiga_brevicollis	-	523	2.5e-05	34.1	0.2	1	1	8.5e-10	3.3e-05	33.7313	0.18	151	327	77	264	70	299	0.72	GL27356 (Fragment)		0
G3U6U6_LOXAF	G3U6U6_LOXAF	367	>XP_001746020.1_Monosiga_brevicollis	-	523	3e-05	33.9	0.3	1	1	9.9e-10	3.8e-05	33.5129	0.25	147	316	102	268	65	300	0.77	Cellular tumor antigen p53		0
W5JGE1_ANODA	W5JGE1_ANODA	385	>XP_001746020.1_Monosiga_brevicollis	-	523	5e-05	33.1	0.1	1	1	1.8e-09	6.8e-05	32.6774	0.06	149	310	104	270	88	304	0.75	Uncharacterized protein		0
A0A0M3QXK1_DROBS	A0A0M3QXK1_DROBS	377	>XP_001746020.1_Monosiga_brevicollis	-	523	5.5e-05	33	0.2	1	1	1.8e-09	7e-05	32.6395	0.18	202	317	144	271	92	303	0.73	p53		0
B0W6K6_CULQU	B0W6K6_CULQU	391	>XP_001746020.1_Monosiga_brevicollis	-	523	7e-05	32.6	0.3	1	1	2.8e-09	0.00011	32.0124	0.03	147	322	136	312	117	346	0.76	Uncharacterized protein		0
G3U6D1_LOXAF	G3U6D1_LOXAF	364	>XP_001746020.1_Monosiga_brevicollis	-	523	7.7e-05	32.5	0.2	1	1	2.5e-09	9.8e-05	32.1624	0.24	146	314	101	262	57	295	0.77	Cellular tumor antigen p53 (Fragment)		0
B4KBB9_DROMO	B4KBB9_DROMO	391	>XP_001746020.1_Monosiga_brevicollis	-	523	8.7e-05	32.3	0.1	1	1	3e-09	0.00012	31.9141	0.08	151	314	103	277	93	320	0.75	Uncharacterized protein		0
A0A158PBU5_ANGCA	A0A158PBU5_ANGCA	438	>XP_001746020.1_Monosiga_brevicollis	-	523	8.9e-05	32.3	0.1	1	1	3.3e-09	0.00013	31.779	0.14	159	279	124	236	117	242	0.92	Uncharacterized protein		0
B4HFA1_DROSE	B4HFA1_DROSE	489	>XP_001746020.1_Monosiga_brevicollis	-	523	0.00011	32	0.2	1	1	4.3e-09	0.00016	31.4185	0.17	151	327	208	390	198	405	0.74	GM23598		0
A0A087SZ73_9ARAC	A0A087SZ73_9ARAC	201	>XP_001746020.1_Monosiga_brevicollis	-	523	0.00012	31.9	0	1	1	3.7e-09	0.00014	31.6364	0.02	145	208	131	194	92	199	0.87	Cellular tumor antigen p53 (Fragment)		0
A0A0K0DP08_ANGCA	A0A0K0DP08_ANGCA	352	>XP_001746020.1_Monosiga_brevicollis	-	523	0.00012	31.8	0	1	1	4.3e-09	0.00016	31.4179	0.03	165	336	16	182	6	193	0.77	Uncharacterized protein		0
A0A2K6D4N4_MACNE	A0A2K6D4N4_MACNE	270	>XP_001746020.1_Monosiga_brevicollis	-	523	0.00022	31	1.2	1	1	5.6e-09	0.00022	31.0287	1.24	144	233	125	218	70	232	0.71	Cellular tumor antigen p53		0
A0A3Q0IPE1_DIACI	A0A3Q0IPE1_DIACI	226	>XP_001746020.1_Monosiga_brevicollis	-	523	0.00033	30.4	0	1	1	1.1e-08	0.00043	30.0498	0.01	144	289	64	221	48	225	0.82	tumor protein p73		0
G3UHE5_LOXAF	G3UHE5_LOXAF	367	>XP_001746020.1_Monosiga_brevicollis	-	523	0.00055	29.7	0.8	1	1	3.1e-08	0.0012	28.5863	0.81	147	317	102	269	93	300	0.68	Cellular tumor antigen p53		0
A0A183H0Z1_9BILA	A0A183H0Z1_9BILA	121	>XP_001746020.1_Monosiga_brevicollis	-	523	0.00078	29.2	0.2	1	1	2.6e-08	0.00099	28.8568	0.21	172	279	6	118	2	120	0.66	Uncharacterized protein		0
A0A2U4AZZ6_TURTR	A0A2U4AZZ6_TURTR	429	>XP_001746020.1_Monosiga_brevicollis	-	523	0.00089	29	0	1	1	3.9e-08	0.0015	28.2479	0.02	266	389	54	167	43	182	0.74	tumor protein p73 isoform X4		0
A0A2U4AZZ8_TURTR	A0A2U4AZZ8_TURTR	437	>XP_001746020.1_Monosiga_brevicollis	-	523	0.0009	29	0	1	1	4e-08	0.0015	28.2244	0.02	266	389	54	167	43	184	0.74	tumor protein p73 isoform X3		0
A0A060YN57_ONCMY	A0A060YN57_ONCMY	227	>XP_001746020.1_Monosiga_brevicollis	-	523	0.0011	28.7	0.4	1	1	3.5e-08	0.0014	28.4008	0.45	101	237	66	202	40	219	0.72	Cellular tumor antigen p53		0
A0A2U4B021_TURTR	A0A2U4B021_TURTR	477	>XP_001746020.1_Monosiga_brevicollis	-	523	0.0011	28.6	0	1	1	4.7e-08	0.0018	27.9716	0.02	266	389	54	167	43	182	0.74	collagen alpha-2(V) chain isoform X2		0
A0A2U4AZZ2_TURTR	A0A2U4AZZ2_TURTR	485	>XP_001746020.1_Monosiga_brevicollis	-	523	0.0012	28.6	0	1	1	4.8e-08	0.0019	27.9542	0.02	266	389	54	167	43	184	0.74	collagen alpha-2(V) chain isoform X1		0
F7DTE6_ORNAN	F7DTE6_ORNAN	436	>XP_001746020.1_Monosiga_brevicollis	-	523	0.0012	28.5	0.1	1	1	4.3e-08	0.0016	28.1274	0.11	262	389	60	176	1	184	0.64	Tumor protein p73		0
A0A1X7UD97_AMPQE	A0A1X7UD97_AMPQE	594	>XP_001746020.1_Monosiga_brevicollis	-	523	0.0012	28.5	0.1	1	1	4.7e-08	0.0018	27.9731	0.07	128	487	171	536	164	561	0.71	Uncharacterized protein		0
A0A0G4IW88_PLABS	A0A0G4IW88_PLABS	418	>XP_001746020.1_Monosiga_brevicollis	-	523	0.0015	28.3	0.1	1	1	5e-06	0.19	21.3016	0.07	420	476	356	412	344	417	0.91	Uncharacterized protein		0
F2UH83_SALR5	F2UH83_SALR5	170	>XP_001746020.1_Monosiga_brevicollis	-	523	0.0016	28.2	0	1	1	4.8e-08	0.0019	27.9533	0.04	100	198	69	167	37	169	0.8	Uncharacterized protein		0
A0A2K5F3V2_AOTNA	A0A2K5F3V2_AOTNA	328	>XP_001746020.1_Monosiga_brevicollis	-	523	0.0017	28.1	0.4	1	1	2e-06	0.076	22.6397	0.07	261	315	174	228	165	235	0.89	Uncharacterized protein		0
G3ULT4_LOXAF	G3ULT4_LOXAF	367	>XP_001746020.1_Monosiga_brevicollis	-	523	0.002	27.9	2	1	1	1.2e-07	0.0048	26.593	1.96	147	319	102	271	95	300	0.65	Cellular tumor antigen p53 (Fragment)		0
A0A182ELX1_ONCOC	A0A182ELX1_ONCOC	272	>XP_001746020.1_Monosiga_brevicollis	-	523	0.008	25.9	0.4	1	1	3.1e-07	0.012	25.2732	0.36	161	279	148	269	130	271	0.73	Uncharacterized protein		0
A0A084W6V9_ANOSI	A0A084W6V9_ANOSI	359	>XP_001746020.1_Monosiga_brevicollis	-	523	0.0085	25.8	0.1	1	1	2.8e-07	0.011	25.4122	0.06	145	311	70	242	39	269	0.84	AGAP004319-PA-like protein		0

## Sheet: M. brevicollis XP_001747656
Target Name	Target Accession	Target Length	Query Name	Query Accession	Query Length	E-value	Score	Bias	Domain Index	Domain Count	Cond. E-value	Domain Ind. E-value	Domain Bit-score	Domain Bias	Query Ali. Start	Query Ali. End	Target Ali. Start	Target Ali. End	Target Env. Start	Target Env. End	Acc	Description	Mapped PDB(s)	Number of Identical Sequences
A9V4M3_MONBE	A9V4M3_MONBE	571	>XP_001747656.1_Monosiga_brevicollis	-	571	0	1296.4	11.2	1	1	0	0	1296.2	11.22	1	571	1	571	1	571	1	Predicted protein		0
B7QF52_IXOSC	B7QF52_IXOSC	444	>XP_001747656.1_Monosiga_brevicollis	-	571	7.1e-22	89.2	8	1	2	1.9e-14	7.7e-10	49.4702	0.82	217	376	10	174	2	208	0.78	Cellular tumor antigen P53, putative		0
B7QF52_IXOSC	B7QF52_IXOSC	444	>XP_001747656.1_Monosiga_brevicollis	-	571	7.1e-22	89.2	8	2	2	1.1e-10	4.5e-06	37.0261	0.21	300	396	336	434	324	439	0.85	Cellular tumor antigen P53, putative		0
F2UH84_SALR5	F2UH84_SALR5	351	>XP_001747656.1_Monosiga_brevicollis	-	571	1.2e-21	88.5	11.8	1	1	4.6e-26	1.9e-21	87.792	7.74	244	431	3	166	1	204	0.81	Uncharacterized protein		0
A0A1S3IIC6_LINUN	A0A1S3IIC6_LINUN	541	>XP_001747656.1_Monosiga_brevicollis	-	571	1.1e-20	85.3	0.1	1	1	3.9e-25	1.6e-20	84.746	0.1	196	464	95	354	44	389	0.8	cellular tumor antigen p53 isoform X3		0
A0A1S3II34_LINUN	A0A1S3II34_LINUN	620	>XP_001747656.1_Monosiga_brevicollis	-	571	1.5e-20	84.8	0.1	1	1	5.6e-25	2.3e-20	84.2319	0.11	196	464	174	433	125	468	0.8	cellular tumor antigen p53 isoform X2		0
A0A1S3IK29_LINUN	A0A1S3IK29_LINUN	626	>XP_001747656.1_Monosiga_brevicollis	-	571	1.6e-20	84.8	0.1	1	1	5.7e-25	2.3e-20	84.1912	0.1	196	464	180	439	132	474	0.8	cellular tumor antigen p53 isoform X1		0
A0A2R8Q2E9_DANRE	A0A2R8Q2E9_DANRE	289	>XP_001747656.1_Monosiga_brevicollis	-	571	1.1e-19	82	0.2	1	1	3.4e-24	1.4e-19	81.65	0.16	195	450	8	261	4	286	0.8	Cellular tumor antigen p53		0
A0A369SDE5_9METZ	A0A369SDE5_9METZ	584	>XP_001747656.1_Monosiga_brevicollis	-	571	2.4e-19	80.9	0.4	1	1	7.8e-24	3.2e-19	80.4533	0.37	215	436	209	430	159	487	0.76	Cellular tumor antigen p53		0
B3RZS6_TRIAD	B3RZS6_TRIAD	576	>XP_001747656.1_Monosiga_brevicollis	-	571	2.5e-19	80.8	0.3	1	1	8.1e-24	3.3e-19	80.3994	0.34	215	436	201	422	151	479	0.76	Uncharacterized protein		0
A0A2R8RHX5_DANRE	A0A2R8RHX5_DANRE	374	>XP_001747656.1_Monosiga_brevicollis	-	571	2.8e-19	80.6	0.1	1	1	8.4e-24	3.4e-19	80.3428	0.13	195	448	93	344	35	371	0.82	Cellular tumor antigen p53		0
K7G3P4_PELSI	K7G3P4_PELSI	390	>XP_001747656.1_Monosiga_brevicollis	-	571	3.7e-19	80.2	0.5	1	1	1.2e-23	5e-19	79.7977	0.48	195	446	111	365	106	384	0.79	Cellular tumor antigen p53		0
P53_ICTPU	P53_ICTPU	376	>XP_001747656.1_Monosiga_brevicollis	-	571	3.8e-19	80.2	0.6	1	1	1.2e-23	4.7e-19	79.872	0.56	195	436	99	336	43	368	0.79	Cellular tumor antigen p53		0
P53_DANRE	P53_DANRE	373	>XP_001747656.1_Monosiga_brevicollis	-	571	6.5e-19	79.4	0.1	1	1	1.9e-23	7.9e-19	79.139	0.1	195	448	92	343	33	370	0.82	Cellular tumor antigen p53	4cz6_D	0
G1MS29_MELGA	G1MS29_MELGA	495	>XP_001747656.1_Monosiga_brevicollis	-	571	6.7e-19	79.4	0.2	1	1	2.1e-23	8.5e-19	79.0376	0.25	193	486	2	297	1	331	0.79	Tumor protein p73		0
G1K2L5_DANRE	G1K2L5_DANRE	374	>XP_001747656.1_Monosiga_brevicollis	-	571	6.8e-19	79.4	0.1	1	1	2e-23	8.1e-19	79.1043	0.11	195	448	93	344	36	371	0.82	Cellular tumor antigen p53	4d1l_F	0
I3KRX9_ORENI	I3KRX9_ORENI	372	>XP_001747656.1_Monosiga_brevicollis	-	571	2.8e-18	77.3	0.8	1	1	9.6e-23	3.9e-18	76.8486	0.79	196	430	113	338	106	366	0.84	Cellular tumor antigen p53		0
B0R0M3_DANRE	B0R0M3_DANRE	369	>XP_001747656.1_Monosiga_brevicollis	-	571	2.9e-18	77.3	0.1	1	1	8.6e-23	3.5e-18	77.0119	0.09	195	448	92	339	33	366	0.8	Cellular tumor antigen p53		0
A0A2Y9DZI1_TRIMA	A0A2Y9DZI1_TRIMA	635	>XP_001747656.1_Monosiga_brevicollis	-	571	2.9e-18	77.3	1.2	1	1	9.5e-23	3.9e-18	76.8586	1.23	196	465	140	406	56	457	0.81	Tumor protein p73		0
A0A0N8JWU8_SCLFO	A0A0N8JWU8_SCLFO	377	>XP_001747656.1_Monosiga_brevicollis	-	571	3.9e-18	76.8	0.4	1	1	1.6e-22	6.4e-18	76.1316	0.4	196	469	87	364	74	374	0.83	Cellular tumor antigen p53		0
G3SZA7_LOXAF	G3SZA7_LOXAF	608	>XP_001747656.1_Monosiga_brevicollis	-	571	4.1e-18	76.8	1	1	1	1e-22	4.1e-18	76.7927	0.99	196	478	116	394	81	439	0.78	Tumor protein p73		0
G3VTK8_SARHA	G3VTK8_SARHA	490	>XP_001747656.1_Monosiga_brevicollis	-	571	4.7e-18	76.6	0.2	1	1	1.5e-22	6.2e-18	76.1855	0.23	197	484	1	288	1	307	0.79	Tumor protein p73		0
A0A2Y9E110_TRIMA	A0A2Y9E110_TRIMA	554	>XP_001747656.1_Monosiga_brevicollis	-	571	6.7e-18	76.1	0.3	1	1	2.2e-22	9e-18	75.6462	0.35	196	450	140	396	54	417	0.81	Cellular tumor antigen p53		0
H9G5L7_ANOCA	H9G5L7_ANOCA	633	>XP_001747656.1_Monosiga_brevicollis	-	571	1.4e-17	75	0.1	1	1	3.5e-22	1.4e-17	74.9886	0.13	196	482	143	431	139	439	0.75	Cellular tumor antigen p53		0
A0A2Y9E064_TRIMA	A0A2Y9E064_TRIMA	539	>XP_001747656.1_Monosiga_brevicollis	-	571	1.5e-17	75	0.2	1	1	4.9e-22	2e-17	74.5256	0.22	196	438	140	383	53	404	0.83	Cellular tumor antigen p53		0
A0A151N3K8_ALLMI	A0A151N3K8_ALLMI	649	>XP_001747656.1_Monosiga_brevicollis	-	571	1.6e-17	74.9	0.3	1	1	7.7e-22	3.1e-17	73.8655	0.15	196	483	159	448	155	469	0.79	Tumor protein p73		0
A0A3Q0H7A4_ALLSI	A0A3Q0H7A4_ALLSI	668	>XP_001747656.1_Monosiga_brevicollis	-	571	1.6e-17	74.9	0.4	1	1	7.5e-22	3.1e-17	73.9001	0.15	196	484	178	468	174	499	0.79	Tumor protein p73		0
F6TKT0_XENTR	F6TKT0_XENTR	634	>XP_001747656.1_Monosiga_brevicollis	-	571	1.7e-17	74.8	0.3	1	1	6.3e-22	2.6e-17	74.1487	0.3	196	484	145	434	133	463	0.8	Tumor protein p73		0
K7F8T8_PELSI	K7F8T8_PELSI	633	>XP_001747656.1_Monosiga_brevicollis	-	571	1.8e-17	74.7	0.9	1	1	6.3e-22	2.5e-17	74.1588	0.87	196	482	143	431	65	455	0.79	Tumor protein p73		0
A0A151N3K6_ALLMI	A0A151N3K6_ALLMI	688	>XP_001747656.1_Monosiga_brevicollis	-	571	1.8e-17	74.6	0.4	1	1	8e-22	3.2e-17	73.8131	0.15	196	484	198	488	194	521	0.79	Tumor protein p73		0
A0A2B4RUK1_STYPI	A0A2B4RUK1_STYPI	567	>XP_001747656.1_Monosiga_brevicollis	-	571	1.8e-17	74.6	0.4	1	1	4.6e-22	1.8e-17	74.6186	0.39	196	363	158	331	152	380	0.8	Cellular tumor antigen p53		0
A0A093HAC9_STRCA	A0A093HAC9_STRCA	635	>XP_001747656.1_Monosiga_brevicollis	-	571	2.6e-17	74.1	1.1	1	1	8.8e-22	3.6e-17	73.6783	1.14	196	484	145	435	90	464	0.8	Tumor protein p73 (Fragment)		0
A0A091IJF7_CALAN	A0A091IJF7_CALAN	635	>XP_001747656.1_Monosiga_brevicollis	-	571	2.7e-17	74.1	1.3	1	1	9.1e-22	3.7e-17	73.6275	1.29	196	486	145	437	68	470	0.81	Tumor protein p73 (Fragment)		0
Q4H300_CIOIN	Q4H300_CIOIN	415	>XP_001747656.1_Monosiga_brevicollis	-	571	2.7e-17	74.1	0.2	1	1	1e-21	4.1e-17	73.481	0.16	196	436	135	375	130	406	0.81	Transcription factor protein		0
A0A2K6L176_RHIBE	A0A2K6L176_RHIBE	533	>XP_001747656.1_Monosiga_brevicollis	-	571	2.8e-17	74	1.1	1	1	9.1e-22	3.7e-17	73.6335	1.14	180	484	23	327	8	370	0.8	Tumor protein p73		0
A0A2K6RQ50_RHIRO	A0A2K6RQ50_RHIRO	533	>XP_001747656.1_Monosiga_brevicollis	-	571	2.8e-17	74	1.1	1	1	9.1e-22	3.7e-17	73.6335	1.14	180	484	23	327	8	370	0.8	Tumor protein p73		0
A0A0Q3T504_AMAAE	A0A0Q3T504_AMAAE	633	>XP_001747656.1_Monosiga_brevicollis	-	571	3.7e-17	73.6	0.9	1	1	1.3e-21	5.1e-17	73.1673	0.88	196	485	143	434	66	470	0.81	Tumor protein p73		0
A0A151N445_ALLMI	A0A151N445_ALLMI	665	>XP_001747656.1_Monosiga_brevicollis	-	571	3.7e-17	73.6	1.3	1	1	1.2e-21	5e-17	73.1881	1.34	196	484	175	465	110	498	0.81	Tumor protein p73		0
A0A2D0RBJ9_ICTPU	A0A2D0RBJ9_ICTPU	394	>XP_001747656.1_Monosiga_brevicollis	-	571	3.7e-17	73.6	0.1	1	1	1e-21	4.1e-17	73.4708	0.13	195	431	116	350	34	391	0.79	Cellular tumor antigen p53		0
A0A1V4KNI0_PATFA	A0A1V4KNI0_PATFA	620	>XP_001747656.1_Monosiga_brevicollis	-	571	3.7e-17	73.6	0.6	1	1	1.3e-21	5.3e-17	73.1197	0.57	196	483	159	448	83	457	0.82	Tumor protein p73		0
F1P1U2_CHICK	F1P1U2_CHICK	660	>XP_001747656.1_Monosiga_brevicollis	-	571	3.9e-17	73.5	1.3	1	1	1.4e-21	5.6e-17	73.0378	1.26	196	484	170	460	98	490	0.82	Tumor protein p73		0
Q4H301_CIOIN	Q4H301_CIOIN	489	>XP_001747656.1_Monosiga_brevicollis	-	571	4.1e-17	73.5	0.2	1	1	1.6e-21	6.4e-17	72.8458	0.16	196	436	209	449	204	480	0.81	transcription factor protein		0
A0A2Y9QER8_DELLE	A0A2Y9QER8_DELLE	499	>XP_001747656.1_Monosiga_brevicollis	-	571	4.3e-17	73.4	0.4	1	1	1.1e-21	4.3e-17	73.3981	0.39	196	465	143	412	138	463	0.77	Cellular tumor antigen p53		0
G2HEX8_PANTR	G2HEX8_PANTR	529	>XP_001747656.1_Monosiga_brevicollis	-	571	4.4e-17	73.4	1.7	1	1	1.4e-21	5.8e-17	72.9726	1.66	174	484	18	323	4	374	0.75	Tumor protein p73		0
I3LPE8_PIG	I3LPE8_PIG	640	>XP_001747656.1_Monosiga_brevicollis	-	571	4.8e-17	73.3	1	1	1	1.6e-21	6.7e-17	72.7786	1.02	196	473	144	418	105	476	0.75	Tumor protein p73		0
G3X6J7_BOVIN	G3X6J7_BOVIN	640	>XP_001747656.1_Monosiga_brevicollis	-	571	4.8e-17	73.3	2.2	1	1	1.6e-21	6.7e-17	72.7813	2.2	196	522	144	464	28	478	0.8	Tumor protein p73		0
H2LHQ7_ORYLA	H2LHQ7_ORYLA	540	>XP_001747656.1_Monosiga_brevicollis	-	571	4.9e-17	73.2	2.9	1	1	1.7e-21	6.7e-17	72.7684	2.86	175	515	19	361	14	373	0.76	Tumor protein p73		0
A0A2Y9SSJ7_PHYMC	A0A2Y9SSJ7_PHYMC	649	>XP_001747656.1_Monosiga_brevicollis	-	571	5e-17	73.2	0.7	1	1	1.2e-21	5e-17	73.1825	0.71	196	471	146	425	141	484	0.74	Tumor protein p73		0
A0A2I0M380_COLLI	A0A2I0M380_COLLI	562	>XP_001747656.1_Monosiga_brevicollis	-	571	5.4e-17	73.1	0.2	1	1	1.9e-21	7.5e-17	72.6036	0.23	196	488	73	366	38	392	0.81	Cellular tumor antigen p53		0
A0A2I2Z132_GORGO	A0A2I2Z132_GORGO	529	>XP_001747656.1_Monosiga_brevicollis	-	571	5.9e-17	72.9	2.4	1	1	2e-21	8e-17	72.5143	2.42	174	484	18	323	4	378	0.74	Tumor protein p73		0
A0A2R9BEH4_PANPA	A0A2R9BEH4_PANPA	528	>XP_001747656.1_Monosiga_brevicollis	-	571	6.3e-17	72.9	2.4	1	1	2.1e-21	8.5e-17	72.4397	2.38	174	485	18	324	4	376	0.74	Tumor protein p73		0
U3K4S7_FICAL	U3K4S7_FICAL	647	>XP_001747656.1_Monosiga_brevicollis	-	571	6.3e-17	72.9	1.1	1	1	2.2e-21	8.8e-17	72.3844	1.14	196	502	157	463	85	483	0.8	Tumor protein p73		0
A0A2K5MX14_CERAT	A0A2K5MX14_CERAT	533	>XP_001747656.1_Monosiga_brevicollis	-	571	6.7e-17	72.8	1.6	1	1	2.2e-21	9e-17	72.3512	1.64	180	522	23	359	7	377	0.74	Tumor protein p73		0
A0A2U3YWX9_LEPWE	A0A2U3YWX9_LEPWE	636	>XP_001747656.1_Monosiga_brevicollis	-	571	6.7e-17	72.8	3.4	1	1	2.3e-21	9.2e-17	72.3184	3.38	196	487	141	431	67	468	0.84	Tumor protein p73		0
A0A2U3YWW9_LEPWE	A0A2U3YWW9_LEPWE	634	>XP_001747656.1_Monosiga_brevicollis	-	571	6.8e-17	72.8	3.4	1	1	2.2e-21	9.1e-17	72.3294	3.38	196	487	139	429	65	466	0.84	Tumor protein p73		0
A0A2K6CLY4_MACNE	A0A2K6CLY4_MACNE	533	>XP_001747656.1_Monosiga_brevicollis	-	571	6.8e-17	72.7	1.7	1	1	2.3e-21	9.2e-17	72.3167	1.68	180	522	23	359	7	379	0.75	Tumor protein p73		0
A0A1S3GJQ8_DIPOR	A0A1S3GJQ8_DIPOR	640	>XP_001747656.1_Monosiga_brevicollis	-	571	7.3e-17	72.6	1.5	1	1	2.5e-21	1e-16	72.1613	1.46	196	483	143	432	36	458	0.77	Tumor protein p73		0
A0A2Y9Q8P6_DELLE	A0A2Y9Q8P6_DELLE	637	>XP_001747656.1_Monosiga_brevicollis	-	571	7.6e-17	72.6	1.3	1	1	2e-21	8.2e-17	72.4879	0.4	196	465	143	412	137	462	0.77	Tumor protein p73		0
A0A1L8FMK1_XENLA	A0A1L8FMK1_XENLA	752	>XP_001747656.1_Monosiga_brevicollis	-	571	7.7e-17	72.6	0.2	1	1	3.1e-21	1.3e-16	71.863	0.15	196	483	263	551	254	568	0.79	Cellular tumor antigen p53		0
H0YX04_TAEGU	H0YX04_TAEGU	635	>XP_001747656.1_Monosiga_brevicollis	-	571	7.8e-17	72.6	1	1	1	2.6e-21	1.1e-16	72.1181	1.03	196	484	145	435	71	468	0.82	Tumor protein p73		0
A0A1S3GJR4_DIPOR	A0A1S3GJR4_DIPOR	638	>XP_001747656.1_Monosiga_brevicollis	-	571	7.8e-17	72.5	1.9	1	1	2.9e-21	1.2e-16	71.9835	1.94	196	483	141	430	24	456	0.74	Tumor protein p73		0
A0A091G407_9AVES	A0A091G407_9AVES	635	>XP_001747656.1_Monosiga_brevicollis	-	571	8.2e-17	72.5	1.1	1	1	2.8e-21	1.1e-16	72.0053	1.11	196	484	145	435	68	464	0.81	Tumor protein p73 (Fragment)		0
A0A2K5IAV0_COLAP	A0A2K5IAV0_COLAP	533	>XP_001747656.1_Monosiga_brevicollis	-	571	8.3e-17	72.5	1.1	1	1	2.7e-21	1.1e-16	72.0872	1.1	180	483	23	326	8	370	0.77	Tumor protein p73		0
A0A1S3GID5_DIPOR	A0A1S3GID5_DIPOR	591	>XP_001747656.1_Monosiga_brevicollis	-	571	9.6e-17	72.3	1.6	1	1	3.1e-21	1.3e-16	71.8652	1.64	196	483	94	383	20	411	0.8	Tumor protein p73		0
A0A099ZQ65_TINGU	A0A099ZQ65_TINGU	630	>XP_001747656.1_Monosiga_brevicollis	-	571	9.9e-17	72.2	1.2	1	1	3.3e-21	1.4e-16	71.7598	1.21	196	484	145	435	67	467	0.81	Tumor protein p73 (Fragment)		0
A0A060XN97_ONCMY	A0A060XN97_ONCMY	387	>XP_001747656.1_Monosiga_brevicollis	-	571	1e-16	72.2	0.1	1	1	3.7e-21	1.5e-16	71.6209	0.1	196	434	111	349	105	374	0.77	Cellular tumor antigen p53		0
A0A091UUY0_NIPNI	A0A091UUY0_NIPNI	635	>XP_001747656.1_Monosiga_brevicollis	-	571	1e-16	72.2	1.4	1	1	3.4e-21	1.4e-16	71.717	1.38	196	486	145	437	68	469	0.8	Tumor protein p73 (Fragment)		0
U3I844_ANAPL	U3I844_ANAPL	635	>XP_001747656.1_Monosiga_brevicollis	-	571	1.1e-16	72.1	1.2	1	1	3.6e-21	1.5e-16	71.663	1.18	196	484	145	435	73	464	0.81	Tumor protein p73		0
A0A286XRB4_CAVPO	A0A286XRB4_CAVPO	452	>XP_001747656.1_Monosiga_brevicollis	-	571	1.1e-16	72.1	0.9	1	1	3.5e-21	1.4e-16	71.7127	0.93	196	488	94	386	56	420	0.75	Cellular tumor antigen p53		0
C0PUM1_SALSA	C0PUM1_SALSA	383	>XP_001747656.1_Monosiga_brevicollis	-	571	1.2e-16	72	0.1	1	1	4.5e-21	1.8e-16	71.3269	0.07	196	434	107	345	101	370	0.77	Cellular tumor antigen p53 (Fragment)		0
A0A1S3SD25_SALSA	A0A1S3SD25_SALSA	393	>XP_001747656.1_Monosiga_brevicollis	-	571	1.2e-16	71.9	0.1	1	1	4.9e-21	2e-16	71.2174	0.07	196	434	117	355	111	380	0.77	Cellular tumor antigen p53		0
A0A2I3NGN2_PAPAN	A0A2I3NGN2_PAPAN	533	>XP_001747656.1_Monosiga_brevicollis	-	571	1.3e-16	71.8	2	1	1	4.4e-21	1.8e-16	71.3653	1.97	180	484	23	327	7	382	0.77	Tumor protein p73		0
A0A3Q0H7A9_ALLSI	A0A3Q0H7A9_ALLSI	660	>XP_001747656.1_Monosiga_brevicollis	-	571	1.5e-16	71.7	0.6	1	1	5.2e-21	2.1e-16	71.1148	0.32	196	484	159	460	126	493	0.79	Tumor protein p73		0
F6VXE7_MACMU	F6VXE7_MACMU	533	>XP_001747656.1_Monosiga_brevicollis	-	571	1.8e-16	71.3	1.7	1	1	6.1e-21	2.5e-16	70.9022	1.66	180	522	23	359	7	379	0.74	Tumor protein p73		0
W5MD84_LEPOC	W5MD84_LEPOC	662	>XP_001747656.1_Monosiga_brevicollis	-	571	2e-16	71.2	0.3	1	1	8e-21	3.2e-16	70.5104	0.33	196	486	171	462	164	489	0.73	Cellular tumor antigen p53		0
I3J187_ORENI	I3J187_ORENI	670	>XP_001747656.1_Monosiga_brevicollis	-	571	2.1e-16	71.2	2.5	1	1	5.1e-21	2.1e-16	71.1571	2.46	196	514	153	475	149	485	0.75	Cellular tumor antigen p53		0
A0A2Y9QF26_DELLE	A0A2Y9QF26_DELLE	556	>XP_001747656.1_Monosiga_brevicollis	-	571	2.1e-16	71.1	1.1	1	1	6.3e-21	2.6e-16	70.8432	0.22	196	457	143	406	138	420	0.79	Cellular tumor antigen p53		0
A0A3Q0HBT5_ALLSI	A0A3Q0HBT5_ALLSI	596	>XP_001747656.1_Monosiga_brevicollis	-	571	2.1e-16	71.1	1.3	1	1	7e-21	2.8e-16	70.7122	1.28	196	484	95	396	41	431	0.8	Tumor protein p73		0
A0A337SE20_FELCA	A0A337SE20_FELCA	584	>XP_001747656.1_Monosiga_brevicollis	-	571	2.3e-16	71	0.7	1	1	7.7e-21	3.1e-16	70.563	0.72	196	484	94	381	59	420	0.8	Tumor protein p73		0
W5N8V9_LEPOC	W5N8V9_LEPOC	390	>XP_001747656.1_Monosiga_brevicollis	-	571	2.3e-16	71	0.5	1	1	7.2e-21	2.9e-16	70.6618	0.54	195	438	108	351	77	388	0.78	Cellular tumor antigen p53		0
W5N8V4_LEPOC	W5N8V4_LEPOC	395	>XP_001747656.1_Monosiga_brevicollis	-	571	2.4e-16	70.9	0.5	1	1	7.5e-21	3e-16	70.6055	0.54	195	438	113	356	82	393	0.78	Cellular tumor antigen p53		0
A0A337SL04_FELCA	A0A337SL04_FELCA	632	>XP_001747656.1_Monosiga_brevicollis	-	571	2.5e-16	70.9	0.7	1	1	9.1e-21	3.7e-16	70.3215	0.68	196	484	142	429	106	468	0.8	Tumor protein p73		0
A0A286XSJ9_CAVPO	A0A286XSJ9_CAVPO	641	>XP_001747656.1_Monosiga_brevicollis	-	571	2.6e-16	70.8	1.1	1	1	1.1e-20	4.3e-16	70.104	1.08	196	488	145	437	109	470	0.75	Tumor protein p73		0
H0VHZ7_CAVPO	H0VHZ7_CAVPO	590	>XP_001747656.1_Monosiga_brevicollis	-	571	2.7e-16	70.8	1.1	1	1	9e-21	3.6e-16	70.3473	1.13	196	488	94	386	60	419	0.75	Tumor protein p73		0
F1QLJ1_DANRE	F1QLJ1_DANRE	439	>XP_001747656.1_Monosiga_brevicollis	-	571	3e-16	70.6	0.2	1	1	1e-20	4.2e-16	70.137	0.16	196	463	97	357	91	419	0.79	Cellular tumor antigen p53 (Fragment)		0
A0A2R8PYJ9_DANRE	A0A2R8PYJ9_DANRE	437	>XP_001747656.1_Monosiga_brevicollis	-	571	3e-16	70.6	0.2	1	1	9.9e-21	4e-16	70.2044	0.18	196	463	84	344	78	418	0.79	Cellular tumor antigen p53		0
F1PYN7_CANLF	F1PYN7_CANLF	690	>XP_001747656.1_Monosiga_brevicollis	-	571	3.2e-16	70.5	1.9	1	1	1.2e-20	4.9e-16	69.9107	1.91	196	484	193	482	145	527	0.78	Tumor protein p73		0
A0A2U3ZMT5_ODORO	A0A2U3ZMT5_ODORO	509	>XP_001747656.1_Monosiga_brevicollis	-	571	3.2e-16	70.5	1.1	1	1	1.1e-20	4.3e-16	70.1033	1.07	196	457	95	357	22	368	0.82	Cellular tumor antigen p53		0
A0A340WMX7_LIPVE	A0A340WMX7_LIPVE	636	>XP_001747656.1_Monosiga_brevicollis	-	571	3.3e-16	70.5	0.5	1	1	8e-21	3.3e-16	70.502	0.45	196	468	141	413	137	467	0.74	Tumor protein p73		0
A0A2U3WFH4_ODORO	A0A2U3WFH4_ODORO	634	>XP_001747656.1_Monosiga_brevicollis	-	571	3.5e-16	70.4	3.9	1	1	1.2e-20	4.7e-16	69.9728	3.94	196	522	139	458	64	470	0.81	Tumor protein p73		0
A0A2U3WFK4_ODORO	A0A2U3WFK4_ODORO	636	>XP_001747656.1_Monosiga_brevicollis	-	571	3.5e-16	70.4	3.9	1	1	1.2e-20	4.8e-16	69.9606	3.94	196	522	141	460	66	472	0.81	Tumor protein p73		0
A0A340WJV7_LIPVE	A0A340WJV7_LIPVE	638	>XP_001747656.1_Monosiga_brevicollis	-	571	3.6e-16	70.4	0.5	1	1	8.8e-21	3.6e-16	70.3785	0.46	196	467	143	414	139	464	0.75	Tumor protein p73		0
W5Q2R4_SHEEP	W5Q2R4_SHEEP	625	>XP_001747656.1_Monosiga_brevicollis	-	571	3.6e-16	70.4	2.2	1	1	1.2e-20	4.9e-16	69.9281	2.21	196	473	144	418	60	474	0.78	Tumor protein p73		0
M3WFF4_FELCA	M3WFF4_FELCA	749	>XP_001747656.1_Monosiga_brevicollis	-	571	3.7e-16	70.3	0.7	1	1	1.4e-20	5.8e-16	69.6889	0.72	196	484	259	546	224	585	0.8	Tumor protein p73		0
W5Q2R7_SHEEP	W5Q2R7_SHEEP	635	>XP_001747656.1_Monosiga_brevicollis	-	571	3.8e-16	70.3	2.2	1	1	1.3e-20	5.1e-16	69.8706	2.21	196	473	144	418	61	474	0.78	Tumor protein p73		0
A0A2U9B0Y2_SCOMX	A0A2U9B0Y2_SCOMX	381	>XP_001747656.1_Monosiga_brevicollis	-	571	5e-16	69.9	0.6	1	1	1.7e-20	6.8e-16	69.4563	0.58	197	430	122	347	117	374	0.8	Cellular tumor antigen p53		0
G3NTK8_GASAC	G3NTK8_GASAC	672	>XP_001747656.1_Monosiga_brevicollis	-	571	5e-16	69.9	1.6	1	1	2.3e-20	9.2e-16	69.0133	1.64	196	484	153	444	144	474	0.75	Cellular tumor antigen p53		0
A0A091DI49_FUKDA	A0A091DI49_FUKDA	780	>XP_001747656.1_Monosiga_brevicollis	-	571	6.4e-16	69.5	1.4	1	1	2.5e-20	1e-15	68.8712	1.37	196	484	285	573	251	611	0.76	Tumor protein p73		0
A0A3F2YPG3_XIPMA	A0A3F2YPG3_XIPMA	332	>XP_001747656.1_Monosiga_brevicollis	-	571	7.7e-16	69.3	0	1	1	2.6e-20	1e-15	68.844	0.05	196	427	81	302	76	317	0.85	Cellular tumor antigen p53		0
A0A340WHB6_LIPVE	A0A340WHB6_LIPVE	557	>XP_001747656.1_Monosiga_brevicollis	-	571	7.8e-16	69.2	0.5	1	1	3.5e-20	1.4e-15	68.3937	0.19	196	456	143	405	139	419	0.78	Cellular tumor antigen p53		0
A0A0B4VFS7_DANRE	A0A0B4VFS7_DANRE	261	>XP_001747656.1_Monosiga_brevicollis	-	571	8.4e-16	69.1	0.2	1	1	2.4e-20	9.7e-16	68.9472	0.21	218	450	3	233	1	258	0.79	Cellular tumor antigen p53		0
P53_XIPMA	P53_XIPMA	342	>XP_001747656.1_Monosiga_brevicollis	-	571	8.4e-16	69.1	0	1	1	2.8e-20	1.1e-15	68.7143	0.05	196	427	91	312	86	327	0.85	Cellular tumor antigen p53		0
A0A0A0AU13_CHAVO	A0A0A0AU13_CHAVO	628	>XP_001747656.1_Monosiga_brevicollis	-	571	9e-16	69.1	0.4	1	1	3.1e-20	1.2e-15	68.5906	0.43	196	455	145	403	68	451	0.81	Tumor protein p73 (Fragment)		0
H0WTD3_OTOGA	H0WTD3_OTOGA	642	>XP_001747656.1_Monosiga_brevicollis	-	571	9.7e-16	68.9	2.6	1	1	3.1e-20	1.3e-15	68.5635	2.58	196	468	143	415	69	477	0.75	Tumor protein p73		0
A0A2K6ST84_SAIBB	A0A2K6ST84_SAIBB	586	>XP_001747656.1_Monosiga_brevicollis	-	571	1e-15	68.9	1.2	1	1	3.2e-20	1.3e-15	68.5043	1.21	196	483	94	380	53	424	0.75	Tumor protein p73		0
A0A383YU21_BALAS	A0A383YU21_BALAS	640	>XP_001747656.1_Monosiga_brevicollis	-	571	1e-15	68.8	0.5	1	1	3.6e-20	1.5e-15	68.3452	0.48	196	481	145	429	128	470	0.76	Tumor protein p73		0
A0A1L8FGI1_XENLA	A0A1L8FGI1_XENLA	716	>XP_001747656.1_Monosiga_brevicollis	-	571	1.1e-15	68.8	0.3	1	1	5.5e-20	2.2e-15	67.7474	0.32	196	483	227	515	213	531	0.79	Tumor protein p73 (Fragment)		0
H3CXQ0_TETNG	H3CXQ0_TETNG	364	>XP_001747656.1_Monosiga_brevicollis	-	571	1.1e-15	68.8	0.5	1	1	3.5e-20	1.4e-15	68.3748	0.48	196	438	106	340	99	362	0.82	Cellular tumor antigen p53		0
C3XPU2_BRAFL	C3XPU2_BRAFL	649	>XP_001747656.1_Monosiga_brevicollis	-	571	1.3e-15	68.6	2.4	1	1	4.4e-20	1.8e-15	68.053	2.36	197	437	195	434	190	503	0.8	Uncharacterized protein		0
A0A2I0M3A5_COLLI	A0A2I0M3A5_COLLI	578	>XP_001747656.1_Monosiga_brevicollis	-	571	1.3e-15	68.5	0.6	1	1	4.2e-20	1.7e-15	68.125	0.64	196	486	95	380	25	405	0.8	Cellular tumor antigen p53		0
A0A1U7UDX9_TARSY	A0A1U7UDX9_TARSY	637	>XP_001747656.1_Monosiga_brevicollis	-	571	1.3e-15	68.5	1.2	1	1	4.2e-20	1.7e-15	68.1281	1.19	196	522	143	463	22	477	0.79	Tumor protein p73		0
A0A2Y9SZD8_PHYMC	A0A2Y9SZD8_PHYMC	402	>XP_001747656.1_Monosiga_brevicollis	-	571	1.4e-15	68.4	0.1	1	1	3.5e-20	1.4e-15	68.4029	0.09	196	447	146	398	141	402	0.77	Cellular tumor antigen p53		0
A0A2U3ZMU1_ODORO	A0A2U3ZMU1_ODORO	494	>XP_001747656.1_Monosiga_brevicollis	-	571	1.4e-15	68.4	0.7	1	1	4.8e-20	1.9e-15	67.955	0.67	196	450	95	350	21	356	0.83	Cellular tumor antigen p53		0
P73_MOUSE	P73_MOUSE	452	>XP_001747656.1_Monosiga_brevicollis	-	571	1.5e-15	68.3	1.7	1	1	4.6e-20	1.9e-15	68.0001	1.71	196	522	94	415	61	433	0.75	Isoform 3 of Tumor protein p73		0
A0A2Y9KAG1_ENHLU	A0A2Y9KAG1_ENHLU	637	>XP_001747656.1_Monosiga_brevicollis	-	571	1.5e-15	68.3	1.1	1	1	5.1e-20	2.1e-15	67.8494	1.07	196	522	141	461	102	476	0.75	Tumor protein p73		0
A0A2I3RMS1_PANTR	A0A2I3RMS1_PANTR	587	>XP_001747656.1_Monosiga_brevicollis	-	571	1.6e-15	68.2	1.2	1	1	5.2e-20	2.1e-15	67.8271	1.24	196	484	94	381	54	431	0.78	Tumor protein p73		0
A0A2R9BEB3_PANPA	A0A2R9BEB3_PANPA	605	>XP_001747656.1_Monosiga_brevicollis	-	571	1.7e-15	68.1	0.8	1	1	5.8e-20	2.4e-15	67.6643	0.84	196	483	143	429	59	453	0.81	Cellular tumor antigen p53		0
P73_HUMAN	P73_HUMAN	565	>XP_001747656.1_Monosiga_brevicollis	-	571	1.7e-15	68.1	1.4	1	1	5.7e-20	2.3e-15	67.7026	1.36	196	484	72	359	40	411	0.78	Isoform 10 of Tumor protein p73		0
A0A0D9S8U4_CHLSB	A0A0D9S8U4_CHLSB	637	>XP_001747656.1_Monosiga_brevicollis	-	571	1.8e-15	68.1	1.9	1	1	5.7e-20	2.3e-15	67.7003	1.88	196	483	143	429	60	475	0.79	Tumor protein p73		0
A0A2K6FGL2_PROCO	A0A2K6FGL2_PROCO	588	>XP_001747656.1_Monosiga_brevicollis	-	571	1.8e-15	68.1	1.3	1	1	5.8e-20	2.3e-15	67.6765	1.29	196	503	94	394	57	423	0.77	Tumor protein p73		0
A0A2I2ZIW0_GORGO	A0A2I2ZIW0_GORGO	579	>XP_001747656.1_Monosiga_brevicollis	-	571	1.8e-15	68.1	1.6	1	1	5.9e-20	2.4e-15	67.6453	1.59	196	484	86	373	47	427	0.78	Tumor protein p73		0
P73_HUMAN	P73_HUMAN	587	>XP_001747656.1_Monosiga_brevicollis	-	571	1.9e-15	68	1.4	1	1	6.2e-20	2.5e-15	67.5745	1.42	196	484	94	381	54	433	0.78	Isoform dN-Alpha of Tumor protein p73		0
A0A2R9BEG2_PANPA	A0A2R9BEG2_PANPA	587	>XP_001747656.1_Monosiga_brevicollis	-	571	1.9e-15	68	1.4	1	1	6.2e-20	2.5e-15	67.5745	1.42	196	484	94	381	54	433	0.78	Tumor protein p73		0
A0A2I2Z7P9_GORGO	A0A2I2Z7P9_GORGO	587	>XP_001747656.1_Monosiga_brevicollis	-	571	1.9e-15	67.9	1.7	1	1	6.5e-20	2.6e-15	67.512	1.68	196	484	94	381	54	435	0.78	Tumor protein p73		0
R7UHV7_CAPTE	R7UHV7_CAPTE	573	>XP_001747656.1_Monosiga_brevicollis	-	571	2e-15	67.9	0.4	1	1	8.2e-20	3.3e-15	67.1746	0.35	197	458	157	410	152	473	0.76	Uncharacterized protein		0
A0A2R8MYD9_CALJA	A0A2R8MYD9_CALJA	389	>XP_001747656.1_Monosiga_brevicollis	-	571	2e-15	67.9	0.7	1	1	6.2e-20	2.5e-15	67.5726	0.67	196	426	121	344	73	365	0.83	Cellular tumor antigen p53		0
A0A2I3SZA7_PANTR	A0A2I3SZA7_PANTR	499	>XP_001747656.1_Monosiga_brevicollis	-	571	2.1e-15	67.8	2.5	1	1	6.7e-20	2.7e-15	67.4661	2.48	196	484	143	430	57	481	0.8	Cellular tumor antigen p53		0
Q8JFE3_DANRE	Q8JFE3_DANRE	576	>XP_001747656.1_Monosiga_brevicollis	-	571	2.2e-15	67.8	0.2	1	1	7.7e-20	3.1e-15	67.272	0.16	196	463	97	353	91	421	0.79	Tumor protein 63 (p63)		0
A0A2I0M383_COLLI	A0A2I0M383_COLLI	375	>XP_001747656.1_Monosiga_brevicollis	-	571	2.2e-15	67.8	0.1	1	1	7.9e-20	3.2e-15	67.2352	0.04	196	434	95	334	59	342	0.81	Cellular tumor antigen p53		0
A0A337SCX8_FELCA	A0A337SCX8_FELCA	551	>XP_001747656.1_Monosiga_brevicollis	-	571	2.2e-15	67.8	0.4	1	1	8.2e-20	3.3e-15	67.1676	0.44	196	461	142	409	104	419	0.79	Cellular tumor antigen p53		0
A0A2K5QYP8_CEBCA	A0A2K5QYP8_CEBCA	586	>XP_001747656.1_Monosiga_brevicollis	-	571	2.2e-15	67.8	0.9	1	1	7.2e-20	2.9e-15	67.3643	0.89	196	483	94	380	61	417	0.78	Tumor protein p73		0
A0A1S3RHN6_SALSA	A0A1S3RHN6_SALSA	352	>XP_001747656.1_Monosiga_brevicollis	-	571	2.2e-15	67.8	0.1	1	1	6.6e-20	2.7e-15	67.4915	0.08	195	431	68	309	20	337	0.77	Cellular tumor antigen p53		0
F7GNX0_CALJA	F7GNX0_CALJA	395	>XP_001747656.1_Monosiga_brevicollis	-	571	2.2e-15	67.7	0.8	1	1	7.7e-20	3.1e-15	67.2704	0.79	195	426	126	350	120	371	0.82	Cellular tumor antigen p53		0
Z4YK94_MOUSE	Z4YK94_MOUSE	638	>XP_001747656.1_Monosiga_brevicollis	-	571	2.3e-15	67.7	1.3	1	1	9.7e-20	3.9e-15	66.9353	1.31	196	522	142	463	110	480	0.75	Tumor protein p73		0
A0A2K6ST65_SAIBB	A0A2K6ST65_SAIBB	635	>XP_001747656.1_Monosiga_brevicollis	-	571	2.3e-15	67.7	2.3	1	1	7.6e-20	3.1e-15	67.2807	2.29	196	483	143	429	60	473	0.77	Tumor protein p73		0
P73_MOUSE	P73_MOUSE	590	>XP_001747656.1_Monosiga_brevicollis	-	571	2.4e-15	67.7	1.3	1	1	7.9e-20	3.2e-15	67.2307	1.31	196	522	94	415	62	432	0.75	Isoform 2 of Tumor protein p73		0
H2U133_TAKRU	H2U133_TAKRU	364	>XP_001747656.1_Monosiga_brevicollis	-	571	2.4e-15	67.6	0.2	1	1	7.4e-20	3e-15	67.3186	0.17	196	427	105	329	61	350	0.87	Cellular tumor antigen p53		0
P73_HUMAN	P73_HUMAN	450	>XP_001747656.1_Monosiga_brevicollis	-	571	2.4e-15	67.6	2.9	1	1	7.2e-20	2.9e-15	67.3529	2.9	196	484	94	381	26	434	0.8	Isoform dN-Beta of Tumor protein p73		0
A0A2K5QYI7_CEBCA	A0A2K5QYI7_CEBCA	635	>XP_001747656.1_Monosiga_brevicollis	-	571	2.5e-15	67.6	0.8	1	1	8.3e-20	3.4e-15	67.1632	0.83	196	483	143	429	107	466	0.78	Tumor protein p73		0
P73_HUMAN	P73_HUMAN	499	>XP_001747656.1_Monosiga_brevicollis	-	571	2.5e-15	67.6	2.6	1	1	7.9e-20	3.2e-15	67.2267	2.63	196	484	143	430	57	482	0.8	Isoform Beta of Tumor protein p73		0
P73_MOUSE	P73_MOUSE	631	>XP_001747656.1_Monosiga_brevicollis	-	571	2.5e-15	67.6	1.3	1	1	9.4e-20	3.8e-15	66.9755	1.31	196	522	135	456	103	473	0.75	Tumor protein p73		0
F1QKD5_DANRE	F1QKD5_DANRE	588	>XP_001747656.1_Monosiga_brevicollis	-	571	2.5e-15	67.6	0.2	1	1	9.9e-20	4e-15	66.8988	0.21	196	462	97	352	92	385	0.78	Tumor protein 63 (p63)		0
E9QG65_DANRE	E9QG65_DANRE	632	>XP_001747656.1_Monosiga_brevicollis	-	571	2.6e-15	67.5	0.1	1	1	9.7e-20	4e-15	66.9286	0.15	196	463	153	409	148	473	0.79	Tumor protein 63 (p63)		0
A0A2K5E0Z8_AOTNA	A0A2K5E0Z8_AOTNA	586	>XP_001747656.1_Monosiga_brevicollis	-	571	2.8e-15	67.4	1.3	1	1	9.2e-20	3.7e-15	67.0111	1.35	196	484	94	381	53	425	0.77	Tumor protein p73		0
A0A2U3ZMT4_ODORO	A0A2U3ZMT4_ODORO	643	>XP_001747656.1_Monosiga_brevicollis	-	571	2.9e-15	67.4	4	1	1	9.6e-20	3.9e-15	66.9431	3.99	196	522	141	467	67	479	0.76	Tumor protein p73		0
H2U135_TAKRU	H2U135_TAKRU	391	>XP_001747656.1_Monosiga_brevicollis	-	571	2.9e-15	67.4	0.2	1	1	9.3e-20	3.8e-15	66.9948	0.16	196	427	132	356	95	377	0.86	Cellular tumor antigen p53		0
A0A1S3N6V0_SALSA	A0A1S3N6V0_SALSA	370	>XP_001747656.1_Monosiga_brevicollis	-	571	3.1e-15	67.3	0.1	1	1	1.1e-19	4.3e-15	66.793	0.12	196	431	94	329	88	356	0.77	Cellular tumor antigen p53		0
C0H8X1_SALSA	C0H8X1_SALSA	396	>XP_001747656.1_Monosiga_brevicollis	-	571	3.1e-15	67.3	0.1	1	1	9.5e-20	3.9e-15	66.9574	0.08	195	431	112	353	63	380	0.77	Cellular tumor antigen p53		0
A0A087WZU8_HUMAN	A0A087WZU8_HUMAN	382	>XP_001747656.1_Monosiga_brevicollis	-	571	3.2e-15	67.2	0.8	1	1	9.6e-20	3.9e-15	66.9444	0.85	174	425	92	336	24	369	0.8	Cellular tumor antigen p53		0
A0A2G8L3N1_STIJA	A0A2G8L3N1_STIJA	596	>XP_001747656.1_Monosiga_brevicollis	-	571	3.3e-15	67.2	0.2	1	1	1.2e-19	5e-15	66.5784	0.16	193	446	56	296	39	339	0.74	p53		0
W5MCW2_LEPOC	W5MCW2_LEPOC	579	>XP_001747656.1_Monosiga_brevicollis	-	571	3.3e-15	67.2	0.9	1	1	1.2e-19	5e-15	66.6	0.88	196	488	100	378	92	437	0.76	Tumor protein 63 (p63)		0
U3CI16_CALJA	U3CI16_CALJA	586	>XP_001747656.1_Monosiga_brevicollis	-	571	3.4e-15	67.1	1.2	1	1	1.1e-19	4.6e-15	66.7266	1.24	196	484	94	381	53	425	0.77	Tumor protein p73		0
A0A340WPM4_LIPVE	A0A340WPM4_LIPVE	542	>XP_001747656.1_Monosiga_brevicollis	-	571	3.5e-15	67.1	0.6	1	1	1.4e-19	5.5e-15	66.4565	0.11	196	448	143	396	131	402	0.78	Cellular tumor antigen p53		0
M3Y7P2_MUSPF	M3Y7P2_MUSPF	710	>XP_001747656.1_Monosiga_brevicollis	-	571	3.6e-15	67.1	0.8	1	1	1.2e-19	5e-15	66.5906	0.78	196	506	214	518	181	548	0.75	Tumor protein p73		0
A0A1S3N6N6_SALSA	A0A1S3N6N6_SALSA	392	>XP_001747656.1_Monosiga_brevicollis	-	571	3.6e-15	67	0.1	1	1	1.3e-19	5.2e-15	66.5471	0.12	196	430	116	350	110	378	0.77	Cellular tumor antigen p53		0
A0A2K6L172_RHIBE	A0A2K6L172_RHIBE	587	>XP_001747656.1_Monosiga_brevicollis	-	571	3.8e-15	67	2.2	1	1	1.2e-19	4.9e-15	66.6264	2.19	196	484	94	381	31	424	0.82	Tumor protein p73		0
A0A2K6RQ46_RHIRO	A0A2K6RQ46_RHIRO	587	>XP_001747656.1_Monosiga_brevicollis	-	571	3.8e-15	67	2.2	1	1	1.2e-19	4.9e-15	66.6264	2.19	196	484	94	381	31	424	0.82	Tumor protein p73		0
Q6DG24_DANRE	Q6DG24_DANRE	434	>XP_001747656.1_Monosiga_brevicollis	-	571	3.9e-15	66.9	0.1	1	1	1.5e-19	5.9e-15	66.3551	0.1	196	440	97	335	91	360	0.8	Cellular tumor antigen p53		0
A0A1S3RGF1_SALSA	A0A1S3RGF1_SALSA	430	>XP_001747656.1_Monosiga_brevicollis	-	571	3.9e-15	66.9	0.1	1	1	1.2e-19	5e-15	66.6028	0.08	195	431	146	387	97	414	0.77	Cellular tumor antigen p53		0
A0A2I3RJD2_PANTR	A0A2I3RJD2_PANTR	636	>XP_001747656.1_Monosiga_brevicollis	-	571	4e-15	66.9	2.4	1	1	1.3e-19	5.3e-15	66.5083	2.42	196	484	143	430	60	480	0.8	Tumor protein p73		0
A0A151MW63_ALLMI	A0A151MW63_ALLMI	385	>XP_001747656.1_Monosiga_brevicollis	-	571	4.3e-15	66.8	0.4	1	1	1.5e-19	6.1e-15	66.312	0.37	195	428	114	339	108	350	0.81	Cellular tumor antigen p53		0
A0A2K6L161_RHIBE	A0A2K6L161_RHIBE	636	>XP_001747656.1_Monosiga_brevicollis	-	571	4.4e-15	66.8	2.3	1	1	1.5e-19	5.9e-15	66.3521	2.27	196	484	143	430	57	473	0.82	Tumor protein p73		0
A0A2K5MXD2_CERAT	A0A2K5MXD2_CERAT	587	>XP_001747656.1_Monosiga_brevicollis	-	571	4.4e-15	66.8	1.5	1	1	1.5e-19	6e-15	66.3378	1.51	196	522	94	413	55	431	0.76	Tumor protein p73		0
A0A2K6RQ20_RHIRO	A0A2K6RQ20_RHIRO	636	>XP_001747656.1_Monosiga_brevicollis	-	571	4.4e-15	66.8	2.3	1	1	1.5e-19	5.9e-15	66.3521	2.27	196	484	143	430	57	473	0.82	Tumor protein p73		0
F7HW67_CALJA	F7HW67_CALJA	585	>XP_001747656.1_Monosiga_brevicollis	-	571	4.5e-15	66.7	1.7	1	1	1.5e-19	5.9e-15	66.3483	1.66	196	484	93	380	45	424	0.77	Tumor protein p73		0
A0A3B1JIN4_ASTMX	A0A3B1JIN4_ASTMX	573	>XP_001747656.1_Monosiga_brevicollis	-	571	4.6e-15	66.7	0.8	1	1	1.7e-19	7e-15	66.1147	0.83	196	463	171	435	151	494	0.76	Cellular tumor antigen p53		0
A0A2K5MWW4_CERAT	A0A2K5MWW4_CERAT	587	>XP_001747656.1_Monosiga_brevicollis	-	571	4.7e-15	66.7	1.6	1	1	1.6e-19	6.3e-15	66.2507	1.6	196	522	94	413	54	431	0.76	Tumor protein p73		0
P73_HUMAN	P73_HUMAN	636	>XP_001747656.1_Monosiga_brevicollis	-	571	4.7e-15	66.7	2.6	1	1	1.6e-19	6.4e-15	66.2447	2.6	196	484	143	430	60	481	0.8	Tumor protein p73	4guo_C	0
A0A1U7SJ11_ALLSI	A0A1U7SJ11_ALLSI	382	>XP_001747656.1_Monosiga_brevicollis	-	571	4.8e-15	66.7	0.4	1	1	1.6e-19	6.7e-15	66.1803	0.36	195	427	111	335	104	347	0.81	Cellular tumor antigen p53		0
A0A2K6CLX0_MACNE	A0A2K6CLX0_MACNE	587	>XP_001747656.1_Monosiga_brevicollis	-	571	4.8e-15	66.7	1.6	1	1	1.6e-19	6.6e-15	66.2046	1.65	196	522	94	413	54	433	0.76	Tumor protein p73		0
L5KJ90_PTEAL	L5KJ90_PTEAL	698	>XP_001747656.1_Monosiga_brevicollis	-	571	4.8e-15	66.6	1.6	1	1	1.8e-19	7.5e-15	66.0143	1.62	196	483	207	489	121	525	0.8	Tumor protein p73		0
A0A337SQ57_FELCA	A0A337SQ57_FELCA	402	>XP_001747656.1_Monosiga_brevicollis	-	571	4.9e-15	66.6	0.5	1	1	1.7e-19	6.9e-15	66.1384	0.45	196	437	142	384	75	400	0.81	Cellular tumor antigen p53		0
A0A2K5IAT1_COLAP	A0A2K5IAT1_COLAP	587	>XP_001747656.1_Monosiga_brevicollis	-	571	5.2e-15	66.5	0.9	1	1	1.7e-19	6.8e-15	66.1432	0.94	196	483	94	380	54	424	0.79	Tumor protein p73		0
A0A0R4IZ80_DANRE	A0A0R4IZ80_DANRE	490	>XP_001747656.1_Monosiga_brevicollis	-	571	5.2e-15	66.5	0.1	1	1	2e-19	8.1e-15	65.8943	0.1	196	440	153	391	147	416	0.8	Cellular tumor antigen p53		0
A0A3B1IGN0_ASTMX	A0A3B1IGN0_ASTMX	579	>XP_001747656.1_Monosiga_brevicollis	-	571	5.2e-15	66.5	0.9	1	1	1.8e-19	7.5e-15	66.0145	0.86	196	463	89	353	71	412	0.76	Cellular tumor antigen p53		0
G3RHQ4_GORGO	G3RHQ4_GORGO	636	>XP_001747656.1_Monosiga_brevicollis	-	571	5.3e-15	66.5	3	1	1	1.8e-19	7.1e-15	66.0855	2.96	196	484	143	430	60	484	0.79	Tumor protein p73		0
A0A3B1IP15_ASTMX	A0A3B1IP15_ASTMX	585	>XP_001747656.1_Monosiga_brevicollis	-	571	5.3e-15	66.5	0.9	1	1	1.9e-19	7.7e-15	65.9764	0.86	196	463	95	359	77	418	0.76	Cellular tumor antigen p53		0
A0A3Q0FUE5_ALLSI	A0A3Q0FUE5_ALLSI	397	>XP_001747656.1_Monosiga_brevicollis	-	571	5.3e-15	66.5	0.4	1	1	1.8e-19	7.4e-15	66.0266	0.36	195	427	126	350	119	362	0.81	Cellular tumor antigen p53		0
B0S577_DANRE	B0S577_DANRE	555	>XP_001747656.1_Monosiga_brevicollis	-	571	5.6e-15	66.4	0.3	1	1	2.1e-19	8.7e-15	65.7993	0.31	196	486	150	440	142	474	0.74	Cellular tumor antigen p53		0
W5LNF4_ASTMX	W5LNF4_ASTMX	356	>XP_001747656.1_Monosiga_brevicollis	-	571	5.9e-15	66.4	2.8	1	1	1.8e-19	7.3e-15	66.0567	2.78	196	419	102	326	41	336	0.81	Cellular tumor antigen p53		0
A0A0R4IHL8_DANRE	A0A0R4IHL8_DANRE	527	>XP_001747656.1_Monosiga_brevicollis	-	571	6.2e-15	66.3	0.1	1	1	2.4e-19	9.8e-15	65.6338	0.1	196	440	190	428	184	453	0.8	Cellular tumor antigen p53		0
H2ZH75_CIOSA	H2ZH75_CIOSA	413	>XP_001747656.1_Monosiga_brevicollis	-	571	6.4e-15	66.2	0	1	1	2.6e-19	1e-14	65.54	0.03	196	437	137	376	132	403	0.78	Uncharacterized protein		0
A0A1S3GI57_DIPOR	A0A1S3GI57_DIPOR	544	>XP_001747656.1_Monosiga_brevicollis	-	571	6.4e-15	66.2	0.4	1	1	2.2e-19	8.8e-15	65.7805	0.41	196	437	143	385	34	415	0.77	Cellular tumor antigen p53		0
D4AA88_RAT	D4AA88_RAT	684	>XP_001747656.1_Monosiga_brevicollis	-	571	6.5e-15	66.2	1.3	1	1	1.6e-19	6.5e-15	66.2247	1.33	196	506	188	493	155	523	0.75	Tumor protein p73		0
A0A2K5JJ67_COLAP	A0A2K5JJ67_COLAP	393	>XP_001747656.1_Monosiga_brevicollis	-	571	6.5e-15	66.2	1.3	1	1	1.6e-19	6.5e-15	66.2063	1.29	195	427	124	349	117	382	0.81	Cellular tumor antigen p53		0
A0A3B1IEF8_ASTMX	A0A3B1IEF8_ASTMX	641	>XP_001747656.1_Monosiga_brevicollis	-	571	6.6e-15	66.2	0.9	1	1	2.4e-19	9.8e-15	65.6322	0.89	196	463	151	415	132	474	0.76	Cellular tumor antigen p53		0
A0A2K5JJ94_COLAP	A0A2K5JJ94_COLAP	396	>XP_001747656.1_Monosiga_brevicollis	-	571	6.7e-15	66.2	1.3	1	1	1.6e-19	6.7e-15	66.1756	1.29	195	427	127	352	120	385	0.81	Cellular tumor antigen p53		0
A0A226MN96_CALSU	A0A226MN96_CALSU	675	>XP_001747656.1_Monosiga_brevicollis	-	571	6.8e-15	66.2	0.9	1	1	3.9e-18	1.6e-13	61.6496	0.92	190	486	163	477	149	506	0.77	Tumor protein p73		0
A0A2K5RN37_CEBCA	A0A2K5RN37_CEBCA	356	>XP_001747656.1_Monosiga_brevicollis	-	571	6.8e-15	66.2	0.4	1	1	2e-19	8e-15	65.924	0.43	194	426	86	311	12	332	0.77	Cellular tumor antigen p53		0
A0A2I3M190_PAPAN	A0A2I3M190_PAPAN	587	>XP_001747656.1_Monosiga_brevicollis	-	571	6.8e-15	66.1	1.5	1	1	2.3e-19	9.3e-15	65.7083	1.52	196	484	94	381	54	435	0.78	Tumor protein p73		0
A0A2K5MWU1_CERAT	A0A2K5MWU1_CERAT	499	>XP_001747656.1_Monosiga_brevicollis	-	571	7e-15	66.1	3	1	1	2.3e-19	9.2e-15	65.7164	3.02	196	522	143	462	57	480	0.78	Cellular tumor antigen p53		0
A0A2K5E0Y9_AOTNA	A0A2K5E0Y9_AOTNA	635	>XP_001747656.1_Monosiga_brevicollis	-	571	7.2e-15	66.1	2.5	1	1	2.3e-19	9.5e-15	65.672	2.53	196	484	143	430	63	474	0.78	Tumor protein p73		0
G3GT84_CRIGR	G3GT84_CRIGR	642	>XP_001747656.1_Monosiga_brevicollis	-	571	7.3e-15	66.1	1.6	1	1	2.3e-19	9.4e-15	65.6916	1.58	195	523	154	485	21	501	0.77	Tumor protein 63 (p63)		0
A0A2K5XTC3_MANLE	A0A2K5XTC3_MANLE	552	>XP_001747656.1_Monosiga_brevicollis	-	571	7.3e-15	66	1.6	1	1	2.4e-19	9.7e-15	65.6349	1.64	196	484	94	381	48	435	0.79	Tumor protein p73		0
A0A337S0C3_FELCA	A0A337S0C3_FELCA	537	>XP_001747656.1_Monosiga_brevicollis	-	571	7.8e-15	65.9	0.1	1	1	2.9e-19	1.2e-14	65.3492	0.11	196	438	142	385	103	411	0.8	Cellular tumor antigen p53		0
B0S576_DANRE	B0S576_DANRE	640	>XP_001747656.1_Monosiga_brevicollis	-	571	8.1e-15	65.9	0.3	1	1	3.1e-19	1.3e-14	65.2524	0.32	196	485	150	439	143	473	0.74	Tumor protein p73		0
C3VC56_SHEEP	C3VC56_SHEEP	382	>XP_001747656.1_Monosiga_brevicollis	-	571	8.3e-15	65.9	1.2	1	1	2.7e-19	1.1e-14	65.4861	1.15	195	426	112	337	106	372	0.81	Cellular tumor antigen p53		0
U3DZ58_CALJA	U3DZ58_CALJA	635	>XP_001747656.1_Monosiga_brevicollis	-	571	8.3e-15	65.9	2.4	1	1	2.7e-19	1.1e-14	65.4551	2.37	196	484	143	430	60	474	0.78	Tumor protein p73		0
A0A0L8G262_OCTBM	A0A0L8G262_OCTBM	408	>XP_001747656.1_Monosiga_brevicollis	-	571	8.9e-15	65.8	0.1	1	1	3.2e-19	1.3e-14	65.2393	0.09	196	434	166	398	154	405	0.81	Uncharacterized protein		0
P73_HUMAN	P73_HUMAN	427	>XP_001747656.1_Monosiga_brevicollis	-	571	9.4e-15	65.7	0.3	1	1	2.8e-19	1.2e-14	65.3934	0.34	196	446	94	345	24	367	0.81	Isoform dN-Gamma of Tumor protein p73		0
A0A1S3A061_ERIEU	A0A1S3A061_ERIEU	636	>XP_001747656.1_Monosiga_brevicollis	-	571	9.5e-15	65.7	0.7	1	1	3.5e-19	1.4e-14	65.1048	0.69	196	481	139	424	105	474	0.78	Tumor protein p73		0
A0A0C4DFW9_HUMAN	A0A0C4DFW9_HUMAN	426	>XP_001747656.1_Monosiga_brevicollis	-	571	9.5e-15	65.7	0.3	1	1	2.9e-19	1.2e-14	65.3818	0.33	196	444	94	343	24	366	0.81	Cellular tumor antigen p53		0
A0A1S3A068_ERIEU	A0A1S3A068_ERIEU	638	>XP_001747656.1_Monosiga_brevicollis	-	571	9.5e-15	65.7	0.7	1	1	3.5e-19	1.4e-14	65.0927	0.7	196	481	141	426	106	476	0.78	Tumor protein p73		0
G5CBI6_HETGA	G5CBI6_HETGA	639	>XP_001747656.1_Monosiga_brevicollis	-	571	9.6e-15	65.7	1.5	1	1	3.4e-19	1.4e-14	65.1359	1.49	196	471	143	416	103	476	0.77	Tumor protein p73		0
F6U7N6_HORSE	F6U7N6_HORSE	655	>XP_001747656.1_Monosiga_brevicollis	-	571	9.7e-15	65.6	3.2	1	1	3.3e-19	1.4e-14	65.1641	3.19	196	485	160	451	70	496	0.78	Tumor protein p73		0
A0A3Q2LAE8_HORSE	A0A3Q2LAE8_HORSE	728	>XP_001747656.1_Monosiga_brevicollis	-	571	9.8e-15	65.6	2.8	1	1	3.4e-19	1.4e-14	65.1412	2.82	196	485	233	524	144	569	0.78	Tumor protein p73		0
H2ZH74_CIOSA	H2ZH74_CIOSA	481	>XP_001747656.1_Monosiga_brevicollis	-	571	1e-14	65.6	0	1	1	3.9e-19	1.6e-14	64.9479	0.03	196	437	205	444	200	471	0.78	Uncharacterized protein		0
P73_HUMAN	P73_HUMAN	350	>XP_001747656.1_Monosiga_brevicollis	-	571	1e-14	65.6	0.3	1	1	2.9e-19	1.2e-14	65.3564	0.27	196	430	94	330	20	349	0.82	Isoform 11 of Tumor protein p73		0
A0A2K5IAT6_COLAP	A0A2K5IAT6_COLAP	590	>XP_001747656.1_Monosiga_brevicollis	-	571	1e-14	65.6	2	1	1	3.3e-19	1.3e-14	65.1906	2.03	196	483	97	383	17	427	0.8	Tumor protein p73		0
G7NTA7_MACFA	G7NTA7_MACFA	563	>XP_001747656.1_Monosiga_brevicollis	-	571	1.1e-14	65.5	3.1	1	1	3.5e-19	1.4e-14	65.1127	3.09	196	522	143	462	58	482	0.78	Tumor protein p73 (Fragment)		0
A0A1D5QH87_MACMU	A0A1D5QH87_MACMU	575	>XP_001747656.1_Monosiga_brevicollis	-	571	1.1e-14	65.5	1.4	1	1	3.6e-19	1.5e-14	65.0531	1.44	196	522	82	401	45	421	0.75	Tumor protein p73		0
P73_HUMAN	P73_HUMAN	476	>XP_001747656.1_Monosiga_brevicollis	-	571	1.1e-14	65.5	0.3	1	1	3.5e-19	1.4e-14	65.0774	0.29	196	446	143	394	56	416	0.81	Isoform Gamma of Tumor protein p73		0
A0A2K6SLC5_SAIBB	A0A2K6SLC5_SAIBB	356	>XP_001747656.1_Monosiga_brevicollis	-	571	1.1e-14	65.4	0.4	1	1	3.2e-19	1.3e-14	65.2161	0.4	195	426	87	311	18	332	0.8	Cellular tumor antigen p53		0
A0A2K5IAQ7_COLAP	A0A2K5IAQ7_COLAP	636	>XP_001747656.1_Monosiga_brevicollis	-	571	1.2e-14	65.4	2	1	1	3.8e-19	1.5e-14	64.9756	1.96	196	483	143	429	60	472	0.8	Tumor protein p73		0
A0A2K5XAS2_MANLE	A0A2K5XAS2_MANLE	470	>XP_001747656.1_Monosiga_brevicollis	-	571	1.2e-14	65.4	0.8	1	1	3.7e-19	1.5e-14	65.0217	0.83	185	523	97	438	66	455	0.69	Cellular tumor antigen p53		0
A0A2I2YKP9_GORGO	A0A2I2YKP9_GORGO	403	>XP_001747656.1_Monosiga_brevicollis	-	571	1.2e-14	65.4	0.2	1	1	3.8e-19	1.5e-14	64.9941	0.21	196	430	143	379	54	399	0.82	Cellular tumor antigen p53		0
P73_HUMAN	P73_HUMAN	403	>XP_001747656.1_Monosiga_brevicollis	-	571	1.2e-14	65.3	0.2	1	1	3.8e-19	1.5e-14	64.9753	0.21	196	430	143	379	54	399	0.82	Isoform Delta of Tumor protein p73		0
A0A2I3SPJ9_PANTR	A0A2I3SPJ9_PANTR	403	>XP_001747656.1_Monosiga_brevicollis	-	571	1.2e-14	65.3	0.2	1	1	3.8e-19	1.5e-14	64.9753	0.21	196	430	143	379	54	399	0.82	Cellular tumor antigen p53		0
A0A2R9BEE9_PANPA	A0A2R9BEE9_PANPA	403	>XP_001747656.1_Monosiga_brevicollis	-	571	1.2e-14	65.3	0.2	1	1	3.8e-19	1.5e-14	64.9753	0.21	196	430	143	379	54	399	0.82	Cellular tumor antigen p53		0
F7GA51_MACMU	F7GA51_MACMU	587	>XP_001747656.1_Monosiga_brevicollis	-	571	1.3e-14	65.2	1.6	1	1	4.3e-19	1.8e-14	64.7848	1.64	196	522	94	413	54	433	0.75	Tumor protein p73		0
A0A2K6CLW2_MACNE	A0A2K6CLW2_MACNE	589	>XP_001747656.1_Monosiga_brevicollis	-	571	1.3e-14	65.2	3.2	1	1	4.4e-19	1.8e-14	64.7713	3.21	196	522	96	415	19	435	0.78	Tumor protein p73		0
A0A2K5MWV4_CERAT	A0A2K5MWV4_CERAT	636	>XP_001747656.1_Monosiga_brevicollis	-	571	1.4e-14	65.2	3	1	1	4.5e-19	1.8e-14	64.7205	2.99	196	522	143	462	60	480	0.78	Tumor protein p73		0
A0A2K6CLT3_MACNE	A0A2K6CLT3_MACNE	636	>XP_001747656.1_Monosiga_brevicollis	-	571	1.4e-14	65.1	3	1	1	4.6e-19	1.9e-14	64.6981	3	196	521	143	461	60	481	0.78	Tumor protein p73		0
A0A2K5RMZ8_CEBCA	A0A2K5RMZ8_CEBCA	395	>XP_001747656.1_Monosiga_brevicollis	-	571	1.4e-14	65.1	0.6	1	1	4.9e-19	2e-14	64.6061	0.63	195	425	126	349	120	370	0.8	Cellular tumor antigen p53		0
A0A1U7UM51_TARSY	A0A1U7UM51_TARSY	556	>XP_001747656.1_Monosiga_brevicollis	-	571	1.4e-14	65.1	0.2	1	1	4.8e-19	2e-14	64.6356	0.21	196	431	143	380	22	410	0.83	Cellular tumor antigen p53		0
A0A2K6ST97_SAIBB	A0A2K6ST97_SAIBB	403	>XP_001747656.1_Monosiga_brevicollis	-	571	1.5e-14	65	0.3	1	1	5e-19	2e-14	64.5841	0.3	196	430	143	379	55	399	0.8	Cellular tumor antigen p53		0
A0A286XCS8_CAVPO	A0A286XCS8_CAVPO	494	>XP_001747656.1_Monosiga_brevicollis	-	571	1.5e-14	65	0.1	1	1	5.1e-19	2.1e-14	64.5584	0.09	196	430	94	330	58	355	0.8	Cellular tumor antigen p53		0
P73_HUMAN	P73_HUMAN	555	>XP_001747656.1_Monosiga_brevicollis	-	571	1.6e-14	64.9	0.3	1	1	5.6e-19	2.3e-14	64.4167	0.29	196	443	143	391	58	414	0.81	Isoform 12 of Tumor protein p73		0
P73_HUMAN	P73_HUMAN	555	>XP_001747656.1_Monosiga_brevicollis	-	571	1.7e-14	64.9	0.3	1	1	5.5e-19	2.2e-14	64.4382	0.32	196	445	143	393	58	416	0.81	Isoform Epsilon of Tumor protein p73		0
G1LRQ8_AILME	G1LRQ8_AILME	639	>XP_001747656.1_Monosiga_brevicollis	-	571	1.7e-14	64.8	2.2	1	1	6.1e-19	2.5e-14	64.3046	2.18	196	523	143	464	110	481	0.78	Tumor protein p73		0
A0A2I3MFF3_PAPAN	A0A2I3MFF3_PAPAN	589	>XP_001747656.1_Monosiga_brevicollis	-	571	1.7e-14	64.8	2.9	1	1	5.6e-19	2.3e-14	64.4108	2.95	196	484	96	383	19	437	0.79	Tumor protein p73		0
A0A2K5XTF6_MANLE	A0A2K5XTF6_MANLE	601	>XP_001747656.1_Monosiga_brevicollis	-	571	1.7e-14	64.8	2.7	1	1	5.7e-19	2.3e-14	64.384	2.71	196	484	143	430	59	484	0.8	Tumor protein p73		0
A0A096N540_PAPAN	A0A096N540_PAPAN	636	>XP_001747656.1_Monosiga_brevicollis	-	571	1.8e-14	64.7	2.8	1	1	6.1e-19	2.5e-14	64.3034	2.78	196	484	143	430	60	484	0.8	Tumor protein p73		0
A0A1U7UNN1_TARSY	A0A1U7UNN1_TARSY	541	>XP_001747656.1_Monosiga_brevicollis	-	571	1.8e-14	64.7	0.2	1	1	6.2e-19	2.5e-14	64.2801	0.2	196	430	143	379	22	401	0.84	Cellular tumor antigen p53		0
M0R497_RAT	M0R497_RAT	261	>XP_001747656.1_Monosiga_brevicollis	-	571	1.9e-14	64.7	0.5	1	1	5.7e-19	2.3e-14	64.3892	0.47	195	424	14	236	9	246	0.79	Cellular tumor antigen p53		0
A0A1S3WGN9_ERIEU	A0A1S3WGN9_ERIEU	438	>XP_001747656.1_Monosiga_brevicollis	-	571	1.9e-14	64.7	0.1	1	1	5.9e-19	2.4e-14	64.3383	0.13	196	428	141	375	92	406	0.81	Cellular tumor antigen p53		0
A0A2K5QYL2_CEBCA	A0A2K5QYL2_CEBCA	403	>XP_001747656.1_Monosiga_brevicollis	-	571	1.9e-14	64.7	0.3	1	1	5.6e-19	2.3e-14	64.4164	0.3	196	430	143	379	71	399	0.8	Cellular tumor antigen p53		0
A0A151MM54_ALLMI	A0A151MM54_ALLMI	730	>XP_001747656.1_Monosiga_brevicollis	-	571	1.9e-14	64.7	1.3	1	1	2.4e-18	9.7e-14	62.3469	0.53	196	455	243	496	225	574	0.75	Tumor protein 63 (p63)		0
P63_MOUSE	P63_MOUSE	461	>XP_001747656.1_Monosiga_brevicollis	-	571	2e-14	64.6	1.7	1	1	6.8e-19	2.7e-14	64.1519	1.65	196	523	99	429	77	447	0.72	Isoform 4 of Tumor protein 63		0
P63_RAT	P63_RAT	461	>XP_001747656.1_Monosiga_brevicollis	-	571	2e-14	64.6	1.7	1	1	6.9e-19	2.8e-14	64.1174	1.67	196	523	99	429	79	447	0.72	Isoform 4 of Tumor protein 63		0
A0A2K5E105_AOTNA	A0A2K5E105_AOTNA	403	>XP_001747656.1_Monosiga_brevicollis	-	571	2e-14	64.6	0.3	1	1	6.3e-19	2.5e-14	64.2635	0.27	196	430	143	379	56	399	0.8	Cellular tumor antigen p53		0
A0A2K6STA2_SAIBB	A0A2K6STA2_SAIBB	539	>XP_001747656.1_Monosiga_brevicollis	-	571	2e-14	64.6	0.4	1	1	6.6e-19	2.7e-14	64.1763	0.4	196	436	143	384	58	421	0.79	Cellular tumor antigen p53		0
P63_RAT	P63_RAT	538	>XP_001747656.1_Monosiga_brevicollis	-	571	2e-14	64.6	1.4	1	1	6.3e-19	2.5e-14	64.2631	1.35	196	523	176	506	34	523	0.77	Isoform 8 of Tumor protein 63		0
A0A337S7C7_FELCA	A0A337S7C7_FELCA	501	>XP_001747656.1_Monosiga_brevicollis	-	571	2.1e-14	64.6	1.4	1	1	6.9e-19	2.8e-14	64.1133	1.39	196	522	14	343	9	360	0.69	Tumor protein 63 (p63)		0
A0A2R9BI88_PANPA	A0A2R9BI88_PANPA	555	>XP_001747656.1_Monosiga_brevicollis	-	571	2.1e-14	64.5	0.1	1	1	7.4e-19	3e-14	64.0191	0.12	196	434	143	382	58	407	0.82	Cellular tumor antigen p53		0
H3BII1_LATCH	H3BII1_LATCH	636	>XP_001747656.1_Monosiga_brevicollis	-	571	2.2e-14	64.5	0.2	1	1	8.5e-19	3.5e-14	63.8214	0.16	196	463	150	414	144	472	0.74	Cellular tumor antigen p53		0
A0A2K5XAR2_MANLE	A0A2K5XAR2_MANLE	595	>XP_001747656.1_Monosiga_brevicollis	-	571	2.2e-14	64.5	0.8	1	1	7.3e-19	3e-14	64.0416	0.77	185	523	97	438	66	454	0.69	Tumor protein 63 (p63)		0
P63_RAT	P63_RAT	555	>XP_001747656.1_Monosiga_brevicollis	-	571	2.2e-14	64.4	1.3	1	1	6.9e-19	2.8e-14	64.1294	1.35	196	523	193	523	51	540	0.77	Isoform 3 of Tumor protein 63		0
A0A2J8K8U6_PANTR	A0A2J8K8U6_PANTR	555	>XP_001747656.1_Monosiga_brevicollis	-	571	2.3e-14	64.4	0.2	1	1	7.8e-19	3.2e-14	63.9481	0.17	196	434	143	382	58	406	0.82	Cellular tumor antigen p53		0
A0A2I2Z9N2_GORGO	A0A2I2Z9N2_GORGO	555	>XP_001747656.1_Monosiga_brevicollis	-	571	2.3e-14	64.4	0.2	1	1	7.7e-19	3.1e-14	63.9676	0.18	196	434	143	382	58	406	0.82	Cellular tumor antigen p53		0
P63_MOUSE	P63_MOUSE	555	>XP_001747656.1_Monosiga_brevicollis	-	571	2.3e-14	64.4	1.5	1	1	7.2e-19	2.9e-14	64.0582	1.49	196	523	193	523	49	540	0.76	Isoform 3 of Tumor protein 63		0
A0A2K6FGL6_PROCO	A0A2K6FGL6_PROCO	341	>XP_001747656.1_Monosiga_brevicollis	-	571	2.4e-14	64.4	0.2	1	1	6.8e-19	2.8e-14	64.1373	0.24	196	429	81	316	31	337	0.79	Cellular tumor antigen p53		0
A0A2K5JJ89_COLAP	A0A2K5JJ89_COLAP	341	>XP_001747656.1_Monosiga_brevicollis	-	571	2.4e-14	64.3	0.9	1	1	6e-19	2.4e-14	64.3317	0.91	195	374	124	305	117	327	0.85	Cellular tumor antigen p53		0
A0A2K5JJ56_COLAP	A0A2K5JJ56_COLAP	343	>XP_001747656.1_Monosiga_brevicollis	-	571	2.5e-14	64.3	0.9	1	1	6.1e-19	2.5e-14	64.3037	0.87	195	374	124	305	117	326	0.85	Cellular tumor antigen p53		0
I3KT80_ORENI	I3KT80_ORENI	674	>XP_001747656.1_Monosiga_brevicollis	-	571	2.5e-14	64.3	0.4	1	1	1.2e-18	4.7e-14	63.375	0.4	196	463	194	455	187	525	0.81	Tumor protein 63 (p63)		0
A0A2I2ZMS7_GORGO	A0A2I2ZMS7_GORGO	540	>XP_001747656.1_Monosiga_brevicollis	-	571	2.5e-14	64.3	0.2	1	1	8.3e-19	3.4e-14	63.8496	0.21	196	430	143	379	57	401	0.82	Cellular tumor antigen p53		0
A0A2K5JJA8_COLAP	A0A2K5JJA8_COLAP	346	>XP_001747656.1_Monosiga_brevicollis	-	571	2.5e-14	64.3	0.9	1	1	6.2e-19	2.5e-14	64.27	0.87	195	374	124	305	117	326	0.85	Cellular tumor antigen p53		0
P73_HUMAN	P73_HUMAN	540	>XP_001747656.1_Monosiga_brevicollis	-	571	2.6e-14	64.3	0.2	1	1	8.5e-19	3.4e-14	63.8307	0.2	196	430	143	379	57	401	0.82	Isoform Zeta of Tumor protein p73		0
A0A2R9BFM1_PANPA	A0A2R9BFM1_PANPA	540	>XP_001747656.1_Monosiga_brevicollis	-	571	2.6e-14	64.3	0.2	1	1	8.5e-19	3.4e-14	63.8307	0.2	196	430	143	379	57	401	0.82	Cellular tumor antigen p53		0
A0A2J8K8Z8_PANTR	A0A2J8K8Z8_PANTR	540	>XP_001747656.1_Monosiga_brevicollis	-	571	2.6e-14	64.3	0.2	1	1	8.5e-19	3.4e-14	63.8307	0.2	196	430	143	379	57	401	0.82	Cellular tumor antigen p53		0
A0A2R8MKS5_CALJA	A0A2R8MKS5_CALJA	403	>XP_001747656.1_Monosiga_brevicollis	-	571	2.6e-14	64.2	0.3	1	1	8.2e-19	3.3e-14	63.8721	0.28	196	430	143	379	55	399	0.8	Cellular tumor antigen p53		0
A0A2K5ESD6_AOTNA	A0A2K5ESD6_AOTNA	506	>XP_001747656.1_Monosiga_brevicollis	-	571	2.6e-14	64.2	1.5	1	1	8e-19	3.3e-14	63.9082	1.45	192	508	15	335	1	364	0.68	Tumor protein 63 (p63)		0
A0A2K5XAK1_MANLE	A0A2K5XAK1_MANLE	425	>XP_001747656.1_Monosiga_brevicollis	-	571	2.6e-14	64.2	0.4	1	1	8.4e-19	3.4e-14	63.8344	0.36	185	453	97	359	66	408	0.73	Cellular tumor antigen p53		0
A0A1S3MQ52_SALSA	A0A1S3MQ52_SALSA	378	>XP_001747656.1_Monosiga_brevicollis	-	571	2.6e-14	64.2	0.3	1	1	9e-19	3.6e-14	63.7467	0.34	196	440	100	341	95	375	0.78	Cellular tumor antigen p53		0
A0A2D0QVX7_ICTPU	A0A2D0QVX7_ICTPU	580	>XP_001747656.1_Monosiga_brevicollis	-	571	2.7e-14	64.2	2.3	1	1	9.7e-19	4e-14	63.6294	2.29	196	497	89	391	84	433	0.75	Cellular tumor antigen p53		0
A0A2D0QXV1_ICTPU	A0A2D0QXV1_ICTPU	586	>XP_001747656.1_Monosiga_brevicollis	-	571	2.7e-14	64.2	2.3	1	1	1e-18	4.1e-14	63.5907	2.29	196	497	95	397	90	439	0.75	Cellular tumor antigen p53		0
H0ZGH4_TAEGU	H0ZGH4_TAEGU	680	>XP_001747656.1_Monosiga_brevicollis	-	571	2.9e-14	64.1	1.4	1	1	1.1e-18	4.6e-14	63.4061	1.37	196	522	193	522	171	539	0.73	Tumor protein 63 (p63)		0
A0A2U3WUC2_ODORO	A0A2U3WUC2_ODORO	461	>XP_001747656.1_Monosiga_brevicollis	-	571	2.9e-14	64.1	1.2	1	1	1e-18	4.1e-14	63.5754	1.24	196	522	99	428	77	446	0.71	Cellular tumor antigen p53		0
A0A091VBV4_NIPNI	A0A091VBV4_NIPNI	663	>XP_001747656.1_Monosiga_brevicollis	-	571	2.9e-14	64.1	1	1	1	9.9e-19	4e-14	63.6	0.98	196	522	176	505	37	521	0.77	Tumor protein 63 (p63) (Fragment)		0
A0A087R7Z2_APTFO	A0A087R7Z2_APTFO	663	>XP_001747656.1_Monosiga_brevicollis	-	571	2.9e-14	64.1	1	1	1	9.9e-19	4e-14	63.6	0.98	196	522	176	505	37	521	0.77	Tumor protein 63 (p63) (Fragment)		0
P63_HUMAN	P63_HUMAN	595	>XP_001747656.1_Monosiga_brevicollis	-	571	3e-14	64	0.7	1	1	9.9e-19	4e-14	63.608	0.7	185	522	97	437	66	453	0.68	Isoform 9 of Tumor protein 63		0
A0A3B1JRB0_ASTMX	A0A3B1JRB0_ASTMX	654	>XP_001747656.1_Monosiga_brevicollis	-	571	3e-14	64	0.3	1	1	1.2e-18	5e-14	63.2849	0.27	197	438	154	392	148	466	0.8	Cellular tumor antigen p53		0
A0A1U7RM18_ALLSI	A0A1U7RM18_ALLSI	641	>XP_001747656.1_Monosiga_brevicollis	-	571	3.2e-14	64	0.4	1	1	1.1e-18	4.6e-14	63.4249	0.42	196	455	154	407	13	485	0.79	Tumor protein 63 (p63)		0
A0A3B1IZN4_ASTMX	A0A3B1IZN4_ASTMX	394	>XP_001747656.1_Monosiga_brevicollis	-	571	3.2e-14	63.9	0.2	1	1	1e-18	4.2e-14	63.5433	0.16	196	426	118	345	109	378	0.78	Cellular tumor antigen p53		0
P63_RAT	P63_RAT	663	>XP_001747656.1_Monosiga_brevicollis	-	571	3.2e-14	63.9	1.1	1	1	1e-18	4.2e-14	63.5572	1.14	196	523	176	506	36	522	0.77	Isoform 7 of Tumor protein 63		0
A0A2I0LU30_COLLI	A0A2I0LU30_COLLI	680	>XP_001747656.1_Monosiga_brevicollis	-	571	3.2e-14	63.9	1.1	1	1	1.1e-18	4.5e-14	63.4391	1.13	196	522	193	522	47	538	0.76	Tumor protein 63 (p63)		0
F1NWD0_CHICK	F1NWD0_CHICK	586	>XP_001747656.1_Monosiga_brevicollis	-	571	3.3e-14	63.9	1.2	1	1	1.3e-18	5.2e-14	63.2432	1.16	196	522	99	428	79	444	0.72	Tumor protein 63 (p63)		0
A0A1S3A060_ERIEU	A0A1S3A060_ERIEU	542	>XP_001747656.1_Monosiga_brevicollis	-	571	3.3e-14	63.9	0.1	1	1	1.2e-18	4.7e-14	63.377	0.09	196	427	141	374	103	400	0.8	Cellular tumor antigen p53		0
P63_RAT	P63_RAT	680	>XP_001747656.1_Monosiga_brevicollis	-	571	3.4e-14	63.9	1.1	1	1	1.1e-18	4.4e-14	63.4773	1.11	196	523	193	523	54	539	0.77	Tumor protein 63		0
A0A2K5QYN8_CEBCA	A0A2K5QYN8_CEBCA	539	>XP_001747656.1_Monosiga_brevicollis	-	571	3.4e-14	63.9	0.1	1	1	1.2e-18	4.7e-14	63.3666	0.11	196	430	143	379	104	400	0.78	Cellular tumor antigen p53		0
A0A2Y9R5B9_TRIMA	A0A2Y9R5B9_TRIMA	392	>XP_001747656.1_Monosiga_brevicollis	-	571	3.4e-14	63.9	0.4	1	1	1.1e-18	4.5e-14	63.4426	0.42	195	377	121	307	114	368	0.78	Cellular tumor antigen p53		0
A0A1U8DCG3_ALLSI	A0A1U8DCG3_ALLSI	586	>XP_001747656.1_Monosiga_brevicollis	-	571	3.4e-14	63.8	0.5	1	1	1.4e-18	5.5e-14	63.1499	0.51	196	455	99	352	79	430	0.75	Tumor protein 63 (p63)		0
A0A091EA06_CORBR	A0A091EA06_CORBR	663	>XP_001747656.1_Monosiga_brevicollis	-	571	3.5e-14	63.8	1.4	1	1	1.4e-18	5.6e-14	63.1301	1.4	196	523	176	506	153	522	0.73	Tumor protein 63 (p63) (Fragment)		0
W5KBK0_ASTMX	W5KBK0_ASTMX	593	>XP_001747656.1_Monosiga_brevicollis	-	571	3.5e-14	63.8	0.2	1	1	1.2e-18	5e-14	63.3056	0.23	197	438	97	331	91	408	0.81	Cellular tumor antigen p53		0
A0A3Q0GFS3_ALLSI	A0A3Q0GFS3_ALLSI	680	>XP_001747656.1_Monosiga_brevicollis	-	571	3.5e-14	63.8	0.4	1	1	1.3e-18	5.1e-14	63.252	0.44	196	455	193	446	46	524	0.78	Tumor protein 63 (p63)		0
A0A0D9R9K6_CHLSB	A0A0D9R9K6_CHLSB	500	>XP_001747656.1_Monosiga_brevicollis	-	571	3.6e-14	63.8	1.5	1	1	1.1e-18	4.6e-14	63.4203	1.48	196	523	13	343	1	359	0.69	Tumor protein 63 (p63)		0
A0A2D0QYJ0_ICTPU	A0A2D0QYJ0_ICTPU	661	>XP_001747656.1_Monosiga_brevicollis	-	571	3.6e-14	63.8	2.3	1	1	1.4e-18	5.5e-14	63.1497	2.29	196	497	170	472	165	514	0.75	Cellular tumor antigen p53		0
A0A3Q3A2R8_CHICK	A0A3Q3A2R8_CHICK	641	>XP_001747656.1_Monosiga_brevicollis	-	571	3.7e-14	63.7	1.7	1	1	1.3e-18	5.5e-14	63.1668	1.73	196	522	154	483	11	499	0.71	Tumor protein 63 (p63)		0
P63_RAT	P63_RAT	586	>XP_001747656.1_Monosiga_brevicollis	-	571	3.7e-14	63.7	1.6	1	1	1.4e-18	5.5e-14	63.1496	1.55	196	523	99	429	81	445	0.72	Isoform 2 of Tumor protein 63		0
A0A2K6GXQ4_PROCO	A0A2K6GXQ4_PROCO	501	>XP_001747656.1_Monosiga_brevicollis	-	571	3.7e-14	63.7	1.5	1	1	1.3e-18	5.2e-14	63.2454	1.51	196	523	14	344	9	360	0.69	Tumor protein 63 (p63)		0
A0A2R8RTB8_DANRE	A0A2R8RTB8_DANRE	294	>XP_001747656.1_Monosiga_brevicollis	-	571	3.7e-14	63.7	0.1	1	1	1.1e-18	4.7e-14	63.3901	0.09	195	377	92	277	32	284	0.88	Cellular tumor antigen p53		0
A0A337SP48_FELCA	A0A337SP48_FELCA	555	>XP_001747656.1_Monosiga_brevicollis	-	571	3.7e-14	63.7	1.3	1	1	1.1e-18	4.6e-14	63.406	1.27	196	522	193	522	50	540	0.75	Cellular tumor antigen p53		0
U3IZR9_ANAPL	U3IZR9_ANAPL	660	>XP_001747656.1_Monosiga_brevicollis	-	571	3.8e-14	63.7	2.1	1	1	1.4e-18	5.8e-14	63.0878	2.1	195	522	172	502	26	518	0.69	Tumor protein 63 (p63)		0
A0A2K6L183_RHIBE	A0A2K6L183_RHIBE	403	>XP_001747656.1_Monosiga_brevicollis	-	571	3.8e-14	63.7	0.2	1	1	1.2e-18	5.1e-14	63.2738	0.24	196	430	143	379	54	399	0.81	Cellular tumor antigen p53		0
A0A2K6RQ27_RHIRO	A0A2K6RQ27_RHIRO	403	>XP_001747656.1_Monosiga_brevicollis	-	571	3.8e-14	63.7	0.2	1	1	1.2e-18	5.1e-14	63.2738	0.24	196	430	143	379	54	399	0.81	Cellular tumor antigen p53		0
P63_MOUSE	P63_MOUSE	586	>XP_001747656.1_Monosiga_brevicollis	-	571	3.8e-14	63.7	1.6	1	1	1.4e-18	5.7e-14	63.1052	1.61	196	523	99	429	80	445	0.72	Isoform 2 of Tumor protein 63		0
A0A2U3WUC3_ODORO	A0A2U3WUC3_ODORO	555	>XP_001747656.1_Monosiga_brevicollis	-	571	3.9e-14	63.7	1.2	1	1	1.2e-18	4.8e-14	63.3469	1.23	196	522	193	522	50	540	0.75	Cellular tumor antigen p53		0
A0A2K6CLV3_MACNE	A0A2K6CLV3_MACNE	555	>XP_001747656.1_Monosiga_brevicollis	-	571	3.9e-14	63.6	0.2	1	1	1.3e-18	5.5e-14	63.1643	0.19	196	452	143	400	58	414	0.82	Cellular tumor antigen p53		0
U3JY64_FICAL	U3JY64_FICAL	679	>XP_001747656.1_Monosiga_brevicollis	-	571	3.9e-14	63.6	1.5	1	1	1.5e-18	6.2e-14	62.9838	1.46	196	523	193	523	171	539	0.73	Tumor protein 63 (p63)		0
A0A2K5XAH3_MANLE	A0A2K5XAH3_MANLE	402	>XP_001747656.1_Monosiga_brevicollis	-	571	4e-14	63.6	0.3	1	1	1.3e-18	5.2e-14	63.2471	0.26	185	446	97	355	66	382	0.75	Cellular tumor antigen p53		0
A0A091VW97_OPIHO	A0A091VW97_OPIHO	680	>XP_001747656.1_Monosiga_brevicollis	-	571	4e-14	63.6	0.8	1	1	1.5e-18	6.2e-14	62.9907	0.76	196	454	193	445	49	530	0.75	Tumor protein 63 (p63)		0
A0A3B1IH37_ASTMX	A0A3B1IH37_ASTMX	687	>XP_001747656.1_Monosiga_brevicollis	-	571	4.1e-14	63.6	0.2	1	1	1.7e-18	7e-14	62.8146	0.22	197	438	191	425	185	498	0.81	Cellular tumor antigen p53		0
A0A2K5E0Y4_AOTNA	A0A2K5E0Y4_AOTNA	539	>XP_001747656.1_Monosiga_brevicollis	-	571	4.1e-14	63.6	0.3	1	1	1.4e-18	5.5e-14	63.1453	0.25	196	430	143	379	60	401	0.8	Cellular tumor antigen p53		0
A0A2K5IB95_COLAP	A0A2K5IB95_COLAP	403	>XP_001747656.1_Monosiga_brevicollis	-	571	4.1e-14	63.6	0.2	1	1	1.3e-18	5.4e-14	63.1932	0.22	196	430	143	379	55	399	0.82	Cellular tumor antigen p53		0
A0A167VDT2_CHICK	A0A167VDT2_CHICK	680	>XP_001747656.1_Monosiga_brevicollis	-	571	4.1e-14	63.6	1.7	1	1	1.5e-18	6.2e-14	62.9784	1.74	195	522	192	522	47	538	0.71	Tumor protein 63 (p63)		0
G1MS14_MELGA	G1MS14_MELGA	660	>XP_001747656.1_Monosiga_brevicollis	-	571	4.1e-14	63.6	0.9	1	1	1.6e-18	6.5e-14	62.9253	0.91	196	454	173	425	28	510	0.73	Tumor protein 63 (p63)		0
A0A2K5RN56_CEBCA	A0A2K5RN56_CEBCA	343	>XP_001747656.1_Monosiga_brevicollis	-	571	4.2e-14	63.6	0.5	1	1	1.4e-18	5.8e-14	63.0753	0.49	195	360	126	294	119	328	0.82	Cellular tumor antigen p53		0
A0A087XYP3_POEFO	A0A087XYP3_POEFO	607	>XP_001747656.1_Monosiga_brevicollis	-	571	4.2e-14	63.5	1.2	1	1	1e-18	4.2e-14	63.5341	1.18	196	482	90	379	86	418	0.74	Tumor protein p73		0
A0A2K5MIE5_CERAT	A0A2K5MIE5_CERAT	501	>XP_001747656.1_Monosiga_brevicollis	-	571	4.2e-14	63.5	1.4	1	1	1.5e-18	5.9e-14	63.0572	1.43	196	523	14	344	9	360	0.69	Tumor protein 63 (p63)		0
A0A2K6BU80_MACNE	A0A2K6BU80_MACNE	501	>XP_001747656.1_Monosiga_brevicollis	-	571	4.2e-14	63.5	1.4	1	1	1.5e-18	5.9e-14	63.0572	1.43	196	523	14	344	9	360	0.69	Tumor protein 63 (p63)		0
A0A2I3GX41_NOMLE	A0A2I3GX41_NOMLE	501	>XP_001747656.1_Monosiga_brevicollis	-	571	4.2e-14	63.5	1.4	1	1	1.5e-18	5.9e-14	63.0572	1.43	196	523	14	344	9	360	0.69	Tumor protein 63 (p63)		0
A0A2K6KGD4_RHIBE	A0A2K6KGD4_RHIBE	501	>XP_001747656.1_Monosiga_brevicollis	-	571	4.2e-14	63.5	1.4	1	1	1.5e-18	5.9e-14	63.0572	1.43	196	523	14	344	9	360	0.69	Tumor protein 63 (p63)		0
A0A2K6NHK0_RHIRO	A0A2K6NHK0_RHIRO	501	>XP_001747656.1_Monosiga_brevicollis	-	571	4.2e-14	63.5	1.4	1	1	1.5e-18	5.9e-14	63.0572	1.43	196	523	14	344	9	360	0.69	Tumor protein 63 (p63)		0
A0A2K5XAR7_MANLE	A0A2K5XAR7_MANLE	501	>XP_001747656.1_Monosiga_brevicollis	-	571	4.2e-14	63.5	1.4	1	1	1.5e-18	5.9e-14	63.0572	1.43	196	523	14	344	9	360	0.69	Tumor protein 63 (p63)		0
F7FN69_MACMU	F7FN69_MACMU	501	>XP_001747656.1_Monosiga_brevicollis	-	571	4.2e-14	63.5	1.4	1	1	1.5e-18	5.9e-14	63.0572	1.43	196	523	14	344	9	360	0.69	Tumor protein 63 (p63)		0
A0A2I3M2V8_PAPAN	A0A2I3M2V8_PAPAN	501	>XP_001747656.1_Monosiga_brevicollis	-	571	4.2e-14	63.5	1.4	1	1	1.5e-18	5.9e-14	63.0572	1.43	196	523	14	344	9	360	0.69	Tumor protein 63 (p63)		0
A0A2K5RN46_CEBCA	A0A2K5RN46_CEBCA	345	>XP_001747656.1_Monosiga_brevicollis	-	571	4.3e-14	63.5	0.5	1	1	1.5e-18	5.9e-14	63.053	0.49	195	360	126	294	119	328	0.82	Cellular tumor antigen p53		0
P63_MOUSE	P63_MOUSE	680	>XP_001747656.1_Monosiga_brevicollis	-	571	4.3e-14	63.5	1.5	1	1	1.4e-18	5.6e-14	63.1209	1.54	196	523	193	523	51	539	0.76	Tumor protein 63	5n2o_A	0
A0A093K3B8_STRCA	A0A093K3B8_STRCA	680	>XP_001747656.1_Monosiga_brevicollis	-	571	4.3e-14	63.5	0.7	1	1	1.6e-18	6.4e-14	62.9421	0.73	196	454	193	445	48	530	0.76	Tumor protein 63 (p63)		0
A0A2K5MWX3_CERAT	A0A2K5MWX3_CERAT	403	>XP_001747656.1_Monosiga_brevicollis	-	571	4.5e-14	63.4	0.2	1	1	1.4e-18	5.8e-14	63.0753	0.19	196	430	143	379	54	399	0.82	Cellular tumor antigen p53		0
A0A2I3N7F5_PAPAN	A0A2I3N7F5_PAPAN	403	>XP_001747656.1_Monosiga_brevicollis	-	571	4.5e-14	63.4	0.2	1	1	1.5e-18	5.9e-14	63.0548	0.2	196	430	143	379	55	399	0.82	Cellular tumor antigen p53		0
A0A2K5XTG5_MANLE	A0A2K5XTG5_MANLE	403	>XP_001747656.1_Monosiga_brevicollis	-	571	4.5e-14	63.4	0.2	1	1	1.5e-18	5.9e-14	63.0524	0.2	196	430	143	379	55	399	0.82	Cellular tumor antigen p53		0
A0A2K6CLX8_MACNE	A0A2K6CLX8_MACNE	403	>XP_001747656.1_Monosiga_brevicollis	-	571	4.5e-14	63.4	0.2	1	1	1.5e-18	5.9e-14	63.0524	0.2	196	430	143	379	55	399	0.82	Cellular tumor antigen p53		0
A0A3Q2HBS6_HORSE	A0A3Q2HBS6_HORSE	397	>XP_001747656.1_Monosiga_brevicollis	-	571	4.5e-14	63.4	1	1	1	1.4e-18	5.5e-14	63.1463	1.01	196	458	99	360	33	375	0.8	Cellular tumor antigen p53		0
A0A2Y9JEM2_ENHLU	A0A2Y9JEM2_ENHLU	641	>XP_001747656.1_Monosiga_brevicollis	-	571	4.7e-14	63.4	1	1	1	1.5e-18	5.9e-14	63.0447	1	196	522	154	483	20	500	0.76	Tumor protein 63 (p63)		0
A0A099ZPQ3_TINGU	A0A099ZPQ3_TINGU	663	>XP_001747656.1_Monosiga_brevicollis	-	571	4.7e-14	63.4	1.4	1	1	1.8e-18	7.4e-14	62.7214	1.37	196	451	176	429	21	514	0.72	Tumor protein 63 (p63) (Fragment)		0
A0A091HZ84_CALAN	A0A091HZ84_CALAN	660	>XP_001747656.1_Monosiga_brevicollis	-	571	4.7e-14	63.4	1.5	1	1	1.8e-18	7.4e-14	62.7332	1.51	196	522	173	502	140	518	0.73	Tumor protein 63 (p63) (Fragment)		0
A0A3B5PPL9_XIPMA	A0A3B5PPL9_XIPMA	529	>XP_001747656.1_Monosiga_brevicollis	-	571	4.8e-14	63.3	2.1	1	1	1.6e-18	6.7e-14	62.8732	2.14	193	481	25	316	18	338	0.73	Tumor protein p73		0
A0A2K5XTC7_MANLE	A0A2K5XTC7_MANLE	434	>XP_001747656.1_Monosiga_brevicollis	-	571	4.8e-14	63.3	0.1	1	1	1.5e-18	6e-14	63.0211	0.14	196	434	89	328	15	355	0.82	Cellular tumor antigen p53		0
A0A2K6FGK8_PROCO	A0A2K6FGK8_PROCO	494	>XP_001747656.1_Monosiga_brevicollis	-	571	4.9e-14	63.3	0.3	1	1	1.6e-18	6.5e-14	62.9211	0.27	196	430	81	317	43	356	0.79	Cellular tumor antigen p53		0
W5MCU3_LEPOC	W5MCU3_LEPOC	694	>XP_001747656.1_Monosiga_brevicollis	-	571	4.9e-14	63.3	0.3	1	1	2e-18	8.1e-14	62.5953	0.29	196	442	197	436	179	548	0.79	Tumor protein 63 (p63)		0
A0A093PYK4_9PASS	A0A093PYK4_9PASS	680	>XP_001747656.1_Monosiga_brevicollis	-	571	5e-14	63.3	1.8	1	1	1.9e-18	7.7e-14	62.6781	1.82	196	523	193	523	160	539	0.74	Tumor protein 63 (p63)		0
A0A093GLW0_DRYPU	A0A093GLW0_DRYPU	663	>XP_001747656.1_Monosiga_brevicollis	-	571	5e-14	63.3	1.4	1	1	1.8e-18	7.1e-14	62.781	1.4	196	510	176	494	22	520	0.73	Tumor protein 63 (p63) (Fragment)		0
A0A1S3FET7_DIPOR	A0A1S3FET7_DIPOR	461	>XP_001747656.1_Monosiga_brevicollis	-	571	5e-14	63.3	1.5	1	1	1.8e-18	7.1e-14	62.7861	1.45	196	523	99	429	77	446	0.71	Cellular tumor antigen p53		0
G3RXL5_GORGO	G3RXL5_GORGO	501	>XP_001747656.1_Monosiga_brevicollis	-	571	5.2e-14	63.2	1.5	1	1	1.8e-18	7.2e-14	62.7724	1.47	196	522	14	343	9	360	0.69	Tumor protein 63 (p63)		0
A0A091H015_9AVES	A0A091H015_9AVES	660	>XP_001747656.1_Monosiga_brevicollis	-	571	5.3e-14	63.2	2.2	1	1	2.2e-18	9.1e-14	62.4345	2.2	194	466	171	448	22	515	0.67	Tumor protein 63 (p63) (Fragment)		0
A0A0Q3M6G6_AMAAE	A0A0Q3M6G6_AMAAE	751	>XP_001747656.1_Monosiga_brevicollis	-	571	5.4e-14	63.2	1.2	1	1	2.2e-18	8.9e-14	62.472	1.23	196	522	264	593	246	609	0.72	Tumor protein 63 (p63)		0
A0A2R9A198_PANPA	A0A2R9A198_PANPA	354	>XP_001747656.1_Monosiga_brevicollis	-	571	5.4e-14	63.2	1	1	1	1.8e-18	7.3e-14	62.7549	1.05	195	425	85	308	78	341	0.81	Cellular tumor antigen p53		0
P53_HUMAN	P53_HUMAN	354	>XP_001747656.1_Monosiga_brevicollis	-	571	5.4e-14	63.2	1	1	1	1.8e-18	7.3e-14	62.7549	1.05	195	425	85	308	78	341	0.81	Isoform 4 of Cellular tumor antigen p53		0
M3XWF7_MUSPF	M3XWF7_MUSPF	586	>XP_001747656.1_Monosiga_brevicollis	-	571	5.4e-14	63.2	1.3	1	1	1.9e-18	7.9e-14	62.6387	1.31	196	522	99	428	80	445	0.7	Tumor protein 63 (p63)		0
A0A2R8P3N9_CALJA	A0A2R8P3N9_CALJA	539	>XP_001747656.1_Monosiga_brevicollis	-	571	5.5e-14	63.2	0.3	1	1	1.8e-18	7.5e-14	62.71	0.29	196	430	143	379	58	400	0.8	Cellular tumor antigen p53		0
A0A2R9BLH0_PANPA	A0A2R9BLH0_PANPA	501	>XP_001747656.1_Monosiga_brevicollis	-	571	5.5e-14	63.2	1.3	1	1	1.9e-18	7.7e-14	62.6721	1.31	196	522	14	343	9	359	0.68	Tumor protein 63 (p63)		0
P63_HUMAN	P63_HUMAN	501	>XP_001747656.1_Monosiga_brevicollis	-	571	5.5e-14	63.2	1.3	1	1	1.9e-18	7.7e-14	62.6721	1.31	196	522	14	343	9	359	0.68	Isoform 10 of Tumor protein 63		0
A0A2Y9JNN5_ENHLU	A0A2Y9JNN5_ENHLU	680	>XP_001747656.1_Monosiga_brevicollis	-	571	5.5e-14	63.2	1.1	1	1	1.7e-18	7e-14	62.8021	1.06	196	522	193	522	54	539	0.76	Tumor protein 63 (p63)		0
A0A2K6FGL7_PROCO	A0A2K6FGL7_PROCO	479	>XP_001747656.1_Monosiga_brevicollis	-	571	5.5e-14	63.1	0.1	1	1	1.8e-18	7.4e-14	62.7349	0.14	196	429	81	316	43	337	0.79	Cellular tumor antigen p53		0
A0A0U1RQC9_HUMAN	A0A0U1RQC9_HUMAN	410	>XP_001747656.1_Monosiga_brevicollis	-	571	5.6e-14	63.1	0.4	1	1	1.9e-18	7.8e-14	62.6544	0.37	195	424	85	307	78	323	0.8	Cellular tumor antigen p53		0
A0A2K6L191_RHIBE	A0A2K6L191_RHIBE	443	>XP_001747656.1_Monosiga_brevicollis	-	571	5.6e-14	63.1	0.3	1	1	1.8e-18	7.3e-14	62.7589	0.34	196	430	89	325	15	348	0.81	Cellular tumor antigen p53		0
A0A2I2Y7Z8_GORGO	A0A2I2Y7Z8_GORGO	403	>XP_001747656.1_Monosiga_brevicollis	-	571	5.7e-14	63.1	0.4	1	1	2e-18	8.1e-14	62.6009	0.42	195	424	85	307	78	318	0.79	Cellular tumor antigen p53		0
A0A384D9C8_URSMA	A0A384D9C8_URSMA	680	>XP_001747656.1_Monosiga_brevicollis	-	571	5.8e-14	63.1	1.2	1	1	1.8e-18	7.4e-14	62.7318	1.23	196	522	193	522	51	539	0.75	Tumor protein 63 (p63)		0
A0A2I3RVP4_PANTR	A0A2I3RVP4_PANTR	501	>XP_001747656.1_Monosiga_brevicollis	-	571	5.8e-14	63.1	1.3	1	1	2e-18	8.2e-14	62.588	1.3	196	522	14	343	10	359	0.68	Tumor protein 63 (p63)		0
G3UYS2_MOUSE	G3UYS2_MOUSE	367	>XP_001747656.1_Monosiga_brevicollis	-	571	5.8e-14	63.1	0.2	1	1	1.8e-18	7.2e-14	62.7733	0.21	196	435	94	334	60	363	0.77	Cellular tumor antigen p53		0
M3VVE4_FELCA	M3VVE4_FELCA	510	>XP_001747656.1_Monosiga_brevicollis	-	571	5.9e-14	63.1	0.4	1	1	1.8e-18	7.3e-14	62.7491	0.44	196	454	193	445	49	490	0.79	Cellular tumor antigen p53		0
A0A2K6RQ45_RHIRO	A0A2K6RQ45_RHIRO	451	>XP_001747656.1_Monosiga_brevicollis	-	571	5.9e-14	63.1	0.3	1	1	1.9e-18	7.6e-14	62.6856	0.34	196	430	97	333	23	356	0.81	Cellular tumor antigen p53		0
A0A3Q0CT16_MESAU	A0A3Q0CT16_MESAU	662	>XP_001747656.1_Monosiga_brevicollis	-	571	5.9e-14	63	1.2	1	1	1.9e-18	7.8e-14	62.6506	1.15	196	508	175	491	30	519	0.74	Tumor protein 63 (p63)		0
A0A2Y9JEL2_ENHLU	A0A2Y9JEL2_ENHLU	510	>XP_001747656.1_Monosiga_brevicollis	-	571	6e-14	63	0.5	1	1	1.8e-18	7.3e-14	62.7496	0.49	196	453	193	444	51	490	0.8	Cellular tumor antigen p53		0
A0A2U3WUC4_ODORO	A0A2U3WUC4_ODORO	586	>XP_001747656.1_Monosiga_brevicollis	-	571	6e-14	63	1.3	1	1	2.1e-18	8.6e-14	62.5072	1.26	196	522	99	428	80	445	0.71	Tumor protein 63 (p63)		0
A0A2K5IAW1_COLAP	A0A2K5IAW1_COLAP	448	>XP_001747656.1_Monosiga_brevicollis	-	571	6e-14	63	0.3	1	1	1.9e-18	7.6e-14	62.6929	0.31	196	430	89	325	16	348	0.81	Cellular tumor antigen p53		0
G1L1S8_AILME	G1L1S8_AILME	680	>XP_001747656.1_Monosiga_brevicollis	-	571	6e-14	63	1.2	1	1	1.9e-18	7.7e-14	62.6762	1.22	196	522	193	522	51	539	0.75	Tumor protein 63 (p63)		0
P53_HUMAN	P53_HUMAN	393	>XP_001747656.1_Monosiga_brevicollis	-	571	6.1e-14	63	1	1	1	2.4e-18	9.8e-14	62.3261	1.05	195	425	124	347	117	380	0.81	Cellular tumor antigen p53	5lap_A	0
A0A2R9A5P4_PANPA	A0A2R9A5P4_PANPA	393	>XP_001747656.1_Monosiga_brevicollis	-	571	6.1e-14	63	1	1	1	2.4e-18	9.8e-14	62.3261	1.05	195	425	124	347	117	380	0.81	Cellular tumor antigen p53		0
H2QC53_PANTR	H2QC53_PANTR	393	>XP_001747656.1_Monosiga_brevicollis	-	571	6.1e-14	63	1	1	1	2.4e-18	9.8e-14	62.3261	1.05	195	425	124	347	117	380	0.81	Cellular tumor antigen p53		0
A0A0A0AG46_CHAVO	A0A0A0AG46_CHAVO	663	>XP_001747656.1_Monosiga_brevicollis	-	571	6.1e-14	63	1.3	1	1	2.4e-18	9.8e-14	62.332	1.28	196	452	176	430	141	519	0.72	Tumor protein 63 (p63) (Fragment)		0
G3R2U9_GORGO	G3R2U9_GORGO	393	>XP_001747656.1_Monosiga_brevicollis	-	571	6.1e-14	63	1.1	1	1	2.4e-18	9.8e-14	62.3221	1.05	195	425	124	347	117	380	0.81	Cellular tumor antigen p53		0
P53_CAVPO	P53_CAVPO	391	>XP_001747656.1_Monosiga_brevicollis	-	571	6.1e-14	63	0.4	1	1	2.2e-18	8.9e-14	62.4639	0.43	195	427	122	347	115	365	0.8	Cellular tumor antigen p53		0
A0A2D0RYT4_ICTPU	A0A2D0RYT4_ICTPU	572	>XP_001747656.1_Monosiga_brevicollis	-	571	6.1e-14	63	0.2	1	1	2.3e-18	9.5e-14	62.3674	0.2	197	438	98	331	92	360	0.81	Tumor protein 63 (p63)		0
A0A2I3S1V8_PANTR	A0A2I3S1V8_PANTR	388	>XP_001747656.1_Monosiga_brevicollis	-	571	6.1e-14	63	1	1	1	2.3e-18	9.5e-14	62.3776	1.05	195	425	119	342	112	375	0.81	Cellular tumor antigen p53		0
A0A2I2YW09_GORGO	A0A2I2YW09_GORGO	388	>XP_001747656.1_Monosiga_brevicollis	-	571	6.1e-14	63	1.1	1	1	2.3e-18	9.5e-14	62.3731	1.05	195	425	119	342	112	375	0.81	Cellular tumor antigen p53		0
A0A1S3FFS7_DIPOR	A0A1S3FFS7_DIPOR	555	>XP_001747656.1_Monosiga_brevicollis	-	571	6.2e-14	63	1.3	1	1	1.9e-18	7.6e-14	62.6842	1.32	196	523	193	523	49	540	0.75	Cellular tumor antigen p53		0
A0A1S3MRC1_SALSA	A0A1S3MRC1_SALSA	581	>XP_001747656.1_Monosiga_brevicollis	-	571	6.2e-14	63	0.4	1	1	2.3e-18	9.3e-14	62.4011	0.35	196	441	100	342	95	376	0.77	Cellular tumor antigen p53		0
A0A2I3N2E1_PAPAN	A0A2I3N2E1_PAPAN	443	>XP_001747656.1_Monosiga_brevicollis	-	571	6.2e-14	63	0.3	1	1	1.9e-18	7.9e-14	62.6439	0.26	196	430	89	325	16	349	0.82	Cellular tumor antigen p53		0
F7H4N6_CALJA	F7H4N6_CALJA	336	>XP_001747656.1_Monosiga_brevicollis	-	571	6.2e-14	63	0.6	1	1	2.1e-18	8.6e-14	62.5162	0.59	195	360	126	294	120	327	0.83	Cellular tumor antigen p53		0
F1PL57_CANLF	F1PL57_CANLF	680	>XP_001747656.1_Monosiga_brevicollis	-	571	6.3e-14	63	1.3	1	1	2e-18	8.1e-14	62.6003	1.32	196	522	193	522	51	539	0.75	Tumor protein 63 (p63)		0
A0A2U3ZTJ2_ODORO	A0A2U3ZTJ2_ODORO	510	>XP_001747656.1_Monosiga_brevicollis	-	571	6.3e-14	63	0.4	1	1	1.9e-18	7.8e-14	62.6578	0.43	196	453	193	444	49	490	0.79	Cellular tumor antigen p53		0
H0VRT2_CAVPO	H0VRT2_CAVPO	555	>XP_001747656.1_Monosiga_brevicollis	-	571	6.3e-14	63	1.2	1	1	1.9e-18	7.8e-14	62.6523	1.23	196	523	193	523	53	540	0.75	Cellular tumor antigen p53		0
A0A2K5ESK8_AOTNA	A0A2K5ESK8_AOTNA	501	>XP_001747656.1_Monosiga_brevicollis	-	571	6.3e-14	63	1.2	1	1	2.2e-18	8.8e-14	62.4886	1.21	196	508	14	330	9	359	0.68	Tumor protein 63 (p63)		0
F7GP14_CALJA	F7GP14_CALJA	343	>XP_001747656.1_Monosiga_brevicollis	-	571	6.3e-14	63	0.6	1	1	2.1e-18	8.6e-14	62.5161	0.57	195	360	126	294	120	328	0.82	Cellular tumor antigen p53		0
A0A2I2U634_FELCA	A0A2I2U634_FELCA	697	>XP_001747656.1_Monosiga_brevicollis	-	571	6.4e-14	62.9	1.1	1	1	2e-18	8.3e-14	62.5668	1.13	196	522	210	539	69	556	0.75	Tumor protein 63 (p63)		0
A0A2K6CLX4_MACNE	A0A2K6CLX4_MACNE	443	>XP_001747656.1_Monosiga_brevicollis	-	571	6.5e-14	62.9	0.3	1	1	2e-18	8.2e-14	62.5847	0.25	196	430	89	325	16	347	0.82	Cellular tumor antigen p53		0
A0A2U4C849_TURTR	A0A2U4C849_TURTR	501	>XP_001747656.1_Monosiga_brevicollis	-	571	6.5e-14	62.9	1.2	1	1	2.3e-18	9.2e-14	62.4251	1.25	196	451	14	267	9	358	0.69	Tumor protein 63 (p63)		0
A0A2R8MB56_CALJA	A0A2R8MB56_CALJA	348	>XP_001747656.1_Monosiga_brevicollis	-	571	6.6e-14	62.9	0.6	1	1	2.2e-18	8.9e-14	62.4608	0.57	195	360	126	294	120	328	0.82	Cellular tumor antigen p53		0
A0A3Q0CUF9_MESAU	A0A3Q0CUF9_MESAU	586	>XP_001747656.1_Monosiga_brevicollis	-	571	6.7e-14	62.9	1.4	1	1	2.4e-18	9.8e-14	62.3293	1.4	196	509	99	416	80	444	0.69	Tumor protein 63 (p63)		0
A0A2K5QQU5_CEBCA	A0A2K5QQU5_CEBCA	501	>XP_001747656.1_Monosiga_brevicollis	-	571	6.7e-14	62.9	1.2	1	1	2.3e-18	9.3e-14	62.398	1.21	196	451	14	267	9	358	0.68	Tumor protein 63 (p63)		0
A0A2K6UR78_SAIBB	A0A2K6UR78_SAIBB	501	>XP_001747656.1_Monosiga_brevicollis	-	571	6.7e-14	62.9	1.2	1	1	2.3e-18	9.3e-14	62.398	1.21	196	451	14	267	9	358	0.68	Tumor protein 63 (p63)		0
F7I9E9_CALJA	F7I9E9_CALJA	501	>XP_001747656.1_Monosiga_brevicollis	-	571	6.7e-14	62.9	1.2	1	1	2.3e-18	9.3e-14	62.398	1.21	196	451	14	267	9	358	0.68	Tumor protein 63 (p63)		0
P63_RAT	P63_RAT	393	>XP_001747656.1_Monosiga_brevicollis	-	571	6.8e-14	62.9	0.7	1	1	2.5e-18	1e-13	62.2947	0.66	196	447	99	347	77	376	0.78	Isoform 6 of Tumor protein 63		0
A0A2K5XTC5_MANLE	A0A2K5XTC5_MANLE	520	>XP_001747656.1_Monosiga_brevicollis	-	571	6.8e-14	62.8	0.1	1	1	2.3e-18	9.4e-14	62.3798	0.11	196	434	143	382	57	408	0.82	Cellular tumor antigen p53		0
A0A1S2ZRH2_ERIEU	A0A1S2ZRH2_ERIEU	374	>XP_001747656.1_Monosiga_brevicollis	-	571	6.9e-14	62.8	1.6	1	1	2.2e-18	9e-14	62.4431	1.56	196	423	110	329	105	353	0.76	Cellular tumor antigen p53		0
A0A2K6GXH6_PROCO	A0A2K6GXH6_PROCO	555	>XP_001747656.1_Monosiga_brevicollis	-	571	6.9e-14	62.8	1.5	1	1	2.1e-18	8.5e-14	62.5345	1.51	196	523	193	523	46	540	0.73	Cellular tumor antigen p53		0
A0A2K6NHL2_RHIRO	A0A2K6NHL2_RHIRO	534	>XP_001747656.1_Monosiga_brevicollis	-	571	6.9e-14	62.8	1.2	1	1	2.1e-18	8.4e-14	62.55	1.19	196	523	172	502	35	519	0.75	Cellular tumor antigen p53		0
A0A2K6L165_RHIBE	A0A2K6L165_RHIBE	555	>XP_001747656.1_Monosiga_brevicollis	-	571	6.9e-14	62.8	0.1	1	1	2.4e-18	9.6e-14	62.3555	0.13	196	434	143	382	55	407	0.81	Cellular tumor antigen p53		0
A0A2K6RQ51_RHIRO	A0A2K6RQ51_RHIRO	555	>XP_001747656.1_Monosiga_brevicollis	-	571	6.9e-14	62.8	0.1	1	1	2.4e-18	9.6e-14	62.3555	0.13	196	434	143	382	55	407	0.81	Cellular tumor antigen p53		0
P63_RAT	P63_RAT	470	>XP_001747656.1_Monosiga_brevicollis	-	571	7e-14	62.8	0.3	1	1	2.1e-18	8.6e-14	62.5165	0.28	196	447	176	424	32	453	0.82	Isoform 9 of Tumor protein 63		0
A0A337SKN0_FELCA	A0A337SKN0_FELCA	636	>XP_001747656.1_Monosiga_brevicollis	-	571	7.1e-14	62.8	1.3	1	1	2.6e-18	1e-13	62.2433	1.3	196	522	149	478	130	495	0.7	Tumor protein 63 (p63)		0
A0A3Q0CME0_MESAU	A0A3Q0CME0_MESAU	469	>XP_001747656.1_Monosiga_brevicollis	-	571	7.2e-14	62.8	0.4	1	1	2.2e-18	9e-14	62.4529	0.44	196	446	175	422	25	453	0.8	Cellular tumor antigen p53		0
G3TT62_LOXAF	G3TT62_LOXAF	665	>XP_001747656.1_Monosiga_brevicollis	-	571	7.2e-14	62.8	0.8	1	1	2.3e-18	9.3e-14	62.4054	0.79	196	523	178	508	32	524	0.74	Tumor protein 63 (p63)		0
A0A286XW13_CAVPO	A0A286XW13_CAVPO	423	>XP_001747656.1_Monosiga_brevicollis	-	571	7.5e-14	62.7	0.4	1	1	2.7e-18	1.1e-13	62.1556	0.43	195	427	154	379	147	397	0.8	Cellular tumor antigen p53		0
A0A2K5K823_COLAP	A0A2K5K823_COLAP	555	>XP_001747656.1_Monosiga_brevicollis	-	571	7.5e-14	62.7	1.2	1	1	2.3e-18	9.3e-14	62.4088	1.16	196	523	193	523	57	540	0.75	Cellular tumor antigen p53		0
A0A2I3GRR4_NOMLE	A0A2I3GRR4_NOMLE	555	>XP_001747656.1_Monosiga_brevicollis	-	571	7.5e-14	62.7	1.2	1	1	2.3e-18	9.3e-14	62.4088	1.16	196	523	193	523	57	540	0.75	Cellular tumor antigen p53		0
A0A2I3M9J9_PAPAN	A0A2I3M9J9_PAPAN	555	>XP_001747656.1_Monosiga_brevicollis	-	571	7.5e-14	62.7	1.2	1	1	2.3e-18	9.3e-14	62.4088	1.16	196	523	193	523	57	540	0.75	Cellular tumor antigen p53		0
A0A2K5MIH4_CERAT	A0A2K5MIH4_CERAT	555	>XP_001747656.1_Monosiga_brevicollis	-	571	7.5e-14	62.7	1.2	1	1	2.3e-18	9.3e-14	62.4088	1.16	196	523	193	523	57	540	0.75	Cellular tumor antigen p53		0
A0A2K6KGA5_RHIBE	A0A2K6KGA5_RHIBE	555	>XP_001747656.1_Monosiga_brevicollis	-	571	7.5e-14	62.7	1.2	1	1	2.3e-18	9.3e-14	62.4088	1.16	196	523	193	523	57	540	0.75	Cellular tumor antigen p53		0
A0A2K6BUD7_MACNE	A0A2K6BUD7_MACNE	555	>XP_001747656.1_Monosiga_brevicollis	-	571	7.5e-14	62.7	1.2	1	1	2.3e-18	9.3e-14	62.4088	1.16	196	523	193	523	57	540	0.75	Cellular tumor antigen p53		0
A0A2U3WUM1_ODORO	A0A2U3WUM1_ODORO	733	>XP_001747656.1_Monosiga_brevicollis	-	571	7.6e-14	62.7	1.1	1	1	2.4e-18	9.8e-14	62.3234	1.09	196	522	246	575	105	592	0.75	Tumor protein 63 (p63)		0
A0A2I4C4P9_9TELE	A0A2I4C4P9_9TELE	355	>XP_001747656.1_Monosiga_brevicollis	-	571	7.6e-14	62.7	0.1	1	1	2.6e-18	1e-13	62.2311	0.13	197	422	105	326	95	334	0.84	Cellular tumor antigen p53		0
P63_HUMAN	P63_HUMAN	461	>XP_001747656.1_Monosiga_brevicollis	-	571	7.7e-14	62.7	1.2	1	1	2.7e-18	1.1e-13	62.1762	1.23	196	522	99	428	77	445	0.69	Isoform 4 of Tumor protein 63		0
F7FN59_MACMU	F7FN59_MACMU	561	>XP_001747656.1_Monosiga_brevicollis	-	571	7.8e-14	62.7	1.2	1	1	2.4e-18	9.6e-14	62.3629	1.16	196	523	199	529	63	546	0.75	Cellular tumor antigen p53		0
G1PSQ3_MYOLU	G1PSQ3_MYOLU	660	>XP_001747656.1_Monosiga_brevicollis	-	571	7.8e-14	62.7	1.3	1	1	2.5e-18	1e-13	62.2742	1.3	196	523	173	503	31	519	0.75	Tumor protein 63 (p63)		0
P63_RAT	P63_RAT	487	>XP_001747656.1_Monosiga_brevicollis	-	571	7.9e-14	62.6	0.3	1	1	2.4e-18	9.7e-14	62.3363	0.3	196	447	193	441	50	470	0.82	Isoform 5 of Tumor protein 63		0
A0A2K5MXC3_CERAT	A0A2K5MXC3_CERAT	555	>XP_001747656.1_Monosiga_brevicollis	-	571	8e-14	62.6	0.1	1	1	2.8e-18	1.1e-13	62.1316	0.12	196	434	143	382	58	409	0.82	Cellular tumor antigen p53		0
A0A2K5XTB8_MANLE	A0A2K5XTB8_MANLE	505	>XP_001747656.1_Monosiga_brevicollis	-	571	8.1e-14	62.6	0.2	1	1	2.7e-18	1.1e-13	62.1822	0.19	196	430	143	379	57	401	0.82	Cellular tumor antigen p53		0
A0A2I3N5A2_PAPAN	A0A2I3N5A2_PAPAN	555	>XP_001747656.1_Monosiga_brevicollis	-	571	8.1e-14	62.6	0.1	1	1	2.8e-18	1.1e-13	62.1283	0.11	196	434	143	382	58	408	0.82	Cellular tumor antigen p53		0
A0A2K6L184_RHIBE	A0A2K6L184_RHIBE	540	>XP_001747656.1_Monosiga_brevicollis	-	571	8.1e-14	62.6	0.2	1	1	2.7e-18	1.1e-13	62.1564	0.21	196	430	143	379	55	401	0.81	Cellular tumor antigen p53		0
A0A2K6RQ35_RHIRO	A0A2K6RQ35_RHIRO	540	>XP_001747656.1_Monosiga_brevicollis	-	571	8.2e-14	62.6	0.2	1	1	2.8e-18	1.1e-13	62.1217	0.22	196	430	143	379	55	400	0.81	Cellular tumor antigen p53		0
A0A384D9B9_URSMA	A0A384D9B9_URSMA	487	>XP_001747656.1_Monosiga_brevicollis	-	571	8.4e-14	62.5	0.3	1	1	2.5e-18	1e-13	62.25	0.31	196	446	193	440	48	467	0.81	Cellular tumor antigen p53		0
A0A2I2Y5B0_GORGO	A0A2I2Y5B0_GORGO	555	>XP_001747656.1_Monosiga_brevicollis	-	571	8.6e-14	62.5	1.1	1	1	2.7e-18	1.1e-13	62.1916	1.11	196	522	193	522	57	539	0.75	Cellular tumor antigen p53		0
A0A2K5IB21_COLAP	A0A2K5IB21_COLAP	540	>XP_001747656.1_Monosiga_brevicollis	-	571	8.7e-14	62.5	0.2	1	1	2.9e-18	1.2e-13	62.0601	0.22	196	430	143	379	58	401	0.82	Cellular tumor antigen p53		0
Q569E5_MOUSE	Q569E5_MOUSE	393	>XP_001747656.1_Monosiga_brevicollis	-	571	8.8e-14	62.5	0.8	1	1	2.7e-18	1.1e-13	62.1753	0.78	196	446	99	346	33	368	0.81	Cellular tumor antigen p53		0
A0A2U4C855_TURTR	A0A2U4C855_TURTR	461	>XP_001747656.1_Monosiga_brevicollis	-	571	8.9e-14	62.5	1.1	1	1	3.2e-18	1.3e-13	61.9397	1.13	196	452	99	353	77	444	0.7	Cellular tumor antigen p53		0
A0A2Y9JEJ0_ENHLU	A0A2Y9JEJ0_ENHLU	487	>XP_001747656.1_Monosiga_brevicollis	-	571	9e-14	62.5	0.3	1	1	2.7e-18	1.1e-13	62.174	0.34	196	446	193	440	51	467	0.82	Cellular tumor antigen p53		0
P53_BOVIN	P53_BOVIN	386	>XP_001747656.1_Monosiga_brevicollis	-	571	9e-14	62.5	1.3	1	1	2.9e-18	1.2e-13	62.0735	1.35	196	434	117	349	112	381	0.72	Cellular tumor antigen p53		0
L5JRP0_PTEAL	L5JRP0_PTEAL	660	>XP_001747656.1_Monosiga_brevicollis	-	571	9.2e-14	62.4	1.4	1	1	3e-18	1.2e-13	62.0098	1.37	196	523	173	503	28	519	0.74	Tumor protein 63 (p63) (Fragment)		0
F6TL72_HORSE	F6TL72_HORSE	371	>XP_001747656.1_Monosiga_brevicollis	-	571	9.2e-14	62.4	1.2	1	1	3e-18	1.2e-13	62.0149	1.18	196	437	102	337	97	362	0.77	Cellular tumor antigen p53		0
A0A2I2UUR1_FELCA	A0A2I2UUR1_FELCA	504	>XP_001747656.1_Monosiga_brevicollis	-	571	9.3e-14	62.4	0.3	1	1	2.8e-18	1.1e-13	62.1063	0.3	196	446	210	457	65	484	0.81	Cellular tumor antigen p53		0
H2MLP0_ORYLA	H2MLP0_ORYLA	578	>XP_001747656.1_Monosiga_brevicollis	-	571	9.4e-14	62.4	0.4	1	1	3.1e-18	1.3e-13	61.9523	0.36	196	452	98	348	49	377	0.78	Cellular tumor antigen p53		0
A0A2U3WUC0_ODORO	A0A2U3WUC0_ODORO	487	>XP_001747656.1_Monosiga_brevicollis	-	571	9.6e-14	62.4	0.3	1	1	2.9e-18	1.2e-13	62.0717	0.3	196	446	193	440	48	467	0.81	Cellular tumor antigen p53		0
A0A2D0RXW5_ICTPU	A0A2D0RXW5_ICTPU	527	>XP_001747656.1_Monosiga_brevicollis	-	571	9.6e-14	62.4	0.2	1	1	3.5e-18	1.4e-13	61.7762	0.23	197	438	98	335	92	364	0.77	Cellular tumor antigen p53		0
A0A2K5MWV7_CERAT	A0A2K5MWV7_CERAT	540	>XP_001747656.1_Monosiga_brevicollis	-	571	9.7e-14	62.3	0.2	1	1	3.3e-18	1.3e-13	61.8981	0.2	196	430	143	379	57	400	0.82	Cellular tumor antigen p53		0
A0A2I3M6G1_PAPAN	A0A2I3M6G1_PAPAN	540	>XP_001747656.1_Monosiga_brevicollis	-	571	9.7e-14	62.3	0.2	1	1	3.3e-18	1.3e-13	61.8873	0.2	196	430	143	379	58	400	0.82	Cellular tumor antigen p53		0
A0A2K6CLW4_MACNE	A0A2K6CLW4_MACNE	540	>XP_001747656.1_Monosiga_brevicollis	-	571	9.7e-14	62.3	0.2	1	1	3.3e-18	1.3e-13	61.8849	0.2	196	430	143	379	58	400	0.82	Cellular tumor antigen p53		0
A0A2I3SZK4_PANTR	A0A2I3SZK4_PANTR	555	>XP_001747656.1_Monosiga_brevicollis	-	571	9.7e-14	62.3	1	1	1	2.9e-18	1.2e-13	62.0487	1.03	196	522	193	522	57	539	0.75	Cellular tumor antigen p53		0
A0A2R9BLC7_PANPA	A0A2R9BLC7_PANPA	555	>XP_001747656.1_Monosiga_brevicollis	-	571	9.7e-14	62.3	1	1	1	2.9e-18	1.2e-13	62.0487	1.03	196	522	193	522	57	539	0.75	Cellular tumor antigen p53		0
P63_HUMAN	P63_HUMAN	555	>XP_001747656.1_Monosiga_brevicollis	-	571	9.7e-14	62.3	1	1	1	2.9e-18	1.2e-13	62.0487	1.03	196	522	193	522	57	539	0.75	Isoform 3 of Tumor protein 63		0
A0A2U9C1C4_SCOMX	A0A2U9C1C4_SCOMX	1587	>XP_001747656.1_Monosiga_brevicollis	-	571	9.8e-14	62.3	0.7	1	1	2.4e-18	9.8e-14	62.3272	0.67	196	480	153	440	149	478	0.72	Putative tumor protein p73		0
P53_HUMAN	P53_HUMAN	302	>XP_001747656.1_Monosiga_brevicollis	-	571	9.9e-14	62.3	0.8	1	1	3.4e-18	1.4e-13	61.8372	0.75	195	375	85	267	78	290	0.85	Isoform 5 of Cellular tumor antigen p53		0
A0A3Q2HE67_HORSE	A0A3Q2HE67_HORSE	381	>XP_001747656.1_Monosiga_brevicollis	-	571	9.9e-14	62.3	1.2	1	1	3.2e-18	1.3e-13	61.901	1.18	196	437	112	347	107	372	0.77	Cellular tumor antigen p53		0
W5QGZ8_SHEEP	W5QGZ8_SHEEP	675	>XP_001747656.1_Monosiga_brevicollis	-	571	1e-13	62.3	1.2	1	1	3.3e-18	1.3e-13	61.8812	1.18	196	523	188	518	48	534	0.75	Tumor protein 63 (p63)		0
A0A2K6GXK1_PROCO	A0A2K6GXK1_PROCO	328	>XP_001747656.1_Monosiga_brevicollis	-	571	1e-13	62.3	0.7	1	1	3.5e-18	1.4e-13	61.8087	0.65	194	454	6	256	2	309	0.75	Cellular tumor antigen p53		0
A0A286XAH3_CAVPO	A0A286XAH3_CAVPO	586	>XP_001747656.1_Monosiga_brevicollis	-	571	1e-13	62.3	1.4	1	1	3.8e-18	1.5e-13	61.6925	1.44	196	523	99	429	80	445	0.7	Tumor protein 63 (p63)		0
A0A1S3FET2_DIPOR	A0A1S3FET2_DIPOR	586	>XP_001747656.1_Monosiga_brevicollis	-	571	1e-13	62.3	1.5	1	1	3.7e-18	1.5e-13	61.7093	1.47	196	523	99	429	80	445	0.7	Tumor protein 63 (p63)		0
A0A1S3FFH4_DIPOR	A0A1S3FFH4_DIPOR	586	>XP_001747656.1_Monosiga_brevicollis	-	571	1e-13	62.3	1.5	1	1	3.7e-18	1.5e-13	61.7093	1.47	196	523	99	429	80	445	0.7	Tumor protein 63 (p63)		0
A0A2K6GXM1_PROCO	A0A2K6GXM1_PROCO	580	>XP_001747656.1_Monosiga_brevicollis	-	571	1e-13	62.3	1.4	1	1	3.7e-18	1.5e-13	61.7216	1.43	196	523	93	423	74	439	0.7	Tumor protein 63 (p63)		0
A0A1S2ZWM2_ERIEU	A0A1S2ZWM2_ERIEU	586	>XP_001747656.1_Monosiga_brevicollis	-	571	1e-13	62.2	1.4	1	1	3.8e-18	1.5e-13	61.6821	1.43	196	523	99	429	80	445	0.7	Tumor protein 63 (p63)		0
A0A2K6GXH2_PROCO	A0A2K6GXH2_PROCO	680	>XP_001747656.1_Monosiga_brevicollis	-	571	1e-13	62.2	1.3	1	1	3.3e-18	1.3e-13	61.8732	1.28	196	523	193	523	48	539	0.74	Tumor protein 63 (p63)		0
A0A3Q2HNM1_HORSE	A0A3Q2HNM1_HORSE	586	>XP_001747656.1_Monosiga_brevicollis	-	571	1e-13	62.2	1.4	1	1	3.8e-18	1.5e-13	61.6821	1.43	196	523	99	429	80	445	0.7	Tumor protein 63 (p63)		0
A0A3Q1MGX3_BOVIN	A0A3Q1MGX3_BOVIN	586	>XP_001747656.1_Monosiga_brevicollis	-	571	1e-13	62.2	1.4	1	1	3.8e-18	1.5e-13	61.6821	1.43	196	523	99	429	80	445	0.7	Tumor protein 63 (p63)		0
G1TBP7_RABIT	G1TBP7_RABIT	586	>XP_001747656.1_Monosiga_brevicollis	-	571	1e-13	62.2	1.4	1	1	3.8e-18	1.5e-13	61.6821	1.43	196	523	99	429	80	445	0.7	Tumor protein 63 (p63)		0
A0A1U7UWH9_TARSY	A0A1U7UWH9_TARSY	586	>XP_001747656.1_Monosiga_brevicollis	-	571	1e-13	62.2	1.4	1	1	3.8e-18	1.5e-13	61.6821	1.43	196	523	99	429	80	445	0.7	Tumor protein 63 (p63)		0
P63_HUMAN	P63_HUMAN	416	>XP_001747656.1_Monosiga_brevicollis	-	571	1.1e-13	62.2	0.6	1	1	3.7e-18	1.5e-13	61.7309	0.57	196	453	99	354	71	405	0.77	Isoform 8 of Tumor protein 63		0
A0A2U3WUM6_ODORO	A0A2U3WUM6_ODORO	393	>XP_001747656.1_Monosiga_brevicollis	-	571	1.1e-13	62.2	0.9	1	1	3.1e-18	1.3e-13	61.9748	0.91	196	446	99	346	33	374	0.81	Cellular tumor antigen p53		0
F6VXD2_MACMU	F6VXD2_MACMU	555	>XP_001747656.1_Monosiga_brevicollis	-	571	1.1e-13	62.2	0.2	1	1	3.6e-18	1.5e-13	61.7402	0.19	196	452	143	400	58	414	0.81	Cellular tumor antigen p53		0
A0A2K6GXL6_PROCO	A0A2K6GXL6_PROCO	586	>XP_001747656.1_Monosiga_brevicollis	-	571	1.1e-13	62.2	1.4	1	1	3.8e-18	1.5e-13	61.6821	1.43	196	523	99	429	80	445	0.7	Tumor protein 63 (p63)		0
A0A1S3EYC1_DIPOR	A0A1S3EYC1_DIPOR	414	>XP_001747656.1_Monosiga_brevicollis	-	571	1.1e-13	62.2	0.8	1	1	3.6e-18	1.5e-13	61.7399	0.83	196	420	143	363	138	384	0.75	Cellular tumor antigen p53		0
A0A2K5QQH4_CEBCA	A0A2K5QQH4_CEBCA	555	>XP_001747656.1_Monosiga_brevicollis	-	571	1.1e-13	62.2	0.8	1	1	3.2e-18	1.3e-13	61.9059	0.79	196	451	193	446	54	537	0.75	Cellular tumor antigen p53		0
A0A2K5ESI5_AOTNA	A0A2K5ESI5_AOTNA	555	>XP_001747656.1_Monosiga_brevicollis	-	571	1.1e-13	62.2	0.9	1	1	3.3e-18	1.3e-13	61.8781	0.88	196	508	193	509	57	538	0.74	Cellular tumor antigen p53		0
A0A2Y9RKQ7_TRIMA	A0A2Y9RKQ7_TRIMA	416	>XP_001747656.1_Monosiga_brevicollis	-	571	1.1e-13	62.2	0.8	1	1	3.9e-18	1.6e-13	61.6554	0.76	196	454	99	351	71	399	0.75	Cellular tumor antigen p53		0
A0A1S3MQE2_SALSA	A0A1S3MQE2_SALSA	600	>XP_001747656.1_Monosiga_brevicollis	-	571	1.1e-13	62.2	0	1	1	4.1e-18	1.7e-13	61.5747	0.04	196	437	100	338	95	366	0.79	Cellular tumor antigen p53		0
A0A2K6KGB7_RHIBE	A0A2K6KGB7_RHIBE	679	>XP_001747656.1_Monosiga_brevicollis	-	571	1.1e-13	62.2	0.9	1	1	3.5e-18	1.4e-13	61.8072	0.91	196	523	192	522	57	538	0.75	Tumor protein 63 (p63)		0
P53_HUMAN	P53_HUMAN	307	>XP_001747656.1_Monosiga_brevicollis	-	571	1.1e-13	62.2	0.8	1	1	3.7e-18	1.5e-13	61.7047	0.77	195	375	85	267	78	288	0.85	Isoform 6 of Cellular tumor antigen p53		0
A0A287D7P9_ICTTR	A0A287D7P9_ICTTR	555	>XP_001747656.1_Monosiga_brevicollis	-	571	1.1e-13	62.2	0.7	1	1	3.4e-18	1.4e-13	61.8391	0.7	196	454	193	445	49	534	0.76	Cellular tumor antigen p53		0
A0A1S3FDV5_DIPOR	A0A1S3FDV5_DIPOR	680	>XP_001747656.1_Monosiga_brevicollis	-	571	1.1e-13	62.1	1.4	1	1	3.6e-18	1.5e-13	61.7641	1.36	196	523	193	523	51	539	0.75	Tumor protein 63 (p63)		0
A0A2I3T645_PANTR	A0A2I3T645_PANTR	341	>XP_001747656.1_Monosiga_brevicollis	-	571	1.1e-13	62.1	0.7	1	1	4.9e-18	2e-13	61.3252	0.75	195	375	124	306	117	328	0.85	Cellular tumor antigen p53		0
A0A2R9A2G9_PANPA	A0A2R9A2G9_PANPA	341	>XP_001747656.1_Monosiga_brevicollis	-	571	1.1e-13	62.1	0.7	1	1	4.9e-18	2e-13	61.3252	0.75	195	375	124	306	117	328	0.85	Cellular tumor antigen p53		0
P53_HUMAN	P53_HUMAN	341	>XP_001747656.1_Monosiga_brevicollis	-	571	1.1e-13	62.1	0.7	1	1	4.9e-18	2e-13	61.3252	0.75	195	375	124	306	117	328	0.85	Isoform 2 of Cellular tumor antigen p53		0
A0A2I2ZTB3_GORGO	A0A2I2ZTB3_GORGO	341	>XP_001747656.1_Monosiga_brevicollis	-	571	1.1e-13	62.1	0.7	1	1	4.9e-18	2e-13	61.3235	0.75	195	375	124	306	117	328	0.85	Cellular tumor antigen p53		0
A0A286XNY6_CAVPO	A0A286XNY6_CAVPO	680	>XP_001747656.1_Monosiga_brevicollis	-	571	1.1e-13	62.1	1.3	1	1	3.6e-18	1.5e-13	61.7452	1.25	196	523	193	523	56	539	0.76	Tumor protein 63 (p63)		0
A0A2K6UR03_SAIBB	A0A2K6UR03_SAIBB	555	>XP_001747656.1_Monosiga_brevicollis	-	571	1.1e-13	62.1	0.9	1	1	3.4e-18	1.4e-13	61.8211	0.85	196	451	193	446	57	537	0.75	Cellular tumor antigen p53		0
F7I9D3_CALJA	F7I9D3_CALJA	555	>XP_001747656.1_Monosiga_brevicollis	-	571	1.1e-13	62.1	0.9	1	1	3.4e-18	1.4e-13	61.8211	0.85	196	451	193	446	57	537	0.75	Cellular tumor antigen p53		0
A0A3Q2GTF8_HORSE	A0A3Q2GTF8_HORSE	680	>XP_001747656.1_Monosiga_brevicollis	-	571	1.1e-13	62.1	1.3	1	1	3.7e-18	1.5e-13	61.7301	1.33	196	523	193	523	51	539	0.75	Tumor protein 63 (p63)		0
I3LPD4_PIG	I3LPD4_PIG	680	>XP_001747656.1_Monosiga_brevicollis	-	571	1.1e-13	62.1	1.3	1	1	3.7e-18	1.5e-13	61.7301	1.33	196	523	193	523	51	539	0.75	Tumor protein 63 (p63)		0
A0A2D0RZF6_ICTPU	A0A2D0RZF6_ICTPU	576	>XP_001747656.1_Monosiga_brevicollis	-	571	1.1e-13	62.1	0.2	1	1	4.4e-18	1.8e-13	61.4708	0.23	197	438	98	335	92	364	0.77	Tumor protein 63 (p63)		0
A0A2K5MIF0_CERAT	A0A2K5MIF0_CERAT	581	>XP_001747656.1_Monosiga_brevicollis	-	571	1.2e-13	62.1	1.4	1	1	4.2e-18	1.7e-13	61.5242	1.35	196	523	94	424	75	440	0.7	Tumor protein 63 (p63)		0
A0A2I3MNQ1_PAPAN	A0A2I3MNQ1_PAPAN	581	>XP_001747656.1_Monosiga_brevicollis	-	571	1.2e-13	62.1	1.4	1	1	4.2e-18	1.7e-13	61.5242	1.35	196	523	94	424	75	440	0.7	Tumor protein 63 (p63)		0
A0A2K6BUA9_MACNE	A0A2K6BUA9_MACNE	581	>XP_001747656.1_Monosiga_brevicollis	-	571	1.2e-13	62.1	1.4	1	1	4.2e-18	1.7e-13	61.5242	1.35	196	523	94	424	75	440	0.7	Tumor protein 63 (p63)		0
A0A2I3HZV6_NOMLE	A0A2I3HZV6_NOMLE	581	>XP_001747656.1_Monosiga_brevicollis	-	571	1.2e-13	62.1	1.4	1	1	4.2e-18	1.7e-13	61.5242	1.35	196	523	94	424	75	440	0.7	Tumor protein 63 (p63)		0
F1MKA9_BOVIN	F1MKA9_BOVIN	680	>XP_001747656.1_Monosiga_brevicollis	-	571	1.2e-13	62.1	1.2	1	1	3.8e-18	1.5e-13	61.6949	1.24	196	523	193	523	61	539	0.76	Tumor protein 63 (p63)		0
J3KP33_HUMAN	J3KP33_HUMAN	343	>XP_001747656.1_Monosiga_brevicollis	-	571	1.2e-13	62.1	0.8	1	1	5.1e-18	2.1e-13	61.2568	0.77	195	375	124	306	117	327	0.85	Cellular tumor antigen p53		0
A0A2I3SYN1_PANTR	A0A2I3SYN1_PANTR	343	>XP_001747656.1_Monosiga_brevicollis	-	571	1.2e-13	62.1	0.8	1	1	5.1e-18	2.1e-13	61.2568	0.77	195	375	124	306	117	327	0.85	Cellular tumor antigen p53		0
A0A2R9A5M5_PANPA	A0A2R9A5M5_PANPA	343	>XP_001747656.1_Monosiga_brevicollis	-	571	1.2e-13	62.1	0.8	1	1	5.1e-18	2.1e-13	61.2568	0.77	195	375	124	306	117	327	0.85	Cellular tumor antigen p53		0
A0A2I2ZNQ9_GORGO	A0A2I2ZNQ9_GORGO	343	>XP_001747656.1_Monosiga_brevicollis	-	571	1.2e-13	62.1	0.8	1	1	5.1e-18	2.1e-13	61.255	0.77	195	375	124	306	117	327	0.85	Cellular tumor antigen p53		0
A0A2K5K849_COLAP	A0A2K5K849_COLAP	585	>XP_001747656.1_Monosiga_brevicollis	-	571	1.2e-13	62.1	1.4	1	1	4.3e-18	1.7e-13	61.4977	1.35	196	523	98	428	79	444	0.7	Tumor protein 63 (p63)		0
A0A2K6KGC8_RHIBE	A0A2K6KGC8_RHIBE	586	>XP_001747656.1_Monosiga_brevicollis	-	571	1.2e-13	62	1.4	1	1	4.3e-18	1.8e-13	61.4908	1.35	196	523	99	429	80	445	0.7	Tumor protein 63 (p63)		0
G1R4S5_NOMLE	G1R4S5_NOMLE	586	>XP_001747656.1_Monosiga_brevicollis	-	571	1.2e-13	62	1.4	1	1	4.3e-18	1.8e-13	61.4908	1.35	196	523	99	429	80	445	0.7	Tumor protein 63 (p63)		0
A0A2K6NHJ7_RHIRO	A0A2K6NHJ7_RHIRO	586	>XP_001747656.1_Monosiga_brevicollis	-	571	1.2e-13	62	1.4	1	1	4.3e-18	1.8e-13	61.4908	1.35	196	523	99	429	80	445	0.7	Tumor protein 63 (p63)		0
F7GBG7_MACMU	F7GBG7_MACMU	586	>XP_001747656.1_Monosiga_brevicollis	-	571	1.2e-13	62	1.4	1	1	4.3e-18	1.8e-13	61.4908	1.35	196	523	99	429	80	445	0.7	Tumor protein 63 (p63)		0
H2PCB7_PONAB	H2PCB7_PONAB	680	>XP_001747656.1_Monosiga_brevicollis	-	571	1.2e-13	62	1.1	1	1	3.8e-18	1.6e-13	61.6695	1.11	196	523	193	523	52	539	0.75	Tumor protein 63 (p63)		0
F7GA34_MACMU	F7GA34_MACMU	403	>XP_001747656.1_Monosiga_brevicollis	-	571	1.2e-13	62	0.2	1	1	3.9e-18	1.6e-13	61.6315	0.2	196	430	143	379	55	399	0.81	Cellular tumor antigen p53		0
A0A2K6GXJ5_PROCO	A0A2K6GXJ5_PROCO	510	>XP_001747656.1_Monosiga_brevicollis	-	571	1.2e-13	62	0.6	1	1	3.8e-18	1.5e-13	61.6711	0.59	196	454	193	445	45	492	0.77	Cellular tumor antigen p53		0
A0A2R9A5Q0_PANPA	A0A2R9A5Q0_PANPA	346	>XP_001747656.1_Monosiga_brevicollis	-	571	1.2e-13	62	0.8	1	1	5.2e-18	2.1e-13	61.2236	0.77	195	375	124	306	117	327	0.85	Cellular tumor antigen p53		0
A0A2I3T303_PANTR	A0A2I3T303_PANTR	346	>XP_001747656.1_Monosiga_brevicollis	-	571	1.2e-13	62	0.8	1	1	5.2e-18	2.1e-13	61.2236	0.77	195	375	124	306	117	327	0.85	Cellular tumor antigen p53		0
P53_HUMAN	P53_HUMAN	346	>XP_001747656.1_Monosiga_brevicollis	-	571	1.2e-13	62	0.8	1	1	5.2e-18	2.1e-13	61.2236	0.77	195	375	124	306	117	327	0.85	Isoform 3 of Cellular tumor antigen p53		0
A0A2I2YTF6_GORGO	A0A2I2YTF6_GORGO	346	>XP_001747656.1_Monosiga_brevicollis	-	571	1.2e-13	62	0.8	1	1	5.2e-18	2.1e-13	61.2212	0.77	195	375	124	306	117	327	0.85	Cellular tumor antigen p53		0
A0A2I2Y444_GORGO	A0A2I2Y444_GORGO	510	>XP_001747656.1_Monosiga_brevicollis	-	571	1.2e-13	62	0.4	1	1	3.9e-18	1.6e-13	61.6252	0.39	196	455	193	450	55	499	0.81	Cellular tumor antigen p53		0
A0A2K6NHK6_RHIRO	A0A2K6NHK6_RHIRO	489	>XP_001747656.1_Monosiga_brevicollis	-	571	1.3e-13	62	0.4	1	1	3.8e-18	1.5e-13	61.6735	0.4	196	453	172	423	33	471	0.8	Cellular tumor antigen p53		0
A0A2I3GLU2_NOMLE	A0A2I3GLU2_NOMLE	654	>XP_001747656.1_Monosiga_brevicollis	-	571	1.3e-13	62	1.2	1	1	4e-18	1.6e-13	61.6124	1.23	196	523	167	497	34	513	0.76	Tumor protein 63 (p63)		0
A0A2K5K835_COLAP	A0A2K5K835_COLAP	654	>XP_001747656.1_Monosiga_brevicollis	-	571	1.3e-13	62	1.2	1	1	4e-18	1.6e-13	61.6124	1.23	196	523	167	497	34	513	0.76	Tumor protein 63 (p63)		0
A0A2I2YQW0_GORGO	A0A2I2YQW0_GORGO	325	>XP_001747656.1_Monosiga_brevicollis	-	571	1.3e-13	62	0.7	1	1	4.3e-18	1.7e-13	61.5133	0.71	195	456	13	268	8	315	0.77	Cellular tumor antigen p53		0
A0A2K6NHJ2_RHIRO	A0A2K6NHJ2_RHIRO	659	>XP_001747656.1_Monosiga_brevicollis	-	571	1.3e-13	62	1.2	1	1	4.1e-18	1.6e-13	61.5838	1.23	196	523	172	502	39	518	0.76	Tumor protein 63 (p63)		0
A0A287BN74_PIG	A0A287BN74_PIG	636	>XP_001747656.1_Monosiga_brevicollis	-	571	1.3e-13	62	1.4	1	1	4.7e-18	1.9e-13	61.374	1.42	196	523	149	479	130	495	0.7	Tumor protein 63 (p63)		0
A0A1S2ZWM0_ERIEU	A0A1S2ZWM0_ERIEU	694	>XP_001747656.1_Monosiga_brevicollis	-	571	1.3e-13	61.9	1.6	1	1	4.2e-18	1.7e-13	61.5247	1.57	196	523	207	537	55	553	0.74	Tumor protein 63 (p63)		0
A0A0P7YNA4_SCLFO	A0A0P7YNA4_SCLFO	467	>XP_001747656.1_Monosiga_brevicollis	-	571	1.3e-13	61.9	1	1	1	3.2e-18	1.3e-13	61.9305	0.97	195	414	214	435	201	446	0.82	Cellular tumor antigen p53		0
F7GBH1_MACMU	F7GBH1_MACMU	663	>XP_001747656.1_Monosiga_brevicollis	-	571	1.3e-13	61.9	1.2	1	1	4.1e-18	1.7e-13	61.5605	1.23	196	523	176	506	43	522	0.76	Tumor protein 63 (p63)		0
A0A2K6KG94_RHIBE	A0A2K6KG94_RHIBE	663	>XP_001747656.1_Monosiga_brevicollis	-	571	1.3e-13	61.9	1.2	1	1	4.1e-18	1.7e-13	61.5605	1.23	196	523	176	506	43	522	0.76	Tumor protein 63 (p63)		0
W5QGZ9_SHEEP	W5QGZ9_SHEEP	642	>XP_001747656.1_Monosiga_brevicollis	-	571	1.3e-13	61.9	1.4	1	1	4.8e-18	2e-13	61.34	1.42	196	523	155	485	136	501	0.7	Tumor protein 63 (p63)		0
A0A2I3HR34_NOMLE	A0A2I3HR34_NOMLE	510	>XP_001747656.1_Monosiga_brevicollis	-	571	1.3e-13	61.9	0.4	1	1	4e-18	1.6e-13	61.588	0.36	196	453	193	444	55	499	0.8	Cellular tumor antigen p53		0
A0A1S2ZWM8_ERIEU	A0A1S2ZWM8_ERIEU	524	>XP_001747656.1_Monosiga_brevicollis	-	571	1.3e-13	61.9	0.7	1	1	4.2e-18	1.7e-13	61.5221	0.67	196	454	207	459	53	507	0.76	Cellular tumor antigen p53		0
H2NSL2_PONAB	H2NSL2_PONAB	393	>XP_001747656.1_Monosiga_brevicollis	-	571	1.3e-13	61.9	1	1	1	3.3e-18	1.3e-13	61.8791	1.05	195	425	124	347	117	380	0.81	Cellular tumor antigen p53		0
A0A2I4ANQ2_9TELE	A0A2I4ANQ2_9TELE	607	>XP_001747656.1_Monosiga_brevicollis	-	571	1.3e-13	61.9	0.5	1	1	3.3e-18	1.3e-13	61.8723	0.5	196	463	88	354	83	396	0.74	Tumor protein p73		0
A0A2I4ANK8_9TELE	A0A2I4ANK8_9TELE	609	>XP_001747656.1_Monosiga_brevicollis	-	571	1.4e-13	61.8	0.6	1	1	3.4e-18	1.4e-13	61.8483	0.57	196	463	90	356	86	403	0.74	Tumor protein p73		0
A0A2I3GNV1_NOMLE	A0A2I3GNV1_NOMLE	680	>XP_001747656.1_Monosiga_brevicollis	-	571	1.4e-13	61.8	1.2	1	1	4.4e-18	1.8e-13	61.4659	1.23	196	523	193	523	60	539	0.76	Tumor protein 63 (p63)		0
A0A2K6BU55_MACNE	A0A2K6BU55_MACNE	680	>XP_001747656.1_Monosiga_brevicollis	-	571	1.4e-13	61.8	1.2	1	1	4.4e-18	1.8e-13	61.4659	1.23	196	523	193	523	60	539	0.76	Tumor protein 63 (p63)		0
A0A096MTM8_PAPAN	A0A096MTM8_PAPAN	680	>XP_001747656.1_Monosiga_brevicollis	-	571	1.4e-13	61.8	1.2	1	1	4.4e-18	1.8e-13	61.4659	1.23	196	523	193	523	60	539	0.76	Tumor protein 63 (p63)		0
A0A2K6KGD2_RHIBE	A0A2K6KGD2_RHIBE	680	>XP_001747656.1_Monosiga_brevicollis	-	571	1.4e-13	61.8	1.2	1	1	4.4e-18	1.8e-13	61.4659	1.23	196	523	193	523	60	539	0.76	Tumor protein 63 (p63)		0
G7NYP4_MACFA	G7NYP4_MACFA	680	>XP_001747656.1_Monosiga_brevicollis	-	571	1.4e-13	61.8	1.2	1	1	4.4e-18	1.8e-13	61.4659	1.23	196	523	193	523	60	539	0.76	Tumor protein 63 (p63)		0
A0A2K5MIP6_CERAT	A0A2K5MIP6_CERAT	680	>XP_001747656.1_Monosiga_brevicollis	-	571	1.4e-13	61.8	1.2	1	1	4.4e-18	1.8e-13	61.4659	1.23	196	523	193	523	60	539	0.76	Tumor protein 63 (p63)		0
A0A2Y9DXK3_TRIMA	A0A2Y9DXK3_TRIMA	586	>XP_001747656.1_Monosiga_brevicollis	-	571	1.4e-13	61.8	0.7	1	1	5.2e-18	2.1e-13	61.2307	0.72	196	451	99	352	80	436	0.7	Tumor protein 63 (p63)		0
A0A2K5MIG1_CERAT	A0A2K5MIG1_CERAT	681	>XP_001747656.1_Monosiga_brevicollis	-	571	1.4e-13	61.8	1.2	1	1	4.4e-18	1.8e-13	61.4603	1.23	196	523	194	524	61	540	0.76	Tumor protein 63 (p63)		0
G3QQY2_GORGO	G3QQY2_GORGO	586	>XP_001747656.1_Monosiga_brevicollis	-	571	1.4e-13	61.8	1.3	1	1	5.1e-18	2.1e-13	61.2434	1.33	196	522	99	428	80	444	0.69	Tumor protein 63 (p63)		0
A0A1U7Q2G4_MESAU	A0A1U7Q2G4_MESAU	396	>XP_001747656.1_Monosiga_brevicollis	-	571	1.4e-13	61.8	0.3	1	1	4.7e-18	1.9e-13	61.3858	0.28	195	424	127	349	121	380	0.76	Cellular tumor antigen p53		0
A0A2I3T0Z7_PANTR	A0A2I3T0Z7_PANTR	510	>XP_001747656.1_Monosiga_brevicollis	-	571	1.4e-13	61.8	0.4	1	1	4.2e-18	1.7e-13	61.5194	0.39	196	453	193	448	55	497	0.81	Cellular tumor antigen p53		0
P63_HUMAN	P63_HUMAN	510	>XP_001747656.1_Monosiga_brevicollis	-	571	1.4e-13	61.8	0.4	1	1	4.2e-18	1.7e-13	61.5194	0.39	196	453	193	448	55	497	0.81	Isoform 7 of Tumor protein 63		0
A0A2R9BHS2_PANPA	A0A2R9BHS2_PANPA	510	>XP_001747656.1_Monosiga_brevicollis	-	571	1.4e-13	61.8	0.4	1	1	4.2e-18	1.7e-13	61.5194	0.39	196	453	193	448	55	497	0.81	Cellular tumor antigen p53		0
A0A2K5QQI6_CEBCA	A0A2K5QQI6_CEBCA	510	>XP_001747656.1_Monosiga_brevicollis	-	571	1.4e-13	61.8	0.4	1	1	4.3e-18	1.7e-13	61.4986	0.4	196	453	193	444	53	492	0.8	Cellular tumor antigen p53		0
F7FN64_MACMU	F7FN64_MACMU	686	>XP_001747656.1_Monosiga_brevicollis	-	571	1.4e-13	61.8	1.2	1	1	4.5e-18	1.8e-13	61.4335	1.23	196	523	199	529	66	545	0.76	Tumor protein 63 (p63)		0
A0A2I3MNM6_PAPAN	A0A2I3MNM6_PAPAN	686	>XP_001747656.1_Monosiga_brevicollis	-	571	1.4e-13	61.8	1.2	1	1	4.5e-18	1.8e-13	61.4335	1.23	196	523	199	529	66	545	0.76	Tumor protein 63 (p63)		0
A0A2K6BU74_MACNE	A0A2K6BU74_MACNE	686	>XP_001747656.1_Monosiga_brevicollis	-	571	1.4e-13	61.8	1.2	1	1	4.5e-18	1.8e-13	61.4335	1.23	196	523	199	529	66	545	0.76	Tumor protein 63 (p63)		0
H2UMJ4_TAKRU	H2UMJ4_TAKRU	642	>XP_001747656.1_Monosiga_brevicollis	-	571	1.4e-13	61.8	0.1	1	1	3.5e-18	1.4e-13	61.7971	0.12	196	435	153	393	149	430	0.75	Cellular tumor antigen p53		0
A0A2K6UR22_SAIBB	A0A2K6UR22_SAIBB	510	>XP_001747656.1_Monosiga_brevicollis	-	571	1.4e-13	61.8	0.4	1	1	4.4e-18	1.8e-13	61.4799	0.42	196	453	193	444	55	493	0.8	Cellular tumor antigen p53		0
A0A2I3N736_PAPAN	A0A2I3N736_PAPAN	510	>XP_001747656.1_Monosiga_brevicollis	-	571	1.4e-13	61.8	0.4	1	1	4.4e-18	1.8e-13	61.4732	0.41	196	453	193	444	55	492	0.8	Cellular tumor antigen p53		0
A0A2K6KGA7_RHIBE	A0A2K6KGA7_RHIBE	510	>XP_001747656.1_Monosiga_brevicollis	-	571	1.4e-13	61.8	0.4	1	1	4.4e-18	1.8e-13	61.4732	0.41	196	453	193	444	55	492	0.8	Cellular tumor antigen p53		0
A0A2K6BUB5_MACNE	A0A2K6BUB5_MACNE	510	>XP_001747656.1_Monosiga_brevicollis	-	571	1.4e-13	61.8	0.4	1	1	4.4e-18	1.8e-13	61.4732	0.41	196	453	193	444	55	492	0.8	Cellular tumor antigen p53		0
A0A2K5K821_COLAP	A0A2K5K821_COLAP	510	>XP_001747656.1_Monosiga_brevicollis	-	571	1.4e-13	61.8	0.4	1	1	4.4e-18	1.8e-13	61.4732	0.41	196	453	193	444	55	492	0.8	Cellular tumor antigen p53		0
A0A2K5MIH1_CERAT	A0A2K5MIH1_CERAT	510	>XP_001747656.1_Monosiga_brevicollis	-	571	1.4e-13	61.8	0.4	1	1	4.4e-18	1.8e-13	61.4732	0.41	196	453	193	444	55	492	0.8	Cellular tumor antigen p53		0
F7I9C6_CALJA	F7I9C6_CALJA	510	>XP_001747656.1_Monosiga_brevicollis	-	571	1.4e-13	61.8	0.4	1	1	4.4e-18	1.8e-13	61.4732	0.41	196	453	193	444	55	492	0.8	Cellular tumor antigen p53		0
A0A2U4C2U9_TURTR	A0A2U4C2U9_TURTR	387	>XP_001747656.1_Monosiga_brevicollis	-	571	1.5e-13	61.8	0.8	1	1	4.9e-18	2e-13	61.3178	0.82	195	425	117	341	110	365	0.79	Cellular tumor antigen p53		0
A0A2K5MIF3_CERAT	A0A2K5MIF3_CERAT	636	>XP_001747656.1_Monosiga_brevicollis	-	571	1.5e-13	61.8	1.3	1	1	5.4e-18	2.2e-13	61.1843	1.35	196	523	149	479	130	495	0.7	Tumor protein 63 (p63)		0
A0A2I3MEJ7_PAPAN	A0A2I3MEJ7_PAPAN	636	>XP_001747656.1_Monosiga_brevicollis	-	571	1.5e-13	61.8	1.3	1	1	5.4e-18	2.2e-13	61.1843	1.35	196	523	149	479	130	495	0.7	Tumor protein 63 (p63)		0
A0A2K6BU42_MACNE	A0A2K6BU42_MACNE	636	>XP_001747656.1_Monosiga_brevicollis	-	571	1.5e-13	61.8	1.3	1	1	5.4e-18	2.2e-13	61.1843	1.35	196	523	149	479	130	495	0.7	Tumor protein 63 (p63)		0
A0A2I2ZDS0_GORGO	A0A2I2ZDS0_GORGO	664	>XP_001747656.1_Monosiga_brevicollis	-	571	1.5e-13	61.7	1.2	1	1	4.8e-18	1.9e-13	61.3499	1.17	196	522	177	506	44	522	0.75	Tumor protein 63 (p63)		0
A0A2R9BHY5_PANPA	A0A2R9BHY5_PANPA	585	>XP_001747656.1_Monosiga_brevicollis	-	571	1.5e-13	61.7	1.2	1	1	5.4e-18	2.2e-13	61.1619	1.21	196	522	98	427	77	443	0.69	Tumor protein 63 (p63)		0
A0A2I3RBD8_PANTR	A0A2I3RBD8_PANTR	585	>XP_001747656.1_Monosiga_brevicollis	-	571	1.5e-13	61.7	1.2	1	1	5.4e-18	2.2e-13	61.1619	1.21	196	522	98	427	77	443	0.69	Tumor protein 63 (p63)		0
A0A2K5ESJ1_AOTNA	A0A2K5ESJ1_AOTNA	510	>XP_001747656.1_Monosiga_brevicollis	-	571	1.5e-13	61.7	0.4	1	1	4.7e-18	1.9e-13	61.3583	0.38	196	448	193	442	55	492	0.8	Cellular tumor antigen p53		0
A0A2J8M663_PANTR	A0A2J8M663_PANTR	586	>XP_001747656.1_Monosiga_brevicollis	-	571	1.5e-13	61.7	1.2	1	1	5.6e-18	2.3e-13	61.1115	1.23	196	522	99	428	80	444	0.69	Tumor protein 63 (p63)		0
P63_HUMAN	P63_HUMAN	586	>XP_001747656.1_Monosiga_brevicollis	-	571	1.6e-13	61.7	1.2	1	1	5.6e-18	2.3e-13	61.1115	1.23	196	522	99	428	80	444	0.69	Isoform 2 of Tumor protein 63		0
A0A2R9BIR4_PANPA	A0A2R9BIR4_PANPA	586	>XP_001747656.1_Monosiga_brevicollis	-	571	1.6e-13	61.7	1.2	1	1	5.6e-18	2.3e-13	61.1115	1.23	196	522	99	428	80	444	0.69	Tumor protein 63 (p63)		0
A0A091DSC7_FUKDA	A0A091DSC7_FUKDA	561	>XP_001747656.1_Monosiga_brevicollis	-	571	1.6e-13	61.7	1.1	1	1	5.4e-18	2.2e-13	61.1692	1.15	196	522	74	403	56	419	0.68	Tumor protein 63 (p63)		0
A0A2I2Z434_GORGO	A0A2I2Z434_GORGO	680	>XP_001747656.1_Monosiga_brevicollis	-	571	1.6e-13	61.7	1.2	1	1	5.1e-18	2.1e-13	61.2613	1.16	196	522	193	522	60	538	0.75	Tumor protein 63 (p63)		0
A0A2K5ESJ8_AOTNA	A0A2K5ESJ8_AOTNA	666	>XP_001747656.1_Monosiga_brevicollis	-	571	1.6e-13	61.6	0.7	1	1	5.1e-18	2.1e-13	61.259	0.73	196	507	179	494	45	523	0.75	Tumor protein 63 (p63)		0
A0A2K5QQI1_CEBCA	A0A2K5QQI1_CEBCA	671	>XP_001747656.1_Monosiga_brevicollis	-	571	1.6e-13	61.6	0.7	1	1	5.2e-18	2.1e-13	61.2231	0.66	196	451	184	437	49	527	0.75	Tumor protein 63 (p63)		0
A0A2R9BRL8_PANPA	A0A2R9BRL8_PANPA	664	>XP_001747656.1_Monosiga_brevicollis	-	571	1.6e-13	61.6	1.1	1	1	5.2e-18	2.1e-13	61.2188	1.08	196	522	177	506	44	522	0.75	Tumor protein 63 (p63)		0
A0A2I3RNZ6_PANTR	A0A2I3RNZ6_PANTR	664	>XP_001747656.1_Monosiga_brevicollis	-	571	1.6e-13	61.6	1.1	1	1	5.2e-18	2.1e-13	61.2188	1.08	196	522	177	506	44	522	0.75	Tumor protein 63 (p63)		0
G5CA58_HETGA	G5CA58_HETGA	680	>XP_001747656.1_Monosiga_brevicollis	-	571	1.6e-13	61.6	1.6	1	1	5.4e-18	2.2e-13	61.1628	1.58	196	522	193	522	43	538	0.71	Tumor protein 63 (p63)		0
A0A2K6URF4_SAIBB	A0A2K6URF4_SAIBB	561	>XP_001747656.1_Monosiga_brevicollis	-	571	1.7e-13	61.6	1.1	1	1	5.9e-18	2.4e-13	61.0553	1.05	196	451	74	327	56	417	0.69	Tumor protein 63 (p63)		0
A0A2K5QQP2_CEBCA	A0A2K5QQP2_CEBCA	680	>XP_001747656.1_Monosiga_brevicollis	-	571	1.7e-13	61.6	0.7	1	1	5.4e-18	2.2e-13	61.174	0.66	196	451	193	446	58	536	0.75	Tumor protein 63 (p63)		0
P53_SHEEP	P53_SHEEP	382	>XP_001747656.1_Monosiga_brevicollis	-	571	1.7e-13	61.5	1.1	1	1	5.4e-18	2.2e-13	61.1617	1.07	195	426	112	337	106	372	0.8	Cellular tumor antigen p53		0
A0A287D2W7_ICTTR	A0A287D2W7_ICTTR	586	>XP_001747656.1_Monosiga_brevicollis	-	571	1.7e-13	61.5	0.8	1	1	6.4e-18	2.6e-13	60.9318	0.79	196	454	99	351	80	437	0.72	Tumor protein 63 (p63)		0
A0A2K5ESH6_AOTNA	A0A2K5ESH6_AOTNA	585	>XP_001747656.1_Monosiga_brevicollis	-	571	1.7e-13	61.5	1.1	1	1	6.4e-18	2.6e-13	60.9404	1.11	196	508	98	414	79	442	0.69	Tumor protein 63 (p63)		0
P63_HUMAN	P63_HUMAN	680	>XP_001747656.1_Monosiga_brevicollis	-	571	1.7e-13	61.5	1.1	1	1	5.6e-18	2.3e-13	61.1305	1.07	196	522	193	522	60	538	0.75	Tumor protein 63	3us0_B	0
H2QNY5_PANTR	H2QNY5_PANTR	680	>XP_001747656.1_Monosiga_brevicollis	-	571	1.7e-13	61.5	1.1	1	1	5.6e-18	2.3e-13	61.1305	1.07	196	522	193	522	60	538	0.75	Tumor protein 63 (p63)		0
A0A2R9BLB5_PANPA	A0A2R9BLB5_PANPA	680	>XP_001747656.1_Monosiga_brevicollis	-	571	1.7e-13	61.5	1.1	1	1	5.6e-18	2.3e-13	61.1305	1.07	196	522	193	522	60	538	0.75	Tumor protein 63 (p63)		0
A0A2K5ESG6_AOTNA	A0A2K5ESG6_AOTNA	586	>XP_001747656.1_Monosiga_brevicollis	-	571	1.7e-13	61.5	1.1	1	1	6.4e-18	2.6e-13	60.934	1.11	196	508	99	415	80	443	0.69	Tumor protein 63 (p63)		0
A0A2U3V4Q3_TURTR	A0A2U3V4Q3_TURTR	586	>XP_001747656.1_Monosiga_brevicollis	-	571	1.8e-13	61.5	1.1	1	1	6.6e-18	2.7e-13	60.896	1.12	196	451	99	352	80	442	0.7	Tumor protein 63 (p63)		0
A0A2Y9N1V9_DELLE	A0A2Y9N1V9_DELLE	586	>XP_001747656.1_Monosiga_brevicollis	-	571	1.8e-13	61.5	1.1	1	1	6.6e-18	2.7e-13	60.896	1.12	196	451	99	352	80	442	0.7	Tumor protein 63 (p63)		0
A0A340X9M7_LIPVE	A0A340X9M7_LIPVE	586	>XP_001747656.1_Monosiga_brevicollis	-	571	1.8e-13	61.5	1.1	1	1	6.6e-18	2.7e-13	60.896	1.12	196	451	99	352	80	442	0.7	Tumor protein 63 (p63)		0
A0A2Y9EHW3_PHYMC	A0A2Y9EHW3_PHYMC	586	>XP_001747656.1_Monosiga_brevicollis	-	571	1.8e-13	61.5	1.1	1	1	6.6e-18	2.7e-13	60.896	1.12	196	451	99	352	80	442	0.7	Tumor protein 63 (p63)		0
A0A1S3FDV9_DIPOR	A0A1S3FDV9_DIPOR	487	>XP_001747656.1_Monosiga_brevicollis	-	571	1.8e-13	61.5	0.3	1	1	5.6e-18	2.3e-13	61.131	0.3	196	446	193	440	48	466	0.8	Cellular tumor antigen p53		0
A0A2K5QQM6_CEBCA	A0A2K5QQM6_CEBCA	585	>XP_001747656.1_Monosiga_brevicollis	-	571	1.8e-13	61.5	1.1	1	1	6.7e-18	2.7e-13	60.8733	1.09	196	451	98	351	79	441	0.7	Tumor protein 63 (p63)		0
F7IE51_CALJA	F7IE51_CALJA	585	>XP_001747656.1_Monosiga_brevicollis	-	571	1.8e-13	61.4	1.1	1	1	6.7e-18	2.7e-13	60.8733	1.09	196	451	98	351	79	441	0.7	Tumor protein 63 (p63)		0
A0A2K6UR38_SAIBB	A0A2K6UR38_SAIBB	586	>XP_001747656.1_Monosiga_brevicollis	-	571	1.8e-13	61.4	1.1	1	1	6.7e-18	2.7e-13	60.8674	1.09	196	451	99	352	80	442	0.7	Tumor protein 63 (p63)		0
A0A2K5QQJ5_CEBCA	A0A2K5QQJ5_CEBCA	586	>XP_001747656.1_Monosiga_brevicollis	-	571	1.8e-13	61.4	1.1	1	1	6.7e-18	2.7e-13	60.8674	1.09	196	451	99	352	80	442	0.7	Tumor protein 63 (p63)		0
U3CTK7_CALJA	U3CTK7_CALJA	586	>XP_001747656.1_Monosiga_brevicollis	-	571	1.8e-13	61.4	1.1	1	1	6.7e-18	2.7e-13	60.8674	1.09	196	451	99	352	80	442	0.7	Tumor protein 63 (p63)		0
A0A340XGH2_LIPVE	A0A340XGH2_LIPVE	680	>XP_001747656.1_Monosiga_brevicollis	-	571	1.8e-13	61.4	1	1	1	6e-18	2.4e-13	61.0181	0.96	196	451	193	446	51	536	0.75	Tumor protein 63 (p63)		0
A0A2Y9N7Z3_DELLE	A0A2Y9N7Z3_DELLE	680	>XP_001747656.1_Monosiga_brevicollis	-	571	1.8e-13	61.4	1	1	1	6e-18	2.4e-13	61.0181	0.96	196	451	193	446	51	536	0.75	Tumor protein 63 (p63)		0
M4ASF8_XIPMA	M4ASF8_XIPMA	607	>XP_001747656.1_Monosiga_brevicollis	-	571	1.9e-13	61.4	0.9	1	1	4.6e-18	1.9e-13	61.4143	0.91	196	481	90	378	83	395	0.73	Tumor protein p73		0
I3MLP5_ICTTR	I3MLP5_ICTTR	680	>XP_001747656.1_Monosiga_brevicollis	-	571	1.9e-13	61.4	0.7	1	1	6.1e-18	2.5e-13	60.9984	0.68	196	454	193	445	51	530	0.76	Tumor protein 63 (p63)		0
A0A2K6NHK7_RHIRO	A0A2K6NHK7_RHIRO	466	>XP_001747656.1_Monosiga_brevicollis	-	571	1.9e-13	61.4	0.3	1	1	5.6e-18	2.3e-13	61.1231	0.27	196	446	172	419	33	446	0.81	Cellular tumor antigen p53		0
P53_MESAU	P53_MESAU	396	>XP_001747656.1_Monosiga_brevicollis	-	571	1.9e-13	61.4	0.2	1	1	6.3e-18	2.6e-13	60.955	0.24	195	424	127	349	121	380	0.76	Cellular tumor antigen p53		0
A0A2K6LYM5_RHIBE	A0A2K6LYM5_RHIBE	393	>XP_001747656.1_Monosiga_brevicollis	-	571	1.9e-13	61.4	1.1	1	1	4.7e-18	1.9e-13	61.3714	1.12	195	426	124	348	117	381	0.8	Cellular tumor antigen p53		0
A0A2K6QDI6_RHIRO	A0A2K6QDI6_RHIRO	393	>XP_001747656.1_Monosiga_brevicollis	-	571	1.9e-13	61.4	1.1	1	1	4.7e-18	1.9e-13	61.3714	1.12	195	426	124	348	117	381	0.8	Cellular tumor antigen p53		0
A0A2K6GXQ9_PROCO	A0A2K6GXQ9_PROCO	487	>XP_001747656.1_Monosiga_brevicollis	-	571	1.9e-13	61.4	0.4	1	1	5.8e-18	2.4e-13	61.0685	0.36	196	446	193	440	44	467	0.78	Cellular tumor antigen p53		0
F7I720_CALJA	F7I720_CALJA	671	>XP_001747656.1_Monosiga_brevicollis	-	571	1.9e-13	61.4	0.9	1	1	6.2e-18	2.5e-13	60.9712	0.9	196	451	184	437	51	527	0.75	Tumor protein 63 (p63)		0
A0A2K6UR33_SAIBB	A0A2K6UR33_SAIBB	671	>XP_001747656.1_Monosiga_brevicollis	-	571	1.9e-13	61.4	0.9	1	1	6.2e-18	2.5e-13	60.9712	0.9	196	451	184	437	51	527	0.75	Tumor protein 63 (p63)		0
A0A2I4ANN9_9TELE	A0A2I4ANN9_9TELE	695	>XP_001747656.1_Monosiga_brevicollis	-	571	1.9e-13	61.3	0.6	1	1	4.8e-18	1.9e-13	61.3474	0.58	196	463	176	442	172	486	0.74	Tumor protein p73		0
A0A1U8BI05_MESAU	A0A1U8BI05_MESAU	378	>XP_001747656.1_Monosiga_brevicollis	-	571	1.9e-13	61.3	0.2	1	1	6.5e-18	2.6e-13	60.9081	0.16	195	376	127	310	121	367	0.77	Cellular tumor antigen p53		0
A0A2K5ESD1_AOTNA	A0A2K5ESD1_AOTNA	680	>XP_001747656.1_Monosiga_brevicollis	-	571	1.9e-13	61.3	0.9	1	1	6.3e-18	2.5e-13	60.9583	0.94	196	507	193	508	60	537	0.75	Tumor protein 63 (p63)		0
A0A2I4ANL9_9TELE	A0A2I4ANL9_9TELE	720	>XP_001747656.1_Monosiga_brevicollis	-	571	2e-13	61.3	0.6	1	1	4.8e-18	2e-13	61.3279	0.58	196	463	201	467	195	514	0.74	Tumor protein p73		0
P73_MOUSE	P73_MOUSE	494	>XP_001747656.1_Monosiga_brevicollis	-	571	2e-13	61.3	0.1	1	1	6.4e-18	2.6e-13	60.9238	0.1	196	431	94	331	61	363	0.78	Isoform 4 of Tumor protein p73		0
A0A2K6UR80_SAIBB	A0A2K6UR80_SAIBB	680	>XP_001747656.1_Monosiga_brevicollis	-	571	2e-13	61.3	0.9	1	1	6.4e-18	2.6e-13	60.9224	0.89	196	451	193	446	60	536	0.75	Tumor protein 63 (p63)		0
A0A2R8P0K0_CALJA	A0A2R8P0K0_CALJA	680	>XP_001747656.1_Monosiga_brevicollis	-	571	2e-13	61.3	0.9	1	1	6.4e-18	2.6e-13	60.9224	0.89	196	451	193	446	60	536	0.75	Tumor protein 63 (p63)		0
F7B2P6_HORSE	F7B2P6_HORSE	487	>XP_001747656.1_Monosiga_brevicollis	-	571	2e-13	61.3	0.3	1	1	6e-18	2.4e-13	61.0205	0.32	196	446	193	440	48	468	0.8	Cellular tumor antigen p53		0
A0A1S3FFT3_DIPOR	A0A1S3FFT3_DIPOR	393	>XP_001747656.1_Monosiga_brevicollis	-	571	2e-13	61.3	1	1	1	6.1e-18	2.5e-13	60.9966	0.95	196	446	99	346	33	373	0.8	Cellular tumor antigen p53		0
A0A1S3FFI4_DIPOR	A0A1S3FFI4_DIPOR	393	>XP_001747656.1_Monosiga_brevicollis	-	571	2e-13	61.3	1	1	1	6.1e-18	2.5e-13	60.9966	0.95	196	446	99	346	33	373	0.8	Cellular tumor antigen p53		0
A0A2Y9N1W8_DELLE	A0A2Y9N1W8_DELLE	487	>XP_001747656.1_Monosiga_brevicollis	-	571	2e-13	61.3	0.3	1	1	6e-18	2.5e-13	61.0125	0.32	196	446	193	440	48	468	0.8	Cellular tumor antigen p53		0
A0A340XDF6_LIPVE	A0A340XDF6_LIPVE	487	>XP_001747656.1_Monosiga_brevicollis	-	571	2e-13	61.3	0.2	1	1	6.2e-18	2.5e-13	60.97	0.25	196	446	193	440	48	462	0.8	Cellular tumor antigen p53		0
A0A1U7UBS6_TARSY	A0A1U7UBS6_TARSY	487	>XP_001747656.1_Monosiga_brevicollis	-	571	2e-13	61.3	1.6	1	1	7.9e-18	3.2e-13	60.6342	1.61	191	446	188	440	38	466	0.67	Cellular tumor antigen p53		0
F7DUR2_ORNAN	F7DUR2_ORNAN	677	>XP_001747656.1_Monosiga_brevicollis	-	571	2e-13	61.3	1.2	1	1	6.8e-18	2.8e-13	60.838	1.25	196	454	191	448	139	533	0.73	Tumor protein 63 (p63)		0
A0A340XCN5_LIPVE	A0A340XCN5_LIPVE	387	>XP_001747656.1_Monosiga_brevicollis	-	571	2e-13	61.3	0.6	1	1	6.7e-18	2.7e-13	60.8679	0.64	195	384	117	309	110	372	0.79	Cellular tumor antigen p53		0
A0A1S2ZWK7_ERIEU	A0A1S2ZWK7_ERIEU	501	>XP_001747656.1_Monosiga_brevicollis	-	571	2.1e-13	61.3	0.4	1	1	6.7e-18	2.7e-13	60.8651	0.36	196	446	207	454	53	479	0.78	Cellular tumor antigen p53		0
A0A1U7UHU2_TARSY	A0A1U7UHU2_TARSY	680	>XP_001747656.1_Monosiga_brevicollis	-	571	2.1e-13	61.3	3.3	1	1	7.7e-18	3.1e-13	60.6707	3.28	193	523	190	523	38	539	0.64	Tumor protein 63 (p63)		0
A0A151MMC3_ALLMI	A0A151MMC3_ALLMI	726	>XP_001747656.1_Monosiga_brevicollis	-	571	2.1e-13	61.2	1.2	1	1	2.8e-17	1.1e-12	58.8047	0.45	196	455	243	492	225	570	0.76	Tumor protein 63 (p63)		0
A0A340X8E6_LIPVE	A0A340X8E6_LIPVE	368	>XP_001747656.1_Monosiga_brevicollis	-	571	2.1e-13	61.2	0.9	1	1	6.8e-18	2.8e-13	60.8473	0.92	195	384	98	290	89	354	0.79	Cellular tumor antigen p53		0
A0A2I3H7C7_NOMLE	A0A2I3H7C7_NOMLE	487	>XP_001747656.1_Monosiga_brevicollis	-	571	2.1e-13	61.2	0.3	1	1	6.4e-18	2.6e-13	60.9354	0.27	196	446	193	440	54	467	0.81	Cellular tumor antigen p53		0
A0A2K5ESI9_AOTNA	A0A2K5ESI9_AOTNA	487	>XP_001747656.1_Monosiga_brevicollis	-	571	2.1e-13	61.2	0.3	1	1	6.4e-18	2.6e-13	60.9354	0.27	196	446	193	440	54	467	0.81	Cellular tumor antigen p53		0
A0A2I3MKF2_PAPAN	A0A2I3MKF2_PAPAN	487	>XP_001747656.1_Monosiga_brevicollis	-	571	2.1e-13	61.2	0.3	1	1	6.4e-18	2.6e-13	60.9354	0.27	196	446	193	440	54	467	0.81	Cellular tumor antigen p53		0
F7IGK5_CALJA	F7IGK5_CALJA	487	>XP_001747656.1_Monosiga_brevicollis	-	571	2.1e-13	61.2	0.3	1	1	6.4e-18	2.6e-13	60.9354	0.27	196	446	193	440	54	467	0.81	Cellular tumor antigen p53		0
A0A340X977_LIPVE	A0A340X977_LIPVE	393	>XP_001747656.1_Monosiga_brevicollis	-	571	2.1e-13	61.2	0.8	1	1	6.4e-18	2.6e-13	60.9189	0.78	196	446	99	346	33	368	0.8	Cellular tumor antigen p53		0
A0A3Q1M7X6_BOVIN	A0A3Q1M7X6_BOVIN	487	>XP_001747656.1_Monosiga_brevicollis	-	571	2.1e-13	61.2	0.3	1	1	6.3e-18	2.6e-13	60.9523	0.25	196	446	193	440	54	468	0.82	Cellular tumor antigen p53		0
A0A1U7UHU7_TARSY	A0A1U7UHU7_TARSY	393	>XP_001747656.1_Monosiga_brevicollis	-	571	2.2e-13	61.2	0.9	1	1	6.7e-18	2.7e-13	60.8716	0.92	196	446	99	346	33	373	0.8	Cellular tumor antigen p53		0
P63_HUMAN	P63_HUMAN	487	>XP_001747656.1_Monosiga_brevicollis	-	571	2.2e-13	61.2	0.3	1	1	6.4e-18	2.6e-13	60.9354	0.27	196	446	193	440	54	467	0.81	Isoform 5 of Tumor protein 63		0
A0A2K5QQM5_CEBCA	A0A2K5QQM5_CEBCA	393	>XP_001747656.1_Monosiga_brevicollis	-	571	2.2e-13	61.2	0.9	1	1	6.7e-18	2.7e-13	60.8716	0.92	196	446	99	346	33	373	0.8	Cellular tumor antigen p53		0
A0A286Y3E5_CAVPO	A0A286Y3E5_CAVPO	487	>XP_001747656.1_Monosiga_brevicollis	-	571	2.2e-13	61.2	0.3	1	1	6.7e-18	2.7e-13	60.8618	0.32	196	446	193	440	51	465	0.81	Cellular tumor antigen p53		0
A0A2K6BUE7_MACNE	A0A2K6BUE7_MACNE	393	>XP_001747656.1_Monosiga_brevicollis	-	571	2.2e-13	61.2	0.9	1	1	6.7e-18	2.7e-13	60.8716	0.92	196	446	99	346	33	373	0.8	Cellular tumor antigen p53		0
A0A2K6KGB9_RHIBE	A0A2K6KGB9_RHIBE	393	>XP_001747656.1_Monosiga_brevicollis	-	571	2.2e-13	61.2	0.9	1	1	6.7e-18	2.7e-13	60.8716	0.92	196	446	99	346	33	373	0.8	Cellular tumor antigen p53		0
A0A2K6UR79_SAIBB	A0A2K6UR79_SAIBB	393	>XP_001747656.1_Monosiga_brevicollis	-	571	2.2e-13	61.2	0.9	1	1	6.7e-18	2.7e-13	60.8716	0.92	196	446	99	346	33	373	0.8	Cellular tumor antigen p53		0
A0A2K5K834_COLAP	A0A2K5K834_COLAP	393	>XP_001747656.1_Monosiga_brevicollis	-	571	2.2e-13	61.2	0.9	1	1	6.7e-18	2.7e-13	60.8716	0.92	196	446	99	346	33	373	0.8	Cellular tumor antigen p53		0
A0A2K5MIH6_CERAT	A0A2K5MIH6_CERAT	393	>XP_001747656.1_Monosiga_brevicollis	-	571	2.2e-13	61.2	0.9	1	1	6.7e-18	2.7e-13	60.8716	0.92	196	446	99	346	33	373	0.8	Cellular tumor antigen p53		0
F7GBG3_MACMU	F7GBG3_MACMU	393	>XP_001747656.1_Monosiga_brevicollis	-	571	2.2e-13	61.2	0.9	1	1	6.7e-18	2.7e-13	60.8716	0.92	196	446	99	346	33	373	0.8	Cellular tumor antigen p53		0
A0A1S2ZWM5_ERIEU	A0A1S2ZWM5_ERIEU	393	>XP_001747656.1_Monosiga_brevicollis	-	571	2.2e-13	61.2	0.9	1	1	6.8e-18	2.8e-13	60.8357	0.87	196	446	99	346	33	372	0.8	Cellular tumor antigen p53		0
A0A2Y9DVY1_TRIMA	A0A2Y9DVY1_TRIMA	393	>XP_001747656.1_Monosiga_brevicollis	-	571	2.2e-13	61.2	0.9	1	1	6.7e-18	2.7e-13	60.8716	0.92	196	446	99	346	33	373	0.8	Cellular tumor antigen p53		0
A0A1U7ULZ4_TARSY	A0A1U7ULZ4_TARSY	510	>XP_001747656.1_Monosiga_brevicollis	-	571	2.2e-13	61.1	2.6	1	1	9e-18	3.7e-13	60.4419	2.6	191	453	188	444	38	488	0.66	Cellular tumor antigen p53		0
A0A2I3RLD5_PANTR	A0A2I3RLD5_PANTR	393	>XP_001747656.1_Monosiga_brevicollis	-	571	2.3e-13	61.1	0.9	1	1	6.7e-18	2.7e-13	60.8716	0.92	196	446	99	346	33	373	0.8	Cellular tumor antigen p53		0
P63_HUMAN	P63_HUMAN	393	>XP_001747656.1_Monosiga_brevicollis	-	571	2.3e-13	61.1	0.9	1	1	6.7e-18	2.7e-13	60.8716	0.92	196	446	99	346	33	373	0.8	Isoform 6 of Tumor protein 63		0
A0A2I2ZLA8_GORGO	A0A2I2ZLA8_GORGO	393	>XP_001747656.1_Monosiga_brevicollis	-	571	2.3e-13	61.1	0.9	1	1	6.7e-18	2.7e-13	60.8716	0.92	196	446	99	346	33	373	0.8	Cellular tumor antigen p53		0
A0A2R9BHW5_PANPA	A0A2R9BHW5_PANPA	393	>XP_001747656.1_Monosiga_brevicollis	-	571	2.3e-13	61.1	0.9	1	1	6.7e-18	2.7e-13	60.8716	0.92	196	446	99	346	33	373	0.8	Cellular tumor antigen p53		0
A0A2U3V4C3_TURTR	A0A2U3V4C3_TURTR	393	>XP_001747656.1_Monosiga_brevicollis	-	571	2.3e-13	61.1	1	1	1	6.8e-18	2.7e-13	60.8483	0.97	196	446	99	346	33	374	0.8	Cellular tumor antigen p53		0
A0A2Y9N1X2_DELLE	A0A2Y9N1X2_DELLE	393	>XP_001747656.1_Monosiga_brevicollis	-	571	2.3e-13	61.1	1	1	1	6.8e-18	2.7e-13	60.8483	0.97	196	446	99	346	33	374	0.8	Cellular tumor antigen p53		0
I3NDP5_ICTTR	I3NDP5_ICTTR	634	>XP_001747656.1_Monosiga_brevicollis	-	571	2.4e-13	61.1	4.3	1	1	8e-18	3.2e-13	60.6117	4.32	196	521	141	460	27	485	0.73	Tumor protein p73		0
A0A2K5K845_COLAP	A0A2K5K845_COLAP	435	>XP_001747656.1_Monosiga_brevicollis	-	571	2.4e-13	61	3.7	1	1	3.4e-17	1.4e-12	58.5315	3.64	196	454	98	350	93	419	0.74	Cellular tumor antigen p53		0
L5JZ91_PTEAL	L5JZ91_PTEAL	378	>XP_001747656.1_Monosiga_brevicollis	-	571	2.5e-13	61	0.7	1	1	8.4e-18	3.4e-13	60.5396	0.72	195	426	108	333	103	363	0.8	Cellular tumor antigen p53		0
G5B5D6_HETGA	G5B5D6_HETGA	391	>XP_001747656.1_Monosiga_brevicollis	-	571	2.5e-13	61	0.7	1	1	8.5e-18	3.4e-13	60.5244	0.73	195	395	122	324	116	378	0.78	Cellular tumor antigen p53		0
A0A2Y9FYT7_TRIMA	A0A2Y9FYT7_TRIMA	510	>XP_001747656.1_Monosiga_brevicollis	-	571	2.6e-13	60.9	1.2	1	1	8.6e-18	3.5e-13	60.5032	1.24	196	454	193	445	121	491	0.78	Cellular tumor antigen p53		0
F7FHP5_MONDO	F7FHP5_MONDO	751	>XP_001747656.1_Monosiga_brevicollis	-	571	2.6e-13	60.9	1.5	1	1	9.2e-18	3.7e-13	60.4044	1.48	196	476	264	533	215	607	0.72	Tumor protein 63 (p63)		0
F7GA47_MACMU	F7GA47_MACMU	540	>XP_001747656.1_Monosiga_brevicollis	-	571	2.6e-13	60.9	0.2	1	1	8.8e-18	3.6e-13	60.465	0.2	196	430	143	379	58	400	0.81	Cellular tumor antigen p53		0
A0A2K5QR20_CEBCA	A0A2K5QR20_CEBCA	352	>XP_001747656.1_Monosiga_brevicollis	-	571	2.6e-13	60.9	0.7	1	1	8.8e-18	3.6e-13	60.4718	0.69	196	453	41	288	32	339	0.76	Cellular tumor antigen p53		0
A0A340XF60_LIPVE	A0A340XF60_LIPVE	335	>XP_001747656.1_Monosiga_brevicollis	-	571	2.7e-13	60.9	0.6	1	1	9.1e-18	3.7e-13	60.4245	0.6	195	382	117	307	110	326	0.82	Cellular tumor antigen p53		0
A0A383YUA7_BALAS	A0A383YUA7_BALAS	387	>XP_001747656.1_Monosiga_brevicollis	-	571	2.7e-13	60.9	0.8	1	1	9.1e-18	3.7e-13	60.4289	0.77	195	425	117	341	109	374	0.79	Cellular tumor antigen p53		0
A0A2I4CET7_9TELE	A0A2I4CET7_9TELE	577	>XP_001747656.1_Monosiga_brevicollis	-	571	2.8e-13	60.8	0.4	1	1	1e-17	4.2e-13	60.2567	0.37	197	453	98	348	92	402	0.77	Cellular tumor antigen p53		0
A0A384B6J6_BALAS	A0A384B6J6_BALAS	641	>XP_001747656.1_Monosiga_brevicollis	-	571	2.9e-13	60.8	2.7	1	1	9.8e-18	4e-13	60.3208	2.65	196	523	154	484	87	500	0.73	Tumor protein 63 (p63)		0
A0A384B6C9_BALAS	A0A384B6C9_BALAS	663	>XP_001747656.1_Monosiga_brevicollis	-	571	2.9e-13	60.8	2.6	1	1	1e-17	4.1e-13	60.2835	2.57	196	523	176	506	107	522	0.73	Tumor protein 63 (p63)		0
A0A1S3FE98_DIPOR	A0A1S3FE98_DIPOR	460	>XP_001747656.1_Monosiga_brevicollis	-	571	3.1e-13	60.7	0.5	1	1	1.1e-17	4.5e-13	60.1517	0.53	196	445	74	320	55	335	0.77	Cellular tumor antigen p53		0
A0A452C460_BALAS	A0A452C460_BALAS	680	>XP_001747656.1_Monosiga_brevicollis	-	571	3.1e-13	60.7	2.6	1	1	1.1e-17	4.3e-13	60.192	2.57	196	523	193	523	124	539	0.73	tumor protein 63 isoform X1		0
G3TYZ8_LOXAF	G3TYZ8_LOXAF	680	>XP_001747656.1_Monosiga_brevicollis	-	571	3.2e-13	60.6	2.6	1	1	1.1e-17	4.5e-13	60.1565	2.62	196	523	193	523	119	539	0.73	Tumor protein 63 (p63)		0
A0A2Y9EF04_PHYMC	A0A2Y9EF04_PHYMC	387	>XP_001747656.1_Monosiga_brevicollis	-	571	3.2e-13	60.6	0.9	1	1	1.1e-17	4.3e-13	60.2149	0.87	195	425	117	341	108	374	0.79	Cellular tumor antigen p53		0
A0A0D9RG12_CHLSB	A0A0D9RG12_CHLSB	393	>XP_001747656.1_Monosiga_brevicollis	-	571	3.3e-13	60.6	1.1	1	1	8e-18	3.3e-13	60.6068	1.05	195	426	124	348	117	381	0.8	Cellular tumor antigen p53		0
A0A096P2R8_PAPAN	A0A096P2R8_PAPAN	393	>XP_001747656.1_Monosiga_brevicollis	-	571	3.3e-13	60.6	1.1	1	1	8e-18	3.3e-13	60.6068	1.05	195	426	124	348	117	381	0.8	Cellular tumor antigen p53		0
A0A2K5N3I9_CERAT	A0A2K5N3I9_CERAT	393	>XP_001747656.1_Monosiga_brevicollis	-	571	3.3e-13	60.6	1.1	1	1	8e-18	3.3e-13	60.6068	1.05	195	426	124	348	117	381	0.8	Cellular tumor antigen p53		0
A0A2K6AAH4_MANLE	A0A2K6AAH4_MANLE	393	>XP_001747656.1_Monosiga_brevicollis	-	571	3.3e-13	60.6	1.1	1	1	8e-18	3.3e-13	60.6068	1.05	195	426	124	348	117	381	0.8	Cellular tumor antigen p53		0
A0A2Y9DWD9_TRIMA	A0A2Y9DWD9_TRIMA	680	>XP_001747656.1_Monosiga_brevicollis	-	571	3.3e-13	60.6	1.5	1	1	1.1e-17	4.6e-13	60.1038	1.49	196	451	193	446	128	529	0.73	Tumor protein 63 (p63)		0
G7PTI9_MACFA	G7PTI9_MACFA	393	>XP_001747656.1_Monosiga_brevicollis	-	571	3.3e-13	60.6	1.1	1	1	8.1e-18	3.3e-13	60.5965	1.07	195	426	124	348	117	381	0.8	Cellular tumor antigen p53		0
P53_MACMU	P53_MACMU	393	>XP_001747656.1_Monosiga_brevicollis	-	571	3.3e-13	60.6	1.1	1	1	8.1e-18	3.3e-13	60.5965	1.07	195	426	124	348	117	381	0.8	Cellular tumor antigen p53		0
A0A2I4CET8_9TELE	A0A2I4CET8_9TELE	668	>XP_001747656.1_Monosiga_brevicollis	-	571	3.3e-13	60.6	0.5	1	1	1.5e-17	6.3e-13	59.6681	0.46	197	452	189	438	182	485	0.77	Cellular tumor antigen p53		0
A0A2I0LU33_COLLI	A0A2I0LU33_COLLI	582	>XP_001747656.1_Monosiga_brevicollis	-	571	3.4e-13	60.6	1.1	1	1	1.3e-17	5.3e-13	59.8979	1.1	196	522	99	424	79	440	0.73	Tumor protein 63 (p63)		0
I3LA53_PIG	I3LA53_PIG	385	>XP_001747656.1_Monosiga_brevicollis	-	571	3.5e-13	60.5	0.9	1	1	1.4e-17	5.7e-13	59.8148	0.85	195	431	115	345	106	378	0.76	Cellular tumor antigen p53		0
A0A2I3MCI3_PAPAN	A0A2I3MCI3_PAPAN	402	>XP_001747656.1_Monosiga_brevicollis	-	571	3.5e-13	60.5	1	1	1	8.5e-18	3.5e-13	60.5172	1.05	195	426	133	357	126	390	0.8	Cellular tumor antigen p53		0
A0A2K6AAI9_MANLE	A0A2K6AAI9_MANLE	402	>XP_001747656.1_Monosiga_brevicollis	-	571	3.5e-13	60.5	1	1	1	8.5e-18	3.5e-13	60.5172	1.05	195	426	133	357	126	390	0.8	Cellular tumor antigen p53		0
A0A2K5N3Z0_CERAT	A0A2K5N3Z0_CERAT	402	>XP_001747656.1_Monosiga_brevicollis	-	571	3.5e-13	60.5	1	1	1	8.5e-18	3.5e-13	60.5172	1.05	195	426	133	357	126	390	0.8	Cellular tumor antigen p53		0
P53_PIG	P53_PIG	386	>XP_001747656.1_Monosiga_brevicollis	-	571	3.5e-13	60.5	0.9	1	1	1.4e-17	5.7e-13	59.8046	0.85	195	431	116	346	107	379	0.76	Cellular tumor antigen p53		0
A0A1I7Q490_MACMU	A0A1I7Q490_MACMU	402	>XP_001747656.1_Monosiga_brevicollis	-	571	3.5e-13	60.5	1.1	1	1	8.6e-18	3.5e-13	60.5065	1.07	195	426	133	357	126	390	0.8	Cellular tumor antigen p53		0
A0A2Y9DW71_TRIMA	A0A2Y9DW71_TRIMA	487	>XP_001747656.1_Monosiga_brevicollis	-	571	3.6e-13	60.5	0.9	1	1	1.2e-17	4.8e-13	60.0498	0.86	196	446	193	440	120	467	0.8	Cellular tumor antigen p53		0
A0A384B6V7_BALAS	A0A384B6V7_BALAS	487	>XP_001747656.1_Monosiga_brevicollis	-	571	3.8e-13	60.4	0.9	1	1	1.2e-17	5e-13	59.9957	0.95	196	446	193	440	118	468	0.8	Cellular tumor antigen p53		0
A0A1V4KMC3_PATFA	A0A1V4KMC3_PATFA	676	>XP_001747656.1_Monosiga_brevicollis	-	571	3.8e-13	60.4	1.1	1	1	1.3e-17	5.4e-13	59.8912	1.06	196	522	193	518	47	534	0.77	Tumor protein 63 (p63)		0
A0A1V4KMH2_PATFA	A0A1V4KMH2_PATFA	676	>XP_001747656.1_Monosiga_brevicollis	-	571	3.8e-13	60.4	1.1	1	1	1.3e-17	5.4e-13	59.8912	1.06	196	522	193	518	47	534	0.77	Tumor protein 63 (p63)		0
A0A1S3EYG2_DIPOR	A0A1S3EYG2_DIPOR	398	>XP_001747656.1_Monosiga_brevicollis	-	571	3.9e-13	60.4	1.2	1	1	1.4e-17	5.5e-13	59.8537	1.19	196	361	143	311	138	346	0.82	Cellular tumor antigen p53		0
G3WS63_SARHA	G3WS63_SARHA	371	>XP_001747656.1_Monosiga_brevicollis	-	571	3.9e-13	60.3	0.9	1	1	9.7e-18	3.9e-13	60.3297	0.92	196	426	101	325	96	337	0.79	Cellular tumor antigen p53		0
A0A087XP53_POEFO	A0A087XP53_POEFO	342	>XP_001747656.1_Monosiga_brevicollis	-	571	4e-13	60.3	0.1	1	1	1.3e-17	5.3e-13	59.8956	0.08	197	435	92	320	80	336	0.81	Cellular tumor antigen p53		0
A0A3Q2TZ71_CHICK	A0A3Q2TZ71_CHICK	637	>XP_001747656.1_Monosiga_brevicollis	-	571	4.2e-13	60.2	1.6	1	1	1.6e-17	6.4e-13	59.6443	1.63	196	522	154	479	11	495	0.72	Tumor protein 63 (p63)		0
A0A3Q0GGA0_ALLSI	A0A3Q0GGA0_ALLSI	676	>XP_001747656.1_Monosiga_brevicollis	-	571	4.3e-13	60.2	0.4	1	1	1.5e-17	6.2e-13	59.6723	0.41	196	455	193	442	46	520	0.79	Tumor protein 63 (p63)		0
A0A287B3I9_PIG	A0A287B3I9_PIG	442	>XP_001747656.1_Monosiga_brevicollis	-	571	4.3e-13	60.2	0.6	1	1	1.8e-17	7.3e-13	59.4455	0.64	195	430	172	401	164	435	0.76	Cellular tumor antigen p53		0
G3T035_LOXAF	G3T035_LOXAF	392	>XP_001747656.1_Monosiga_brevicollis	-	571	4.4e-13	60.2	0.2	1	1	1.5e-17	6.1e-13	59.7161	0.2	195	426	120	347	112	382	0.76	Cellular tumor antigen p53		0
A0A2K6QDJ2_RHIRO	A0A2K6QDJ2_RHIRO	340	>XP_001747656.1_Monosiga_brevicollis	-	571	4.4e-13	60.2	0.8	1	1	1.1e-17	4.4e-13	60.1636	0.75	195	374	124	305	117	326	0.85	Cellular tumor antigen p53		0
A0A2K6LYM8_RHIBE	A0A2K6LYM8_RHIBE	340	>XP_001747656.1_Monosiga_brevicollis	-	571	4.4e-13	60.2	0.8	1	1	1.1e-17	4.4e-13	60.1636	0.75	195	374	124	305	117	326	0.85	Cellular tumor antigen p53		0
A0A2K6LYP2_RHIBE	A0A2K6LYP2_RHIBE	341	>XP_001747656.1_Monosiga_brevicollis	-	571	4.4e-13	60.2	0.8	1	1	1.1e-17	4.4e-13	60.1618	0.78	195	375	124	306	117	327	0.85	Cellular tumor antigen p53		0
A0A2K6QDJ5_RHIRO	A0A2K6QDJ5_RHIRO	341	>XP_001747656.1_Monosiga_brevicollis	-	571	4.4e-13	60.2	0.8	1	1	1.1e-17	4.4e-13	60.1618	0.78	195	375	124	306	117	327	0.85	Cellular tumor antigen p53		0
A0A2K6QDJ8_RHIRO	A0A2K6QDJ8_RHIRO	343	>XP_001747656.1_Monosiga_brevicollis	-	571	4.5e-13	60.1	0.8	1	1	1.1e-17	4.5e-13	60.1294	0.75	195	374	124	305	117	326	0.85	Cellular tumor antigen p53		0
A0A2K6LYQ1_RHIBE	A0A2K6LYQ1_RHIBE	343	>XP_001747656.1_Monosiga_brevicollis	-	571	4.5e-13	60.1	0.8	1	1	1.1e-17	4.5e-13	60.1294	0.75	195	374	124	305	117	326	0.85	Cellular tumor antigen p53		0
A0A2K6LYR5_RHIBE	A0A2K6LYR5_RHIBE	346	>XP_001747656.1_Monosiga_brevicollis	-	571	4.6e-13	60.1	0.8	1	1	1.1e-17	4.6e-13	60.0957	0.75	195	374	124	305	117	326	0.85	Cellular tumor antigen p53		0
A0A2K6QDJ3_RHIRO	A0A2K6QDJ3_RHIRO	346	>XP_001747656.1_Monosiga_brevicollis	-	571	4.6e-13	60.1	0.8	1	1	1.1e-17	4.6e-13	60.0957	0.75	195	374	124	305	117	326	0.85	Cellular tumor antigen p53		0
F2U8Q9_SALR5	F2U8Q9_SALR5	613	>XP_001747656.1_Monosiga_brevicollis	-	571	4.8e-13	60.1	0.3	1	1	3e-17	1.2e-12	58.6938	0.26	196	434	162	389	158	401	0.81	Uncharacterized protein		0
A0A2Y9Q793_DELLE	A0A2Y9Q793_DELLE	387	>XP_001747656.1_Monosiga_brevicollis	-	571	4.8e-13	60.1	0.6	1	1	1.5e-17	6.1e-13	59.6991	0.63	195	384	117	309	94	373	0.79	Cellular tumor antigen p53		1
G1N6I1_MELGA	G1N6I1_MELGA	582	>XP_001747656.1_Monosiga_brevicollis	-	571	4.9e-13	60	0.6	1	1	2e-17	8.2e-13	59.2866	0.6	196	454	99	347	79	433	0.73	Tumor protein 63 (p63)		0
P53_RAT	P53_RAT	391	>XP_001747656.1_Monosiga_brevicollis	-	571	5.1e-13	60	0.6	1	1	1.7e-17	7.1e-13	59.4925	0.63	193	426	120	346	106	384	0.78	Cellular tumor antigen p53		0
A0A091CJU7_FUKDA	A0A091CJU7_FUKDA	390	>XP_001747656.1_Monosiga_brevicollis	-	571	5.3e-13	59.9	0.7	1	1	1.9e-17	7.8e-13	59.3572	0.66	196	428	122	347	117	380	0.74	Cellular tumor antigen p53		0
I3N5N2_ICTTR	I3N5N2_ICTTR	391	>XP_001747656.1_Monosiga_brevicollis	-	571	5.6e-13	59.8	0.3	1	1	2e-17	8e-13	59.3257	0.33	195	382	122	311	116	360	0.77	Cellular tumor antigen p53		0
A0A2U9C966_SCOMX	A0A2U9C966_SCOMX	576	>XP_001747656.1_Monosiga_brevicollis	-	571	5.6e-13	59.8	0.3	1	1	2.2e-17	9.1e-13	59.1382	0.3	196	455	100	349	94	385	0.77	Tumor protein 63 (p63)		0
P53_RABIT	P53_RABIT	391	>XP_001747656.1_Monosiga_brevicollis	-	571	5.7e-13	59.8	0.6	1	1	1.9e-17	7.7e-13	59.3808	0.61	195	427	121	347	115	382	0.79	Cellular tumor antigen p53		0
L7N1B2_MYOLU	L7N1B2_MYOLU	392	>XP_001747656.1_Monosiga_brevicollis	-	571	5.9e-13	59.8	0.3	1	1	1.8e-17	7.4e-13	59.4351	0.28	195	425	114	344	73	368	0.77	Cellular tumor antigen p53		0
P53_HORSE	P53_HORSE	280	>XP_001747656.1_Monosiga_brevicollis	-	571	6.2e-13	59.7	0.8	1	1	2e-17	8.2e-13	59.2845	0.81	196	376	75	258	70	277	0.8	Cellular tumor antigen p53 (Fragment)		0
A0A087X5S1_POEFO	A0A087X5S1_POEFO	667	>XP_001747656.1_Monosiga_brevicollis	-	571	6.5e-13	59.6	0.2	1	1	2.7e-17	1.1e-12	58.8805	0.24	197	438	188	426	180	466	0.78	Cellular tumor antigen p53		0
H2S6K4_TAKRU	H2S6K4_TAKRU	576	>XP_001747656.1_Monosiga_brevicollis	-	571	6.9e-13	59.5	0.3	1	1	2.7e-17	1.1e-12	58.8874	0.32	196	440	100	337	95	388	0.78	Tumor protein 63 (p63)		0
A0A2B4RUE6_STYPI	A0A2B4RUE6_STYPI	442	>XP_001747656.1_Monosiga_brevicollis	-	571	7.6e-13	59.4	0.9	1	1	3.2e-17	1.3e-12	58.6045	0.9	197	385	180	361	175	417	0.79	Tumor protein p73		0
A0A3Q2UCT7_CHICK	A0A3Q2UCT7_CHICK	389	>XP_001747656.1_Monosiga_brevicollis	-	571	7.6e-13	59.4	0.8	1	1	2.3e-17	9.2e-13	59.1156	0.78	196	446	99	342	33	368	0.83	Cellular tumor antigen p53		0
A0A2K5N3F4_CERAT	A0A2K5N3F4_CERAT	341	>XP_001747656.1_Monosiga_brevicollis	-	571	7.7e-13	59.4	0.7	1	1	1.9e-17	7.7e-13	59.3732	0.73	195	374	124	305	117	327	0.85	Cellular tumor antigen p53		0
A0A2K6AAQ3_MANLE	A0A2K6AAQ3_MANLE	341	>XP_001747656.1_Monosiga_brevicollis	-	571	7.7e-13	59.4	0.7	1	1	1.9e-17	7.7e-13	59.3732	0.73	195	374	124	305	117	327	0.85	Cellular tumor antigen p53		0
A0A2I3LC67_PAPAN	A0A2I3LC67_PAPAN	341	>XP_001747656.1_Monosiga_brevicollis	-	571	7.7e-13	59.4	0.7	1	1	1.9e-17	7.7e-13	59.3732	0.73	195	374	124	305	117	327	0.85	Cellular tumor antigen p53		0
F7F8L3_MACMU	F7F8L3_MACMU	341	>XP_001747656.1_Monosiga_brevicollis	-	571	7.8e-13	59.4	0.8	1	1	1.9e-17	7.8e-13	59.3574	0.76	195	374	124	305	117	327	0.85	Cellular tumor antigen p53		0
A0A2K6AAN3_MANLE	A0A2K6AAN3_MANLE	343	>XP_001747656.1_Monosiga_brevicollis	-	571	7.9e-13	59.3	0.7	1	1	1.9e-17	7.9e-13	59.3401	0.7	195	374	124	305	117	326	0.85	Cellular tumor antigen p53		0
A0A2I3NCU7_PAPAN	A0A2I3NCU7_PAPAN	343	>XP_001747656.1_Monosiga_brevicollis	-	571	7.9e-13	59.3	0.7	1	1	1.9e-17	7.9e-13	59.3401	0.7	195	374	124	305	117	326	0.85	Cellular tumor antigen p53		0
A0A2K5N3M9_CERAT	A0A2K5N3M9_CERAT	343	>XP_001747656.1_Monosiga_brevicollis	-	571	7.9e-13	59.3	0.7	1	1	1.9e-17	7.9e-13	59.3401	0.7	195	374	124	305	117	326	0.85	Cellular tumor antigen p53		0
H3D8D5_TETNG	H3D8D5_TETNG	657	>XP_001747656.1_Monosiga_brevicollis	-	571	8e-13	59.3	0.5	1	1	3.6e-17	1.5e-12	58.4579	0.45	197	439	178	417	170	472	0.78	Tumor protein 63 (p63)		0
A0A2I3MD32_PAPAN	A0A2I3MD32_PAPAN	346	>XP_001747656.1_Monosiga_brevicollis	-	571	8.1e-13	59.3	0.7	1	1	2e-17	8.1e-13	59.3064	0.7	195	374	124	305	117	326	0.85	Cellular tumor antigen p53		0
A0A2K6AAJ8_MANLE	A0A2K6AAJ8_MANLE	346	>XP_001747656.1_Monosiga_brevicollis	-	571	8.1e-13	59.3	0.7	1	1	2e-17	8.1e-13	59.3064	0.7	195	374	124	305	117	326	0.85	Cellular tumor antigen p53		0
K1RC48_CRAGI	K1RC48_CRAGI	790	>XP_001747656.1_Monosiga_brevicollis	-	571	8.1e-13	59.3	0.2	1	1	3.4e-17	1.4e-12	58.5385	0.23	196	445	362	603	352	674	0.81	Tumor protein 63		0
A0A1D5RL03_MACMU	A0A1D5RL03_MACMU	346	>XP_001747656.1_Monosiga_brevicollis	-	571	8.1e-13	59.3	0.7	1	1	2e-17	8.1e-13	59.2912	0.73	195	374	124	305	117	326	0.85	Cellular tumor antigen p53		0
P53_CHICK	P53_CHICK	367	>XP_001747656.1_Monosiga_brevicollis	-	571	8.2e-13	59.3	0.3	1	1	2.9e-17	1.2e-12	58.7608	0.29	196	428	110	333	105	344	0.79	Cellular tumor antigen p53		0
A0A1S3MQ93_SALSA	A0A1S3MQ93_SALSA	577	>XP_001747656.1_Monosiga_brevicollis	-	571	9.4e-13	59.1	0.3	1	1	3.5e-17	1.4e-12	58.4881	0.33	196	441	100	338	95	372	0.77	Cellular tumor antigen p53		0
A0A1S2ZWM9_ERIEU	A0A1S2ZWM9_ERIEU	637	>XP_001747656.1_Monosiga_brevicollis	-	571	9.7e-13	59	1.1	1	1	3.1e-17	1.3e-12	58.6475	1.14	196	523	154	480	10	496	0.75	Tumor protein 63 (p63)		0
A0A218UKS0_9PASE	A0A218UKS0_9PASE	456	>XP_001747656.1_Monosiga_brevicollis	-	571	9.7e-13	59	0.2	1	1	3.2e-17	1.3e-12	58.6413	0.18	235	485	5	257	2	290	0.76	Tumor protein p73		0
A0A1U7U5H4_TARSY	A0A1U7U5H4_TARSY	388	>XP_001747656.1_Monosiga_brevicollis	-	571	9.8e-13	59	0.5	1	1	3.3e-17	1.3e-12	58.5804	0.52	195	426	119	343	112	375	0.78	Cellular tumor antigen p53		0
A0A1S3FE88_DIPOR	A0A1S3FE88_DIPOR	582	>XP_001747656.1_Monosiga_brevicollis	-	571	1.1e-12	58.9	1.3	1	1	4e-17	1.6e-12	58.3181	1.34	196	523	99	425	80	441	0.71	Tumor protein 63 (p63)		0
H0WNK7_OTOGA	H0WNK7_OTOGA	583	>XP_001747656.1_Monosiga_brevicollis	-	571	1.1e-12	58.8	1.3	1	1	4.1e-17	1.6e-12	58.2801	1.3	196	523	100	426	81	442	0.71	Tumor protein 63 (p63)		0
A0A2Y9RB13_TRIMA	A0A2Y9RB13_TRIMA	412	>XP_001747656.1_Monosiga_brevicollis	-	571	1.1e-12	58.8	0.6	1	1	4.1e-17	1.7e-12	58.266	0.65	196	454	99	347	70	395	0.77	Cellular tumor antigen p53		0
A0A1S3MEP3_SALSA	A0A1S3MEP3_SALSA	578	>XP_001747656.1_Monosiga_brevicollis	-	571	1.2e-12	58.7	0.2	1	1	4.5e-17	1.8e-12	58.1478	0.18	196	458	75	333	59	350	0.75	Cellular tumor antigen p53		0
A0A2K6KGE6_RHIBE	A0A2K6KGE6_RHIBE	581	>XP_001747656.1_Monosiga_brevicollis	-	571	1.3e-12	58.7	1.2	1	1	4.6e-17	1.9e-12	58.0971	1.23	196	523	98	424	79	440	0.71	Tumor protein 63 (p63)		0
A0A2K6NHK3_RHIRO	A0A2K6NHK3_RHIRO	581	>XP_001747656.1_Monosiga_brevicollis	-	571	1.3e-12	58.7	1.2	1	1	4.6e-17	1.9e-12	58.0971	1.23	196	523	98	424	79	440	0.71	Tumor protein 63 (p63)		0
A0A096MBY3_POEFO	A0A096MBY3_POEFO	366	>XP_001747656.1_Monosiga_brevicollis	-	571	1.3e-12	58.7	0.1	1	1	4.2e-17	1.7e-12	58.2468	0.07	197	428	111	332	103	350	0.82	Cellular tumor antigen p53		0
Q3UVI3_MOUSE	Q3UVI3_MOUSE	582	>XP_001747656.1_Monosiga_brevicollis	-	571	1.4e-12	58.6	1.5	1	1	5e-17	2e-12	57.9695	1.48	196	523	99	425	80	441	0.7	Tumor protein 63 (p63)		0
A0A1S3MFE6_SALSA	A0A1S3MFE6_SALSA	594	>XP_001747656.1_Monosiga_brevicollis	-	571	1.4e-12	58.5	0.4	1	1	4.6e-17	1.9e-12	58.1159	0.36	196	458	91	349	29	366	0.77	Cellular tumor antigen p53		0
H2MLN8_ORYLA	H2MLN8_ORYLA	549	>XP_001747656.1_Monosiga_brevicollis	-	571	1.4e-12	58.5	0.3	1	1	5e-17	2e-12	57.9892	0.26	196	452	73	319	54	349	0.78	Cellular tumor antigen p53		0
A0A2I4CEU0_9TELE	A0A2I4CEU0_9TELE	573	>XP_001747656.1_Monosiga_brevicollis	-	571	1.5e-12	58.4	0.3	1	1	5.7e-17	2.3e-12	57.7925	0.33	197	452	98	343	92	398	0.79	Cellular tumor antigen p53		0
A0A218U9L5_9PASE	A0A218U9L5_9PASE	210	>XP_001747656.1_Monosiga_brevicollis	-	571	1.6e-12	58.4	0.7	1	1	4.5e-17	1.8e-12	58.1488	0.73	196	361	8	175	3	205	0.84	Cellular tumor antigen p53 (Fragment)		0
P63_HUMAN	P63_HUMAN	582	>XP_001747656.1_Monosiga_brevicollis	-	571	1.7e-12	58.3	1.1	1	1	6.1e-17	2.5e-12	57.698	1.13	196	522	99	424	80	440	0.7	Isoform 12 of Tumor protein 63		0
A0A1S3MQI7_SALSA	A0A1S3MQI7_SALSA	596	>XP_001747656.1_Monosiga_brevicollis	-	571	1.7e-12	58.3	0	1	1	6.3e-17	2.6e-12	57.641	0.04	196	437	100	334	95	362	0.79	Cellular tumor antigen p53		0
A0A1S3MEZ2_SALSA	A0A1S3MEZ2_SALSA	654	>XP_001747656.1_Monosiga_brevicollis	-	571	1.7e-12	58.2	0.4	1	1	5.8e-17	2.4e-12	57.7587	0.4	196	458	151	409	82	426	0.78	Cellular tumor antigen p53		0
A0A2Y9JEK1_ENHLU	A0A2Y9JEK1_ENHLU	467	>XP_001747656.1_Monosiga_brevicollis	-	571	1.8e-12	58.2	0.4	1	1	5.4e-17	2.2e-12	57.8767	0.42	196	452	154	400	17	447	0.79	Cellular tumor antigen p53		0
H2LPP7_ORYLA	H2LPP7_ORYLA	309	>XP_001747656.1_Monosiga_brevicollis	-	571	1.8e-12	58.2	0.3	1	1	5.3e-17	2.2e-12	57.8923	0.29	196	381	64	248	18	282	0.82	Cellular tumor antigen p53		0
A0A2I4CEU4_9TELE	A0A2I4CEU4_9TELE	664	>XP_001747656.1_Monosiga_brevicollis	-	571	1.8e-12	58.2	0.4	1	1	8.3e-17	3.4e-12	57.2551	0.38	197	452	189	434	182	482	0.78	Cellular tumor antigen p53		0
A0A2U4C841_TURTR	A0A2U4C841_TURTR	582	>XP_001747656.1_Monosiga_brevicollis	-	571	1.9e-12	58.1	1	1	1	7.1e-17	2.9e-12	57.4896	1.01	196	451	99	348	80	438	0.71	Tumor protein 63 (p63)		0
A0A2Y9EJZ2_PHYMC	A0A2Y9EJZ2_PHYMC	582	>XP_001747656.1_Monosiga_brevicollis	-	571	1.9e-12	58.1	1	1	1	7.1e-17	2.9e-12	57.4896	1.01	196	451	99	348	80	438	0.71	Tumor protein 63 (p63)		0
A0A1S3MEY9_SALSA	A0A1S3MEY9_SALSA	677	>XP_001747656.1_Monosiga_brevicollis	-	571	1.9e-12	58.1	0.4	1	1	6.5e-17	2.6e-12	57.6085	0.44	196	458	174	432	106	449	0.78	Cellular tumor antigen p53		0
H3D350_TETNG	H3D350_TETNG	670	>XP_001747656.1_Monosiga_brevicollis	-	571	1.9e-12	58.1	0.3	1	1	4.7e-17	1.9e-12	58.0737	0.3	196	435	152	394	147	476	0.73	Cellular tumor antigen p53		0
P63_HUMAN	P63_HUMAN	676	>XP_001747656.1_Monosiga_brevicollis	-	571	1.9e-12	58.1	1	1	1	6.2e-17	2.5e-12	57.6714	1.01	196	522	193	518	60	534	0.76	Isoform 11 of Tumor protein 63		0
A0A287BET2_PIG	A0A287BET2_PIG	466	>XP_001747656.1_Monosiga_brevicollis	-	571	2e-12	58	0.3	1	1	6e-17	2.4e-12	57.7278	0.3	196	446	176	419	30	449	0.81	Cellular tumor antigen p53		0
A0A1S3FFH7_DIPOR	A0A1S3FFH7_DIPOR	483	>XP_001747656.1_Monosiga_brevicollis	-	571	2e-12	58	0.3	1	1	6.3e-17	2.5e-12	57.6624	0.26	196	446	193	436	48	462	0.81	Cellular tumor antigen p53		0
I7HIK9_MOUSE	I7HIK9_MOUSE	378	>XP_001747656.1_Monosiga_brevicollis	-	571	2e-12	58	0.4	1	1	6.2e-17	2.5e-12	57.6813	0.39	193	362	116	288	104	375	0.78	Cellular tumor antigen p53		0
A0A2Y9JIG6_ENHLU	A0A2Y9JIG6_ENHLU	676	>XP_001747656.1_Monosiga_brevicollis	-	571	2e-12	58	1	1	1	6.4e-17	2.6e-12	57.6253	0.97	196	522	193	518	54	535	0.74	Tumor protein 63 (p63)		0
Q80ZA1_MOUSE	Q80ZA1_MOUSE	381	>XP_001747656.1_Monosiga_brevicollis	-	571	2e-12	58	0.4	1	1	6.3e-17	2.6e-12	57.6498	0.39	193	362	119	291	107	378	0.78	Cellular tumor antigen p53		0
A0A287D527_ICTTR	A0A287D527_ICTTR	483	>XP_001747656.1_Monosiga_brevicollis	-	571	2e-12	58	0.3	1	1	6.3e-17	2.6e-12	57.6489	0.3	196	446	193	436	48	465	0.81	Cellular tumor antigen p53		0
A0A2Y9N1V1_DELLE	A0A2Y9N1V1_DELLE	676	>XP_001747656.1_Monosiga_brevicollis	-	571	2e-12	58	0.9	1	1	6.7e-17	2.7e-12	57.5643	0.9	196	451	193	442	51	532	0.75	Tumor protein 63 (p63)		0
G1SEU0_RABIT	G1SEU0_RABIT	391	>XP_001747656.1_Monosiga_brevicollis	-	571	2e-12	58	0.6	1	1	6.8e-17	2.8e-12	57.5382	0.64	195	427	121	347	115	382	0.79	Cellular tumor antigen p53		0
G3IHF1_CRIGR	G3IHF1_CRIGR	558	>XP_001747656.1_Monosiga_brevicollis	-	571	2.1e-12	57.9	0.7	1	1	6.9e-17	2.8e-12	57.5283	0.69	196	483	95	375	58	411	0.76	Cellular tumor antigen p53		0
A0A1S3FDW4_DIPOR	A0A1S3FDW4_DIPOR	389	>XP_001747656.1_Monosiga_brevicollis	-	571	2.1e-12	57.9	0.9	1	1	6.6e-17	2.7e-12	57.5929	0.85	196	446	99	342	33	369	0.81	Cellular tumor antigen p53		0
A0A1S3FEU1_DIPOR	A0A1S3FEU1_DIPOR	389	>XP_001747656.1_Monosiga_brevicollis	-	571	2.1e-12	57.9	0.9	1	1	6.6e-17	2.7e-12	57.5929	0.85	196	446	99	342	33	369	0.81	Cellular tumor antigen p53		0
A0A3Q0EKY4_TARSY	A0A3Q0EKY4_TARSY	676	>XP_001747656.1_Monosiga_brevicollis	-	571	2.2e-12	57.9	3.1	1	1	8.1e-17	3.3e-12	57.2974	3.14	193	523	190	519	38	535	0.65	Tumor protein 63 (p63)		0
P53_ORYLA	P53_ORYLA	352	>XP_001747656.1_Monosiga_brevicollis	-	571	2.2e-12	57.9	0.2	1	1	7e-17	2.9e-12	57.4919	0.21	196	381	110	294	57	330	0.83	Cellular tumor antigen p53		0
H2MLN7_ORYLA	H2MLN7_ORYLA	666	>XP_001747656.1_Monosiga_brevicollis	-	571	2.3e-12	57.8	0.5	1	1	8.2e-17	3.3e-12	57.2716	0.49	196	451	190	435	122	465	0.8	Cellular tumor antigen p53		0
H2MLN6_ORYLA	H2MLN6_ORYLA	683	>XP_001747656.1_Monosiga_brevicollis	-	571	2.4e-12	57.8	0.5	1	1	8.5e-17	3.5e-12	57.2181	0.46	196	451	207	452	138	482	0.81	Cellular tumor antigen p53		0
A0A158SIS7_MOUSE	A0A158SIS7_MOUSE	387	>XP_001747656.1_Monosiga_brevicollis	-	571	2.6e-12	57.6	0.4	1	1	8.2e-17	3.3e-12	57.2807	0.39	193	361	116	287	104	373	0.82	Cellular tumor antigen p53	3exj_A	0
Q549C9_MOUSE	Q549C9_MOUSE	390	>XP_001747656.1_Monosiga_brevicollis	-	571	2.6e-12	57.6	0.4	1	1	8.3e-17	3.4e-12	57.2508	0.39	193	361	119	290	107	376	0.82	Cellular tumor antigen p53	3exj_A	1
P63_MOUSE	P63_MOUSE	389	>XP_001747656.1_Monosiga_brevicollis	-	571	3.1e-12	57.4	0.7	1	1	9.7e-17	3.9e-12	57.0394	0.7	196	445	99	341	33	364	0.79	Isoform 6 of Tumor protein 63		0
P63_MOUSE	P63_MOUSE	483	>XP_001747656.1_Monosiga_brevicollis	-	571	3.1e-12	57.4	0.2	1	1	9.8e-17	4e-12	57.0238	0.24	196	445	193	435	47	458	0.79	Isoform 5 of Tumor protein 63		0
G3PK82_GASAC	G3PK82_GASAC	367	>XP_001747656.1_Monosiga_brevicollis	-	571	3.1e-12	57.4	0.1	1	1	1.3e-16	5.3e-12	56.6153	0.09	197	442	102	340	96	358	0.76	Cellular tumor antigen p53		0
A0A337SFG8_FELCA	A0A337SFG8_FELCA	518	>XP_001747656.1_Monosiga_brevicollis	-	571	3.3e-12	57.3	0.8	1	1	1.3e-16	5.3e-12	56.5968	0.76	195	381	219	408	213	418	0.82	Cellular tumor antigen p53		0
A0A2Y9FYJ3_TRIMA	A0A2Y9FYJ3_TRIMA	676	>XP_001747656.1_Monosiga_brevicollis	-	571	3.3e-12	57.3	1.3	1	1	1.2e-16	4.8e-12	56.7563	1.32	196	451	193	442	127	525	0.74	Tumor protein 63 (p63)		0
A0A384B6J4_BALAS	A0A384B6J4_BALAS	676	>XP_001747656.1_Monosiga_brevicollis	-	571	3.4e-12	57.3	2.5	1	1	1.2e-16	4.7e-12	56.784	2.46	196	523	193	519	124	535	0.74	Tumor protein 63 (p63)		0
A0A3Q0CSS5_MESAU	A0A3Q0CSS5_MESAU	465	>XP_001747656.1_Monosiga_brevicollis	-	571	3.5e-12	57.2	0.8	1	1	1.2e-16	4.9e-12	56.7245	0.83	196	446	175	418	34	448	0.79	Cellular tumor antigen p53		0
A0A210QTK4_MIZYE	A0A210QTK4_MIZYE	691	>XP_001747656.1_Monosiga_brevicollis	-	571	3.7e-12	57.1	0.4	1	1	1.6e-16	6.4e-12	56.3437	0.4	196	436	231	465	152	490	0.79	Tumor protein 63		0
H0XGB0_OTOGA	H0XGB0_OTOGA	393	>XP_001747656.1_Monosiga_brevicollis	-	571	4.3e-12	56.9	0.9	1	1	1.5e-16	5.9e-12	56.4517	0.9	196	426	122	348	117	382	0.78	Cellular tumor antigen p53		0
A0A3B1IEL5_ASTMX	A0A3B1IEL5_ASTMX	556	>XP_001747656.1_Monosiga_brevicollis	-	571	4.5e-12	56.8	1.7	1	1	1.2e-16	4.9e-12	56.729	0.38	197	432	88	316	82	354	0.77	Cellular tumor antigen p53		0
M4APR6_XIPMA	M4APR6_XIPMA	573	>XP_001747656.1_Monosiga_brevicollis	-	571	4.6e-12	56.8	0.3	1	1	1.8e-16	7.4e-12	56.138	0.26	197	451	98	342	91	373	0.78	Cellular tumor antigen p53		0
A0A226N634_CALSU	A0A226N634_CALSU	796	>XP_001747656.1_Monosiga_brevicollis	-	571	4.7e-12	56.8	0.2	1	1	1.1e-16	4.7e-12	56.79	0.22	188	383	324	524	301	561	0.79	Tumor protein 63 (p63)		0
P53_FELCA	P53_FELCA	386	>XP_001747656.1_Monosiga_brevicollis	-	571	4.7e-12	56.8	0.8	1	1	1.5e-16	6.2e-12	56.3731	0.8	195	426	116	341	110	380	0.77	Cellular tumor antigen p53		0
A0A2U3Z7B1_LEPWE	A0A2U3Z7B1_LEPWE	235	>XP_001747656.1_Monosiga_brevicollis	-	571	4.8e-12	56.7	0.4	1	1	1.4e-16	5.5e-12	56.556	0.39	221	443	3	222	1	234	0.76	Cellular tumor antigen p53		0
A0A1L8G9P1_XENLA	A0A1L8G9P1_XENLA	636	>XP_001747656.1_Monosiga_brevicollis	-	571	4.8e-12	56.7	0.2	1	1	2.4e-16	9.6e-12	55.7594	0.15	196	438	99	334	78	370	0.78	Cellular tumor antigen p53		0
F7A9U0_XENTR	F7A9U0_XENTR	366	>XP_001747656.1_Monosiga_brevicollis	-	571	5.9e-12	56.5	0.4	1	1	2.1e-16	8.5e-12	55.9356	0.36	196	431	99	331	89	349	0.78	Cellular tumor antigen p53		0
A0A1U7QUI2_MESAU	A0A1U7QUI2_MESAU	462	>XP_001747656.1_Monosiga_brevicollis	-	571	6.1e-12	56.4	0.8	1	1	2e-16	7.9e-12	56.0265	0.85	235	523	5	288	2	302	0.73	Tumor protein p73		0
A0A3B5Q6J4_XIPMA	A0A3B5Q6J4_XIPMA	663	>XP_001747656.1_Monosiga_brevicollis	-	571	6.4e-12	56.3	0.4	1	1	2.6e-16	1.1e-11	55.5943	0.19	197	440	188	424	181	450	0.77	Cellular tumor antigen p53		0
A0A2K6H000_PROCO	A0A2K6H000_PROCO	353	>XP_001747656.1_Monosiga_brevicollis	-	571	6.4e-12	56.3	0.4	1	1	2e-16	8.2e-12	55.9884	0.4	196	360	89	256	54	300	0.85	Cellular tumor antigen p53		0
A0A226P7S4_COLVI	A0A226P7S4_COLVI	780	>XP_001747656.1_Monosiga_brevicollis	-	571	6.7e-12	56.3	0.2	1	1	1.6e-16	6.7e-12	56.273	0.18	189	382	309	506	288	536	0.81	Tumor protein 63 (p63)		0
A0A2K6GZZ6_PROCO	A0A2K6GZZ6_PROCO	324	>XP_001747656.1_Monosiga_brevicollis	-	571	7.9e-12	56	1	1	1	2.7e-16	1.1e-11	55.5911	0.95	195	360	120	288	111	312	0.85	Cellular tumor antigen p53		0
A0A2K5TIV2_FELCA	A0A2K5TIV2_FELCA	489	>XP_001747656.1_Monosiga_brevicollis	-	571	8.1e-12	56	0.8	1	1	2.9e-16	1.2e-11	55.4772	0.79	195	426	219	444	213	483	0.77	Cellular tumor antigen p53		0
A0A2K6GZU4_PROCO	A0A2K6GZU4_PROCO	385	>XP_001747656.1_Monosiga_brevicollis	-	571	8.6e-12	55.9	0.7	1	1	3e-16	1.2e-11	55.4283	0.67	195	360	120	288	111	329	0.85	Cellular tumor antigen p53		0
V4A869_LOTGI	V4A869_LOTGI	607	>XP_001747656.1_Monosiga_brevicollis	-	571	8.6e-12	55.9	0.2	1	1	3.2e-16	1.3e-11	55.3068	0.24	196	358	164	328	90	460	0.82	TAp63alpha		0
H3B2L6_LATCH	H3B2L6_LATCH	578	>XP_001747656.1_Monosiga_brevicollis	-	571	8.8e-12	55.9	0.7	1	1	3e-16	1.2e-11	55.3943	0.67	196	423	99	341	79	408	0.73	Cellular tumor antigen p53		0
P53_HUMAN	P53_HUMAN	261	>XP_001747656.1_Monosiga_brevicollis	-	571	9.9e-12	55.7	1.6	1	1	2.7e-16	1.1e-11	55.5517	1.64	218	425	15	215	2	250	0.79	Isoform 7 of Cellular tumor antigen p53		0
K7GCN3_PELSI	K7GCN3_PELSI	470	>XP_001747656.1_Monosiga_brevicollis	-	571	1.1e-11	55.6	1.1	1	1	5.1e-16	2.1e-11	54.6608	1.12	196	521	86	412	82	427	0.69	Cellular tumor antigen p53		0
M3XIT7_LATCH	M3XIT7_LATCH	637	>XP_001747656.1_Monosiga_brevicollis	-	571	1.1e-11	55.6	0.5	1	1	3.8e-16	1.5e-11	55.0775	0.53	196	435	157	391	137	454	0.78	Cellular tumor antigen p53		0
E7ESS1_HUMAN	E7ESS1_HUMAN	199	>XP_001747656.1_Monosiga_brevicollis	-	571	1.3e-11	55.3	1.2	1	1	3.6e-16	1.5e-11	55.1622	1.16	218	375	15	174	2	194	0.83	Cellular tumor antigen p53 (Fragment)		0
P53_HUMAN	P53_HUMAN	209	>XP_001747656.1_Monosiga_brevicollis	-	571	1.4e-11	55.3	1.1	1	1	3.9e-16	1.6e-11	55.0464	1.13	218	375	15	174	2	197	0.83	Isoform 8 of Cellular tumor antigen p53		0
A9UZX3_MONBE	A9UZX3_MONBE	523	>XP_001747656.1_Monosiga_brevicollis	-	571	1.5e-11	55.1	0.3	1	1	5.2e-16	2.1e-11	54.6196	0.27	196	481	153	449	145	466	0.69	Predicted protein		0
P53_HUMAN	P53_HUMAN	214	>XP_001747656.1_Monosiga_brevicollis	-	571	1.6e-11	55	1.2	1	1	4.5e-16	1.8e-11	54.8291	1.18	218	375	15	174	2	195	0.83	Isoform 9 of Cellular tumor antigen p53		0
A0A1L8G3W1_XENLA	A0A1L8G3W1_XENLA	637	>XP_001747656.1_Monosiga_brevicollis	-	571	1.6e-11	55	0.2	1	1	4e-16	1.6e-11	54.9971	0.19	196	443	99	339	78	367	0.76	Cellular tumor antigen p53		0
A0A060Z2X2_ONCMY	A0A060Z2X2_ONCMY	295	>XP_001747656.1_Monosiga_brevicollis	-	571	1.6e-11	55	0.3	1	1	5e-16	2e-11	54.6764	0.27	195	376	11	199	5	223	0.77	Cellular tumor antigen p53 (Fragment)		0
G3Q6V7_GASAC	G3Q6V7_GASAC	353	>XP_001747656.1_Monosiga_brevicollis	-	571	2e-11	54.7	0.2	1	1	6.5e-16	2.6e-11	54.3153	0.17	196	427	98	320	92	344	0.8	Cellular tumor antigen p53		0
G3Q6V4_GASAC	G3Q6V4_GASAC	366	>XP_001747656.1_Monosiga_brevicollis	-	571	2.2e-11	54.6	0.2	1	1	7.3e-16	3e-11	54.1377	0.18	196	427	111	333	105	356	0.8	Cellular tumor antigen p53		0
A0A2U3Y5G3_LEPWE	A0A2U3Y5G3_LEPWE	381	>XP_001747656.1_Monosiga_brevicollis	-	571	2.3e-11	54.5	0.8	1	1	7.6e-16	3.1e-11	54.0748	0.79	195	432	111	342	105	370	0.77	Cellular tumor antigen p53		0
A0A2U3VT95_ODORO	A0A2U3VT95_ODORO	381	>XP_001747656.1_Monosiga_brevicollis	-	571	2.6e-11	54.3	0.6	1	1	8.7e-16	3.5e-11	53.8954	0.6	195	432	111	342	104	374	0.78	Cellular tumor antigen p53		0
A0A0R4J1K8_MOUSE	A0A0R4J1K8_MOUSE	284	>XP_001747656.1_Monosiga_brevicollis	-	571	2.9e-11	54.2	0.2	1	1	1.1e-15	4.5e-11	53.5382	0.11	196	371	99	278	95	284	0.8	Cellular tumor antigen p53		0
A0A087SZ70_9ARAC	A0A087SZ70_9ARAC	355	>XP_001747656.1_Monosiga_brevicollis	-	571	3.8e-11	53.8	0	1	1	1.3e-15	5.4e-11	53.2728	0.02	232	356	134	259	94	280	0.86	Cellular tumor antigen p53 (Fragment)		0
A0A1S3N1S0_SALSA	A0A1S3N1S0_SALSA	447	>XP_001747656.1_Monosiga_brevicollis	-	571	3.8e-11	53.8	0.8	1	1	1.3e-15	5.2e-11	53.3386	0.84	235	441	5	208	2	245	0.77	Tumor protein 63 (p63)		0
A0A384BVC2_URSMA	A0A384BVC2_URSMA	381	>XP_001747656.1_Monosiga_brevicollis	-	571	4e-11	53.7	0.4	1	1	1.2e-15	4.7e-11	53.4771	0.44	195	425	111	335	58	370	0.76	Cellular tumor antigen p53		0
F7A9M9_XENTR	F7A9M9_XENTR	361	>XP_001747656.1_Monosiga_brevicollis	-	571	5.1e-11	53.3	0.2	1	1	1.8e-15	7.4e-11	52.8348	0.2	196	357	99	264	89	335	0.84	Cellular tumor antigen p53		0
A0A1S3N1A8_SALSA	A0A1S3N1A8_SALSA	466	>XP_001747656.1_Monosiga_brevicollis	-	571	5.2e-11	53.3	0.1	1	1	1.8e-15	7.3e-11	52.8513	0.07	235	437	5	204	2	233	0.8	Tumor protein 63 (p63)		0
A0A1B8Y044_XENTR	A0A1B8Y044_XENTR	305	>XP_001747656.1_Monosiga_brevicollis	-	571	5.5e-11	53.3	0.5	1	1	1.9e-15	7.8e-11	52.7566	0.48	195	356	98	263	85	293	0.85	Cellular tumor antigen p53 (Fragment)		0
G1MEP6_AILME	G1MEP6_AILME	381	>XP_001747656.1_Monosiga_brevicollis	-	571	6.3e-11	53.1	0.4	1	1	1.9e-15	7.5e-11	52.8032	0.45	195	427	111	337	58	370	0.77	Cellular tumor antigen p53		0
P53_CANLF	P53_CANLF	381	>XP_001747656.1_Monosiga_brevicollis	-	571	6.5e-11	53	0.2	1	1	1.8e-15	7.5e-11	52.8161	0.23	196	424	112	334	50	367	0.77	Cellular tumor antigen p53		0
A0A0P7UTD5_SCLFO	A0A0P7UTD5_SCLFO	585	>XP_001747656.1_Monosiga_brevicollis	-	571	6.7e-11	53	0.8	1	1	5.7e-15	2.3e-10	51.1888	0.24	260	439	171	345	167	391	0.76	Tumor protein 63 (p63)		0
F1PI27_CANLF	F1PI27_CANLF	383	>XP_001747656.1_Monosiga_brevicollis	-	571	6.9e-11	52.9	0.3	1	1	2e-15	8e-11	52.7148	0.31	196	424	114	336	53	370	0.77	Cellular tumor antigen p53		0
H3B1Z4_LATCH	H3B1Z4_LATCH	401	>XP_001747656.1_Monosiga_brevicollis	-	571	7.4e-11	52.8	0.8	1	1	2.5e-15	1e-10	52.3922	0.81	196	425	131	355	125	387	0.78	Cellular tumor antigen p53		0
A0A0L0G1F4_9EUKA	A0A0L0G1F4_9EUKA	525	>XP_001747656.1_Monosiga_brevicollis	-	571	8e-11	52.7	7.7	1	1	6.5e-14	2.6e-09	47.7056	7.8	195	398	73	298	18	344	0.72	Uncharacterized protein		0
M3YC88_MUSPF	M3YC88_MUSPF	375	>XP_001747656.1_Monosiga_brevicollis	-	571	1.1e-10	52.2	0.6	1	1	3.6e-15	1.4e-10	51.8655	0.58	195	437	105	341	98	370	0.74	Cellular tumor antigen p53		0
F6SSG7_CIOIN	F6SSG7_CIOIN	419	>XP_001747656.1_Monosiga_brevicollis	-	571	1.3e-10	52	0.9	1	1	7.7e-15	3.1e-10	50.7638	0.44	196	434	167	407	163	417	0.73	Uncharacterized protein	2mw4_A	0
A0A3Q0D5M3_MESAU	A0A3Q0D5M3_MESAU	381	>XP_001747656.1_Monosiga_brevicollis	-	571	2.6e-10	51.1	0.2	1	1	8.2e-15	3.3e-10	50.6653	0.18	235	439	5	209	2	238	0.72	Cellular tumor antigen p53		0
A0A2Y9L4Q2_ENHLU	A0A2Y9L4Q2_ENHLU	379	>XP_001747656.1_Monosiga_brevicollis	-	571	2.7e-10	51	0.5	1	1	9e-15	3.6e-10	50.5457	0.47	195	437	109	345	102	373	0.74	Cellular tumor antigen p53		0
A0A1S3N1A7_SALSA	A0A1S3N1A7_SALSA	460	>XP_001747656.1_Monosiga_brevicollis	-	571	5.1e-10	50.1	0	1	1	1.8e-14	7.1e-10	49.5796	0.04	235	437	5	198	2	228	0.76	Tumor protein 63 (p63)		0
T1EZJ4_HELRO	T1EZJ4_HELRO	383	>XP_001747656.1_Monosiga_brevicollis	-	571	5.3e-10	50	0.7	1	1	1.3e-14	5.3e-10	50.013	0.65	219	366	12	158	7	182	0.84	Uncharacterized protein		0
A0A2K6SLB6_SAIBB	A0A2K6SLB6_SAIBB	234	>XP_001747656.1_Monosiga_brevicollis	-	571	5.7e-10	49.9	1.2	1	1	1.7e-14	6.9e-10	49.637	1.2	236	426	6	189	2	213	0.76	Cellular tumor antigen p53		0
A0A2K5DXG0_AOTNA	A0A2K5DXG0_AOTNA	337	>XP_001747656.1_Monosiga_brevicollis	-	571	8e-10	49.4	0.9	1	1	2.5e-14	1e-09	49.056	0.87	220	374	124	282	82	299	0.84	Cellular tumor antigen p53		0
A0A087WXZ1_HUMAN	A0A087WXZ1_HUMAN	182	>XP_001747656.1_Monosiga_brevicollis	-	571	1.1e-09	49	1.1	1	1	3.2e-14	1.3e-09	48.7111	1.13	235	375	5	147	2	171	0.81	Cellular tumor antigen p53		0
A0A087X1Q1_HUMAN	A0A087X1Q1_HUMAN	234	>XP_001747656.1_Monosiga_brevicollis	-	571	1.1e-09	48.9	2.1	1	1	3.3e-14	1.3e-09	48.6707	2.12	236	425	6	188	2	223	0.77	Cellular tumor antigen p53		0
A0A087WT22_HUMAN	A0A087WT22_HUMAN	187	>XP_001747656.1_Monosiga_brevicollis	-	571	1.4e-09	48.6	1.3	1	1	4.2e-14	1.7e-09	48.3246	1.31	235	375	5	147	2	168	0.81	Cellular tumor antigen p53		0
A0A0V1ME47_9BILA	A0A0V1ME47_9BILA	614	>XP_001747656.1_Monosiga_brevicollis	-	571	1.4e-09	48.6	0.4	1	1	5.6e-14	2.3e-09	47.9166	0.41	196	409	227	446	197	482	0.81	Cellular tumor antigen p53		0
A0A0V1MEE0_9BILA	A0A0V1MEE0_9BILA	615	>XP_001747656.1_Monosiga_brevicollis	-	571	1.4e-09	48.6	0.4	1	1	5.6e-14	2.3e-09	47.9114	0.41	196	409	228	447	198	483	0.81	Cellular tumor antigen p53		0
A0A2K5C1B7_AOTNA	A0A2K5C1B7_AOTNA	187	>XP_001747656.1_Monosiga_brevicollis	-	571	1.4e-09	48.6	0.9	1	1	4.2e-14	1.7e-09	48.3246	0.91	235	360	5	133	2	166	0.77	Cellular tumor antigen p53		0
A0A2K5C1B6_AOTNA	A0A2K5C1B6_AOTNA	210	>XP_001747656.1_Monosiga_brevicollis	-	571	1.6e-09	48.4	0.7	1	1	4.8e-14	1.9e-09	48.153	0.74	235	361	5	134	2	180	0.78	Cellular tumor antigen p53		0
A7S4C8_NEMVE	A7S4C8_NEMVE	199	>XP_001747656.1_Monosiga_brevicollis	-	571	1.7e-09	48.3	0	1	1	5e-14	2e-09	48.0927	0.03	264	427	21	183	9	195	0.71	Predicted protein		0
H2ZH73_CIOSA	H2ZH73_CIOSA	340	>XP_001747656.1_Monosiga_brevicollis	-	571	1.8e-09	48.3	0.7	1	1	4.4e-14	1.8e-09	48.2521	0.72	300	440	14	149	2	261	0.74	Uncharacterized protein		0
A0A0P7Y6W7_SCLFO	A0A0P7Y6W7_SCLFO	428	>XP_001747656.1_Monosiga_brevicollis	-	571	2e-09	48.1	0.3	1	1	6e-14	2.4e-09	47.8302	0.28	260	462	3	200	1	265	0.72	Cellular tumor antigen p53 (Fragment)		0
A0A0V1H082_9BILA	A0A0V1H082_9BILA	580	>XP_001747656.1_Monosiga_brevicollis	-	571	2.5e-09	47.8	0.3	1	1	1.1e-13	4.5e-09	46.9476	0.29	196	409	193	412	154	448	0.82	Cellular tumor antigen p53		0
A0A0V1H0L8_9BILA	A0A0V1H0L8_9BILA	603	>XP_001747656.1_Monosiga_brevicollis	-	571	3.1e-09	47.5	0.3	1	1	1.2e-13	5e-09	46.7923	0.31	196	409	216	435	178	471	0.82	Cellular tumor antigen p53		0
A0A0V1H034_9BILA	A0A0V1H034_9BILA	615	>XP_001747656.1_Monosiga_brevicollis	-	571	3.2e-09	47.4	0.3	1	1	1.3e-13	5.2e-09	46.7292	0.31	196	409	228	447	190	483	0.82	Cellular tumor antigen p53		0
A0A087U4M0_9ARAC	A0A087U4M0_9ARAC	332	>XP_001747656.1_Monosiga_brevicollis	-	571	3.9e-09	47.1	0.1	1	1	1.2e-13	5e-09	46.7812	0.08	234	379	115	260	91	301	0.79	Tumor protein p73 (Fragment)		0
A0A383YUB5_BALAS	A0A383YUB5_BALAS	235	>XP_001747656.1_Monosiga_brevicollis	-	571	4.8e-09	46.8	1.3	1	1	1.4e-13	5.7e-09	46.6143	1.28	237	426	7	190	2	224	0.74	Cellular tumor antigen p53		0
F7GEP9_MONDO	F7GEP9_MONDO	553	>XP_001747656.1_Monosiga_brevicollis	-	571	7.2e-09	46.3	0	1	1	3.6e-13	1.5e-08	45.2358	0.03	301	438	178	312	166	340	0.76	Tumor protein p73		0
A0A0P5UBN4_9CRUS	A0A0P5UBN4_9CRUS	413	>XP_001747656.1_Monosiga_brevicollis	-	571	7.5e-09	46.2	0.6	1	1	2.8e-13	1.1e-08	45.6239	0.56	200	363	142	306	134	316	0.78	Cellular tumor antigen p53		0
A0A0N5E6D9_TRIMR	A0A0N5E6D9_TRIMR	400	>XP_001747656.1_Monosiga_brevicollis	-	571	1.2e-08	45.6	0.3	1	1	4e-13	1.6e-08	45.0894	0.27	194	350	155	309	147	333	0.82	Uncharacterized protein		0
F2UH83_SALR5	F2UH83_SALR5	170	>XP_001747656.1_Monosiga_brevicollis	-	571	1.3e-08	45.4	0.3	1	2	2e-08	0.00082	29.5866	0.08	89	149	53	115	47	122	0.84	Uncharacterized protein		0
F2UH83_SALR5	F2UH83_SALR5	170	>XP_001747656.1_Monosiga_brevicollis	-	571	1.3e-08	45.4	0.3	2	2	0.00065	26	14.7099	0.02	196	241	122	167	118	170	0.94	Uncharacterized protein		0
A0A0V1H1G3_9BILA	A0A0V1H1G3_9BILA	288	>XP_001747656.1_Monosiga_brevicollis	-	571	1.5e-08	45.2	0.5	1	1	4e-13	1.6e-08	45.0901	0.5	223	409	26	215	1	252	0.77	Cellular tumor antigen p53 (Fragment)		0
H2ZGE3_CIOSA	H2ZGE3_CIOSA	397	>XP_001747656.1_Monosiga_brevicollis	-	571	1.9e-08	44.9	0.4	1	1	4.7e-13	1.9e-08	44.8566	0.38	196	357	162	327	157	354	0.81	Uncharacterized protein		0
A0A0V1H0B5_9BILA	A0A0V1H0B5_9BILA	537	>XP_001747656.1_Monosiga_brevicollis	-	571	2.3e-08	44.6	0.4	1	1	9e-13	3.7e-08	43.9355	0.38	196	394	228	426	188	474	0.79	Cellular tumor antigen p53		0
A0A060Z608_ONCMY	A0A060Z608_ONCMY	171	>XP_001747656.1_Monosiga_brevicollis	-	571	2.7e-08	44.4	0.1	1	1	7.1e-13	2.9e-08	44.2883	0.09	307	431	2	128	1	162	0.74	Uncharacterized protein		0
A0A2K6KGG2_RHIBE	A0A2K6KGG2_RHIBE	561	>XP_001747656.1_Monosiga_brevicollis	-	571	3.2e-08	44.1	2.1	1	1	5e-12	2e-07	41.4702	2.05	298	522	180	403	95	419	0.67	Tumor protein 63 (p63)		0
A0A1V9Y190_9ACAR	A0A1V9Y190_9ACAR	481	>XP_001747656.1_Monosiga_brevicollis	-	571	4.2e-08	43.7	1.8	1	1	4.3e-12	1.7e-07	41.7009	1.75	196	362	172	335	165	431	0.78	Cellular tumor antigen p53-like		0
A0A2K5DXJ4_AOTNA	A0A2K5DXJ4_AOTNA	183	>XP_001747656.1_Monosiga_brevicollis	-	571	4.8e-08	43.5	0.9	1	1	1.4e-12	5.8e-08	43.2719	0.88	235	376	5	150	2	165	0.8	Cellular tumor antigen p53		0
A7S162_NEMVE	A7S162_NEMVE	203	>XP_001747656.1_Monosiga_brevicollis	-	571	5.2e-08	43.4	0.1	1	1	1.5e-12	6.2e-08	43.1901	0.08	197	353	46	202	39	203	0.82	Predicted protein (Fragment)		0
E9FW11_DAPPU	E9FW11_DAPPU	344	>XP_001747656.1_Monosiga_brevicollis	-	571	5.4e-08	43.4	0.7	1	1	1.8e-12	7.2e-08	42.9712	0.66	232	373	111	251	68	266	0.82	Uncharacterized protein		0
A0A2K6NHJ9_RHIRO	A0A2K6NHJ9_RHIRO	646	>XP_001747656.1_Monosiga_brevicollis	-	571	5.8e-08	43.3	2.5	1	1	5.8e-12	2.3e-07	41.2717	1.82	298	523	265	489	180	505	0.67	Tumor protein 63 (p63)		0
T1EE77_HELRO	T1EE77_HELRO	344	>XP_001747656.1_Monosiga_brevicollis	-	571	5.8e-08	43.3	0.1	1	1	2e-12	8.1e-08	42.8032	0.06	261	361	185	286	130	299	0.79	Uncharacterized protein		0
A0A2K5DXH0_AOTNA	A0A2K5DXH0_AOTNA	186	>XP_001747656.1_Monosiga_brevicollis	-	571	7.7e-08	42.9	1.5	1	1	2.1e-12	8.6e-08	42.7142	1.52	235	376	5	150	2	179	0.81	Cellular tumor antigen p53		0
A0A2I3HHX4_NOMLE	A0A2I3HHX4_NOMLE	234	>XP_001747656.1_Monosiga_brevicollis	-	571	7.9e-08	42.8	1.3	1	1	2.2e-12	9.1e-08	42.6336	1.34	259	425	29	188	5	223	0.74	Cellular tumor antigen p53		0
A0A0B2UVT7_TOXCA	A0A0B2UVT7_TOXCA	529	>XP_001747656.1_Monosiga_brevicollis	-	571	8.5e-08	42.7	0.8	1	1	2.1e-12	8.5e-08	42.7373	0.79	215	354	209	344	188	422	0.74	Cellular tumor antigen p53		0
A0A0V0S9D5_9BILA	A0A0V0S9D5_9BILA	593	>XP_001747656.1_Monosiga_brevicollis	-	571	8.9e-08	42.7	1.8	1	1	5.3e-12	2.2e-07	41.3917	1.05	196	351	211	367	206	416	0.85	Cellular tumor antigen p53		0
A0A0V0ZFM8_9BILA	A0A0V0ZFM8_9BILA	597	>XP_001747656.1_Monosiga_brevicollis	-	571	1.2e-07	42.2	1.1	1	1	7.4e-12	3e-07	40.9229	0.89	196	351	211	367	205	418	0.84	Cellular tumor antigen p53		0
K7IV69_NASVI	K7IV69_NASVI	373	>XP_001747656.1_Monosiga_brevicollis	-	571	1.3e-07	42.2	0.2	1	1	4.5e-12	1.8e-07	41.6473	0.17	197	359	128	294	124	309	0.75	Uncharacterized protein		0
A0A0V1GZU5_9BILA	A0A0V1GZU5_9BILA	588	>XP_001747656.1_Monosiga_brevicollis	-	571	1.4e-07	42.1	0.4	1	1	5.7e-12	2.3e-07	41.2937	0.43	196	351	228	383	190	400	0.87	Cellular tumor antigen p53		0
A0A0V1D8F8_TRIBR	A0A0V1D8F8_TRIBR	592	>XP_001747656.1_Monosiga_brevicollis	-	571	1.4e-07	42	1.5	1	1	8e-12	3.2e-07	40.8126	1.21	196	352	211	368	206	422	0.81	Cellular tumor antigen p53		0
A0A0V1LDC9_9BILA	A0A0V1LDC9_9BILA	594	>XP_001747656.1_Monosiga_brevicollis	-	571	1.4e-07	42	1.4	1	1	7.2e-12	2.9e-07	40.9564	1.14	196	351	211	367	202	421	0.83	Cellular tumor antigen p53		0
A0A0V0WQ02_9BILA	A0A0V0WQ02_9BILA	596	>XP_001747656.1_Monosiga_brevicollis	-	571	1.5e-07	41.9	2	1	1	8.6e-12	3.5e-07	40.7056	1.68	196	352	211	368	204	423	0.79	Cellular tumor antigen p53		0
A0A0V0U5U4_9BILA	A0A0V0U5U4_9BILA	596	>XP_001747656.1_Monosiga_brevicollis	-	571	1.6e-07	41.8	2	1	1	8.7e-12	3.5e-07	40.6814	1.71	196	356	211	376	204	425	0.78	Cellular tumor antigen p53		0
A0A0V1P3X2_9BILA	A0A0V1P3X2_9BILA	597	>XP_001747656.1_Monosiga_brevicollis	-	571	1.7e-07	41.7	1.4	1	1	1e-11	4.1e-07	40.4882	1.14	196	351	211	367	207	418	0.84	Cellular tumor antigen p53		0
A0A0V0V4L8_9BILA	A0A0V0V4L8_9BILA	875	>XP_001747656.1_Monosiga_brevicollis	-	571	2.3e-07	41.3	1.1	1	1	1.2e-11	5e-07	40.1999	0.93	196	351	210	366	204	409	0.85	Cellular tumor antigen p53		0
A0A0V0XWZ0_TRIPS	A0A0V0XWZ0_TRIPS	644	>XP_001747656.1_Monosiga_brevicollis	-	571	2.5e-07	41.2	1.6	1	1	1.2e-11	4.7e-07	40.2741	1.55	196	356	244	405	201	454	0.83	Cellular tumor antigen p53		0
A0A087USY9_9ARAC	A0A087USY9_9ARAC	156	>XP_001747656.1_Monosiga_brevicollis	-	571	3.4e-07	40.7	0.3	1	1	9.2e-12	3.7e-07	40.6097	0.31	234	367	2	135	1	154	0.85	Cellular tumor antigen p53 (Fragment)		0
G1RF61_NOMLE	G1RF61_NOMLE	361	>XP_001747656.1_Monosiga_brevicollis	-	571	3.5e-07	40.7	0.6	1	1	8.6e-12	3.5e-07	40.7067	0.56	260	425	157	315	138	348	0.76	Cellular tumor antigen p53		0
A0A087SZ72_9ARAC	A0A087SZ72_9ARAC	176	>XP_001747656.1_Monosiga_brevicollis	-	571	3.6e-07	40.7	0.1	1	1	9.5e-12	3.9e-07	40.5566	0.14	278	361	8	91	2	174	0.66	Cellular tumor antigen p53 (Fragment)		0
A0A1J1HKW3_9DIPT	A0A1J1HKW3_9DIPT	392	>XP_001747656.1_Monosiga_brevicollis	-	571	5e-07	40.2	0	1	1	1.7e-11	7.1e-07	39.6869	0.03	196	369	111	287	101	297	0.81	CLUMA_CG002347, isoform A		0
A0A226PF87_COLVI	A0A226PF87_COLVI	640	>XP_001747656.1_Monosiga_brevicollis	-	571	5.3e-07	40.1	1.4	1	1	1.3e-10	5.3e-06	36.8126	1.39	190	485	163	441	153	473	0.75	Tumor protein p73		0
A0A2I3HA34_NOMLE	A0A2I3HA34_NOMLE	309	>XP_001747656.1_Monosiga_brevicollis	-	571	7.5e-07	39.6	0.3	1	1	1.9e-11	7.5e-07	39.603	0.3	260	375	157	274	138	296	0.79	Cellular tumor antigen p53		0
A0A0R3RXL0_9BILA	A0A0R3RXL0_9BILA	485	>XP_001747656.1_Monosiga_brevicollis	-	571	7.8e-07	39.5	0.3	1	1	2.6e-11	1.1e-06	39.0913	0.27	202	378	149	327	113	366	0.74	Uncharacterized protein		0
A0A2I3GF05_NOMLE	A0A2I3GF05_NOMLE	311	>XP_001747656.1_Monosiga_brevicollis	-	571	7.9e-07	39.5	0.3	1	1	2e-11	7.9e-07	39.5295	0.32	260	375	157	274	138	295	0.79	Cellular tumor antigen p53		0
A0A2I3HEB4_NOMLE	A0A2I3HEB4_NOMLE	314	>XP_001747656.1_Monosiga_brevicollis	-	571	8.1e-07	39.5	0.3	1	1	2e-11	8.1e-07	39.498	0.32	260	375	157	274	138	295	0.79	Cellular tumor antigen p53		0
F6ZGN7_XENTR	F6ZGN7_XENTR	592	>XP_001747656.1_Monosiga_brevicollis	-	571	1.1e-06	39	0.4	1	1	5.9e-11	2.4e-06	37.9375	0.38	197	438	100	339	95	386	0.65	Cellular tumor antigen p53		0
A0A044R7Z7_ONCVO	A0A044R7Z7_ONCVO	479	>XP_001747656.1_Monosiga_brevicollis	-	571	1.5e-06	38.6	0.7	1	1	6e-11	2.4e-06	37.9271	0.67	206	375	150	318	111	399	0.69	Uncharacterized protein		0
A0A1L8H4Q1_XENLA	A0A1L8H4Q1_XENLA	200	>XP_001747656.1_Monosiga_brevicollis	-	571	1.6e-06	38.5	0.1	1	1	5.9e-11	2.4e-06	37.9476	0.15	260	432	2	166	1	186	0.72	Cellular tumor antigen p53 (Fragment)		0
A7SFL1_NEMVE	A7SFL1_NEMVE	497	>XP_001747656.1_Monosiga_brevicollis	-	571	1.8e-06	38.3	0.2	1	1	6.8e-11	2.8e-06	37.7444	0.16	197	422	141	365	138	386	0.7	Predicted protein		0
A0A1I7VBH3_LOALO	A0A1I7VBH3_LOALO	486	>XP_001747656.1_Monosiga_brevicollis	-	571	2e-06	38.2	0.1	1	1	6.9e-11	2.8e-06	37.7174	0.09	204	378	151	327	128	358	0.75	Uncharacterized protein		0
A0A2B4SCF0_STYPI	A0A2B4SCF0_STYPI	485	>XP_001747656.1_Monosiga_brevicollis	-	571	2.4e-06	37.9	0.6	1	1	8.8e-11	3.6e-06	37.3677	0.58	214	371	161	321	144	343	0.76	Cellular tumor antigen p53		0
H9GVA1_ANOCA	H9GVA1_ANOCA	158	>XP_001747656.1_Monosiga_brevicollis	-	571	4.7e-06	37	0.5	1	1	3.4e-10	1.4e-05	35.4289	0.48	295	426	3	118	2	132	0.76	Uncharacterized protein		0
A0A2I3H6F9_NOMLE	A0A2I3H6F9_NOMLE	479	>XP_001747656.1_Monosiga_brevicollis	-	571	6.6e-06	36.5	0.1	1	1	3.1e-10	1.3e-05	35.5719	0.08	301	379	217	297	201	315	0.83	Uncharacterized protein		0
A0A2I3GGP7_NOMLE	A0A2I3GGP7_NOMLE	525	>XP_001747656.1_Monosiga_brevicollis	-	571	7.1e-06	36.4	0.1	1	1	3.4e-10	1.4e-05	35.4179	0.07	301	379	168	248	152	268	0.83	Uncharacterized protein		0
G1R9J5_NOMLE	G1R9J5_NOMLE	574	>XP_001747656.1_Monosiga_brevicollis	-	571	7.8e-06	36.2	0.1	1	1	3.9e-10	1.6e-05	35.222	0.07	301	379	217	297	201	317	0.83	Uncharacterized protein		0
A0A195C1G0_9HYME	A0A195C1G0_9HYME	341	>XP_001747656.1_Monosiga_brevicollis	-	571	8.9e-06	36.1	0.1	1	1	3e-10	1.2e-05	35.632	0.07	223	369	126	277	99	287	0.7	Tumor protein 63		0
F7DTE6_ORNAN	F7DTE6_ORNAN	436	>XP_001747656.1_Monosiga_brevicollis	-	571	9.9e-06	35.9	0.1	1	1	3.3e-10	1.3e-05	35.4864	0.13	260	459	4	208	2	253	0.67	Tumor protein p73		0
J9LIK7_ACYPI	J9LIK7_ACYPI	351	>XP_001747656.1_Monosiga_brevicollis	-	571	1e-05	35.9	0.4	1	1	3.3e-10	1.3e-05	35.4658	0.38	243	429	122	305	106	349	0.69	Uncharacterized protein		0
D7EJV5_TRICA	D7EJV5_TRICA	350	>XP_001747656.1_Monosiga_brevicollis	-	571	1.3e-05	35.5	0	1	1	4.4e-10	1.8e-05	35.0725	0.05	196	376	92	281	83	324	0.77	Uncharacterized protein		0
A0A1I8EB15_WUCBA	A0A1I8EB15_WUCBA	507	>XP_001747656.1_Monosiga_brevicollis	-	571	1.4e-05	35.4	0.1	1	1	4.4e-10	1.8e-05	35.0794	0.08	204	373	154	325	118	385	0.75	Uncharacterized protein		0
A0A0R3QQH5_9BILA	A0A0R3QQH5_9BILA	481	>XP_001747656.1_Monosiga_brevicollis	-	571	1.4e-05	35.4	0.1	1	1	5.1e-10	2.1e-05	34.8637	0.08	205	373	147	317	126	374	0.71	Uncharacterized protein		0
A0A0K0K0M1_BRUMA	A0A0K0K0M1_BRUMA	492	>XP_001747656.1_Monosiga_brevicollis	-	571	1.5e-05	35.4	0.1	1	1	5.3e-10	2.2e-05	34.7933	0.08	205	373	158	328	137	385	0.71	Bm9825		0
A0A0N4TIF7_BRUPA	A0A0N4TIF7_BRUPA	481	>XP_001747656.1_Monosiga_brevicollis	-	571	2.4e-05	34.6	0.3	1	1	9.9e-10	4e-05	33.9048	0.29	234	373	176	317	138	368	0.68	Uncharacterized protein		0
A0A1W4XBP0_AGRPL	A0A1W4XBP0_AGRPL	399	>XP_001747656.1_Monosiga_brevicollis	-	571	2.5e-05	34.6	0	1	1	7.3e-10	3e-05	34.329	0.03	234	366	187	324	118	348	0.72	cellular tumor antigen p53		0
A0A087TNA7_9ARAC	A0A087TNA7_9ARAC	237	>XP_001747656.1_Monosiga_brevicollis	-	571	2.8e-05	34.4	0.1	1	1	7.9e-10	3.2e-05	34.2206	0.11	220	351	102	234	70	237	0.83	Tumor protein 63 (Fragment)		0
J9JP39_ACYPI	J9JP39_ACYPI	395	>XP_001747656.1_Monosiga_brevicollis	-	571	2.8e-05	34.4	0.2	1	1	9.5e-10	3.8e-05	33.9669	0.22	197	436	122	381	117	392	0.68	Uncharacterized protein		0
D7EJV6_TRICA	D7EJV6_TRICA	355	>XP_001747656.1_Monosiga_brevicollis	-	571	3.2e-05	34.2	0.1	1	1	1.1e-09	4.3e-05	33.804	0.08	196	365	104	282	73	330	0.78	Tumor protein p73-like Protein		0
A0A0L7RJB6_9HYME	A0A0L7RJB6_9HYME	349	>XP_001747656.1_Monosiga_brevicollis	-	571	3.5e-05	34.1	0.1	1	1	1.2e-09	4.8e-05	33.6352	0.05	198	356	110	271	100	292	0.72	Cellular tumor antigen p53		0
A0A2I4C876_9TELE	A0A2I4C876_9TELE	363	>XP_001747656.1_Monosiga_brevicollis	-	571	3.5e-05	34.1	0.7	1	1	1.1e-09	4.3e-05	33.7963	0.73	307	453	2	134	1	214	0.78	tumor protein 63-like		0
C3YXH3_BRAFL	C3YXH3_BRAFL	416	>XP_001747656.1_Monosiga_brevicollis	-	571	3.9e-05	33.9	0.7	1	1	9.6e-10	3.9e-05	33.9408	0.66	217	440	146	361	122	401	0.66	Uncharacterized protein		0
A0A2U4AZZ8_TURTR	A0A2U4AZZ8_TURTR	437	>XP_001747656.1_Monosiga_brevicollis	-	571	6.1e-05	33.3	0.3	1	1	2.1e-09	8.4e-05	32.845	0.26	326	482	70	211	50	262	0.67	tumor protein p73 isoform X3		0
A0A2U4AZZ2_TURTR	A0A2U4AZZ2_TURTR	485	>XP_001747656.1_Monosiga_brevicollis	-	571	7.2e-05	33.1	0.2	1	1	2.5e-09	0.0001	32.5784	0.23	326	482	70	211	51	267	0.67	collagen alpha-2(V) chain isoform X1		0
W5JCA5_ANODA	W5JCA5_ANODA	427	>XP_001747656.1_Monosiga_brevicollis	-	571	7.5e-05	33	0.3	1	1	2.4e-09	9.7e-05	32.6324	0.25	196	389	113	315	92	366	0.78	Uncharacterized protein		0
N6UG92_DENPD	N6UG92_DENPD	523	>XP_001747656.1_Monosiga_brevicollis	-	571	9.5e-05	32.7	0.1	1	1	3.3e-09	0.00014	32.1539	0.06	197	358	272	439	266	464	0.78	Uncharacterized protein (Fragment)		0
G1U940_RABIT	G1U940_RABIT	368	>XP_001747656.1_Monosiga_brevicollis	-	571	9.9e-05	32.6	0.3	1	1	3.2e-09	0.00013	32.2251	0.26	222	359	127	266	115	327	0.74	Cellular tumor antigen p53		0
A0A2U4AZZ6_TURTR	A0A2U4AZZ6_TURTR	429	>XP_001747656.1_Monosiga_brevicollis	-	571	0.00013	32.2	0.1	1	1	4.4e-09	0.00018	31.7688	0.13	326	481	70	218	50	257	0.72	tumor protein p73 isoform X4		0
A0A2U4B021_TURTR	A0A2U4B021_TURTR	477	>XP_001747656.1_Monosiga_brevicollis	-	571	0.00016	32	0.1	1	1	5.1e-09	0.00021	31.5406	0.14	326	481	70	218	50	268	0.73	collagen alpha-2(V) chain isoform X2		0
A0A0N1IU42_9HYME	A0A0N1IU42_9HYME	308	>XP_001747656.1_Monosiga_brevicollis	-	571	0.00017	31.8	0.2	1	1	5.4e-09	0.00022	31.4591	0.21	197	365	70	241	55	259	0.71	Tumor protein 63		0
A0A2K5JJ46_COLAP	A0A2K5JJ46_COLAP	285	>XP_001747656.1_Monosiga_brevicollis	-	571	0.00019	31.7	0.2	1	1	4.6e-09	0.00019	31.6903	0.15	195	329	124	260	117	265	0.88	Cellular tumor antigen p53		0
Q171M5_AEDAE	Q171M5_AEDAE	459	>XP_001747656.1_Monosiga_brevicollis	-	571	0.00023	31.4	0.1	1	1	7.2e-09	0.00029	31.0569	0.08	196	391	174	375	130	428	0.82	AAEL007595-PA		0
A0A093I9U7_DRYPU	A0A093I9U7_DRYPU	532	>XP_001747656.1_Monosiga_brevicollis	-	571	0.00026	31.3	0.2	1	1	6.3e-09	0.00026	31.2512	0.22	301	384	250	336	241	457	0.77	Tumor protein p73 (Fragment)		0
B7PEY7_IXOSC	B7PEY7_IXOSC	332	>XP_001747656.1_Monosiga_brevicollis	-	571	0.00028	31.1	1.6	1	1	1.1e-08	0.00043	30.5091	1.61	197	356	111	280	107	303	0.72	Cellular tumor antigen P53, putative		0
A0A060Z8H2_ONCMY	A0A060Z8H2_ONCMY	72	>XP_001747656.1_Monosiga_brevicollis	-	571	0.00037	30.7	0.7	1	1	9.1e-09	0.00037	30.7233	0.73	307	374	2	65	1	72	0.78	Uncharacterized protein		0
A0A384DG79_URSMA	A0A384DG79_URSMA	550	>XP_001747656.1_Monosiga_brevicollis	-	571	0.00056	30.1	0.8	1	1	1.4e-07	0.0056	26.8252	0.04	196	331	140	279	135	324	0.77	Cellular tumor antigen p53		0
T1HHW8_RHOPR	T1HHW8_RHOPR	378	>XP_001747656.1_Monosiga_brevicollis	-	571	0.00061	30	0.2	1	1	2.1e-08	0.00087	29.4995	0.23	273	355	208	290	183	299	0.82	Uncharacterized protein		0
Q9EQL0_RAT	Q9EQL0_RAT	271	>XP_001747656.1_Monosiga_brevicollis	-	571	0.00063	29.9	0.2	1	1	2.3e-08	0.00093	29.4016	0.18	193	340	120	268	104	270	0.84	Cellular tumor antigen p53		0
A0A067QKS2_ZOONE	A0A067QKS2_ZOONE	330	>XP_001747656.1_Monosiga_brevicollis	-	571	0.00074	29.7	0.1	1	1	2.2e-08	0.00091	29.4275	0.08	244	363	127	252	79	277	0.73	Cellular tumor antigen p53		0
E0V916_PEDHC	E0V916_PEDHC	345	>XP_001747656.1_Monosiga_brevicollis	-	571	0.001	29.3	0	1	1	3.2e-08	0.0013	28.9251	0.01	211	379	107	282	90	319	0.75	Cellular tumor antigen p53, putative		0
A0A1V9XZQ4_9ACAR	A0A1V9XZQ4_9ACAR	329	>XP_001747656.1_Monosiga_brevicollis	-	571	0.001	29.3	0.5	1	1	6.2e-08	0.0025	27.9771	0.06	197	365	92	261	84	297	0.77	Uncharacterized protein		0
E2APG2_CAMFO	E2APG2_CAMFO	353	>XP_001747656.1_Monosiga_brevicollis	-	571	0.0013	28.9	0	1	1	4.6e-08	0.0019	28.4117	0.05	197	365	114	286	97	306	0.72	Tumor protein 63		0
A0A2P8XLZ2_BLAGE	A0A2P8XLZ2_BLAGE	348	>XP_001747656.1_Monosiga_brevicollis	-	571	0.0014	28.8	0.2	1	1	6e-08	0.0024	28.0231	0.11	264	390	144	272	73	288	0.69	Uncharacterized protein		0
A0A088AGC6_APIME	A0A088AGC6_APIME	344	>XP_001747656.1_Monosiga_brevicollis	-	571	0.0019	28.4	0.2	1	1	5.9e-08	0.0024	28.0502	0.19	197	354	104	264	73	278	0.73	Uncharacterized protein		0
A0A2A3EPF3_APICC	A0A2A3EPF3_APICC	344	>XP_001747656.1_Monosiga_brevicollis	-	571	0.002	28.3	0.2	1	1	6.6e-08	0.0027	27.8905	0.18	197	354	104	264	82	278	0.73	Tumor protein p73		0
H3BK76_MOUSE	H3BK76_MOUSE	213	>XP_001747656.1_Monosiga_brevicollis	-	571	0.0024	28	0	1	1	6.9e-08	0.0028	27.8183	0.05	196	328	72	208	34	212	0.84	Cellular tumor antigen p53 (Fragment)		0
E2B2V4_HARSA	E2B2V4_HARSA	232	>XP_001747656.1_Monosiga_brevicollis	-	571	0.0037	27.4	0.9	1	1	1.1e-07	0.0046	27.1039	0.86	225	383	17	179	3	185	0.59	Tumor protein 63		0
A0A2I3T5N8_PANTR	A0A2I3T5N8_PANTR	285	>XP_001747656.1_Monosiga_brevicollis	-	571	0.0055	26.8	0.1	1	1	1.4e-07	0.0055	26.8411	0.1	195	329	124	260	117	266	0.88	Cellular tumor antigen p53		0
E7EQX7_HUMAN	E7EQX7_HUMAN	285	>XP_001747656.1_Monosiga_brevicollis	-	571	0.0055	26.8	0.1	1	1	1.4e-07	0.0055	26.8411	0.1	195	329	124	260	117	266	0.88	Cellular tumor antigen p53		0
A0A2I2ZK26_GORGO	A0A2I2ZK26_GORGO	285	>XP_001747656.1_Monosiga_brevicollis	-	571	0.0056	26.8	0.1	1	1	1.4e-07	0.0056	26.8282	0.11	195	329	124	260	117	266	0.88	Cellular tumor antigen p53		0
A0A2K6LYM9_RHIBE	A0A2K6LYM9_RHIBE	272	>XP_001747656.1_Monosiga_brevicollis	-	571	0.0057	26.8	0.1	1	1	1.4e-07	0.0057	26.799	0.1	195	329	124	260	116	265	0.88	Cellular tumor antigen p53		0
G1PZ51_MYOLU	G1PZ51_MYOLU	388	>XP_001747656.1_Monosiga_brevicollis	-	571	0.0057	26.8	0	1	1	1.7e-07	0.007	26.4955	0.04	195	331	120	259	53	304	0.86	Cellular tumor antigen p53 (Fragment)		0
A0A2K6QDI9_RHIRO	A0A2K6QDI9_RHIRO	272	>XP_001747656.1_Monosiga_brevicollis	-	571	0.0057	26.8	0.1	1	1	1.4e-07	0.0057	26.7926	0.1	195	329	124	260	116	265	0.88	Cellular tumor antigen p53		0
A0A1D5Q594_MACMU	A0A1D5Q594_MACMU	292	>XP_001747656.1_Monosiga_brevicollis	-	571	0.0058	26.8	0.1	1	1	1.4e-07	0.0058	26.7822	0.13	195	330	133	270	126	276	0.87	Cellular tumor antigen p53		0
A0A2K5N3J8_CERAT	A0A2K5N3J8_CERAT	285	>XP_001747656.1_Monosiga_brevicollis	-	571	0.0063	26.7	0.1	1	1	1.6e-07	0.0063	26.6542	0.09	195	329	124	260	117	266	0.87	Cellular tumor antigen p53		0
A0A2I3N9A3_PAPAN	A0A2I3N9A3_PAPAN	285	>XP_001747656.1_Monosiga_brevicollis	-	571	0.0064	26.6	0.1	1	1	1.6e-07	0.0064	26.6323	0.15	195	329	124	260	116	267	0.88	Cellular tumor antigen p53		0
A0A2K6AAI4_MANLE	A0A2K6AAI4_MANLE	285	>XP_001747656.1_Monosiga_brevicollis	-	571	0.0065	26.6	0.1	1	1	1.6e-07	0.0065	26.6138	0.15	195	329	124	260	117	267	0.88	Cellular tumor antigen p53		0
A0A2K6QDH6_RHIRO	A0A2K6QDH6_RHIRO	285	>XP_001747656.1_Monosiga_brevicollis	-	571	0.0065	26.6	0.1	1	1	1.6e-07	0.0065	26.6059	0.1	195	329	124	260	117	265	0.87	Cellular tumor antigen p53		0
A0A2K6LYN1_RHIBE	A0A2K6LYN1_RHIBE	285	>XP_001747656.1_Monosiga_brevicollis	-	571	0.0065	26.6	0.1	1	1	1.6e-07	0.0065	26.6059	0.1	195	329	124	260	117	265	0.87	Cellular tumor antigen p53		0
A0A0D2X0F0_CAPO3	A0A0D2X0F0_CAPO3	703	>XP_001747656.1_Monosiga_brevicollis	-	571	0.0065	26.6	0	1	1	1.6e-07	0.0065	26.6009	0.04	303	356	319	373	283	377	0.89	Uncharacterized protein		0
A0A212FJ15_DANPL	A0A212FJ15_DANPL	336	>XP_001747656.1_Monosiga_brevicollis	-	571	0.0066	26.6	0.1	1	1	4.2e-07	0.017	25.2355	0.02	201	371	78	249	69	284	0.63	p53		0

## Sheet: S rosetta XP_004991396
Target Name	Target Accession	Target Length	Query Name	Query Accession	Query Length	E-value	Score	Bias	Domain Index	Domain Count	Cond. E-value	Domain Ind. E-value	Domain Bit-score	Domain Bias	Query Ali. Start	Query Ali. End	Target Ali. Start	Target Ali. End	Target Env. Start	Target Env. End	Acc	Description	Mapped PDB(s)	Number of Identical Sequences
F2UH83_SALR5	F2UH83_SALR5	170	>XP_004991396.1_Salpingoeca_rosetta	-	170	5.6e-112	382.1	3.1	1	1	4.9e-117	6.3e-112	381.964	3.05	1	170	1	170	1	170	1	Uncharacterized protein		0
A9V4M3_MONBE	A9V4M3_MONBE	571	>XP_004991396.1_Salpingoeca_rosetta	-	170	1.7e-11	55.1	0.2	1	2	6e-11	7.6e-06	36.7177	0.1	52	144	88	177	82	189	0.86	Predicted protein		0
A9V4M3_MONBE	A9V4M3_MONBE	571	>XP_004991396.1_Salpingoeca_rosetta	-	170	1.7e-11	55.1	0.2	2	2	0.00013	17	16.0953	0.01	122	167	196	241	190	244	0.94	Predicted protein		0
F6SSG7_CIOIN	F6SSG7_CIOIN	419	>XP_004991396.1_Salpingoeca_rosetta	-	170	2.6e-09	48	0.1	1	1	3.8e-14	4.8e-09	47.1447	0.09	12	163	60	208	53	213	0.75	Uncharacterized protein	2mw4_A	0
H2ZH75_CIOSA	H2ZH75_CIOSA	413	>XP_004991396.1_Salpingoeca_rosetta	-	170	1.6e-07	42.2	0.7	1	1	2.4e-12	3.1e-07	41.2612	0.71	83	165	99	180	78	183	0.82	Uncharacterized protein		0
H2ZH74_CIOSA	H2ZH74_CIOSA	481	>XP_004991396.1_Salpingoeca_rosetta	-	170	2.3e-07	41.7	1.3	1	1	3.1e-12	3.9e-07	40.905	0.71	83	165	167	248	146	251	0.82	Uncharacterized protein		0
Q4H300_CIOIN	Q4H300_CIOIN	415	>XP_004991396.1_Salpingoeca_rosetta	-	170	9.7e-07	39.6	1.6	1	1	1.2e-11	1.5e-06	38.9757	1.58	75	165	90	178	76	181	0.87	Transcription factor protein		0
Q4H301_CIOIN	Q4H301_CIOIN	489	>XP_004991396.1_Salpingoeca_rosetta	-	170	1.1e-06	39.5	1.6	1	1	1.6e-11	2e-06	38.5928	1.58	75	165	164	252	150	255	0.87	transcription factor protein		0
H2ZGE3_CIOSA	H2ZGE3_CIOSA	397	>XP_004991396.1_Salpingoeca_rosetta	-	170	5.2e-06	37.3	0	1	1	8.7e-11	1.1e-05	36.1974	0.04	93	156	135	196	117	205	0.86	Uncharacterized protein		0
D7EJV6_TRICA	D7EJV6_TRICA	355	>XP_004991396.1_Salpingoeca_rosetta	-	170	0.00086	30	0.4	1	1	1.1e-08	0.0014	29.3956	0.42	85	162	73	145	52	151	0.81	Tumor protein p73-like Protein		0
A9UZX3_MONBE	A9UZX3_MONBE	523	>XP_004991396.1_Salpingoeca_rosetta	-	170	0.0013	29.5	0	1	1	1.8e-08	0.0023	28.6728	0.02	70	167	101	198	72	200	0.8	Predicted protein		0
W5N8V9_LEPOC	W5N8V9_LEPOC	390	>XP_004991396.1_Salpingoeca_rosetta	-	170	0.0019	29	0.1	1	1	3.3e-08	0.0042	27.7866	0.07	59	160	50	147	35	153	0.86	Cellular tumor antigen p53		0
A0A2B4RUE6_STYPI	A0A2B4RUE6_STYPI	442	>XP_004991396.1_Salpingoeca_rosetta	-	170	0.0019	28.9	0.3	1	1	3.3e-08	0.0042	27.8032	0.35	86	157	143	214	110	221	0.78	Tumor protein p73		0
W5N8V4_LEPOC	W5N8V4_LEPOC	395	>XP_004991396.1_Salpingoeca_rosetta	-	170	0.002	28.9	0.1	1	1	3.5e-08	0.0045	27.7117	0.07	60	160	56	152	42	158	0.86	Cellular tumor antigen p53		0
G1PZ51_MYOLU	G1PZ51_MYOLU	388	>XP_004991396.1_Salpingoeca_rosetta	-	170	0.0021	28.8	0.1	1	1	3.2e-08	0.004	27.8542	0.05	65	157	67	156	37	167	0.78	Cellular tumor antigen p53 (Fragment)		0
L7N1B2_MYOLU	L7N1B2_MYOLU	392	>XP_004991396.1_Salpingoeca_rosetta	-	170	0.0029	28.3	0.1	1	1	4.3e-08	0.0055	27.4292	0.06	74	157	71	150	46	161	0.79	Cellular tumor antigen p53		0
P53_HORSE	P53_HORSE	280	>XP_004991396.1_Salpingoeca_rosetta	-	170	0.003	28.3	0.2	1	1	4.2e-08	0.0053	27.4585	0.15	78	166	32	119	6	122	0.79	Cellular tumor antigen p53 (Fragment)		0
P53_ICTPU	P53_ICTPU	376	>XP_004991396.1_Salpingoeca_rosetta	-	170	0.0035	28	0	1	1	5.2e-08	0.0066	27.1589	0.03	92	161	74	139	43	145	0.87	Cellular tumor antigen p53		0
F6TL72_HORSE	F6TL72_HORSE	371	>XP_004991396.1_Salpingoeca_rosetta	-	170	0.0048	27.6	0.2	1	1	7e-08	0.0089	26.7381	0.15	78	166	59	146	31	149	0.78	Cellular tumor antigen p53		0
A0A3Q2HE67_HORSE	A0A3Q2HE67_HORSE	381	>XP_004991396.1_Salpingoeca_rosetta	-	170	0.005	27.5	0.2	1	1	7.4e-08	0.0094	26.6686	0.15	78	166	69	156	41	159	0.78	Cellular tumor antigen p53		0
P53_PIG	P53_PIG	386	>XP_004991396.1_Salpingoeca_rosetta	-	170	0.006	27.3	0.1	1	1	8.4e-08	0.011	26.4782	0.09	61	165	56	160	28	164	0.7	Cellular tumor antigen p53		0
I3LA53_PIG	I3LA53_PIG	385	>XP_004991396.1_Salpingoeca_rosetta	-	170	0.0061	27.3	0.3	1	1	8.3e-08	0.011	26.5048	0.27	58	165	52	159	12	163	0.72	Cellular tumor antigen p53		0
A0A0L8G262_OCTBM	A0A0L8G262_OCTBM	408	>XP_004991396.1_Salpingoeca_rosetta	-	170	0.0062	27.3	0.4	1	1	8.9e-08	0.011	26.3976	0.43	93	165	140	209	113	212	0.88	Uncharacterized protein		0
L5JZ91_PTEAL	L5JZ91_PTEAL	378	>XP_004991396.1_Salpingoeca_rosetta	-	170	0.0071	27.1	0.2	1	1	1.1e-07	0.014	26.0997	0.19	51	165	43	152	33	156	0.72	Cellular tumor antigen p53		0
A0A287B3I9_PIG	A0A287B3I9_PIG	442	>XP_004991396.1_Salpingoeca_rosetta	-	170	0.0079	26.9	0.1	1	1	1.1e-07	0.014	26.0802	0.11	63	165	114	216	84	220	0.7	Cellular tumor antigen p53		0
A0A0P7YNA4_SCLFO	A0A0P7YNA4_SCLFO	467	>XP_004991396.1_Salpingoeca_rosetta	-	170	0.0092	26.7	0.1	1	1	1.5e-07	0.019	25.6797	0.1	62	161	162	254	135	259	0.8	Cellular tumor antigen p53		0

## Sheet: S rosetta XP_004991397
Target Name	Target Accession	Target Length	Query Name	Query Accession	Query Length	E-value	Score	Bias	Domain Index	Domain Count	Cond. E-value	Domain Ind. E-value	Domain Bit-score	Domain Bias	Query Ali. Start	Query Ali. End	Target Ali. Start	Target Ali. End	Target Env. Start	Target Env. End	Acc	Description	Mapped PDB(s)	Number of Identical Sequences
F2UH84_SALR5	F2UH84_SALR5	351	>XP_004991397.1_Salpingoeca_rosetta	-	351	3.8e-235	790.3	5.3	1	1	5.8e-239	4.2e-235	790.169	5.28	1	351	1	351	1	351	1	Uncharacterized protein		0
A0A0B2UIR5_TOXCA	A0A0B2UIR5_TOXCA	998	>XP_004991397.1_Salpingoeca_rosetta	-	351	1.1e-32	124.9	0.1	1	4	7.6e-09	5.6e-05	33.7467	0.11	161	309	118	264	111	269	0.69	Caskin-1		0
A0A0B2UIR5_TOXCA	A0A0B2UIR5_TOXCA	998	>XP_004991397.1_Salpingoeca_rosetta	-	351	1.1e-32	124.9	0.1	2	4	8.6e-08	0.00063	30.2917	0.01	258	317	284	343	278	368	0.9	Caskin-1		0
A0A0B2UIR5_TOXCA	A0A0B2UIR5_TOXCA	998	>XP_004991397.1_Salpingoeca_rosetta	-	351	1.1e-32	124.9	0.1	3	4	7.1e-06	0.053	23.9783	0.01	256	309	528	580	524	585	0.91	Caskin-1		0
A0A0B2UIR5_TOXCA	A0A0B2UIR5_TOXCA	998	>XP_004991397.1_Salpingoeca_rosetta	-	351	1.1e-32	124.9	0.1	4	4	8.6e-08	0.00063	30.2917	0.01	258	317	600	659	594	684	0.9	Caskin-1		0
B7QF52_IXOSC	B7QF52_IXOSC	444	>XP_004991397.1_Salpingoeca_rosetta	-	351	1.8e-30	117.5	7.8	1	2	2e-22	1.4e-18	78.4133	0.92	14	130	56	178	48	193	0.86	Cellular tumor antigen P53, putative		0
B7QF52_IXOSC	B7QF52_IXOSC	444	>XP_004991397.1_Salpingoeca_rosetta	-	351	1.8e-30	117.5	7.8	2	2	1.1e-11	8.1e-08	43.0881	0.27	49	115	329	400	319	405	0.82	Cellular tumor antigen P53, putative		0
V4A869_LOTGI	V4A869_LOTGI	607	>XP_004991397.1_Salpingoeca_rosetta	-	351	1.1e-25	101.8	0	1	1	3e-29	2.2e-25	100.811	0.01	16	310	231	537	219	560	0.74	TAp63alpha		0
R7UHV7_CAPTE	R7UHV7_CAPTE	573	>XP_004991397.1_Salpingoeca_rosetta	-	351	1.4e-24	98.2	1	1	1	3.1e-27	2.3e-23	94.2106	1.04	9	315	216	521	210	550	0.67	Uncharacterized protein		0
B3RZS6_TRIAD	B3RZS6_TRIAD	576	>XP_004991397.1_Salpingoeca_rosetta	-	351	1.9e-23	94.5	0.5	1	1	1.6e-24	1.2e-20	85.2971	0.34	16	135	247	366	237	375	0.85	Uncharacterized protein		0
A0A369SDE5_9METZ	A0A369SDE5_9METZ	584	>XP_004991397.1_Salpingoeca_rosetta	-	351	2.1e-23	94.3	0.5	1	1	1.7e-24	1.2e-20	85.2074	0.33	16	134	255	373	245	381	0.85	Cellular tumor antigen p53		0
A0A1S3IIC6_LINUN	A0A1S3IIC6_LINUN	541	>XP_004991397.1_Salpingoeca_rosetta	-	351	6.2e-23	92.8	0	1	1	2.3e-26	1.7e-22	91.3633	0.04	17	316	163	482	151	496	0.74	cellular tumor antigen p53 isoform X3		0
A0A2G8L3N1_STIJA	A0A2G8L3N1_STIJA	596	>XP_004991397.1_Salpingoeca_rosetta	-	351	6.8e-23	92.6	5.3	1	1	6e-24	4.4e-20	83.3949	4.85	15	135	121	242	110	338	0.75	p53		0
A0A1S3II34_LINUN	A0A1S3II34_LINUN	620	>XP_004991397.1_Salpingoeca_rosetta	-	351	9.2e-23	92.2	0	1	1	3.3e-26	2.4e-22	90.8328	0.04	17	316	242	561	230	575	0.74	cellular tumor antigen p53 isoform X2		0
A0A1S3IK29_LINUN	A0A1S3IK29_LINUN	626	>XP_004991397.1_Salpingoeca_rosetta	-	351	9.5e-23	92.2	0	1	1	3.5e-26	2.5e-22	90.7574	0.04	17	316	248	567	236	580	0.74	cellular tumor antigen p53 isoform X1		0
A0A1S3Q6X9_SALSA	A0A1S3Q6X9_SALSA	1343	>XP_004991397.1_Salpingoeca_rosetta	-	351	2.5e-22	90.8	0.5	1	2	6.2e-14	4.6e-10	50.4687	0.11	150	310	304	460	296	466	0.8	caskin-2-like isoform X5		0
A0A1S3Q6X9_SALSA	A0A1S3Q6X9_SALSA	1343	>XP_004991397.1_Salpingoeca_rosetta	-	351	2.5e-22	90.8	0.5	2	2	4.7e-10	3.4e-06	37.7305	0.03	258	334	478	553	469	562	0.87	caskin-2-like isoform X5		0
A0A1S3Q758_SALSA	A0A1S3Q758_SALSA	1406	>XP_004991397.1_Salpingoeca_rosetta	-	351	2.8e-22	90.6	0.5	1	2	6.6e-14	4.9e-10	50.3794	0.11	150	310	367	523	359	529	0.8	caskin-2-like isoform X4		0
A0A1S3Q758_SALSA	A0A1S3Q758_SALSA	1406	>XP_004991397.1_Salpingoeca_rosetta	-	351	2.8e-22	90.6	0.5	2	2	4.9e-10	3.6e-06	37.6526	0.03	258	334	541	616	532	625	0.87	caskin-2-like isoform X4		0
A0A1S3Q710_SALSA	A0A1S3Q710_SALSA	1410	>XP_004991397.1_Salpingoeca_rosetta	-	351	2.9e-22	90.6	0.5	1	2	6.7e-14	4.9e-10	50.374	0.11	150	310	391	547	383	553	0.8	caskin-2-like isoform X3		0
A0A1S3Q710_SALSA	A0A1S3Q710_SALSA	1410	>XP_004991397.1_Salpingoeca_rosetta	-	351	2.9e-22	90.6	0.5	2	2	5e-10	3.6e-06	37.6479	0.03	258	334	565	640	556	649	0.87	caskin-2-like isoform X3		0
A0A1S3Q8L1_SALSA	A0A1S3Q8L1_SALSA	1430	>XP_004991397.1_Salpingoeca_rosetta	-	351	3e-22	90.5	0.5	1	2	6.8e-14	5e-10	50.3468	0.11	150	310	391	547	383	553	0.8	caskin-2-like isoform X1		0
A0A1S3Q8L1_SALSA	A0A1S3Q8L1_SALSA	1430	>XP_004991397.1_Salpingoeca_rosetta	-	351	3e-22	90.5	0.5	2	2	5e-10	3.7e-06	37.6241	0.03	258	334	565	640	556	649	0.87	caskin-2-like isoform X1		0
A0A1S3Q6Y2_SALSA	A0A1S3Q6Y2_SALSA	1429	>XP_004991397.1_Salpingoeca_rosetta	-	351	4.3e-22	90	0.4	1	2	9.9e-14	7.3e-10	49.8127	0.1	162	310	404	546	384	552	0.82	caskin-2-like isoform X2		0
A0A1S3Q6Y2_SALSA	A0A1S3Q6Y2_SALSA	1429	>XP_004991397.1_Salpingoeca_rosetta	-	351	4.3e-22	90	0.4	2	2	5e-10	3.7e-06	37.6252	0.03	258	334	564	639	555	648	0.87	caskin-2-like isoform X2		0
A9V4M3_MONBE	A9V4M3_MONBE	571	>XP_004991397.1_Salpingoeca_rosetta	-	351	1.1e-21	88.6	6.4	1	1	1.5e-25	1.1e-21	88.6485	6.38	3	164	244	429	242	463	0.76	Predicted protein		0
A0A210QTK4_MIZYE	A0A210QTK4_MIZYE	691	>XP_004991397.1_Salpingoeca_rosetta	-	351	2.2e-21	87.7	0.1	1	1	9e-25	6.6e-21	86.1111	0.15	11	315	293	615	285	643	0.77	Tumor protein 63		0
K1RC48_CRAGI	K1RC48_CRAGI	790	>XP_004991397.1_Salpingoeca_rosetta	-	351	2.3e-21	87.6	0	1	2	1.1e-20	8.3e-17	72.6378	0.05	17	163	430	586	418	606	0.82	Tumor protein 63		0
K1RC48_CRAGI	K1RC48_CRAGI	790	>XP_004991397.1_Salpingoeca_rosetta	-	351	2.3e-21	87.6	0	2	2	0.019	140	12.6937	0	244	341	662	758	643	764	0.81	Tumor protein 63		0
U3IFU9_ANAPL	U3IFU9_ANAPL	524	>XP_004991397.1_Salpingoeca_rosetta	-	351	3.2e-20	83.8	6	1	2	2.2e-13	1.6e-09	48.6857	0.23	163	309	286	427	270	434	0.82	Uncharacterized protein		0
U3IFU9_ANAPL	U3IFU9_ANAPL	524	>XP_004991397.1_Salpingoeca_rosetta	-	351	3.2e-20	83.8	6	2	2	9.6e-10	7.1e-06	36.7029	0.02	258	314	442	498	432	509	0.92	Uncharacterized protein		0
U3IFS2_ANAPL	U3IFS2_ANAPL	521	>XP_004991397.1_Salpingoeca_rosetta	-	351	4.7e-20	83.3	0	1	2	5.1e-12	3.7e-08	44.1855	0.01	207	309	320	424	276	432	0.77	Uncharacterized protein		0
U3IFS2_ANAPL	U3IFS2_ANAPL	521	>XP_004991397.1_Salpingoeca_rosetta	-	351	4.7e-20	83.3	0	2	2	8.4e-10	6.2e-06	36.8985	0.02	258	314	439	495	426	506	0.91	Uncharacterized protein		0
F2U8Q9_SALR5	F2U8Q9_SALR5	613	>XP_004991397.1_Salpingoeca_rosetta	-	351	7.3e-20	82.7	1.4	1	2	1.1e-18	8.2e-15	66.0748	0.32	8	163	213	383	208	401	0.74	Uncharacterized protein		0
F2U8Q9_SALR5	F2U8Q9_SALR5	613	>XP_004991397.1_Salpingoeca_rosetta	-	351	7.3e-20	82.7	1.4	2	2	6.7e-06	0.049	24.0664	0.04	257	315	408	466	400	481	0.88	Uncharacterized protein		0
U3IFU2_ANAPL	U3IFU2_ANAPL	526	>XP_004991397.1_Salpingoeca_rosetta	-	351	9.6e-20	82.3	0.9	1	2	6.1e-12	4.5e-08	43.9274	0.36	163	309	286	429	271	436	0.77	Uncharacterized protein		0
U3IFU2_ANAPL	U3IFU2_ANAPL	526	>XP_004991397.1_Salpingoeca_rosetta	-	351	9.6e-20	82.3	0.9	2	2	8.8e-10	6.5e-06	36.8312	0.02	258	314	444	500	432	511	0.91	Uncharacterized protein		0
U3IFW2_ANAPL	U3IFW2_ANAPL	537	>XP_004991397.1_Salpingoeca_rosetta	-	351	1e-19	82.2	0	1	2	1.2e-11	8.5e-08	43.0153	0.01	171	309	305	442	291	450	0.71	Uncharacterized protein		0
U3IFW2_ANAPL	U3IFW2_ANAPL	537	>XP_004991397.1_Salpingoeca_rosetta	-	351	1e-19	82.2	0	2	2	8.7e-10	6.4e-06	36.8385	0.02	258	314	457	513	444	524	0.91	Uncharacterized protein		0
K1QS43_CRAGI	K1QS43_CRAGI	1144	>XP_004991397.1_Salpingoeca_rosetta	-	351	2e-19	81.3	0	1	2	3.3e-09	2.5e-05	34.9239	0.01	252	311	379	437	329	448	0.82	Caskin-1		0
K1QS43_CRAGI	K1QS43_CRAGI	1144	>XP_004991397.1_Salpingoeca_rosetta	-	351	2e-19	81.3	0	2	2	8.4e-12	6.2e-08	43.4694	0.04	259	325	455	521	449	532	0.9	Caskin-1		0
A0A226MLR3_CALSU	A0A226MLR3_CALSU	1471	>XP_004991397.1_Salpingoeca_rosetta	-	351	2.1e-19	81.2	0	1	2	2.5e-09	1.8e-05	35.3326	0	243	309	441	506	385	515	0.87	Uncharacterized protein		0
A0A226MLR3_CALSU	A0A226MLR3_CALSU	1471	>XP_004991397.1_Salpingoeca_rosetta	-	351	2.1e-19	81.2	0	2	2	2e-11	1.5e-07	42.2142	0.03	258	329	525	596	515	608	0.89	Uncharacterized protein		0
A0A151N313_ALLMI	A0A151N313_ALLMI	1051	>XP_004991397.1_Salpingoeca_rosetta	-	351	2.2e-19	81.1	0	1	2	2.9e-09	2.1e-05	35.1248	0	255	309	452	505	441	515	0.89	Caskin-2 isoform D		0
A0A151N313_ALLMI	A0A151N313_ALLMI	1051	>XP_004991397.1_Salpingoeca_rosetta	-	351	2.2e-19	81.1	0	2	2	1.4e-11	1e-07	42.7218	0.01	259	338	525	605	514	610	0.9	Caskin-2 isoform D		0
A0A2R8ZYB5_PANPA	A0A2R8ZYB5_PANPA	848	>XP_004991397.1_Salpingoeca_rosetta	-	351	3.3e-19	80.5	0	1	2	2.1e-10	1.6e-06	38.8613	0.01	253	309	440	495	388	503	0.89	Uncharacterized protein		0
A0A2R8ZYB5_PANPA	A0A2R8ZYB5_PANPA	848	>XP_004991397.1_Salpingoeca_rosetta	-	351	3.3e-19	80.5	0	2	2	2.2e-10	1.6e-06	38.827	0.01	259	320	515	576	506	599	0.86	Uncharacterized protein		0
A0A3Q0DK94_TARSY	A0A3Q0DK94_TARSY	799	>XP_004991397.1_Salpingoeca_rosetta	-	351	3.9e-19	80.3	0	1	2	2.3e-10	1.7e-06	38.7384	0.01	253	310	390	446	307	453	0.84	LOW QUALITY PROTEIN: caskin-1		0
A0A3Q0DK94_TARSY	A0A3Q0DK94_TARSY	799	>XP_004991397.1_Salpingoeca_rosetta	-	351	3.9e-19	80.3	0	2	2	2.1e-10	1.5e-06	38.9028	0.02	259	320	465	526	456	548	0.86	LOW QUALITY PROTEIN: caskin-1		0
A0A3B3I3S1_ORYLA	A0A3B3I3S1_ORYLA	1483	>XP_004991397.1_Salpingoeca_rosetta	-	351	5.7e-19	79.7	1.2	1	2	6.4e-10	4.7e-06	37.2911	0	254	315	451	511	413	520	0.93	Uncharacterized protein		0
A0A3B3I3S1_ORYLA	A0A3B3I3S1_ORYLA	1483	>XP_004991397.1_Salpingoeca_rosetta	-	351	5.7e-19	79.7	1.2	2	2	1.4e-10	1.1e-06	39.4113	0.02	258	317	524	583	514	595	0.92	Uncharacterized protein		0
U3IFX3_ANAPL	U3IFX3_ANAPL	313	>XP_004991397.1_Salpingoeca_rosetta	-	351	5.8e-19	79.7	0.2	1	2	8.9e-11	6.5e-07	40.1046	0.08	164	309	72	216	57	227	0.71	Uncharacterized protein		0
U3IFX3_ANAPL	U3IFX3_ANAPL	313	>XP_004991397.1_Salpingoeca_rosetta	-	351	5.8e-19	79.7	0.2	2	2	4e-10	2.9e-06	37.9538	0.02	258	314	231	287	219	298	0.91	Uncharacterized protein		0
A0A151N345_ALLMI	A0A151N345_ALLMI	1183	>XP_004991397.1_Salpingoeca_rosetta	-	351	6.3e-19	79.6	3.2	1	2	3.3e-09	2.5e-05	34.9249	0	255	309	449	502	438	512	0.89	Caskin-2 isoform C		0
A0A151N345_ALLMI	A0A151N345_ALLMI	1183	>XP_004991397.1_Salpingoeca_rosetta	-	351	6.3e-19	79.6	3.2	2	2	1.6e-11	1.2e-07	42.5117	0.01	259	338	522	602	511	607	0.9	Caskin-2 isoform C		0
A0A151N2T9_ALLMI	A0A151N2T9_ALLMI	1186	>XP_004991397.1_Salpingoeca_rosetta	-	351	6.3e-19	79.6	3.2	1	2	3.4e-09	2.5e-05	34.9207	0	255	309	452	505	441	515	0.89	Caskin-2 isoform B		0
A0A151N2T9_ALLMI	A0A151N2T9_ALLMI	1186	>XP_004991397.1_Salpingoeca_rosetta	-	351	6.3e-19	79.6	3.2	2	2	1.6e-11	1.2e-07	42.5072	0.01	259	338	525	605	514	610	0.9	Caskin-2 isoform B		0
A0A3B3IA16_ORYLA	A0A3B3IA16_ORYLA	1480	>XP_004991397.1_Salpingoeca_rosetta	-	351	6.4e-19	79.6	1.3	1	2	7e-10	5.1e-06	37.1656	0	255	315	449	508	443	519	0.92	Uncharacterized protein		0
A0A3B3IA16_ORYLA	A0A3B3IA16_ORYLA	1480	>XP_004991397.1_Salpingoeca_rosetta	-	351	6.4e-19	79.6	1.3	2	2	1.5e-10	1.1e-06	39.361	0.02	258	317	521	580	511	590	0.93	Uncharacterized protein		0
A0A3B3H6Y9_ORYLA	A0A3B3H6Y9_ORYLA	1518	>XP_004991397.1_Salpingoeca_rosetta	-	351	6.7e-19	79.5	1.6	1	2	6.4e-10	4.7e-06	37.282	0	254	315	486	546	448	556	0.93	Uncharacterized protein		0
A0A3B3H6Y9_ORYLA	A0A3B3H6Y9_ORYLA	1518	>XP_004991397.1_Salpingoeca_rosetta	-	351	6.7e-19	79.5	1.6	2	2	1.5e-10	1.1e-06	39.3734	0.02	258	317	559	618	549	630	0.92	Uncharacterized protein		0
A0A3B1IN74_ASTMX	A0A3B1IN74_ASTMX	962	>XP_004991397.1_Salpingoeca_rosetta	-	351	6.8e-19	79.5	1.3	1	2	2.9e-10	2.2e-06	38.3971	0	250	314	257	320	221	323	0.87	Si:dkeyp-9d4.3		0
A0A3B1IN74_ASTMX	A0A3B1IN74_ASTMX	962	>XP_004991397.1_Salpingoeca_rosetta	-	351	6.8e-19	79.5	1.3	2	2	2.2e-10	1.6e-06	38.7958	0.01	259	323	335	399	328	416	0.9	Si:dkeyp-9d4.3		0
G7Q084_MACFA	G7Q084_MACFA	775	>XP_004991397.1_Salpingoeca_rosetta	-	351	7.3e-19	79.4	0	1	2	7.4e-10	5.5e-06	37.0727	0	254	309	449	503	435	511	0.9	Uncharacterized protein (Fragment)		0
G7Q084_MACFA	G7Q084_MACFA	775	>XP_004991397.1_Salpingoeca_rosetta	-	351	7.3e-19	79.4	0	2	2	1.8e-10	1.3e-06	39.1025	0.01	259	321	523	585	514	614	0.86	Uncharacterized protein (Fragment)		0
A0A151N3E7_ALLMI	A0A151N3E7_ALLMI	1251	>XP_004991397.1_Salpingoeca_rosetta	-	351	7.6e-19	79.3	3.2	1	2	3.6e-09	2.6e-05	34.8316	0	255	309	517	570	506	580	0.89	Caskin-2 isoform A		0
A0A151N3E7_ALLMI	A0A151N3E7_ALLMI	1251	>XP_004991397.1_Salpingoeca_rosetta	-	351	7.6e-19	79.3	3.2	2	2	1.8e-11	1.3e-07	42.4139	0.01	259	338	590	670	579	675	0.9	Caskin-2 isoform A		0
H2MQ14_ORYLA	H2MQ14_ORYLA	1516	>XP_004991397.1_Salpingoeca_rosetta	-	351	7.9e-19	79.3	1.5	1	2	6.5e-10	4.8e-06	37.2545	0	254	315	484	544	446	553	0.93	Uncharacterized protein		0
H2MQ14_ORYLA	H2MQ14_ORYLA	1516	>XP_004991397.1_Salpingoeca_rosetta	-	351	7.9e-19	79.3	1.5	2	2	1.5e-10	1.1e-06	39.3751	0.02	258	317	557	616	547	628	0.92	Uncharacterized protein		0
P53_CHICK	P53_CHICK	367	>XP_004991397.1_Salpingoeca_rosetta	-	351	8.7e-19	79.1	1.4	1	1	1.5e-22	1.1e-18	78.7933	0.38	12	175	172	344	168	357	0.77	Cellular tumor antigen p53		0
A0A3B3HJK6_ORYLA	A0A3B3HJK6_ORYLA	1598	>XP_004991397.1_Salpingoeca_rosetta	-	351	9.3e-19	79	1.8	1	2	7.3e-10	5.4e-06	37.0995	0	254	315	566	626	556	636	0.92	Uncharacterized protein		0
A0A3B3HJK6_ORYLA	A0A3B3HJK6_ORYLA	1598	>XP_004991397.1_Salpingoeca_rosetta	-	351	9.3e-19	79	1.8	2	2	1.6e-10	1.2e-06	39.2889	0.02	258	317	639	698	629	710	0.92	Uncharacterized protein		0
K7FX77_PELSI	K7FX77_PELSI	1237	>XP_004991397.1_Salpingoeca_rosetta	-	351	1.1e-18	78.8	5.7	1	2	3.4e-09	2.5e-05	34.9072	0	254	309	498	552	484	561	0.89	Uncharacterized protein		0
K7FX77_PELSI	K7FX77_PELSI	1237	>XP_004991397.1_Salpingoeca_rosetta	-	351	1.1e-18	78.8	5.7	2	2	1.5e-11	1.1e-07	42.6788	0.03	258	336	571	650	561	657	0.83	Uncharacterized protein		0
A0A2J7QDB3_9NEOP	A0A2J7QDB3_9NEOP	371	>XP_004991397.1_Salpingoeca_rosetta	-	351	1.3e-18	78.6	1.2	1	2	2.1e-11	1.5e-07	42.1706	0.34	139	310	91	258	44	265	0.71	Uncharacterized protein		0
A0A2J7QDB3_9NEOP	A0A2J7QDB3_9NEOP	371	>XP_004991397.1_Salpingoeca_rosetta	-	351	1.3e-18	78.6	1.2	2	2	3e-09	2.2e-05	35.0575	0.03	257	317	275	335	267	343	0.93	Uncharacterized protein		0
A0A226PAA7_COLVI	A0A226PAA7_COLVI	1530	>XP_004991397.1_Salpingoeca_rosetta	-	351	1.4e-18	78.5	0	1	2	1.5e-08	0.00011	32.8182	0	252	309	509	565	446	574	0.87	Uncharacterized protein		0
A0A226PAA7_COLVI	A0A226PAA7_COLVI	1530	>XP_004991397.1_Salpingoeca_rosetta	-	351	1.4e-18	78.5	0	2	2	2.6e-11	1.9e-07	41.8827	0.02	258	328	584	654	574	667	0.88	Uncharacterized protein		0
A0A3B1JV95_ASTMX	A0A3B1JV95_ASTMX	1200	>XP_004991397.1_Salpingoeca_rosetta	-	351	1.4e-18	78.5	1.6	1	2	3.9e-10	2.9e-06	37.9958	0	250	314	222	285	187	288	0.87	Si:dkeyp-9d4.3		0
A0A3B1JV95_ASTMX	A0A3B1JV95_ASTMX	1200	>XP_004991397.1_Salpingoeca_rosetta	-	351	1.4e-18	78.5	1.6	2	2	2.9e-10	2.1e-06	38.4105	0.01	259	323	300	364	293	381	0.9	Si:dkeyp-9d4.3		0
A0A2B4RUK1_STYPI	A0A2B4RUK1_STYPI	567	>XP_004991397.1_Salpingoeca_rosetta	-	351	1.4e-18	78.4	1.8	1	1	1e-20	7.5e-17	72.7764	0.15	11	108	219	318	212	348	0.84	Cellular tumor antigen p53		0
G3WW39_SARHA	G3WW39_SARHA	517	>XP_004991397.1_Salpingoeca_rosetta	-	351	1.6e-18	78.3	0	1	2	1.2e-09	9e-06	36.3585	0	254	309	157	211	142	222	0.9	Uncharacterized protein		0
G3WW39_SARHA	G3WW39_SARHA	517	>XP_004991397.1_Salpingoeca_rosetta	-	351	1.6e-18	78.3	0	2	2	2e-10	1.5e-06	38.9231	0.02	259	318	231	290	220	313	0.9	Uncharacterized protein		0
A0A2K6T540_SAIBB	A0A2K6T540_SAIBB	1323	>XP_004991397.1_Salpingoeca_rosetta	-	351	2.3e-18	77.7	1.1	1	2	6.1e-10	4.5e-06	37.3603	0	254	309	462	516	397	524	0.9	CASK interacting protein 1		0
A0A2K6T540_SAIBB	A0A2K6T540_SAIBB	1323	>XP_004991397.1_Salpingoeca_rosetta	-	351	2.3e-18	77.7	1.1	2	2	3.8e-10	2.8e-06	38.0136	0.01	259	320	536	597	527	619	0.86	CASK interacting protein 1		0
A0A0Q3QJP6_AMAAE	A0A0Q3QJP6_AMAAE	1117	>XP_004991397.1_Salpingoeca_rosetta	-	351	3.6e-18	77.1	3.7	1	2	6.9e-09	5.1e-05	33.8885	0	253	309	449	504	365	514	0.86	Caskin-2		0
A0A0Q3QJP6_AMAAE	A0A0Q3QJP6_AMAAE	1117	>XP_004991397.1_Salpingoeca_rosetta	-	351	3.6e-18	77.1	3.7	2	2	7.5e-12	5.5e-08	43.6292	0.03	259	331	524	596	512	607	0.89	Caskin-2		0
H3CLZ1_TETNG	H3CLZ1_TETNG	1365	>XP_004991397.1_Salpingoeca_rosetta	-	351	4.3e-18	76.9	0.3	1	2	2.8e-09	2e-05	35.1984	0	249	311	467	528	386	539	0.79	CASK interacting protein 2		0
H3CLZ1_TETNG	H3CLZ1_TETNG	1365	>XP_004991397.1_Salpingoeca_rosetta	-	351	4.3e-18	76.9	0.3	2	2	3.7e-10	2.7e-06	38.065	0.06	259	322	546	609	535	629	0.85	CASK interacting protein 2		0
A0A1S3EQN2_DIPOR	A0A1S3EQN2_DIPOR	1255	>XP_004991397.1_Salpingoeca_rosetta	-	351	5.1e-18	76.6	2.5	1	2	5.9e-09	4.4e-05	34.106	0	253	309	390	445	327	452	0.85	caskin-1		0
A0A1S3EQN2_DIPOR	A0A1S3EQN2_DIPOR	1255	>XP_004991397.1_Salpingoeca_rosetta	-	351	5.1e-18	76.6	2.5	2	2	1.9e-10	1.4e-06	39.002	0	259	331	465	538	456	555	0.84	caskin-1		0
A0A3Q0H0U8_ALLSI	A0A3Q0H0U8_ALLSI	820	>XP_004991397.1_Salpingoeca_rosetta	-	351	5.3e-18	76.6	0	1	2	2.4e-09	1.7e-05	35.4258	0	238	309	478	550	423	570	0.78	caskin-1		0
A0A3Q0H0U8_ALLSI	A0A3Q0H0U8_ALLSI	820	>XP_004991397.1_Salpingoeca_rosetta	-	351	5.3e-18	76.6	0	2	2	2.7e-10	2e-06	38.502	0.01	258	318	593	653	586	672	0.9	caskin-1		0
U3JLU7_FICAL	U3JLU7_FICAL	1395	>XP_004991397.1_Salpingoeca_rosetta	-	351	5.7e-18	76.5	0.4	1	2	9.8e-10	7.2e-06	36.6802	0.15	174	309	372	506	353	515	0.68	CASK interacting protein 1		0
U3JLU7_FICAL	U3JLU7_FICAL	1395	>XP_004991397.1_Salpingoeca_rosetta	-	351	5.7e-18	76.5	0.4	2	2	6.7e-10	4.9e-06	37.2192	0.01	259	318	526	585	516	600	0.91	CASK interacting protein 1		0
L5JZ91_PTEAL	L5JZ91_PTEAL	378	>XP_004991397.1_Salpingoeca_rosetta	-	351	5.7e-18	76.5	1	1	1	1.2e-21	9.1e-18	75.7911	0.95	16	184	176	354	166	374	0.76	Cellular tumor antigen p53		0
U3INF5_ANAPL	U3INF5_ANAPL	1325	>XP_004991397.1_Salpingoeca_rosetta	-	351	7.1e-18	76.1	0.3	1	2	6.6e-08	0.00048	30.6711	0	255	309	437	490	426	503	0.89	Uncharacterized protein		0
U3INF5_ANAPL	U3INF5_ANAPL	1325	>XP_004991397.1_Salpingoeca_rosetta	-	351	7.1e-18	76.1	0.3	2	2	2.5e-11	1.8e-07	41.9212	0.03	259	329	510	580	500	593	0.88	Uncharacterized protein		0
A0A0R4IGS7_DANRE	A0A0R4IGS7_DANRE	1476	>XP_004991397.1_Salpingoeca_rosetta	-	351	7.8e-18	76	0	1	2	1.6e-09	1.2e-05	35.9383	0.01	248	314	503	568	461	571	0.86	Si:dkeyp-9d4.3		0
A0A0R4IGS7_DANRE	A0A0R4IGS7_DANRE	1476	>XP_004991397.1_Salpingoeca_rosetta	-	351	7.8e-18	76	0	2	2	1.2e-09	9.2e-06	36.3326	0.01	257	316	581	640	573	658	0.9	Si:dkeyp-9d4.3		0
A0A087SZ70_9ARAC	A0A087SZ70_9ARAC	355	>XP_004991397.1_Salpingoeca_rosetta	-	351	7.9e-18	76	0.1	1	1	1.7e-21	1.2e-17	75.3689	0.1	14	128	162	276	150	290	0.85	Cellular tumor antigen p53 (Fragment)		0
A0A0A0MPR1_DANRE	A0A0A0MPR1_DANRE	1269	>XP_004991397.1_Salpingoeca_rosetta	-	351	8.8e-18	75.8	0.1	1	2	4.4e-09	3.2e-05	34.5372	0.02	247	310	491	553	370	559	0.67	Si:ch211-119c20.2		0
A0A0A0MPR1_DANRE	A0A0A0MPR1_DANRE	1269	>XP_004991397.1_Salpingoeca_rosetta	-	351	8.8e-18	75.8	0.1	2	2	3.4e-10	2.5e-06	38.2053	0.03	258	326	571	638	562	649	0.89	Si:ch211-119c20.2		0
F1QDB1_DANRE	F1QDB1_DANRE	1270	>XP_004991397.1_Salpingoeca_rosetta	-	351	9e-18	75.8	0.1	1	2	4.5e-09	3.3e-05	34.5044	0.02	248	310	493	554	370	560	0.67	Si:ch211-119c20.2		0
F1QDB1_DANRE	F1QDB1_DANRE	1270	>XP_004991397.1_Salpingoeca_rosetta	-	351	9e-18	75.8	0.1	2	2	3.4e-10	2.5e-06	38.204	0.03	258	326	572	639	563	650	0.89	Si:ch211-119c20.2		0
A0A2D0PRD0_ICTPU	A0A2D0PRD0_ICTPU	1288	>XP_004991397.1_Salpingoeca_rosetta	-	351	9.7e-18	75.7	3.6	1	2	6.4e-09	4.7e-05	34.0011	0	249	310	526	586	506	593	0.85	caskin-2 isoform X3		0
A0A2D0PRD0_ICTPU	A0A2D0PRD0_ICTPU	1288	>XP_004991397.1_Salpingoeca_rosetta	-	351	9.7e-18	75.7	3.6	2	2	7e-11	5.2e-07	40.4356	0.04	260	321	606	666	599	682	0.91	caskin-2 isoform X3		0
U3IFT0_ANAPL	U3IFT0_ANAPL	505	>XP_004991397.1_Salpingoeca_rosetta	-	351	9.8e-18	75.7	0	1	2	1.1e-09	7.8e-06	36.5565	0	250	309	350	408	342	419	0.9	Uncharacterized protein		0
U3IFT0_ANAPL	U3IFT0_ANAPL	505	>XP_004991397.1_Salpingoeca_rosetta	-	351	9.8e-18	75.7	0	2	2	8.7e-10	6.4e-06	36.8396	0.02	258	314	423	479	411	488	0.92	Uncharacterized protein		0
A0A2U3Z0F8_LEPWE	A0A2U3Z0F8_LEPWE	1201	>XP_004991397.1_Salpingoeca_rosetta	-	351	1.2e-17	75.4	2.8	1	2	1.4e-09	1.1e-05	36.1185	0	254	309	391	445	334	458	0.89	caskin-1		0
A0A2U3Z0F8_LEPWE	A0A2U3Z0F8_LEPWE	1201	>XP_004991397.1_Salpingoeca_rosetta	-	351	1.2e-17	75.4	2.8	2	2	3.2e-10	2.3e-06	38.2836	0.02	259	320	465	526	453	550	0.86	caskin-1		0
A0A151MW63_ALLMI	A0A151MW63_ALLMI	385	>XP_004991397.1_Salpingoeca_rosetta	-	351	1.2e-17	75.4	0.3	1	1	2.5e-21	1.8e-17	74.7748	0.3	11	167	176	343	171	373	0.77	Cellular tumor antigen p53		0
A0A1S3RB65_SALSA	A0A1S3RB65_SALSA	1376	>XP_004991397.1_Salpingoeca_rosetta	-	351	1.3e-17	75.3	0.2	1	2	9.1e-10	6.7e-06	36.7772	0.02	229	310	513	593	431	600	0.82	caskin-2-like		0
A0A1S3RB65_SALSA	A0A1S3RB65_SALSA	1376	>XP_004991397.1_Salpingoeca_rosetta	-	351	1.3e-17	75.3	0.2	2	2	3.3e-09	2.4e-05	34.9445	0.02	259	324	612	677	602	688	0.89	caskin-2-like		0
G3Q6V7_GASAC	G3Q6V7_GASAC	353	>XP_004991397.1_Salpingoeca_rosetta	-	351	1.3e-17	75.3	0.2	1	1	3.1e-21	2.3e-17	74.4829	0.2	14	182	159	340	146	351	0.78	Cellular tumor antigen p53		0
A0A2D0S9G0_ICTPU	A0A2D0S9G0_ICTPU	1256	>XP_004991397.1_Salpingoeca_rosetta	-	351	1.4e-17	75.2	0	1	2	2.4e-10	1.8e-06	38.6614	0.01	187	314	439	568	404	574	0.75	caskin-2-like isoform X4		0
A0A2D0S9G0_ICTPU	A0A2D0S9G0_ICTPU	1256	>XP_004991397.1_Salpingoeca_rosetta	-	351	1.4e-17	75.2	0	2	2	9.8e-09	7.2e-05	33.3916	0.02	258	323	582	651	572	669	0.83	caskin-2-like isoform X4		0
A0A2D0S9G3_ICTPU	A0A2D0S9G3_ICTPU	1247	>XP_004991397.1_Salpingoeca_rosetta	-	351	1.4e-17	75.1	0	1	2	2.6e-10	1.9e-06	38.5456	0.01	187	314	430	559	401	564	0.74	caskin-2-like isoform X5		0
A0A2D0S9G3_ICTPU	A0A2D0S9G3_ICTPU	1247	>XP_004991397.1_Salpingoeca_rosetta	-	351	1.4e-17	75.1	0	2	2	9.5e-09	7e-05	33.437	0.02	258	323	573	642	563	661	0.83	caskin-2-like isoform X5		0
G3HBR4_CRIGR	G3HBR4_CRIGR	1331	>XP_004991397.1_Salpingoeca_rosetta	-	351	1.4e-17	75.1	1.6	1	2	2.6e-09	1.9e-05	35.2829	0	253	309	448	503	379	511	0.87	Caskin-1		0
G3HBR4_CRIGR	G3HBR4_CRIGR	1331	>XP_004991397.1_Salpingoeca_rosetta	-	351	1.4e-17	75.1	1.6	2	2	5.1e-10	3.7e-06	37.6213	0.01	259	319	523	583	513	605	0.88	Caskin-1		0
A0A2D0SA96_ICTPU	A0A2D0SA96_ICTPU	1276	>XP_004991397.1_Salpingoeca_rosetta	-	351	1.4e-17	75.1	0	1	2	2.6e-10	1.9e-06	38.5812	0.01	187	314	460	589	425	593	0.74	caskin-2-like isoform X3		0
A0A2D0SA96_ICTPU	A0A2D0SA96_ICTPU	1276	>XP_004991397.1_Salpingoeca_rosetta	-	351	1.4e-17	75.1	0	2	2	1e-08	7.3e-05	33.3642	0.02	258	323	603	672	593	690	0.83	caskin-2-like isoform X3		0
A0A2D0SAV2_ICTPU	A0A2D0SAV2_ICTPU	1276	>XP_004991397.1_Salpingoeca_rosetta	-	351	1.5e-17	75.1	0	1	2	2.6e-10	1.9e-06	38.5812	0.01	187	314	459	588	424	592	0.74	caskin-2-like isoform X2		0
A0A2D0SAV2_ICTPU	A0A2D0SAV2_ICTPU	1276	>XP_004991397.1_Salpingoeca_rosetta	-	351	1.5e-17	75.1	0	2	2	1e-08	7.3e-05	33.3642	0.02	258	323	602	671	592	689	0.83	caskin-2-like isoform X2		0
A0A2D0S9F9_ICTPU	A0A2D0S9F9_ICTPU	1277	>XP_004991397.1_Salpingoeca_rosetta	-	351	1.5e-17	75.1	0	1	2	2.6e-10	1.9e-06	38.5797	0.01	187	314	460	589	425	593	0.74	caskin-2-like isoform X1		0
A0A2D0S9F9_ICTPU	A0A2D0S9F9_ICTPU	1277	>XP_004991397.1_Salpingoeca_rosetta	-	351	1.5e-17	75.1	0	2	2	1e-08	7.3e-05	33.3628	0.02	258	323	603	672	593	690	0.83	caskin-2-like isoform X1		0
G3Q6V4_GASAC	G3Q6V4_GASAC	366	>XP_004991397.1_Salpingoeca_rosetta	-	351	1.5e-17	75.1	0.2	1	1	3.4e-21	2.5e-17	74.3477	0.2	14	182	172	353	159	364	0.78	Cellular tumor antigen p53		0
A0A0L8GHB8_OCTBM	A0A0L8GHB8_OCTBM	531	>XP_004991397.1_Salpingoeca_rosetta	-	351	1.6e-17	75	0.1	1	2	7.2e-09	5.3e-05	33.8274	0.01	252	309	133	189	81	204	0.84	Uncharacterized protein (Fragment)		0
A0A0L8GHB8_OCTBM	A0A0L8GHB8_OCTBM	531	>XP_004991397.1_Salpingoeca_rosetta	-	351	1.6e-17	75	0.1	2	2	2.3e-10	1.7e-06	38.7662	0.05	260	328	210	278	203	285	0.91	Uncharacterized protein (Fragment)		0
P53_ICTPU	P53_ICTPU	376	>XP_004991397.1_Salpingoeca_rosetta	-	351	2e-17	74.7	0.4	1	1	2.7e-21	2e-17	74.653	0.41	17	196	168	357	158	364	0.74	Cellular tumor antigen p53		0
A0A384A479_BALAS	A0A384A479_BALAS	1304	>XP_004991397.1_Salpingoeca_rosetta	-	351	2e-17	74.6	3.2	1	2	1.9e-09	1.4e-05	35.728	0	255	310	392	446	376	456	0.89	caskin-1		0
A0A384A479_BALAS	A0A384A479_BALAS	1304	>XP_004991397.1_Salpingoeca_rosetta	-	351	2e-17	74.6	3.2	2	2	3.5e-10	2.6e-06	38.153	0.02	259	320	465	526	455	549	0.86	caskin-1		0
A0A1U7SJ11_ALLSI	A0A1U7SJ11_ALLSI	382	>XP_004991397.1_Salpingoeca_rosetta	-	351	2.1e-17	74.6	0.3	1	1	4.4e-21	3.2e-17	73.9892	0.28	11	167	173	340	168	370	0.78	Cellular tumor antigen p53		0
L5KGS9_PTEAL	L5KGS9_PTEAL	1324	>XP_004991397.1_Salpingoeca_rosetta	-	351	2.2e-17	74.5	5.2	1	2	6.6e-10	4.9e-06	37.2374	0.01	253	310	462	518	378	533	0.84	Caskin-1 (Fragment)		0
L5KGS9_PTEAL	L5KGS9_PTEAL	1324	>XP_004991397.1_Salpingoeca_rosetta	-	351	2.2e-17	74.5	5.2	2	2	3.8e-10	2.8e-06	38.0416	0.02	259	320	537	598	527	620	0.86	Caskin-1 (Fragment)		0
A0A3Q0FUE5_ALLSI	A0A3Q0FUE5_ALLSI	397	>XP_004991397.1_Salpingoeca_rosetta	-	351	2.2e-17	74.5	0.3	1	1	4.8e-21	3.6e-17	73.8428	0.28	11	166	188	354	183	384	0.78	Cellular tumor antigen p53		0
A0A2K6AK22_MANLE	A0A2K6AK22_MANLE	884	>XP_004991397.1_Salpingoeca_rosetta	-	351	2.2e-17	74.5	6.5	1	2	2.7e-10	2e-06	38.5377	0.05	254	309	441	495	375	503	0.88	Uncharacterized protein		0
A0A2K6AK22_MANLE	A0A2K6AK22_MANLE	884	>XP_004991397.1_Salpingoeca_rosetta	-	351	2.2e-17	74.5	6.5	2	2	2.3e-10	1.7e-06	38.7507	0.01	259	320	515	576	506	599	0.86	Uncharacterized protein		0
A0A2D0PQB5_ICTPU	A0A2D0PQB5_ICTPU	1288	>XP_004991397.1_Salpingoeca_rosetta	-	351	2.4e-17	74.4	3.7	1	2	1.4e-08	0.00011	32.8499	0	253	310	530	586	504	593	0.83	caskin-2 isoform X2		0
A0A2D0PQB5_ICTPU	A0A2D0PQB5_ICTPU	1288	>XP_004991397.1_Salpingoeca_rosetta	-	351	2.4e-17	74.4	3.7	2	2	7e-11	5.2e-07	40.4356	0.04	260	321	606	666	599	682	0.91	caskin-2 isoform X2		0
A0A2D0PNN1_ICTPU	A0A2D0PNN1_ICTPU	1289	>XP_004991397.1_Salpingoeca_rosetta	-	351	2.4e-17	74.4	3.7	1	2	1.4e-08	0.00011	32.8416	0	253	310	531	587	506	594	0.83	caskin-2 isoform X1		0
A0A2D0PNN1_ICTPU	A0A2D0PNN1_ICTPU	1289	>XP_004991397.1_Salpingoeca_rosetta	-	351	2.4e-17	74.4	3.7	2	2	7e-11	5.2e-07	40.4343	0.04	260	321	607	667	600	683	0.91	caskin-2 isoform X1		0
A0A060WHE1_ONCMY	A0A060WHE1_ONCMY	1170	>XP_004991397.1_Salpingoeca_rosetta	-	351	2.7e-17	74.2	0	1	2	9e-09	6.6e-05	33.5061	0	250	310	308	367	229	373	0.8	Uncharacterized protein		0
A0A060WHE1_ONCMY	A0A060WHE1_ONCMY	1170	>XP_004991397.1_Salpingoeca_rosetta	-	351	2.7e-17	74.2	0	2	2	5.4e-10	4e-06	37.5191	0.03	258	322	385	448	376	466	0.9	Uncharacterized protein		0
A0A1L8EYF4_XENLA	A0A1L8EYF4_XENLA	1273	>XP_004991397.1_Salpingoeca_rosetta	-	351	2.8e-17	74.2	9.4	1	2	9.4e-12	6.9e-08	43.3056	0.01	168	309	235	371	218	378	0.73	Uncharacterized protein		0
A0A1L8EYF4_XENLA	A0A1L8EYF4_XENLA	1273	>XP_004991397.1_Salpingoeca_rosetta	-	351	2.8e-17	74.2	9.4	2	2	4.6e-09	3.4e-05	34.4583	0.01	259	317	391	449	384	471	0.93	Uncharacterized protein		0
A0A1S3NGF0_SALSA	A0A1S3NGF0_SALSA	2982	>XP_004991397.1_Salpingoeca_rosetta	-	351	2.8e-17	74.2	0	1	2	5.1e-09	3.8e-05	34.3147	0	255	314	490	548	486	560	0.89	uncharacterized protein LOC106579185 isoform X2		0
A0A1S3NGF0_SALSA	A0A1S3NGF0_SALSA	2982	>XP_004991397.1_Salpingoeca_rosetta	-	351	2.8e-17	74.2	0	2	2	1.2e-09	9e-06	36.3633	0.01	258	317	562	621	553	635	0.91	uncharacterized protein LOC106579185 isoform X2		0
A0A1S3NFU4_SALSA	A0A1S3NFU4_SALSA	2995	>XP_004991397.1_Salpingoeca_rosetta	-	351	2.8e-17	74.2	0	1	2	5.1e-09	3.8e-05	34.3082	0	255	314	490	548	486	560	0.89	uncharacterized protein LOC106579185 isoform X1		0
A0A1S3NFU4_SALSA	A0A1S3NFU4_SALSA	2995	>XP_004991397.1_Salpingoeca_rosetta	-	351	2.8e-17	74.2	0	2	2	1.2e-09	9e-06	36.3568	0.01	258	317	562	621	553	635	0.91	uncharacterized protein LOC106579185 isoform X1		0
G1MHJ7_AILME	G1MHJ7_AILME	1253	>XP_004991397.1_Salpingoeca_rosetta	-	351	2.9e-17	74.1	3.6	1	2	2e-09	1.5e-05	35.648	0	254	309	441	495	428	503	0.9	CASK interacting protein 1		0
G1MHJ7_AILME	G1MHJ7_AILME	1253	>XP_004991397.1_Salpingoeca_rosetta	-	351	2.9e-17	74.1	3.6	2	2	3.5e-10	2.6e-06	38.1329	0.02	259	320	515	576	505	598	0.86	CASK interacting protein 1		0
P53_CAVPO	P53_CAVPO	391	>XP_004991397.1_Salpingoeca_rosetta	-	351	3.2e-17	74	0.8	1	1	8.4e-21	6.2e-17	73.0549	0.79	16	176	189	361	180	381	0.79	Cellular tumor antigen p53		0
A0A286XW13_CAVPO	A0A286XW13_CAVPO	423	>XP_004991397.1_Salpingoeca_rosetta	-	351	4e-17	73.7	0.8	1	1	1e-20	7.4e-17	72.7869	0.79	16	176	221	393	212	413	0.79	Cellular tumor antigen p53		0
A0A0L8G262_OCTBM	A0A0L8G262_OCTBM	408	>XP_004991397.1_Salpingoeca_rosetta	-	351	4.1e-17	73.6	0.1	1	1	1.2e-20	8.9e-17	72.5385	0.08	9	162	226	390	220	400	0.78	Uncharacterized protein		0
A0A060XCK4_ONCMY	A0A060XCK4_ONCMY	472	>XP_004991397.1_Salpingoeca_rosetta	-	351	4.9e-17	73.4	0	1	2	5.6e-09	4.1e-05	34.1838	0	214	310	231	330	206	337	0.71	Uncharacterized protein		0
A0A060XCK4_ONCMY	A0A060XCK4_ONCMY	472	>XP_004991397.1_Salpingoeca_rosetta	-	351	4.9e-17	73.4	0	2	2	8.1e-10	6e-06	36.9456	0.03	259	324	349	414	338	425	0.89	Uncharacterized protein		0
A0A2U9CL06_SCOMX	A0A2U9CL06_SCOMX	1421	>XP_004991397.1_Salpingoeca_rosetta	-	351	5e-17	73.4	0.2	1	2	8e-10	5.9e-06	36.9675	0.03	168	314	417	563	401	569	0.64	Putative caskin-2-like		0
A0A2U9CL06_SCOMX	A0A2U9CL06_SCOMX	1421	>XP_004991397.1_Salpingoeca_rosetta	-	351	5e-17	73.4	0.2	2	2	1.1e-08	8.2e-05	33.211	0.04	259	318	578	637	569	651	0.91	Putative caskin-2-like		0
A0A1L8EQT3_XENLA	A0A1L8EQT3_XENLA	1456	>XP_004991397.1_Salpingoeca_rosetta	-	351	5.4e-17	73.3	11.7	1	2	5.3e-12	3.9e-08	44.1167	0.04	175	309	459	587	438	594	0.69	Uncharacterized protein		0
A0A1L8EQT3_XENLA	A0A1L8EQT3_XENLA	1456	>XP_004991397.1_Salpingoeca_rosetta	-	351	5.4e-17	73.3	11.7	2	2	1e-08	7.5e-05	33.3282	0.01	259	317	607	665	600	682	0.93	Uncharacterized protein		0
A0A087U4M0_9ARAC	A0A087U4M0_9ARAC	332	>XP_004991397.1_Salpingoeca_rosetta	-	351	5.4e-17	73.2	0.1	1	1	1.1e-20	7.9e-17	72.6993	0.07	15	111	142	238	125	277	0.92	Tumor protein p73 (Fragment)		0
A0A218UV44_9PASE	A0A218UV44_9PASE	1515	>XP_004991397.1_Salpingoeca_rosetta	-	351	5.9e-17	73.1	6.2	1	2	8.6e-08	0.00063	30.288	0	253	309	508	563	473	575	0.89	Caskin-2		0
A0A218UV44_9PASE	A0A218UV44_9PASE	1515	>XP_004991397.1_Salpingoeca_rosetta	-	351	5.9e-17	73.1	6.2	2	2	9.2e-12	6.8e-08	43.3349	0.03	259	331	583	655	572	667	0.88	Caskin-2		0
A0A096M5Y5_POEFO	A0A096M5Y5_POEFO	1446	>XP_004991397.1_Salpingoeca_rosetta	-	351	6.5e-17	73	0.2	1	2	1.5e-09	1.1e-05	36.0582	0.03	176	314	384	519	363	525	0.7	Uncharacterized protein		0
A0A096M5Y5_POEFO	A0A096M5Y5_POEFO	1446	>XP_004991397.1_Salpingoeca_rosetta	-	351	6.5e-17	73	0.2	2	2	6.2e-09	4.6e-05	34.0381	0.05	259	327	534	602	523	614	0.89	Uncharacterized protein		0
A0A087YMJ8_POEFO	A0A087YMJ8_POEFO	1471	>XP_004991397.1_Salpingoeca_rosetta	-	351	6.6e-17	73	0.8	1	2	1.1e-09	7.8e-06	36.5682	0.13	177	314	411	545	325	551	0.69	Uncharacterized protein		0
A0A087YMJ8_POEFO	A0A087YMJ8_POEFO	1471	>XP_004991397.1_Salpingoeca_rosetta	-	351	6.6e-17	73	0.8	2	2	6.3e-09	4.7e-05	34.0125	0.05	259	327	560	628	549	640	0.89	Uncharacterized protein		0
H2ZH75_CIOSA	H2ZH75_CIOSA	413	>XP_004991397.1_Salpingoeca_rosetta	-	351	7.2e-17	72.8	0	1	1	3.6e-20	2.7e-16	70.9662	0.02	10	162	196	366	189	379	0.76	Uncharacterized protein		0
A0A151NIX6_ALLMI	A0A151NIX6_ALLMI	870	>XP_004991397.1_Salpingoeca_rosetta	-	351	7.7e-17	72.7	8	1	2	2.3e-10	1.7e-06	38.7494	0.1	199	309	66	172	22	181	0.7	Caskin-1		0
A0A151NIX6_ALLMI	A0A151NIX6_ALLMI	870	>XP_004991397.1_Salpingoeca_rosetta	-	351	7.7e-17	72.7	8	2	2	3.8e-10	2.8e-06	38.0182	0.02	259	318	192	251	185	266	0.91	Caskin-1		0
A0A3F2YPG3_XIPMA	A0A3F2YPG3_XIPMA	332	>XP_004991397.1_Salpingoeca_rosetta	-	351	8.1e-17	72.7	0.1	1	1	1.8e-20	1.3e-16	71.9996	0.13	16	164	144	304	129	326	0.75	Cellular tumor antigen p53		0
D7EJV6_TRICA	D7EJV6_TRICA	355	>XP_004991397.1_Salpingoeca_rosetta	-	351	8.6e-17	72.6	0.1	1	1	1.6e-20	1.2e-16	72.1342	0.09	4	160	163	320	160	329	0.81	Tumor protein p73-like Protein		0
P53_XIPMA	P53_XIPMA	342	>XP_004991397.1_Salpingoeca_rosetta	-	351	8.6e-17	72.6	0.1	1	1	1.9e-20	1.4e-16	71.8889	0.13	16	164	154	314	139	336	0.75	Cellular tumor antigen p53		0
A0A1U8D4Y6_ALLSI	A0A1U8D4Y6_ALLSI	1483	>XP_004991397.1_Salpingoeca_rosetta	-	351	1e-16	72.4	8.4	1	2	4.3e-09	3.2e-05	34.5517	0	255	309	517	570	506	580	0.89	LOW QUALITY PROTEIN: caskin-2		0
A0A1U8D4Y6_ALLSI	A0A1U8D4Y6_ALLSI	1483	>XP_004991397.1_Salpingoeca_rosetta	-	351	1e-16	72.4	8.4	2	2	5.7e-11	4.2e-07	40.7484	0.01	259	338	590	670	579	675	0.9	LOW QUALITY PROTEIN: caskin-2		0
H2ZH74_CIOSA	H2ZH74_CIOSA	481	>XP_004991397.1_Salpingoeca_rosetta	-	351	1.1e-16	72.3	0	1	1	5.4e-20	4e-16	70.3931	0.03	11	162	265	434	259	447	0.76	Uncharacterized protein		0
A0A0Q3U620_AMAAE	A0A0Q3U620_AMAAE	705	>XP_004991397.1_Salpingoeca_rosetta	-	351	1.1e-16	72.2	5.2	1	2	8.6e-10	6.3e-06	36.8587	0.18	185	309	65	187	37	195	0.66	Uncharacterized protein		0
A0A0Q3U620_AMAAE	A0A0Q3U620_AMAAE	705	>XP_004991397.1_Salpingoeca_rosetta	-	351	1.1e-16	72.2	5.2	2	2	7.6e-10	5.6e-06	37.0353	0.02	259	318	207	266	200	284	0.91	Uncharacterized protein		0
I3JHD3_ORENI	I3JHD3_ORENI	1400	>XP_004991397.1_Salpingoeca_rosetta	-	351	1.2e-16	72.1	8.5	1	2	1.9e-09	1.4e-05	35.7138	0	255	314	446	504	441	509	0.92	CASK interacting protein 1		0
I3JHD3_ORENI	I3JHD3_ORENI	1400	>XP_004991397.1_Salpingoeca_rosetta	-	351	1.2e-16	72.1	8.5	2	2	1.2e-10	8.5e-07	39.7303	0.02	255	317	515	577	506	587	0.91	CASK interacting protein 1		0
A0A1S3S409_SALSA	A0A1S3S409_SALSA	1209	>XP_004991397.1_Salpingoeca_rosetta	-	351	1.3e-16	72	4.2	1	2	8.5e-10	6.2e-06	36.8848	0.01	231	310	348	426	273	436	0.86	caskin-2-like isoform X4		0
A0A1S3S409_SALSA	A0A1S3S409_SALSA	1209	>XP_004991397.1_Salpingoeca_rosetta	-	351	1.3e-16	72	4.2	2	2	2.9e-09	2.2e-05	35.1044	0.03	259	324	445	510	435	520	0.89	caskin-2-like isoform X4		0
A0A1S3S3N1_SALSA	A0A1S3S3N1_SALSA	1208	>XP_004991397.1_Salpingoeca_rosetta	-	351	1.3e-16	72	4.2	1	2	8.5e-10	6.2e-06	36.8863	0.01	231	310	347	425	272	435	0.86	caskin-2-like isoform X5		0
A0A1S3S3N1_SALSA	A0A1S3S3N1_SALSA	1208	>XP_004991397.1_Salpingoeca_rosetta	-	351	1.3e-16	72	4.2	2	2	2.9e-09	2.2e-05	35.1058	0.03	259	324	444	509	434	519	0.89	caskin-2-like isoform X5		0
A7S4C8_NEMVE	A7S4C8_NEMVE	199	>XP_004991397.1_Salpingoeca_rosetta	-	351	1.6e-16	71.7	0.3	1	1	2.9e-19	2.1e-15	68.005	0.34	17	130	20	132	10	192	0.8	Predicted protein		0
G3WS63_SARHA	G3WS63_SARHA	371	>XP_004991397.1_Salpingoeca_rosetta	-	351	1.9e-16	71.5	0.8	1	1	4.3e-20	3.2e-16	70.7192	0.82	16	175	168	339	157	364	0.76	Cellular tumor antigen p53		0
A0A087USY9_9ARAC	A0A087USY9_9ARAC	156	>XP_004991397.1_Salpingoeca_rosetta	-	351	1.9e-16	71.5	0.1	1	1	3.1e-20	2.3e-16	71.1989	0.07	13	120	26	134	18	151	0.85	Cellular tumor antigen p53 (Fragment)		0
I3KRX9_ORENI	I3KRX9_ORENI	372	>XP_004991397.1_Salpingoeca_rosetta	-	351	2.2e-16	71.2	0.6	1	1	4.6e-20	3.4e-16	70.6117	0.61	13	171	173	344	162	365	0.75	Cellular tumor antigen p53		0
U3JEH5_FICAL	U3JEH5_FICAL	1206	>XP_004991397.1_Salpingoeca_rosetta	-	351	2.3e-16	71.2	7.4	1	2	7.9e-08	0.00058	30.407	0	254	309	488	542	474	550	0.88	CASK interacting protein 2		0
U3JEH5_FICAL	U3JEH5_FICAL	1206	>XP_004991397.1_Salpingoeca_rosetta	-	351	2.3e-16	71.2	7.4	2	2	1e-11	7.5e-08	43.1958	0.03	260	331	563	634	552	646	0.89	CASK interacting protein 2		0
A0A087XP53_POEFO	A0A087XP53_POEFO	342	>XP_004991397.1_Salpingoeca_rosetta	-	351	2.5e-16	71	0.1	1	1	5.1e-20	3.7e-16	70.4807	0.14	16	164	154	314	141	336	0.76	Cellular tumor antigen p53		0
A0A1S3SWB4_SALSA	A0A1S3SWB4_SALSA	1478	>XP_004991397.1_Salpingoeca_rosetta	-	351	2.8e-16	70.9	0.5	1	2	1.4e-08	0.0001	32.9168	0	250	310	500	559	423	565	0.85	caskin-2-like isoform X3		0
A0A1S3SWB4_SALSA	A0A1S3SWB4_SALSA	1478	>XP_004991397.1_Salpingoeca_rosetta	-	351	2.8e-16	70.9	0.5	2	2	3.3e-09	2.4e-05	34.9422	0.03	258	322	577	640	568	658	0.9	caskin-2-like isoform X3		0
A0A1S3SWC2_SALSA	A0A1S3SWC2_SALSA	1477	>XP_004991397.1_Salpingoeca_rosetta	-	351	2.8e-16	70.9	0.5	1	2	1.4e-08	0.0001	32.918	0	250	310	499	558	422	564	0.85	caskin-2-like isoform X4		0
A0A1S3SWC2_SALSA	A0A1S3SWC2_SALSA	1477	>XP_004991397.1_Salpingoeca_rosetta	-	351	2.8e-16	70.9	0.5	2	2	3.3e-09	2.4e-05	34.9434	0.03	258	322	576	639	567	657	0.9	caskin-2-like isoform X4		0
A0A0P7V7U7_SCLFO	A0A0P7V7U7_SCLFO	1188	>XP_004991397.1_Salpingoeca_rosetta	-	351	2.9e-16	70.8	8	1	2	1.9e-09	1.4e-05	35.7609	0	253	310	414	470	342	477	0.9	Caskin-2-like		0
A0A0P7V7U7_SCLFO	A0A0P7V7U7_SCLFO	1188	>XP_004991397.1_Salpingoeca_rosetta	-	351	2.9e-16	70.8	8	2	2	4.5e-10	3.3e-06	37.7865	0.03	258	329	488	559	479	579	0.87	Caskin-2-like		0
A0A1S3S3M2_SALSA	A0A1S3S3M2_SALSA	1067	>XP_004991397.1_Salpingoeca_rosetta	-	351	2.9e-16	70.8	6.8	1	2	5.4e-10	3.9e-06	37.536	0.05	229	310	204	284	97	296	0.8	caskin-2-like isoform X7		0
A0A1S3S3M2_SALSA	A0A1S3S3M2_SALSA	1067	>XP_004991397.1_Salpingoeca_rosetta	-	351	2.9e-16	70.8	6.8	2	2	2.4e-09	1.8e-05	35.3867	0.03	259	324	303	368	292	379	0.89	caskin-2-like isoform X7		0
A0A1S3SWA6_SALSA	A0A1S3SWA6_SALSA	1505	>XP_004991397.1_Salpingoeca_rosetta	-	351	2.9e-16	70.8	0.5	1	2	1.4e-08	0.0001	32.8857	0	250	310	527	586	450	592	0.85	caskin-2-like isoform X2		0
A0A1S3SWA6_SALSA	A0A1S3SWA6_SALSA	1505	>XP_004991397.1_Salpingoeca_rosetta	-	351	2.9e-16	70.8	0.5	2	2	3.4e-09	2.5e-05	34.9122	0.03	258	322	604	667	595	685	0.9	caskin-2-like isoform X2		0
A0A1S3SWA8_SALSA	A0A1S3SWA8_SALSA	1508	>XP_004991397.1_Salpingoeca_rosetta	-	351	3e-16	70.8	0.5	1	2	1.4e-08	0.0001	32.8822	0	250	310	530	589	453	595	0.85	caskin-2-like isoform X1		0
[truncated: 4,821 more rows]

## Sheet: S rosetta XP_004994590
Target Name	Target Accession	Target Length	Query Name	Query Accession	Query Length	E-value	Score	Bias	Domain Index	Domain Count	Cond. E-value	Domain Ind. E-value	Domain Bit-score	Domain Bias	Query Ali. Start	Query Ali. End	Target Ali. Start	Target Ali. End	Target Env. Start	Target Env. End	Acc	Description	Mapped PDB(s)	Number of Identical Sequences
[truncated: 1,363 more rows]

[truncated: 6 more sheets: Capsaspora owczarzaki, Sphaeroforma arctica, Creolimax fragrantissima , Ichthyophonus hoferi, Chromosphaera perkinsii, Corallochytrium limacisporum]
